# Supplementary material for: Transcriptional response to chronic long-access fentanyl self-administration in rat habenula and amygdala
Source: bioRxiv. 2025 Dec 12:2025.11.25.690517. Originally published 2025 Nov 28. Preprint. [Version 2] doi: 10.1101/2025.11.25.690517 (PMC12699572; doi:10.1101/2025.11.25.690517)
Supplement: Supplement 1 — Table S1: Behavioral raw data per LgA self-administration session per rat. Session-by-session raw behavioral data pertaining to operant (lever press) behaviors and infusions from each rat across all long-access self-administration sessions. See Table S3 for the description of these variables. Table S2: Behavioral rat data in LgA sessions. Individual rat data for behavioral covariates relating to fentanyl intake and intake escalation across long-access self-administration sessions. See Table S3 for the description of these variables. Table S3: Dictionary of sample variables. Description of sample/rat variables analyzed throughout the study. Related to Table S1, Table S2, and Table S4. Table S4: Sample metadata and QC metrics. Sample level variables analyzed, including data regarding rat self-administration sessions and sample batches for RNA extraction, library preparation, and sequencing, as well as quality control metrics. See Table S3 for the description of these variables. Table S5: DEGs for substance in Hb. Metadata, limma DE statistics, and Ensembl gene annotation for DEGs obtained for fentanyl vs. saline in Hb. See limma [65] documentation for these statistics definitions. Related to Figure 2, Table S8, Table S10. Table S6: DEGs for substance in Amyg. Metadata, limma DE statistics, and Ensembl gene annotation for DEGs obtained for fentanyl vs. saline in Amyg. See limma [65] documentation for these statistics definitions. Related to Figure 2, Table S9, Table S10. Table S7. Common DEGs for substance in habenula and amygdala. Metadata, region-specific limma DE statistics, and Ensembl gene annotation for overlapping DEGs for fentanyl vs. saline in habenula and amygdala. See limma [65] documentation for these statistics definitions. Related to Figure 2, Table S5, Table S6. Table S8. Functional enrichment results for substance DEGs in Hb. GO terms for biological processes (BP), molecular functions (MF), cellular components (CC), and KEGG pathways that are significan [file media-1.zip]

Archive with 28 entries (28 files):
- TableS14_MeanRatio_markers_top100_amy_human.tsv
- __MACOSX/._TableS14_MeanRatio_markers_top100_amy_human.tsv
- TableS1_SA_sessions_behavioral_data_raw.tsv
- __MACOSX/._TableS1_SA_sessions_behavioral_data_raw.tsv
- TableS2_Rat_behavioral_covariates.tsv
- __MACOSX/._TableS2_Rat_behavioral_covariates.tsv
- TableS3_sample_variables_dictionary.tsv
- __MACOSX/._TableS3_sample_variables_dictionary.tsv
- TableS4_sample_metadata_and_QCmetrics.tsv
- __MACOSX/._TableS4_sample_metadata_and_QCmetrics.tsv
- TableS5_de_genes_Substance_habenula.tsv
- __MACOSX/._TableS5_de_genes_Substance_habenula.tsv
- TableS6_de_genes_Substance_amygdala.tsv
- __MACOSX/._TableS6_de_genes_Substance_amygdala.tsv
- TableS7_de_genes_common_Substance_hab_amy.tsv
- __MACOSX/._TableS7_de_genes_common_Substance_hab_amy.tsv
- TableS8_GO_KEGG_results_hab.tsv
- __MACOSX/._TableS8_GO_KEGG_results_hab.tsv
- TableS9_GO_KEGG_results_amy.tsv
- __MACOSX/._TableS9_GO_KEGG_results_amy.tsv
- TableS10_DEAs_results_all_genes_hab_amyg.tsv
- __MACOSX/._TableS10_DEAs_results_all_genes_hab_amyg.tsv
- TableS11_MeanRatio_markers_top100_hab_mouse.tsv
- __MACOSX/._TableS11_MeanRatio_markers_top100_hab_mouse.tsv
- TableS12_MeanRatio_markers_top50_hab_human.tsv
- __MACOSX/._TableS12_MeanRatio_markers_top50_hab_human.tsv
- TableS13_MeanRatio_markers_top100_amy_rat.tsv
- __MACOSX/._TableS13_MeanRatio_markers_top100_amy_rat.tsv
