# Supplementary material for: Transcriptional response to chronic long-access fentanyl self-administration in rat habenula and amygdala
Source: bioRxiv. 2025 Dec 12:2025.11.25.690517. Originally published 2025 Nov 28. Preprint. [Version 2] doi: 10.1101/2025.11.25.690517 (PMC12699572; doi:10.1101/2025.11.25.690517)
Supplement: Supplement 1 — Table S1: Behavioral raw data per LgA self-administration session per rat. Session-by-session raw behavioral data pertaining to operant (lever press) behaviors and infusions from each rat across all long-access self-administration sessions. See Table S3 for the description of these variables. Table S2: Behavioral rat data in LgA sessions. Individual rat data for behavioral covariates relating to fentanyl intake and intake escalation across long-access self-administration sessions. See Table S3 for the description of these variables. Table S3: Dictionary of sample variables. Description of sample/rat variables analyzed throughout the study. Related to Table S1, Table S2, and Table S4. Table S4: Sample metadata and QC metrics. Sample level variables analyzed, including data regarding rat self-administration sessions and sample batches for RNA extraction, library preparation, and sequencing, as well as quality control metrics. See Table S3 for the description of these variables. Table S5: DEGs for substance in Hb. Metadata, limma DE statistics, and Ensembl gene annotation for DEGs obtained for fentanyl vs. saline in Hb. See limma [65] documentation for these statistics definitions. Related to Figure 2, Table S8, Table S10. Table S6: DEGs for substance in Amyg. Metadata, limma DE statistics, and Ensembl gene annotation for DEGs obtained for fentanyl vs. saline in Amyg. See limma [65] documentation for these statistics definitions. Related to Figure 2, Table S9, Table S10. Table S7. Common DEGs for substance in habenula and amygdala. Metadata, region-specific limma DE statistics, and Ensembl gene annotation for overlapping DEGs for fentanyl vs. saline in habenula and amygdala. See limma [65] documentation for these statistics definitions. Related to Figure 2, Table S5, Table S6. Table S8. Functional enrichment results for substance DEGs in Hb. GO terms for biological processes (BP), molecular functions (MF), cellular components (CC), and KEGG pathways that are significan [file media-1.zip › TableS14_MeanRatio_markers_top100_amy_human.tsv]

gene	cellType.target	mean.target	cellType.2nd	mean.2nd	MeanRatio	MeanRatio.rank	MeanRatio.anno	Cell_type_resolution
COBLL1	Endothelial	0.989305944864323	ExN	0.2796996873892	3.53702914042843	1	Endothelial/ExN: 3.537	Broad
SPARC	Endothelial	1.08591231956329	Astrocyte	0.355440976533894	3.05511291959816	2	Endothelial/Astrocyte: 3.055	Broad
ARHGAP29	Endothelial	0.927446568721248	ExN	0.31080252686204	2.98403805813627	3	Endothelial/ExN: 2.984	Broad
IFITM3	Endothelial	0.808956706394449	Astrocyte	0.281118011442542	2.87764096737641	4	Endothelial/Astrocyte: 2.878	Broad
SERF2	Endothelial	0.848181624891429	Microglia	0.33961786038504	2.49745883190539	5	Endothelial/Microglia: 2.497	Broad
EEF2	Endothelial	0.790955902539322	Microglia	0.325813507710915	2.42763385746767	6	Endothelial/Microglia: 2.428	Broad
SRP14	Endothelial	0.952981966661653	Astrocyte	0.39353444529466	2.42159734187462	7	Endothelial/Astrocyte: 2.422	Broad
UBB	Endothelial	0.764159687441072	Oligodendrocyte	0.31647819668291	2.41457293251298	8	Endothelial/Oligodendrocyte: 2.415	Broad
EPAS1	Endothelial	1.02496747302251	Astrocyte	0.425200947122427	2.41054842412521	9	Endothelial/Astrocyte: 2.411	Broad
RPL8	Endothelial	0.836269247568511	Microglia	0.34813236760903	2.4021588492676	10	Endothelial/Microglia: 2.402	Broad
RPSA	Endothelial	0.763577894696614	Oligodendrocyte	0.318690185986328	2.39598810466467	11	Endothelial/Oligodendrocyte: 2.396	Broad
RPL36	Endothelial	0.847953941161162	Microglia	0.367473267551041	2.30752551556253	12	Endothelial/Microglia: 2.308	Broad
PEA15	Endothelial	0.976031453773759	ExN	0.42376769892514	2.30322286537979	13	Endothelial/ExN: 2.303	Broad
ADIRF	Endothelial	0.845739329961443	Astrocyte	0.368077345209097	2.29772177225685	14	Endothelial/Astrocyte: 2.298	Broad
AC105402.3	Endothelial	1.02803617550288	InN	0.450127871145604	2.28387585262486	15	Endothelial/InN: 2.284	Broad
RPL15	Endothelial	0.986168348620195	ExN	0.43263843952602	2.27942840608569	16	Endothelial/ExN: 2.279	Broad
MT-ND5	Endothelial	0.953423123740168	Microglia	0.418298457345335	2.27928912239102	17	Endothelial/Microglia: 2.279	Broad
FAU	Endothelial	0.804252533228262	Microglia	0.357614510560247	2.24893708023285	18	Endothelial/Microglia: 2.249	Broad
EIF1	Endothelial	0.976681692222773	Microglia	0.441540317693696	2.21198756508644	19	Endothelial/Microglia: 2.212	Broad
EEF1A1	Endothelial	1.02647509208818	Microglia	0.4670516186593	2.19777654348943	20	Endothelial/Microglia: 2.198	Broad
RPS23	Endothelial	0.801946505902607	Microglia	0.373205303768362	2.14880790225948	21	Endothelial/Microglia: 2.149	Broad
MAP1A	Endothelial	0.994023802775743	Oligodendrocyte	0.463864785380917	2.14291714763273	22	Endothelial/Oligodendrocyte: 2.143	Broad
H3F3B	Endothelial	1.00757191820076	Astrocyte	0.47283867304639	2.1308999784413	23	Endothelial/Astrocyte: 2.131	Broad
DHFR	Endothelial	0.788537538424542	Microglia	0.371072485925579	2.12502292229419	24	Endothelial/Microglia: 2.125	Broad
TUBA1B	Endothelial	0.926396709364929	ExN	0.43667724569326	2.1214677854217	25	Endothelial/ExN: 2.121	Broad
GAPDH	Endothelial	1.17349351607484	Astrocyte	0.553390722629684	2.12055148033284	26	Endothelial/Astrocyte: 2.121	Broad
ACTG1	Endothelial	1.14630851728732	Astrocyte	0.542575890066564	2.11271554500273	27	Endothelial/Astrocyte: 2.113	Broad
VIM	Endothelial	1.06222913384039	Astrocyte	0.507263946613048	2.09403633144598	28	Endothelial/Astrocyte: 2.094	Broad
RPL35	Endothelial	0.815431042854146	Microglia	0.390273200534458	2.08938518385956	29	Endothelial/Microglia: 2.089	Broad
TMSB10	Endothelial	1.14922763364833	Microglia	0.552128526822579	2.08144947746492	30	Endothelial/Microglia: 2.081	Broad
RPL10	Endothelial	0.822100281174769	Microglia	0.400985532894108	2.05019935567568	31	Endothelial/Microglia: 2.05	Broad
RPL18	Endothelial	1.05339329339806	Microglia	0.526658066415985	2.00014650979641	32	Endothelial/Microglia: 2	Broad
RPS15	Endothelial	0.995986555035803	Microglia	0.500890291087304	1.98843254253097	33	Endothelial/Microglia: 1.988	Broad
RPS27	Endothelial	0.889986719001489	Microglia	0.454290980892389	1.95906755017068	34	Endothelial/Microglia: 1.959	Broad
RPS9	Endothelial	0.826502434350135	Microglia	0.422036550729009	1.95836695405284	35	Endothelial/Microglia: 1.958	Broad
RPL19	Endothelial	0.776592340726664	Microglia	0.397930023800096	1.95158016304091	36	Endothelial/Microglia: 1.952	Broad
BSG	Endothelial	1.01893969133306	Astrocyte	0.526242845759135	1.93625376486246	37	Endothelial/Astrocyte: 1.936	Broad
ADAMTS9	Endothelial	1.03240498962678	OPC	0.537107600323427	1.92215673173327	38	Endothelial/OPC: 1.922	Broad
ACTB	Endothelial	1.38319656261528	Microglia	0.719638574644265	1.92207117760332	39	Endothelial/Microglia: 1.922	Broad
UBC	Endothelial	1.03386440352404	Astrocyte	0.53835223624759	1.92042371873526	40	Endothelial/Astrocyte: 1.92	Broad
RPL7A	Endothelial	0.840525913487812	Microglia	0.438209144960727	1.91809304564637	41	Endothelial/Microglia: 1.918	Broad
RPS28	Endothelial	0.83312212553187	Microglia	0.438543578506673	1.89974763367603	42	Endothelial/Microglia: 1.9	Broad
MT-ND3	Endothelial	1.32359120167498	Microglia	0.702978929644222	1.88283196815707	43	Endothelial/Microglia: 1.883	Broad
AES	Endothelial	0.79642887279388	InN	0.427577587030377	1.86265346208921	44	Endothelial/InN: 1.863	Broad
RPS27A	Endothelial	0.779246867892843	Microglia	0.418429576304953	1.86231306776681	45	Endothelial/Microglia: 1.862	Broad
RPS14	Endothelial	1.04205128558631	Microglia	0.570073443105839	1.8279246265342	46	Endothelial/Microglia: 1.828	Broad
RPL32	Endothelial	0.793595695014871	ExN	0.436390584053687	1.81854449663662	47	Endothelial/ExN: 1.819	Broad
RPL3	Endothelial	1.09541502053621	Microglia	0.605618052792748	1.80875556051346	48	Endothelial/Microglia: 1.809	Broad
RPS18	Endothelial	0.99316604748871	Microglia	0.55085867530947	1.80294164729411	49	Endothelial/Microglia: 1.803	Broad
APOLD1	Endothelial	0.830049432466146	Oligodendrocyte	0.463188754677658	1.79203278163304	50	Endothelial/Oligodendrocyte: 1.792	Broad
RPL28	Endothelial	1.13352190761752	Microglia	0.637805145871694	1.77722289472645	51	Endothelial/Microglia: 1.777	Broad
MT-CYB	Endothelial	1.36279374454867	Microglia	0.768378170912881	1.77359768423611	52	Endothelial/Microglia: 1.774	Broad
RPS6	Endothelial	0.751922208629595	Microglia	0.424223877676988	1.77246554990505	53	Endothelial/Microglia: 1.772	Broad
NORAD	Endothelial	1.03720439648233	InN	0.59077087124238	1.75567965004962	54	Endothelial/InN: 1.756	Broad
RPLP1	Endothelial	1.17139783024034	Microglia	0.670570928018838	1.74686641083766	55	Endothelial/Microglia: 1.747	Broad
MT-ND2	Endothelial	1.38258495103273	Microglia	0.823240900505069	1.67944152214073	56	Endothelial/Microglia: 1.679	Broad
RPL13A	Endothelial	1.05112485440019	Microglia	0.629324207275214	1.67024379842505	57	Endothelial/Microglia: 1.67	Broad
JUND	Endothelial	0.838201036995796	Oligodendrocyte	0.503159396349024	1.6658757504637	58	Endothelial/Oligodendrocyte: 1.666	Broad
MT-ND4	Endothelial	1.44020514177384	Oligodendrocyte	0.865742426669253	1.66354922365847	59	Endothelial/Oligodendrocyte: 1.664	Broad
MT-ND1	Endothelial	1.41633918725544	Microglia	0.856648491810384	1.65334930347247	60	Endothelial/Microglia: 1.653	Broad
HSP90AB1	Endothelial	1.18445282326612	InN	0.71846540364566	1.64858713760737	61	Endothelial/InN: 1.649	Broad
TMSB4X	Endothelial	1.14142702395555	Microglia	0.697601827177018	1.63621564549875	62	Endothelial/Microglia: 1.636	Broad
RPS19	Endothelial	1.05017123570884	Microglia	0.644135469263263	1.63035772103962	63	Endothelial/Microglia: 1.63	Broad
PRKAR1A	Endothelial	0.954288883203859	ExN	0.586886876698514	1.62601843914476	64	Endothelial/ExN: 1.626	Broad
ITM2C	Endothelial	0.804748263988531	Astrocyte	0.497763495758852	1.61672816678064	65	Endothelial/Astrocyte: 1.617	Broad
PEBP1	Endothelial	1.25959184845549	Oligodendrocyte	0.790259885632989	1.5938957188072	66	Endothelial/Oligodendrocyte: 1.594	Broad
TMBIM6	Endothelial	0.877074058751294	ExN	0.551055797690554	1.59162477271279	67	Endothelial/ExN: 1.592	Broad
CALM3	Endothelial	0.949210814746839	ExN	0.598051801044076	1.58717156789715	68	Endothelial/ExN: 1.587	Broad
MT2A	Endothelial	1.34251998376039	Astrocyte	0.851952339418051	1.57581583105627	69	Endothelial/Astrocyte: 1.576	Broad
CCNI	Endothelial	0.883789316685582	InN	0.576899318038163	1.53196457172293	70	Endothelial/InN: 1.532	Broad
RPL34	Endothelial	0.825329641955848	ExN	0.539175204651711	1.53072625527909	71	Endothelial/ExN: 1.531	Broad
MT1X	Endothelial	0.817236546863124	Astrocyte	0.540992735117605	1.51062388422918	72	Endothelial/Astrocyte: 1.511	Broad
RPS8	Endothelial	0.754306173596914	Microglia	0.500582873233948	1.50685573544261	73	Endothelial/Microglia: 1.507	Broad
MT-ATP6	Endothelial	1.48375504734561	Microglia	0.987401640221212	1.50268643164619	74	Endothelial/Microglia: 1.503	Broad
TPT1	Endothelial	0.8723087277228	Microglia	0.582473169628836	1.49759469312321	75	Endothelial/Microglia: 1.498	Broad
HNRNPK	Endothelial	0.792678629069892	Oligodendrocyte	0.534832238645072	1.48210704552523	76	Endothelial/Oligodendrocyte: 1.482	Broad
RPL13	Endothelial	1.31260256927997	Microglia	0.887600229664998	1.47882179996211	77	Endothelial/Microglia: 1.479	Broad
MT-CO3	Endothelial	1.68548335605922	Oligodendrocyte	1.14041642755244	1.47795429400873	78	Endothelial/Oligodendrocyte: 1.478	Broad
STOM	Endothelial	0.783521208226483	Astrocyte	0.532074664999928	1.47257755305186	79	Endothelial/Astrocyte: 1.473	Broad
MT-CO1	Endothelial	1.64355199237145	Oligodendrocyte	1.12110382733072	1.46601229279954	80	Endothelial/Oligodendrocyte: 1.466	Broad
RPL37	Endothelial	0.778863714371626	ExN	0.532060265391481	1.46386371062412	81	Endothelial/ExN: 1.464	Broad
MT-CO2	Endothelial	1.51263151170114	Oligodendrocyte	1.03496440803374	1.4615299810888	82	Endothelial/Oligodendrocyte: 1.462	Broad
B2M	Endothelial	0.909496681366476	Microglia	0.622927146378425	1.46003699895583	83	Endothelial/Microglia: 1.46	Broad
PKM	Endothelial	0.849152928899392	ExN	0.581617240202188	1.45998582951943	84	Endothelial/ExN: 1.46	Broad
FTL	Endothelial	1.43979607091509	Oligodendrocyte	1.00066978026565	1.4388323693885	85	Endothelial/Oligodendrocyte: 1.439	Broad
CST3	Endothelial	1.49756621918936	Astrocyte	1.04744157042583	1.42973723926246	86	Endothelial/Astrocyte: 1.43	Broad
SELENOW	Endothelial	1.05327980473042	Oligodendrocyte	0.736744728908667	1.4296400956823	87	Endothelial/Oligodendrocyte: 1.43	Broad
EIF4A2	Endothelial	0.824881201740418	ExN	0.58430949811759	1.41171965268039	88	Endothelial/ExN: 1.412	Broad
YWHAB	Endothelial	0.987371019718903	ExN	0.700174005391778	1.41017948697828	89	Endothelial/ExN: 1.41	Broad
MORF4L1	Endothelial	0.891052804503431	ExN	0.640230742290379	1.39176822611759	90	Endothelial/ExN: 1.392	Broad
TIMP3	Endothelial	0.99679748218542	Astrocyte	0.719169367200752	1.38603996172041	91	Endothelial/Astrocyte: 1.386	Broad
CD81	Endothelial	0.911012552625353	OPC	0.659341135206257	1.38170137426716	92	Endothelial/OPC: 1.382	Broad
CAMK2N1	Endothelial	1.1276931052512	Oligodendrocyte	0.817536704417167	1.37937917546484	93	Endothelial/Oligodendrocyte: 1.379	Broad
NRGN	Endothelial	0.820506531194903	ExN	0.607752356341802	1.35006721509681	94	Endothelial/ExN: 1.35	Broad
YWHAE	Endothelial	1.00083320452121	Microglia	0.749686343404211	1.33500258251547	95	Endothelial/Microglia: 1.335	Broad
MT3	Endothelial	1.43924327112207	Astrocyte	1.08556132839934	1.32580558414349	96	Endothelial/Astrocyte: 1.326	Broad
FAM107A	Endothelial	1.41248076889482	Astrocyte	1.06718034670946	1.32356332577718	97	Endothelial/Astrocyte: 1.324	Broad
ENO1	Endothelial	0.815222894187468	Astrocyte	0.617321222878825	1.32058135047706	98	Endothelial/Astrocyte: 1.321	Broad
GNAS	Endothelial	1.22645608790855	Microglia	0.930547220653238	1.31799446679082	99	Endothelial/Microglia: 1.318	Broad
AKAP12	Endothelial	0.794388652465537	OPC	0.611834349997272	1.29837210426168	100	Endothelial/OPC: 1.298	Broad
LINC02346	ExN	0.533910329340587	Endothelial	0.0583915750250947	9.14361924834413	1	ExN/Endothelial: 9.144	Broad
NWD2	ExN	0.846676339929623	InN	0.166317799340312	5.09071394215115	2	ExN/InN: 5.091	Broad
LY86-AS1	ExN	0.655328563207309	Microglia	0.133995893482048	4.8906615432592	3	ExN/Microglia: 4.891	Broad
MLIP	ExN	0.914913026591387	Endothelial	0.204873452705049	4.46574709661659	4	ExN/Endothelial: 4.466	Broad
PTGER3	ExN	0.712198683447779	Endothelial	0.163143200030641	4.36548187919579	5	ExN/Endothelial: 4.365	Broad
ADAMTS3	ExN	0.819805269269249	InN	0.194194815127095	4.22156105832541	6	ExN/InN: 4.222	Broad
MFSD4A	ExN	0.629538128187188	InN	0.178504654892932	3.526732278017	7	ExN/InN: 3.527	Broad
STYK1	ExN	0.483047590643123	InN	0.150697119885481	3.20542018991606	8	ExN/InN: 3.205	Broad
SLC26A4	ExN	0.666131914892303	InN	0.210053055984723	3.17125552765464	9	ExN/InN: 3.171	Broad
SEMA3D	ExN	0.711946635805519	Endothelial	0.232074515719866	3.06775017324565	10	ExN/Endothelial: 3.068	Broad
AC106795.3	ExN	0.638325114362625	InN	0.208688883555728	3.05874037699841	11	ExN/InN: 3.059	Broad
TG	ExN	0.693694034572997	Microglia	0.228602784755069	3.03449511919217	12	ExN/Microglia: 3.034	Broad
C3orf67-AS1	ExN	0.803681528624055	InN	0.278159189952708	2.88928627078867	13	ExN/InN: 2.889	Broad
SV2B	ExN	1.28346855668806	Endothelial	0.452634492608131	2.83555181420791	14	ExN/Endothelial: 2.836	Broad
MIR2052HG	ExN	0.856975245673866	InN	0.30342143888958	2.82437275628942	15	ExN/InN: 2.824	Broad
AL591501.1	ExN	0.721973644315149	InN	0.256967481621301	2.80959146955075	16	ExN/InN: 2.81	Broad
PTH2R	ExN	0.698497234554078	InN	0.251974234167256	2.77209785699926	17	ExN/InN: 2.772	Broad
SLC17A7	ExN	0.562749116445281	Endothelial	0.206410223092867	2.72636261912324	18	ExN/Endothelial: 2.726	Broad
RTN4RL1	ExN	0.524859420434274	InN	0.196219106966546	2.67486397501421	19	ExN/InN: 2.675	Broad
KCNH3	ExN	0.588706169103078	InN	0.220260693323072	2.67276998097695	20	ExN/InN: 2.673	Broad
LINC00276	ExN	0.776304222680309	InN	0.290472334937574	2.67255820712546	21	ExN/InN: 2.673	Broad
SAMD3	ExN	0.639574420945213	InN	0.244347949729264	2.61747406374335	22	ExN/InN: 2.617	Broad
ANKRD33B	ExN	0.882250801003752	Endothelial	0.343161023813993	2.57095281742127	23	ExN/Endothelial: 2.571	Broad
LINC01197	ExN	0.894111908609329	InN	0.360430939412481	2.48067468921167	24	ExN/InN: 2.481	Broad
CNTN6	ExN	0.583505670932532	OPC	0.235694259183686	2.47568894106064	25	ExN/OPC: 2.476	Broad
CYTOR	ExN	0.556014156070298	InN	0.225196670230361	2.4690158850996	26	ExN/InN: 2.469	Broad
SLC22A10	ExN	0.671895931677505	InN	0.274034511934212	2.45186610596993	27	ExN/InN: 2.452	Broad
KCNC4	ExN	0.50036907741641	Endothelial	0.209189641583484	2.39194002929022	28	ExN/Endothelial: 2.392	Broad
ZNF831	ExN	0.736813431808438	InN	0.310157042533774	2.3756140624413	29	ExN/InN: 2.376	Broad
MIR222HG	ExN	0.879130636444909	InN	0.371497312060798	2.36645221352512	30	ExN/InN: 2.366	Broad
CCBE1	ExN	0.791833874865832	InN	0.33660509517425	2.35241202886702	31	ExN/InN: 2.352	Broad
SIDT1	ExN	1.08789353520453	InN	0.475940410491792	2.28577677209717	32	ExN/InN: 2.286	Broad
CCDC144NL-AS1	ExN	0.656143092618117	InN	0.287261379500769	2.28413263822108	33	ExN/InN: 2.284	Broad
SCPEP1	ExN	0.742631149629345	InN	0.325869927540509	2.2789189393275	34	ExN/InN: 2.279	Broad
AC011287.1	ExN	1.21881907023761	Endothelial	0.535986612441954	2.27397297235592	35	ExN/Endothelial: 2.274	Broad
AC008574.1	ExN	0.781942722448513	InN	0.344197536339736	2.27178477441717	36	ExN/InN: 2.272	Broad
AC005162.3	ExN	0.797402968489058	Astrocyte	0.35349859375979	2.25574580087555	37	ExN/Astrocyte: 2.256	Broad
KCNK1	ExN	0.889921079475828	InN	0.394777434485329	2.25423492261157	38	ExN/InN: 2.254	Broad
INHBA-AS1	ExN	0.669099432592471	InN	0.29809011852587	2.24462131083491	39	ExN/InN: 2.245	Broad
SYT7	ExN	0.786733363830828	InN	0.362435831450978	2.17068318185102	40	ExN/InN: 2.171	Broad
FAM160A1	ExN	0.586623187600234	InN	0.27321203454982	2.14713524082799	41	ExN/InN: 2.147	Broad
PVT1	ExN	0.586365584452942	OPC	0.273650935125781	2.14275015790984	42	ExN/OPC: 2.143	Broad
HTR2A	ExN	0.554884854207552	InN	0.261676773298403	2.12049715843442	43	ExN/InN: 2.12	Broad
ARHGEF28	ExN	1.09960223077354	InN	0.521313343987512	2.10929231613891	44	ExN/InN: 2.109	Broad
MIR4435-2HG	ExN	1.21352481927042	Endothelial	0.57845501631787	2.09787241019199	45	ExN/Endothelial: 2.098	Broad
GLRA3	ExN	0.832252543920404	InN	0.396814196733825	2.09733560636356	46	ExN/InN: 2.097	Broad
STX2	ExN	0.667614706030276	Endothelial	0.318366298901385	2.09700181311299	47	ExN/Endothelial: 2.097	Broad
THOC3	ExN	0.647696874252648	InN	0.311228373632338	2.08109841237608	48	ExN/InN: 2.081	Broad
NPTX1	ExN	0.507420461131301	Endothelial	0.2441133318288	2.0786265843406	49	ExN/Endothelial: 2.079	Broad
MIR4500HG	ExN	0.747551708847278	InN	0.362687043405507	2.0611480956916	50	ExN/InN: 2.061	Broad
SPICE1	ExN	0.490249020812767	Astrocyte	0.238343884233905	2.05689784064964	51	ExN/Astrocyte: 2.057	Broad
AC096576.3	ExN	0.493938122061845	InN	0.241283217809222	2.04713003476434	52	ExN/InN: 2.047	Broad
LINC00923	ExN	0.725250398483888	Astrocyte	0.356086217446796	2.03672695810601	53	ExN/Astrocyte: 2.037	Broad
LRGUK	ExN	0.52443575489611	InN	0.258528997298795	2.02853745759897	54	ExN/InN: 2.029	Broad
KCNMA1-AS1	ExN	0.463137078255126	InN	0.228512450631869	2.02674767599965	55	ExN/InN: 2.027	Broad
PALMD	ExN	0.723784283184067	Endothelial	0.362142457655823	1.99861758234365	56	ExN/Endothelial: 1.999	Broad
COX7A2L	ExN	0.882454094240554	InN	0.448921391351371	1.96572075031697	57	ExN/InN: 1.966	Broad
CAMKK2	ExN	0.736394727490995	Endothelial	0.375499511663465	1.96110701776618	58	ExN/Endothelial: 1.961	Broad
AC096576.2	ExN	0.705664524878067	InN	0.360248021626317	1.95882970208244	59	ExN/InN: 1.959	Broad
KIAA1211L	ExN	1.29822882891711	InN	0.666068012706815	1.94909349218149	60	ExN/InN: 1.949	Broad
NT5DC3	ExN	0.694906163271247	InN	0.360049362262551	1.93003025725266	61	ExN/InN: 1.93	Broad
PPFIA2-AS1	ExN	0.463491530696729	InN	0.240519351279212	1.92704465662173	62	ExN/InN: 1.927	Broad
EPHX4	ExN	0.513736215638461	InN	0.269498425959231	1.9062679635694	63	ExN/InN: 1.906	Broad
MEIS3	ExN	0.672294373989686	InN	0.354460593292368	1.89666887296315	64	ExN/InN: 1.897	Broad
ARNTL2	ExN	0.771425969398847	InN	0.408133249893533	1.89013262114783	65	ExN/InN: 1.89	Broad
CLSTN2	ExN	1.26291885876813	InN	0.669062370826252	1.88759510897093	66	ExN/InN: 1.888	Broad
AC090568.2	ExN	1.22206488091705	OPC	0.649148187763097	1.88256688373138	67	ExN/OPC: 1.883	Broad
LRRIQ1	ExN	0.51369384099014	Astrocyte	0.273893782262488	1.8755220974598	68	ExN/Astrocyte: 1.876	Broad
AC090579.1	ExN	0.717617876891689	InN	0.391307533940009	1.83389741992983	69	ExN/InN: 1.834	Broad
CPNE4	ExN	0.900657685790409	InN	0.491393601428045	1.83286408934304	70	ExN/InN: 1.833	Broad
LINC01776	ExN	0.505471854991901	InN	0.276127693857612	1.83057283364179	71	ExN/InN: 1.831	Broad
FAM153A	ExN	0.719914050937533	InN	0.39443908364093	1.82515901895993	72	ExN/InN: 1.825	Broad
ZMIZ1-AS1	ExN	0.49969359668859	InN	0.27394034592252	1.82409639224855	73	ExN/InN: 1.824	Broad
TNFSF13B	ExN	0.466651355869826	InN	0.256089069018999	1.82222286041895	74	ExN/InN: 1.822	Broad
TMEM178A	ExN	1.02442730436664	InN	0.562703881041145	1.82054423095712	75	ExN/InN: 1.821	Broad
LINC00159	ExN	0.597366205019619	InN	0.328468348819181	1.81864160479116	76	ExN/InN: 1.819	Broad
ANO3	ExN	1.15649276240345	InN	0.641961438040178	1.80149880331452	77	ExN/InN: 1.801	Broad
AC079760.1	ExN	0.821167262742957	InN	0.457347402888983	1.7955000018712	78	ExN/InN: 1.796	Broad
SLIT3	ExN	1.28011859712791	InN	0.723617296466702	1.7690547246155	79	ExN/InN: 1.769	Broad
PTK2B	ExN	1.03391673850321	InN	0.588269712246173	1.75755561943762	80	ExN/InN: 1.758	Broad
PPARG	ExN	0.704885195676259	InN	0.401812394697436	1.75426444026705	81	ExN/InN: 1.754	Broad
CEMIP2	ExN	0.99149450158736	Endothelial	0.569874747841461	1.73984635280452	82	ExN/Endothelial: 1.74	Broad
CDH22	ExN	0.591370904628435	InN	0.342079670918694	1.72875196892069	83	ExN/InN: 1.729	Broad
GRM1	ExN	1.3271392502545	InN	0.772026805413481	1.71903260476003	84	ExN/InN: 1.719	Broad
C2orf80	ExN	0.51805453230421	InN	0.302209380129665	1.71422386718087	85	ExN/InN: 1.714	Broad
SNTB2	ExN	0.600626253997603	InN	0.350464060426989	1.71380270281018	86	ExN/InN: 1.714	Broad
LAMB1	ExN	0.768959179029738	InN	0.449752087199736	1.70974010107982	87	ExN/InN: 1.71	Broad
COL26A1	ExN	0.57042197459054	InN	0.334820525995776	1.70366489000061	88	ExN/InN: 1.704	Broad
AC087280.2	ExN	0.696944181432358	InN	0.410269869996968	1.69874570959234	89	ExN/InN: 1.699	Broad
AC004784.1	ExN	0.603469389552886	InN	0.355730276366819	1.69642403147773	90	ExN/InN: 1.696	Broad
RMDN2	ExN	0.561987724322453	InN	0.331698563247482	1.69427241052941	91	ExN/InN: 1.694	Broad
CFAP44	ExN	0.727842716123802	Astrocyte	0.430698972026785	1.68991050222088	92	ExN/Astrocyte: 1.69	Broad
MICAL2	ExN	1.10581911298377	InN	0.654672360888245	1.68911837286581	93	ExN/InN: 1.689	Broad
CDH9	ExN	1.35608590836691	InN	0.80298797210447	1.68879977717833	94	ExN/InN: 1.689	Broad
AC139491.7	ExN	0.75051650443873	InN	0.444861369110136	1.6870795185925	95	ExN/InN: 1.687	Broad
CCNYL1	ExN	0.535629035454038	InN	0.31770088310524	1.68595387654811	96	ExN/InN: 1.686	Broad
VPS37B	ExN	0.725067036054604	Microglia	0.430339952759739	1.68487037144658	97	ExN/Microglia: 1.685	Broad
POLN	ExN	0.914315313201156	InN	0.545418486743746	1.67635556077278	98	ExN/InN: 1.676	Broad
USP28	ExN	0.671987391580899	InN	0.404157296688876	1.6626877631216	99	ExN/InN: 1.663	Broad
NRG4	ExN	0.575146381164114	InN	0.346094701583396	1.66181793171869	100	ExN/InN: 1.662	Broad
F11-AS1	Astrocyte	0.854301677283505	Endothelial	0.228264209391216	3.74260020684775	1	Astrocyte/Endothelial: 3.743	Broad
GLI2	Astrocyte	0.753532660769024	Microglia	0.202197769347884	3.7267110473042	2	Astrocyte/Microglia: 3.727	Broad
LINC00299	Astrocyte	0.985302815067273	Microglia	0.265284585198282	3.7141351968522	3	Astrocyte/Microglia: 3.714	Broad
LINC02060	Astrocyte	0.735698703509066	Microglia	0.199019803166408	3.69661054731282	4	Astrocyte/Microglia: 3.697	Broad
CD38	Astrocyte	0.835806612964937	Endothelial	0.242282372361769	3.44972110359286	5	Astrocyte/Endothelial: 3.45	Broad
PAPLN	Astrocyte	1.07496025863352	Microglia	0.312481358268282	3.4400780404654	6	Astrocyte/Microglia: 3.44	Broad
PAMR1	Astrocyte	1.19568671100752	Endothelial	0.356011966344418	3.35855764424157	7	Astrocyte/Endothelial: 3.359	Broad
LAMA1	Astrocyte	0.750764700670816	Microglia	0.227090380970484	3.30601717898565	8	Astrocyte/Microglia: 3.306	Broad
WDR49	Astrocyte	1.05706904754838	Microglia	0.340279436055669	3.10647349073261	9	Astrocyte/Microglia: 3.106	Broad
MRVI1	Astrocyte	1.20548801719708	Endothelial	0.388751869041444	3.10091889762352	10	Astrocyte/Endothelial: 3.101	Broad
LINC01748	Astrocyte	1.27476868342541	Endothelial	0.411529157932293	3.09763879145386	11	Astrocyte/Endothelial: 3.098	Broad
AC091826.2	Astrocyte	1.39442115167102	Endothelial	0.45874653827334	3.03963307694797	12	Astrocyte/Endothelial: 3.04	Broad
PLCH1	Astrocyte	0.941447898356919	Endothelial	0.312700613044648	3.01070052018893	13	Astrocyte/Endothelial: 3.011	Broad
PRDM16	Astrocyte	1.19699447806108	Endothelial	0.398613132029791	3.00289775192761	14	Astrocyte/Endothelial: 3.003	Broad
AL022068.1	Astrocyte	0.879541874047664	Endothelial	0.296522427337829	2.96619005160645	15	Astrocyte/Endothelial: 2.966	Broad
SLCO1C1	Astrocyte	1.07061077126165	Endothelial	0.364488371370037	2.93729747052681	16	Astrocyte/Endothelial: 2.937	Broad
FGFR3	Astrocyte	0.783284928042515	Endothelial	0.268311575720636	2.91931097619905	17	Astrocyte/Endothelial: 2.919	Broad
AC027117.2	Astrocyte	1.31401546361115	Microglia	0.456844448967122	2.87628637402075	18	Astrocyte/Microglia: 2.876	Broad
SHROOM3	Astrocyte	1.0297972193544	Microglia	0.359510018290015	2.86444651599017	19	Astrocyte/Microglia: 2.864	Broad
FRMPD2	Astrocyte	0.89305041488116	Microglia	0.31323736215717	2.85103414462117	20	Astrocyte/Microglia: 2.851	Broad
BOC	Astrocyte	0.958924166970149	Endothelial	0.343864836759595	2.78866596540244	21	Astrocyte/Endothelial: 2.789	Broad
STOX1	Astrocyte	1.06506063788876	Endothelial	0.384123460970543	2.7727039509582	22	Astrocyte/Endothelial: 2.773	Broad
EYA1	Astrocyte	1.13127820245401	Endothelial	0.412748478408787	2.74084160604365	23	Astrocyte/Endothelial: 2.741	Broad
GLI3	Astrocyte	1.40652453431358	Endothelial	0.514449259414685	2.73403938012051	24	Astrocyte/Endothelial: 2.734	Broad
AC099792.1	Astrocyte	1.01226642036643	OPC	0.372343832823612	2.71863350787916	25	Astrocyte/OPC: 2.719	Broad
ACOT11	Astrocyte	1.22516710137181	OPC	0.455583546664256	2.68922596160986	26	Astrocyte/OPC: 2.689	Broad
EFEMP1	Astrocyte	1.32818506180496	Endothelial	0.502837423679904	2.64138069136727	27	Astrocyte/Endothelial: 2.641	Broad
AC002429.2	Astrocyte	1.3337529082775	Endothelial	0.507863361543213	2.62620422986353	28	Astrocyte/Endothelial: 2.626	Broad
ARHGEF26	Astrocyte	1.40905111955925	Endothelial	0.542063320763469	2.59942162767012	29	Astrocyte/Endothelial: 2.599	Broad
AF279873.3	Astrocyte	0.980991182359233	InN	0.381056708605029	2.57439682915029	30	Astrocyte/InN: 2.574	Broad
AL445426.1	Astrocyte	0.7624820503877	Endothelial	0.296950923237277	2.56770392250454	31	Astrocyte/Endothelial: 2.568	Broad
GNA14	Astrocyte	1.38452154045216	Endothelial	0.548700392577801	2.52327419331279	32	Astrocyte/Endothelial: 2.523	Broad
SLC16A9	Astrocyte	0.751987793126242	Endothelial	0.300273738837751	2.50434085923368	33	Astrocyte/Endothelial: 2.504	Broad
RORB	Astrocyte	1.04061712000733	Endothelial	0.417570805576302	2.49207345463517	34	Astrocyte/Endothelial: 2.492	Broad
ADGRA3	Astrocyte	1.43826604982519	OPC	0.593095546753085	2.42501576297277	35	Astrocyte/OPC: 2.425	Broad
RNF219-AS1	Astrocyte	1.62106130296992	Endothelial	0.676003163856409	2.39800845564423	36	Astrocyte/Endothelial: 2.398	Broad
KATNAL2	Astrocyte	1.16015710485432	Oligodendrocyte	0.486392497631343	2.38522820665225	37	Astrocyte/Oligodendrocyte: 2.385	Broad
PHF21B	Astrocyte	1.1820852093163	OPC	0.499451154472471	2.36676839913372	38	Astrocyte/OPC: 2.367	Broad
PLEKHA7	Astrocyte	0.891104613629535	Endothelial	0.378313664706372	2.35546504597228	39	Astrocyte/Endothelial: 2.355	Broad
FAM189A2	Astrocyte	1.42548558331299	Endothelial	0.61857612486936	2.30446266191416	40	Astrocyte/Endothelial: 2.304	Broad
MAPK4	Astrocyte	1.44385844235198	InN	0.642881967312296	2.24591529357767	41	Astrocyte/InN: 2.246	Broad
EGLN3	Astrocyte	1.28537442928131	Endothelial	0.575719793041485	2.23263894140373	42	Astrocyte/Endothelial: 2.233	Broad
LGR4	Astrocyte	1.30947975582751	Microglia	0.586838033777418	2.231415962252	43	Astrocyte/Microglia: 2.231	Broad
ARMH1	Astrocyte	0.87302893316186	ExN	0.394640340470047	2.21221411911924	44	Astrocyte/ExN: 2.212	Broad
AL160272.2	Astrocyte	0.860807530944816	Microglia	0.390406361345278	2.20490139550649	45	Astrocyte/Microglia: 2.205	Broad
ITGB4	Astrocyte	0.935400170926339	Endothelial	0.425985236091	2.19585115087537	46	Astrocyte/Endothelial: 2.196	Broad
RANBP3L	Astrocyte	1.44094593729556	Endothelial	0.658450507988348	2.18838913451193	47	Astrocyte/Endothelial: 2.188	Broad
SDC2	Astrocyte	0.81230217931003	Endothelial	0.37356108915565	2.17448284334445	48	Astrocyte/Endothelial: 2.174	Broad
TPD52L1	Astrocyte	1.51593502473462	Endothelial	0.707726625326772	2.14197823069703	49	Astrocyte/Endothelial: 2.142	Broad
TGFB2	Astrocyte	0.792882495471927	Endothelial	0.370405199247285	2.14058144184578	50	Astrocyte/Endothelial: 2.141	Broad
LINC02340	Astrocyte	0.804685087940589	Oligodendrocyte	0.375944502558803	2.1404358421619	51	Astrocyte/Oligodendrocyte: 2.14	Broad
EMX2OS	Astrocyte	0.935613470574869	Endothelial	0.438217767345269	2.13504230155439	52	Astrocyte/Endothelial: 2.135	Broad
MID1	Astrocyte	1.00987297920192	Endothelial	0.473946082526009	2.13077608705944	53	Astrocyte/Endothelial: 2.131	Broad
BMPR1B	Astrocyte	1.66480146329893	Endothelial	0.786650088172071	2.11631764660119	54	Astrocyte/Endothelial: 2.116	Broad
ACSBG1	Astrocyte	1.02797873941685	Oligodendrocyte	0.486032546570672	2.11504095079643	55	Astrocyte/Oligodendrocyte: 2.115	Broad
SUCLG2-AS1	Astrocyte	1.02127446632285	Microglia	0.48505181582636	2.10549560480039	56	Astrocyte/Microglia: 2.105	Broad
RFX2	Astrocyte	0.832196007206606	ExN	0.395639602100053	2.10341938165268	57	Astrocyte/ExN: 2.103	Broad
ADHFE1	Astrocyte	0.811495543745057	OPC	0.385920395343229	2.10275371174237	58	Astrocyte/OPC: 2.103	Broad
EYA2	Astrocyte	0.948108984676275	OPC	0.450921886005356	2.1026013908427	59	Astrocyte/OPC: 2.103	Broad
RFX4	Astrocyte	1.6595244295003	Endothelial	0.790179830344003	2.1001857624964	60	Astrocyte/Endothelial: 2.1	Broad
SLC25A18	Astrocyte	1.23815685208421	Endothelial	0.592729813511558	2.08890598019509	61	Astrocyte/Endothelial: 2.089	Broad
ACSS3	Astrocyte	1.29141623833189	Endothelial	0.618473967663924	2.0880688692683	62	Astrocyte/Endothelial: 2.088	Broad
GPAM	Astrocyte	0.742752910846596	Endothelial	0.358960366381322	2.06917804975041	63	Astrocyte/Endothelial: 2.069	Broad
NADK2	Astrocyte	0.991311040556781	Endothelial	0.48588295687814	2.0402259978948	64	Astrocyte/Endothelial: 2.04	Broad
ZBTB7C	Astrocyte	0.808860528680037	OPC	0.396951521450047	2.03768088789609	65	Astrocyte/OPC: 2.038	Broad
ACACB	Astrocyte	1.530341018441	Endothelial	0.753445966827062	2.03112245047329	66	Astrocyte/Endothelial: 2.031	Broad
LRRC3B	Astrocyte	0.906392504166804	ExN	0.44874968015975	2.0198176048708	67	Astrocyte/ExN: 2.02	Broad
PLPP3	Astrocyte	0.976686966410208	OPC	0.484385372106818	2.01634281845081	68	Astrocyte/OPC: 2.016	Broad
ECHDC2	Astrocyte	1.24513223836939	Microglia	0.617979514226279	2.01484387379461	69	Astrocyte/Microglia: 2.015	Broad
ALDH1L1	Astrocyte	1.41113654609861	Endothelial	0.705214083663165	2.00100448755731	70	Astrocyte/Endothelial: 2.001	Broad
STON2	Astrocyte	1.52765889253053	Endothelial	0.765584737804366	1.99541450749362	71	Astrocyte/Endothelial: 1.995	Broad
GPR75-ASB3	Astrocyte	1.41965758444434	OPC	0.719936926977054	1.9719193880016	72	Astrocyte/OPC: 1.972	Broad
MGAT4C	Astrocyte	1.64768411663923	InN	0.838913817108796	1.96406839777386	73	Astrocyte/InN: 1.964	Broad
PLOD2	Astrocyte	0.769619860481507	Endothelial	0.392500964097041	1.96081011482873	74	Astrocyte/Endothelial: 1.961	Broad
PSD2	Astrocyte	0.969310098554905	OPC	0.502308571122631	1.92971044947243	75	Astrocyte/OPC: 1.93	Broad
IQCA1	Astrocyte	1.12402162635186	ExN	0.582813761061909	1.92861202231027	76	Astrocyte/ExN: 1.929	Broad
FGD6	Astrocyte	0.815437729925169	Endothelial	0.430225018449498	1.89537496648603	77	Astrocyte/Endothelial: 1.895	Broad
PTCHD1-AS	Astrocyte	1.17825132464361	InN	0.621839083271401	1.89478493124782	78	Astrocyte/InN: 1.895	Broad
CDHR3	Astrocyte	1.43169677557683	ExN	0.762289655572864	1.87815322575892	79	Astrocyte/ExN: 1.878	Broad
TULP3	Astrocyte	0.756643246217435	Oligodendrocyte	0.408161908592795	1.85378211510743	80	Astrocyte/Oligodendrocyte: 1.854	Broad
SFXN5	Astrocyte	1.52101788654568	ExN	0.82702405197189	1.83914589052046	81	Astrocyte/ExN: 1.839	Broad
LRIG1	Astrocyte	1.51463591277458	Endothelial	0.824359557806615	1.83734864044592	82	Astrocyte/Endothelial: 1.837	Broad
GAN	Astrocyte	1.09081407202385	Endothelial	0.597605982333466	1.8253064799729	83	Astrocyte/Endothelial: 1.825	Broad
CAPN2	Astrocyte	1.02829779257847	Endothelial	0.563644029183767	1.82437449761968	84	Astrocyte/Endothelial: 1.824	Broad
MFHAS1	Astrocyte	1.00891334625659	Endothelial	0.553284458144766	1.82349843991572	85	Astrocyte/Endothelial: 1.823	Broad
SLC4A4	Astrocyte	1.60504672219053	ExN	0.881412317055703	1.82099420569942	86	Astrocyte/ExN: 1.821	Broad
RYR3	Astrocyte	1.77832591157572	Endothelial	0.979639022336962	1.81528692817224	87	Astrocyte/Endothelial: 1.815	Broad
KIAA1671	Astrocyte	1.14806172496917	ExN	0.637855688173685	1.79987690986391	88	Astrocyte/ExN: 1.8	Broad
SYTL4	Astrocyte	0.848458742044803	Endothelial	0.476646317648883	1.78005936609336	89	Astrocyte/Endothelial: 1.78	Broad
ZNRF3	Astrocyte	1.48812750956451	Endothelial	0.839787761153989	1.77202809852767	90	Astrocyte/Endothelial: 1.772	Broad
F3	Astrocyte	0.771136183449923	Endothelial	0.437401800507615	1.76299270500259	91	Astrocyte/Endothelial: 1.763	Broad
SEMA4B	Astrocyte	0.804146729431512	ExN	0.458405079436709	1.75422735371879	92	Astrocyte/ExN: 1.754	Broad
WWC1	Astrocyte	1.22209232760845	ExN	0.697093635153971	1.75312506954467	93	Astrocyte/ExN: 1.753	Broad
LINC00598	Astrocyte	0.86109801882298	ExN	0.491389352579829	1.75237419024681	94	Astrocyte/ExN: 1.752	Broad
SLC14A1	Astrocyte	1.50272579018243	Endothelial	0.863402977856538	1.74046862093649	95	Astrocyte/Endothelial: 1.74	Broad
SLC1A4	Astrocyte	0.762771102981824	ExN	0.438423453322816	1.73980451365175	96	Astrocyte/ExN: 1.74	Broad
RGS20	Astrocyte	1.16341266992842	ExN	0.670128129144511	1.73610481239407	97	Astrocyte/ExN: 1.736	Broad
ZNF680	Astrocyte	0.969930289061296	Oligodendrocyte	0.561444715255672	1.72756152601705	98	Astrocyte/Oligodendrocyte: 1.728	Broad
TP53BP2	Astrocyte	0.843044576110571	Endothelial	0.488574422359083	1.72551926079128	99	Astrocyte/Endothelial: 1.726	Broad
FAM184A	Astrocyte	1.24570443026393	InN	0.72582646395375	1.71625656011257	100	Astrocyte/InN: 1.716	Broad
DLX6-AS1	InN	1.04063042306158	Endothelial	0.132818766445168	7.83496527571787	1	InN/Endothelial: 7.835	Broad
SV2C	InN	0.775386413246515	Endothelial	0.105792356037987	7.32932361358977	2	InN/Endothelial: 7.329	Broad
GAD2	InN	1.1898631472968	Endothelial	0.187495396807715	6.34609258443323	3	InN/Endothelial: 6.346	Broad
PTCHD4	InN	0.77454828105173	ExN	0.239609259372816	3.23254736932593	4	InN/ExN: 3.233	Broad
GAD1	InN	1.03303549496251	OPC	0.334862994636987	3.08494970034651	5	InN/OPC: 3.085	Broad
SLC35F4	InN	0.947242861900854	ExN	0.31691798119246	2.98892116609063	6	InN/ExN: 2.989	Broad
SCG2	InN	0.63030728484122	Endothelial	0.212024082042567	2.97280987503428	7	InN/Endothelial: 2.973	Broad
BCL11A	InN	0.65332864040134	ExN	0.271472163965902	2.40661374211243	8	InN/ExN: 2.407	Broad
ENTPD3	InN	0.757122086880963	ExN	0.316617830865491	2.39128063258892	9	InN/ExN: 2.391	Broad
ZNF804B	InN	0.98317195484486	ExN	0.412926655278602	2.38098447333586	10	InN/ExN: 2.381	Broad
BTBD11	InN	0.636479470271499	OPC	0.28580437307684	2.22697596758037	11	InN/OPC: 2.227	Broad
RPH3A	InN	0.850501626954924	ExN	0.386882909362985	2.19834375303707	12	InN/ExN: 2.198	Broad
RERG	InN	0.948476836335032	ExN	0.447588554687302	2.11908197026545	13	InN/ExN: 2.119	Broad
PWRN1	InN	1.07992252266676	ExN	0.552268647582278	1.95542971232288	14	InN/ExN: 1.955	Broad
TRMT9B	InN	0.837957691310557	ExN	0.438611665036685	1.91047744076864	15	InN/ExN: 1.91	Broad
VAT1L	InN	0.883199269296887	OPC	0.481504275768349	1.83425010689166	16	InN/OPC: 1.834	Broad
DCX	InN	0.915833302647977	ExN	0.500336296572192	1.83043546694965	17	InN/ExN: 1.83	Broad
ANKRD55	InN	0.800570973786228	OPC	0.445465347407119	1.79715656547932	18	InN/OPC: 1.797	Broad
GRM8	InN	0.798886171841936	Endothelial	0.469364694357949	1.70205850896976	19	InN/Endothelial: 1.702	Broad
SYNPR	InN	1.10486232538756	ExN	0.674150881400629	1.63889472797554	20	InN/ExN: 1.639	Broad
VSTM2A	InN	1.00498119181179	ExN	0.614552667224017	1.63530523161077	21	InN/ExN: 1.635	Broad
PDE10A	InN	1.27105819007563	Oligodendrocyte	0.788488386955674	1.61201890998439	22	InN/Oligodendrocyte: 1.612	Broad
NHS	InN	0.967179557247238	Endothelial	0.612394340958043	1.57934110843376	23	InN/Endothelial: 1.579	Broad
GPR176	InN	0.644378905882873	ExN	0.411765845230221	1.56491586989833	24	InN/ExN: 1.565	Broad
FGF13	InN	1.09183123209015	ExN	0.717036863165434	1.52269888506171	25	InN/ExN: 1.523	Broad
UNC5D	InN	1.57762116410055	ExN	1.05826665706181	1.49075958651167	26	InN/ExN: 1.491	Broad
ZNF385D	InN	1.19748703763269	OPC	0.806492418839298	1.48480879628864	27	InN/OPC: 1.485	Broad
PLCXD3	InN	0.740688517637497	ExN	0.500472379458345	1.47997881209575	28	InN/ExN: 1.48	Broad
SLC22A17	InN	0.606525757920007	Endothelial	0.411012267541281	1.47568772472002	29	InN/Endothelial: 1.476	Broad
GPR155	InN	1.12952149474364	ExN	0.774933792362337	1.45757160918272	30	InN/ExN: 1.458	Broad
PCDH10	InN	0.756256873251369	ExN	0.521223018269431	1.45092761974001	31	InN/ExN: 1.451	Broad
RIPOR2	InN	1.11484089509267	ExN	0.782397347491962	1.42490372528279	32	InN/ExN: 1.425	Broad
GABRG3	InN	1.21124595038793	ExN	0.851275708089375	1.42285976080121	33	InN/ExN: 1.423	Broad
GREB1	InN	0.646797651335396	Astrocyte	0.456713846130858	1.41619891057578	34	InN/Astrocyte: 1.416	Broad
FSTL5	InN	1.20467330048156	Astrocyte	0.855537081049992	1.40809010756503	35	InN/Astrocyte: 1.408	Broad
CACNB4	InN	0.847543078843907	ExN	0.602777806428934	1.40606218378385	36	InN/ExN: 1.406	Broad
NYAP2	InN	1.12828448721637	ExN	0.802846955292433	1.40535438264868	37	InN/ExN: 1.405	Broad
PRMT8	InN	0.645468629910806	ExN	0.459597215616818	1.40442241157735	38	InN/ExN: 1.404	Broad
N4BP2	InN	0.653085143882725	ExN	0.467742890880265	1.39624814532971	39	InN/ExN: 1.396	Broad
NETO2	InN	0.799478095447085	OPC	0.577341417052516	1.38475791244743	40	InN/OPC: 1.385	Broad
DGKD	InN	0.799141663065004	Oligodendrocyte	0.578933299425632	1.38036914417921	41	InN/Oligodendrocyte: 1.38	Broad
CACNG2	InN	0.771569759850879	ExN	0.563061358768966	1.37031204119171	42	InN/ExN: 1.37	Broad
AF241726.2	InN	0.746681406787165	ExN	0.550173382113721	1.35717472175494	43	InN/ExN: 1.357	Broad
WSCD2	InN	0.656361718472225	ExN	0.487264108856559	1.34703481447152	44	InN/ExN: 1.347	Broad
SPOCK2	InN	0.65654017235508	Endothelial	0.490761905532631	1.33779774867108	45	InN/Endothelial: 1.338	Broad
GRIP1	InN	1.65671294360177	ExN	1.25400368046162	1.32113882073448	46	InN/ExN: 1.321	Broad
AC008056.1	InN	0.645647378299414	ExN	0.489759022200632	1.318296037505	47	InN/ExN: 1.318	Broad
ERO1B	InN	0.799895031332593	OPC	0.612812283380875	1.30528557116967	48	InN/OPC: 1.305	Broad
HACD2	InN	0.760716629055155	ExN	0.584671135525486	1.30110173537376	49	InN/ExN: 1.301	Broad
TXNDC16	InN	0.932100854514704	ExN	0.716459488588704	1.30098193877057	50	InN/ExN: 1.301	Broad
ADCY5	InN	0.868263391023357	Oligodendrocyte	0.670917410811375	1.29414347732208	51	InN/Oligodendrocyte: 1.294	Broad
ADCYAP1R1	InN	0.653570769324739	Astrocyte	0.506713586618361	1.28982286361503	52	InN/Astrocyte: 1.29	Broad
INPP5F	InN	0.875219109747617	ExN	0.681239214991467	1.2847456377839	53	InN/ExN: 1.285	Broad
SV2A	InN	0.663117135010454	ExN	0.518346094598623	1.27929416642742	54	InN/ExN: 1.279	Broad
CALY	InN	0.553181040489299	Endothelial	0.438312956631702	1.26206864779979	55	InN/Endothelial: 1.262	Broad
MTCL1	InN	0.58457405661717	ExN	0.464045967448523	1.25973308168445	56	InN/ExN: 1.26	Broad
TENM3	InN	1.23699234610311	ExN	0.984076573160702	1.25700822460399	57	InN/ExN: 1.257	Broad
RAB3C	InN	1.24434657893637	ExN	0.993226108477002	1.25283313468716	58	InN/ExN: 1.253	Broad
POT1-AS1	InN	0.671643926936201	ExN	0.536654100124116	1.2515397288139	59	InN/ExN: 1.252	Broad
SPTB	InN	0.576298524334153	ExN	0.461519507286081	1.24869808369102	60	InN/ExN: 1.249	Broad
NRSN1	InN	0.926936839851894	ExN	0.742496393371121	1.24840584833465	61	InN/ExN: 1.248	Broad
USP13	InN	0.642086101531205	OPC	0.51712303125636	1.24165056035359	62	InN/OPC: 1.242	Broad
HSPA4L	InN	0.775145948858348	ExN	0.624919759126091	1.24039276649268	63	InN/ExN: 1.24	Broad
CLVS2	InN	1.07637327632969	ExN	0.868082821427548	1.23994306736725	64	InN/ExN: 1.24	Broad
MARCH4	InN	0.893727752124276	ExN	0.722178783668251	1.23754362816456	65	InN/ExN: 1.238	Broad
ZMAT4	InN	0.721006349553279	ExN	0.587395783158786	1.22746259034409	66	InN/ExN: 1.227	Broad
TTC39B	InN	0.650696047178523	ExN	0.538670420945677	1.20796691608976	67	InN/ExN: 1.208	Broad
ADAMTS19	InN	0.663044276269422	ExN	0.548954839209373	1.20783027839661	68	InN/ExN: 1.208	Broad
MAST2	InN	0.722758890128961	ExN	0.599134252830205	1.20633879087162	69	InN/ExN: 1.206	Broad
GABRA1	InN	0.893903460489232	ExN	0.743557548978672	1.20219808368171	70	InN/ExN: 1.202	Broad
ARHGEF3	InN	0.696758596537049	Astrocyte	0.579957732978252	1.20139547576854	71	InN/Astrocyte: 1.201	Broad
SCAMP5	InN	0.767434443699461	ExN	0.639183294476454	1.20064846864944	72	InN/ExN: 1.201	Broad
SLC38A1	InN	0.968219959000049	OPC	0.807481105271659	1.19906206186003	73	InN/OPC: 1.199	Broad
SNX25	InN	0.72155869197438	OPC	0.602935340142041	1.19674307331926	74	InN/OPC: 1.197	Broad
SNRPN	InN	1.36864751665172	ExN	1.14724305003813	1.19298828317699	75	InN/ExN: 1.193	Broad
DGKE	InN	0.756239380645537	ExN	0.634649883525855	1.19158515628204	76	InN/ExN: 1.192	Broad
TSPYL2	InN	0.634340599789663	ExN	0.534766098097125	1.18620197137937	77	InN/ExN: 1.186	Broad
ZSWIM5	InN	1.04958890364208	OPC	0.887593028970736	1.18251143191063	78	InN/OPC: 1.183	Broad
PRKCB	InN	1.12638192915311	Microglia	0.956233580762356	1.1779359685895	79	InN/Microglia: 1.178	Broad
BTBD8	InN	0.958466534274877	Oligodendrocyte	0.814145039859167	1.17726754736561	80	InN/Oligodendrocyte: 1.177	Broad
TRERF1	InN	1.01388719545234	ExN	0.862125938740476	1.17603142405572	81	InN/ExN: 1.176	Broad
SLC16A10	InN	0.70027217972245	ExN	0.595680459389287	1.17558360138319	82	InN/ExN: 1.176	Broad
PKNOX2	InN	0.947466601965221	ExN	0.807967496306879	1.17265435341889	83	InN/ExN: 1.173	Broad
CD99L2	InN	0.61432575280849	Oligodendrocyte	0.524196937088696	1.17193693694655	84	InN/Oligodendrocyte: 1.172	Broad
AP001831.1	InN	0.570396652006026	ExN	0.487255576511588	1.17063134728939	85	InN/ExN: 1.171	Broad
ELAVL2	InN	0.731316408015326	ExN	0.625627698568102	1.16893227344172	86	InN/ExN: 1.169	Broad
NRG2	InN	1.02550714139242	OPC	0.877541607876029	1.16861369556542	87	InN/OPC: 1.169	Broad
SLC30A7	InN	0.644314581378095	ExN	0.552694467206149	1.16576991377367	88	InN/ExN: 1.166	Broad
SPAG16	InN	1.08141296609418	ExN	0.927844534093985	1.16551095184297	89	InN/ExN: 1.166	Broad
KIAA1549L	InN	1.27928802814616	ExN	1.0986939692917	1.16437157561799	90	InN/ExN: 1.164	Broad
TUBE1	InN	0.568986443099922	ExN	0.489016973411427	1.16353107159169	91	InN/ExN: 1.164	Broad
FNBP1L	InN	0.986161567597606	Microglia	0.849485358827549	1.16089295401006	92	InN/Microglia: 1.161	Broad
SLC9A7	InN	0.724323717196675	OPC	0.624081154150094	1.16062424314526	93	InN/OPC: 1.161	Broad
PIP5K1B	InN	1.00067329407069	Microglia	0.865058009785813	1.15677016194377	94	InN/Microglia: 1.157	Broad
SETBP1	InN	1.32064017951884	ExN	1.14194742624626	1.15648071808346	95	InN/ExN: 1.156	Broad
ME3	InN	1.21025673937175	ExN	1.04741460173603	1.15547056281803	96	InN/ExN: 1.155	Broad
FAIM2	InN	0.643570533689574	ExN	0.55729346629581	1.15481442473608	97	InN/ExN: 1.155	Broad
TPST1	InN	1.22220516326493	Astrocyte	1.05958600147279	1.15347424519208	98	InN/Astrocyte: 1.153	Broad
CEP57	InN	0.825818248747753	ExN	0.716524130430922	1.15253375800631	99	InN/ExN: 1.153	Broad
LINC01551	InN	0.715795289138988	ExN	0.621297891269585	1.15209676259532	100	InN/ExN: 1.152	Broad
OPALIN	Oligodendrocyte	1.20994167547117	Microglia	0.108942022968586	11.1062897723137	1	Oligodendrocyte/Microglia: 11.106	Broad
AC090502.1	Oligodendrocyte	1.20418248504312	Microglia	0.114164574824057	10.5477770744465	2	Oligodendrocyte/Microglia: 10.548	Broad
LRP2	Oligodendrocyte	1.12405695982967	Microglia	0.112020095335567	10.0344224530648	3	Oligodendrocyte/Microglia: 10.034	Broad
FOLH1	Oligodendrocyte	1.43899817169845	Endothelial	0.146386038975039	9.8301599098792	4	Oligodendrocyte/Endothelial: 9.83	Broad
SH3TC2	Oligodendrocyte	1.26559781149624	Microglia	0.129825947319529	9.74841961585181	5	Oligodendrocyte/Microglia: 9.748	Broad
CD22	Oligodendrocyte	1.20785318612063	OPC	0.125928627370238	9.59156953700028	6	Oligodendrocyte/OPC: 9.592	Broad
CDH19	Oligodendrocyte	1.12470946251274	OPC	0.119499895741263	9.41180287678173	7	Oligodendrocyte/OPC: 9.412	Broad
ANLN	Oligodendrocyte	1.09428827650763	Endothelial	0.117336622622683	9.32605909432479	8	Oligodendrocyte/Endothelial: 9.326	Broad
ADAMTS18	Oligodendrocyte	1.10638661631304	ExN	0.12122262222412	9.12689889076577	9	Oligodendrocyte/ExN: 9.127	Broad
PIEZO2	Oligodendrocyte	1.26368332164348	Microglia	0.139212086335986	9.0773966176586	10	Oligodendrocyte/Microglia: 9.077	Broad
AC016597.1	Oligodendrocyte	0.866809876135651	Microglia	0.0963127151016	8.99995265652366	11	Oligodendrocyte/Microglia: 9	Broad
LINC01630	Oligodendrocyte	1.20654254024621	Microglia	0.138033008188475	8.74097113495311	12	Oligodendrocyte/Microglia: 8.741	Broad
TMEM98	Oligodendrocyte	0.828246857142253	Endothelial	0.0952906491762942	8.69179572499228	13	Oligodendrocyte/Endothelial: 8.692	Broad
CARNS1	Oligodendrocyte	0.924558504306863	Endothelial	0.109456122840987	8.44684134893046	14	Oligodendrocyte/Endothelial: 8.447	Broad
GPR37	Oligodendrocyte	0.873764997910754	Endothelial	0.1049349211328	8.32673230682627	15	Oligodendrocyte/Endothelial: 8.327	Broad
CNDP1	Oligodendrocyte	1.05491551354628	Microglia	0.13383764413795	7.88205381483665	16	Oligodendrocyte/Microglia: 7.882	Broad
SLCO1A2	Oligodendrocyte	1.61944164717587	Microglia	0.208946452398048	7.75051037521706	17	Oligodendrocyte/Microglia: 7.751	Broad
MOG	Oligodendrocyte	1.48948236503195	OPC	0.200741993613567	7.41988429137174	18	Oligodendrocyte/OPC: 7.42	Broad
CNTN2	Oligodendrocyte	1.34689157913356	OPC	0.182482636314277	7.38093007826729	19	Oligodendrocyte/OPC: 7.381	Broad
LINC01608	Oligodendrocyte	1.56299138350537	Microglia	0.21249912073226	7.35528400362028	20	Oligodendrocyte/Microglia: 7.355	Broad
LDB3	Oligodendrocyte	1.1965917501409	ExN	0.168456937437181	7.10325005514907	21	Oligodendrocyte/ExN: 7.103	Broad
SLC5A11	Oligodendrocyte	1.34738271068111	Endothelial	0.195884828988651	6.87844340798427	22	Oligodendrocyte/Endothelial: 6.878	Broad
MAG	Oligodendrocyte	0.861902623692701	Endothelial	0.132987614685194	6.48107438976917	23	Oligodendrocyte/Endothelial: 6.481	Broad
CERCAM	Oligodendrocyte	1.27674515506749	OPC	0.200955136670958	6.35338402500262	24	Oligodendrocyte/OPC: 6.353	Broad
ENPP2	Oligodendrocyte	1.81244903171408	Endothelial	0.295046300093998	6.14293089300443	25	Oligodendrocyte/Endothelial: 6.143	Broad
TP53TG5	Oligodendrocyte	1.05060570788918	ExN	0.175451148350448	5.98802411820465	26	Oligodendrocyte/ExN: 5.988	Broad
LINC00877	Oligodendrocyte	0.851663623697009	ExN	0.148716995086548	5.72674039844184	27	Oligodendrocyte/ExN: 5.727	Broad
MYRF	Oligodendrocyte	1.06243779889733	OPC	0.189928752227183	5.59387552668434	28	Oligodendrocyte/OPC: 5.594	Broad
DAPK2	Oligodendrocyte	0.941578039105233	OPC	0.168382449518775	5.59190130441858	29	Oligodendrocyte/OPC: 5.592	Broad
ASPA	Oligodendrocyte	1.1671973692481	Astrocyte	0.212318318499332	5.49739361868472	30	Oligodendrocyte/Astrocyte: 5.497	Broad
CDK18	Oligodendrocyte	1.28255280684156	OPC	0.235066833198411	5.4561198166098	31	Oligodendrocyte/OPC: 5.456	Broad
FAM107B	Oligodendrocyte	1.54192064100411	Endothelial	0.291396713137497	5.29148261283425	32	Oligodendrocyte/Endothelial: 5.291	Broad
HHIP	Oligodendrocyte	1.40755792703496	ExN	0.277911757371975	5.06476566643056	33	Oligodendrocyte/ExN: 5.065	Broad
ABCA8	Oligodendrocyte	1.40308148540827	Endothelial	0.288987679035245	4.85516022721907	34	Oligodendrocyte/Endothelial: 4.855	Broad
ITGA2	Oligodendrocyte	1.0244844330874	Endothelial	0.226948883530474	4.5141637938476	35	Oligodendrocyte/Endothelial: 4.514	Broad
LINC00639	Oligodendrocyte	1.4444338791622	OPC	0.333466804163585	4.33156722386562	36	Oligodendrocyte/OPC: 4.332	Broad
TF	Oligodendrocyte	1.77095594009707	OPC	0.426738550946203	4.14997880123637	37	Oligodendrocyte/OPC: 4.15	Broad
ABCA2	Oligodendrocyte	1.30189362386481	OPC	0.317140181404261	4.1051046199828	38	Oligodendrocyte/OPC: 4.105	Broad
ST18	Oligodendrocyte	1.9891118672255	OPC	0.503877831257224	3.94760742353453	39	Oligodendrocyte/OPC: 3.948	Broad
TMEM63A	Oligodendrocyte	1.28996326822344	Microglia	0.326915918949958	3.94585639135211	40	Oligodendrocyte/Microglia: 3.946	Broad
MAL	Oligodendrocyte	1.09109213718825	Astrocyte	0.282169411765987	3.86679807127051	41	Oligodendrocyte/Astrocyte: 3.867	Broad
ZDHHC9	Oligodendrocyte	0.864594403065997	Endothelial	0.224896818620496	3.84440477357291	42	Oligodendrocyte/Endothelial: 3.844	Broad
MOBP	Oligodendrocyte	1.86657657964475	Endothelial	0.487438848961773	3.82935538195302	43	Oligodendrocyte/Endothelial: 3.829	Broad
FAM124A	Oligodendrocyte	1.31690521206845	Astrocyte	0.357403574650207	3.68464476987202	44	Oligodendrocyte/Astrocyte: 3.685	Broad
PCSK6	Oligodendrocyte	1.54971964952192	OPC	0.434734614560093	3.56474869407415	45	Oligodendrocyte/OPC: 3.565	Broad
AC026316.5	Oligodendrocyte	1.81651494716213	ExN	0.517410927184959	3.51077809091725	46	Oligodendrocyte/ExN: 3.511	Broad
PRR5L	Oligodendrocyte	1.16427972433728	OPC	0.33276157446239	3.49884065255518	47	Oligodendrocyte/OPC: 3.499	Broad
KIF6	Oligodendrocyte	1.42047369665322	Astrocyte	0.40990021560848	3.46541339224373	48	Oligodendrocyte/Astrocyte: 3.465	Broad
AL359091.1	Oligodendrocyte	1.33946035969407	OPC	0.388803562786558	3.44508252469228	49	Oligodendrocyte/OPC: 3.445	Broad
TMTC4	Oligodendrocyte	1.05238613795777	ExN	0.316022341030106	3.33010044330225	50	Oligodendrocyte/ExN: 3.33	Broad
POLR2F	Oligodendrocyte	1.55794838377761	OPC	0.473214260472847	3.29226845831076	51	Oligodendrocyte/OPC: 3.292	Broad
ARHGAP23	Oligodendrocyte	1.07475416729089	Endothelial	0.329373301219264	3.26302758393713	52	Oligodendrocyte/Endothelial: 3.263	Broad
LINC00862	Oligodendrocyte	0.818617491990935	ExN	0.264276189651514	3.09758322560349	53	Oligodendrocyte/ExN: 3.098	Broad
RASGRP3	Oligodendrocyte	0.805225641390292	Microglia	0.263323473205235	3.05793339115916	54	Oligodendrocyte/Microglia: 3.058	Broad
PLEKHH1	Oligodendrocyte	1.75784205544505	OPC	0.575801850492715	3.05285933683759	55	Oligodendrocyte/OPC: 3.053	Broad
SEMA3B	Oligodendrocyte	0.919083168048576	Astrocyte	0.304274478400069	3.02057265164428	56	Oligodendrocyte/Astrocyte: 3.021	Broad
LINC01170	Oligodendrocyte	1.49836095178869	OPC	0.502654023366671	2.98089915157344	57	Oligodendrocyte/OPC: 2.981	Broad
LRRC8C-DT	Oligodendrocyte	0.817736880254538	ExN	0.274509967314963	2.97889686211756	58	Oligodendrocyte/ExN: 2.979	Broad
EMC10	Oligodendrocyte	0.877499190864145	OPC	0.3017078596536	2.90843994542147	59	Oligodendrocyte/OPC: 2.908	Broad
DYSF	Oligodendrocyte	1.11455845367398	ExN	0.386496077383336	2.88375101041073	60	Oligodendrocyte/ExN: 2.884	Broad
SVEP1	Oligodendrocyte	1.10594504026898	ExN	0.388212349562137	2.84881467968849	61	Oligodendrocyte/ExN: 2.849	Broad
AL078590.3	Oligodendrocyte	0.82700824834081	Microglia	0.290448581801958	2.84734820604049	62	Oligodendrocyte/Microglia: 2.847	Broad
CLDND1	Oligodendrocyte	1.385546365471	Endothelial	0.496190261374939	2.79236912395592	63	Oligodendrocyte/Endothelial: 2.792	Broad
TMEM144	Oligodendrocyte	1.92662878746332	Astrocyte	0.69541802234518	2.77046139955661	64	Oligodendrocyte/Astrocyte: 2.77	Broad
PIK3C2B	Oligodendrocyte	1.07953914023683	InN	0.393901744044521	2.74063051651484	65	Oligodendrocyte/InN: 2.741	Broad
TTYH2	Oligodendrocyte	1.20293475319836	Astrocyte	0.440177620489533	2.73283942027889	66	Oligodendrocyte/Astrocyte: 2.733	Broad
PLA2G16	Oligodendrocyte	1.20604010290479	Microglia	0.44501318616561	2.71012217255055	67	Oligodendrocyte/Microglia: 2.71	Broad
PALM2	Oligodendrocyte	1.6912914425745	InN	0.630419980426144	2.68280114064792	68	Oligodendrocyte/InN: 2.683	Broad
HDAC2-AS2	Oligodendrocyte	1.5886807175607	InN	0.599690630774676	2.64916714724799	69	Oligodendrocyte/InN: 2.649	Broad
RNF220	Oligodendrocyte	1.95285693679849	Endothelial	0.743942318034534	2.62501122662017	70	Oligodendrocyte/Endothelial: 2.625	Broad
CNP	Oligodendrocyte	1.32305390499671	Endothelial	0.509490939931556	2.59681537256472	71	Oligodendrocyte/Endothelial: 2.597	Broad
CLMN	Oligodendrocyte	1.796647828359	Endothelial	0.692375614856716	2.59490338742044	72	Oligodendrocyte/Endothelial: 2.595	Broad
VRK2	Oligodendrocyte	1.40187238644975	Microglia	0.542658537615308	2.58334162143698	73	Oligodendrocyte/Microglia: 2.583	Broad
APLP1	Oligodendrocyte	0.956931670924318	Endothelial	0.376013986481323	2.54493637292359	74	Oligodendrocyte/Endothelial: 2.545	Broad
LAMP2	Oligodendrocyte	1.50400587269044	OPC	0.600932534231308	2.50278656424271	75	Oligodendrocyte/OPC: 2.503	Broad
AATK	Oligodendrocyte	1.04775775981048	InN	0.422823740481157	2.47800125560163	76	Oligodendrocyte/InN: 2.478	Broad
ABHD17B	Oligodendrocyte	0.952127388898884	OPC	0.385802496163415	2.46791401913478	77	Oligodendrocyte/OPC: 2.468	Broad
RHOU	Oligodendrocyte	0.937802722393753	OPC	0.382019707983921	2.45485429886048	78	Oligodendrocyte/OPC: 2.455	Broad
PLEKHG3	Oligodendrocyte	0.902241768842665	Endothelial	0.372586170129192	2.42156537514481	79	Oligodendrocyte/Endothelial: 2.422	Broad
FA2H	Oligodendrocyte	1.35998829331626	OPC	0.595384930107331	2.28421685626321	80	Oligodendrocyte/OPC: 2.284	Broad
NDE1	Oligodendrocyte	0.823944904108694	Microglia	0.363434424447304	2.26710748537845	81	Oligodendrocyte/Microglia: 2.267	Broad
ZNF146	Oligodendrocyte	1.00346449800016	OPC	0.446723458846779	2.24627670234872	82	Oligodendrocyte/OPC: 2.246	Broad
NXPE3	Oligodendrocyte	0.890407175453042	OPC	0.39655720665575	2.24534357340781	83	Oligodendrocyte/OPC: 2.245	Broad
NDRG1	Oligodendrocyte	1.09296068740713	Astrocyte	0.498306559181835	2.19334999162294	84	Oligodendrocyte/Astrocyte: 2.193	Broad
LGR5	Oligodendrocyte	0.933066667700969	OPC	0.426203966688227	2.18924914038521	85	Oligodendrocyte/OPC: 2.189	Broad
BIN1	Oligodendrocyte	1.22647669079658	ExN	0.566747136246782	2.16406332269939	86	Oligodendrocyte/ExN: 2.164	Broad
SHROOM4	Oligodendrocyte	1.4916799608561	OPC	0.690260874874985	2.16103797151513	87	Oligodendrocyte/OPC: 2.161	Broad
PRUNE2	Oligodendrocyte	1.8471479077542	ExN	0.854982581022571	2.16045092467848	88	Oligodendrocyte/ExN: 2.16	Broad
LINC00320	Oligodendrocyte	1.37601486399996	OPC	0.639161439749278	2.1528439896808	89	Oligodendrocyte/OPC: 2.153	Broad
FAM102A	Oligodendrocyte	0.825220095135678	Astrocyte	0.384470275816491	2.14638204054443	90	Oligodendrocyte/Astrocyte: 2.146	Broad
AMER2	Oligodendrocyte	1.5182607304149	Astrocyte	0.711630056240489	2.13349719717546	91	Oligodendrocyte/Astrocyte: 2.133	Broad
PLD1	Oligodendrocyte	1.52334012085263	Microglia	0.714225118861408	2.13285710712763	92	Oligodendrocyte/Microglia: 2.133	Broad
UGT8	Oligodendrocyte	1.56280736189646	OPC	0.734361561795906	2.12811705187096	93	Oligodendrocyte/OPC: 2.128	Broad
CUEDC1	Oligodendrocyte	0.80456210316576	Microglia	0.378244406135243	2.12709584098405	94	Oligodendrocyte/Microglia: 2.127	Broad
AC012593.1	Oligodendrocyte	1.37628483043137	Astrocyte	0.657162957606375	2.09428242188862	95	Oligodendrocyte/Astrocyte: 2.094	Broad
AC096564.1	Oligodendrocyte	0.832033553831307	ExN	0.397958574621665	2.09075418119163	96	Oligodendrocyte/ExN: 2.091	Broad
C12orf76	Oligodendrocyte	0.992270400380526	OPC	0.484332153439678	2.04873947214432	97	Oligodendrocyte/OPC: 2.049	Broad
RYBP	Oligodendrocyte	1.45542142688016	InN	0.71045511262559	2.04857618872139	98	Oligodendrocyte/InN: 2.049	Broad
MYO1E	Oligodendrocyte	1.29747329349865	Microglia	0.633894762193641	2.0468275980206	99	Oligodendrocyte/Microglia: 2.047	Broad
QDPR	Oligodendrocyte	1.24759841062459	ExN	0.611362687306057	2.0406845830289	100	Oligodendrocyte/ExN: 2.041	Broad
AC004852.2	OPC	1.40213758603827	InN	0.0389559703902855	35.9928804748224	1	OPC/InN: 35.993	Broad
FERMT1	OPC	0.891857601796482	InN	0.0442553434857078	20.1525404968217	2	OPC/InN: 20.153	Broad
COL9A1	OPC	0.953736202032694	Microglia	0.080181077341887	11.8947790881634	3	OPC/Microglia: 11.895	Broad
PLPP4	OPC	1.32040875579617	Oligodendrocyte	0.203669445919747	6.48309691143591	4	OPC/Oligodendrocyte: 6.483	Broad
LINC02588	OPC	0.955501947835542	ExN	0.165927042438178	5.75856673990646	5	OPC/ExN: 5.759	Broad
MYT1	OPC	1.37819641392703	InN	0.25647074060662	5.37369842137639	6	OPC/InN: 5.374	Broad
ITGA8	OPC	1.38938789447049	InN	0.27314345956315	5.08665994306655	7	OPC/InN: 5.087	Broad
PLEKHH2	OPC	1.11280824925586	Astrocyte	0.288455153895468	3.85782064985784	8	OPC/Astrocyte: 3.858	Broad
BCHE	OPC	0.824988046884607	Oligodendrocyte	0.217356634720828	3.79555033111466	9	OPC/Oligodendrocyte: 3.796	Broad
MEGF11	OPC	1.75282408961135	ExN	0.489268805680586	3.58253800213796	10	OPC/ExN: 3.583	Broad
STK32A	OPC	1.25635113600723	Astrocyte	0.357637609985704	3.51291670934008	11	OPC/Astrocyte: 3.513	Broad
AFAP1L2	OPC	0.82560541712048	Endothelial	0.238404041744588	3.4630512598649	12	OPC/Endothelial: 3.463	Broad
SULF2	OPC	1.13031615234516	InN	0.3658019356814	3.08996766307333	13	OPC/InN: 3.09	Broad
CALCRL	OPC	0.935850324364682	InN	0.308724314191613	3.03134635448194	14	OPC/InN: 3.031	Broad
POU6F2	OPC	1.16058181629635	Astrocyte	0.387318772882811	2.99645123746042	15	OPC/Astrocyte: 2.996	Broad
SMOC1	OPC	1.82744595627948	Oligodendrocyte	0.634758547403102	2.87896234521906	16	OPC/Oligodendrocyte: 2.879	Broad
AL445250.1	OPC	1.54006927940446	Oligodendrocyte	0.602615762704756	2.55564055027715	17	OPC/Oligodendrocyte: 2.556	Broad
AMZ1	OPC	0.90668447694548	Oligodendrocyte	0.363268710969719	2.49590578424757	18	OPC/Oligodendrocyte: 2.496	Broad
TNK2	OPC	1.21836581581457	ExN	0.488187085697789	2.49569448170284	19	OPC/ExN: 2.496	Broad
PRKG2	OPC	0.917470289374745	InN	0.368538227076624	2.48948473175346	20	OPC/InN: 2.489	Broad
NTNG1	OPC	1.34126882134658	InN	0.565471388619409	2.37194816279081	21	OPC/InN: 2.372	Broad
RHBDL3	OPC	0.823980435158703	ExN	0.357288623269198	2.3062039524776	22	OPC/ExN: 2.306	Broad
KLHL1	OPC	0.806883631733091	ExN	0.350518719107576	2.30197015950368	23	OPC/ExN: 2.302	Broad
BCAN	OPC	0.991505974057965	Astrocyte	0.440348351968836	2.25164002459611	24	OPC/Astrocyte: 2.252	Broad
IPO9-AS1	OPC	1.06935816576978	Oligodendrocyte	0.489883562052942	2.18288231858291	25	OPC/Oligodendrocyte: 2.183	Broad
MPPED2	OPC	1.4758048212955	InN	0.676856151496293	2.18038178131795	26	OPC/InN: 2.18	Broad
VCAN	OPC	1.77392672915001	Astrocyte	0.819669936427516	2.16419640432534	27	OPC/Astrocyte: 2.164	Broad
COL11A1	OPC	1.61830012280246	Astrocyte	0.748304836522436	2.16262149303099	28	OPC/Astrocyte: 2.163	Broad
LINC02223	OPC	1.02440588721443	ExN	0.476219917100996	2.15111936823334	29	OPC/ExN: 2.151	Broad
TMEM163	OPC	1.3614696624766	ExN	0.638121798583142	2.13355767738941	30	OPC/ExN: 2.134	Broad
TMEM132C	OPC	1.59853812670365	Astrocyte	0.752318809404385	2.12481478160731	31	OPC/Astrocyte: 2.125	Broad
NXPH1	OPC	1.6787873458606	InN	0.794634083071646	2.11265459363544	32	OPC/InN: 2.113	Broad
CMYA5	OPC	0.951311525494894	Astrocyte	0.464903442760967	2.04625614266319	33	OPC/Astrocyte: 2.046	Broad
AL392023.2	OPC	1.22572277431238	Oligodendrocyte	0.606686002873132	2.02035776086415	34	OPC/Oligodendrocyte: 2.02	Broad
SEMA5A	OPC	1.71952744356642	ExN	0.85526633529442	2.01051692625606	35	OPC/ExN: 2.011	Broad
UST	OPC	1.38985576546889	Microglia	0.698816272911991	1.98887149504592	36	OPC/Microglia: 1.989	Broad
KIF26B	OPC	1.34369647344896	InN	0.681253910035705	1.97238717261606	37	OPC/InN: 1.972	Broad
GSG1L	OPC	0.889311019671055	ExN	0.463589931003756	1.91831392400076	38	OPC/ExN: 1.918	Broad
DCC	OPC	1.7993429449766	InN	0.944827691842401	1.90441385293006	39	OPC/InN: 1.904	Broad
PDZRN4	OPC	1.59521899030466	ExN	0.858583160069994	1.85796678119638	40	OPC/ExN: 1.858	Broad
KCNMB2-AS1	OPC	1.36883295147068	Astrocyte	0.739658114741827	1.8506292626134	41	OPC/Astrocyte: 1.851	Broad
LRRN1	OPC	1.31486920323827	ExN	0.71632063883867	1.83558748966104	42	OPC/ExN: 1.836	Broad
NCALD	OPC	1.49401372024917	ExN	0.819439469948101	1.82321425198593	43	OPC/ExN: 1.823	Broad
GRIK1	OPC	1.57867004215782	InN	0.870682688695038	1.81314049613631	44	OPC/InN: 1.813	Broad
CHST9	OPC	0.854004397224123	Astrocyte	0.471191939217315	1.81243422509028	45	OPC/Astrocyte: 1.812	Broad
LHFPL3	OPC	1.93398753119376	InN	1.06986312277404	1.80769622769981	46	OPC/InN: 1.808	Broad
XYLT1	OPC	1.86248471946028	ExN	1.04465859836369	1.78286449025318	47	OPC/ExN: 1.783	Broad
APCDD1	OPC	1.11658440293871	Astrocyte	0.633439719946546	1.76273190293929	48	OPC/Astrocyte: 1.763	Broad
OLIG1	OPC	0.761445783525239	Oligodendrocyte	0.432672427825494	1.75986666715067	49	OPC/Oligodendrocyte: 1.76	Broad
PCMTD2	OPC	0.899549718125475	ExN	0.517682978405652	1.7376459254965	50	OPC/ExN: 1.738	Broad
NECTIN3	OPC	1.05561990497286	ExN	0.612055473382567	1.72471279300699	51	OPC/ExN: 1.725	Broad
RAB3IP	OPC	0.909955098578849	Oligodendrocyte	0.538939727745495	1.6884171860653	52	OPC/Oligodendrocyte: 1.688	Broad
GRIK4	OPC	1.22390454894394	Astrocyte	0.727108821186269	1.68324810988698	53	OPC/Astrocyte: 1.683	Broad
ETV5	OPC	0.88665946677885	Microglia	0.528098778638276	1.67896519106735	54	OPC/Microglia: 1.679	Broad
ETV1	OPC	0.999827242075004	Astrocyte	0.595589248926048	1.67871942597666	55	OPC/Astrocyte: 1.679	Broad
TACC2	OPC	1.0715083450029	InN	0.645451507638989	1.66009116459019	56	OPC/InN: 1.66	Broad
ARHGAP10	OPC	1.02371141552268	ExN	0.618337123358851	1.6555878287912	57	OPC/ExN: 1.656	Broad
ZNF462	OPC	1.56015579112256	Astrocyte	0.959761581362749	1.62556599620014	58	OPC/Astrocyte: 1.626	Broad
PDZD2	OPC	1.86492838737726	ExN	1.15334019735301	1.61698030785487	59	OPC/ExN: 1.617	Broad
PCDH15	OPC	1.92919335271237	ExN	1.20388193536346	1.60247719983432	60	OPC/ExN: 1.602	Broad
SLC1A1	OPC	1.08374505699517	InN	0.677052907798913	1.6006800126129	61	OPC/InN: 1.601	Broad
NME9	OPC	0.81520001765743	InN	0.513036146252705	1.58897189527829	62	OPC/InN: 1.589	Broad
FGFR1	OPC	1.00715175908914	Astrocyte	0.634249126077684	1.58794347154652	63	OPC/Astrocyte: 1.588	Broad
LDLRAD3	OPC	1.36814486607845	Endothelial	0.8640555768075	1.58339915024153	64	OPC/Endothelial: 1.583	Broad
NLGN4X	OPC	1.61276188014139	ExN	1.02422784933918	1.57461240795388	65	OPC/ExN: 1.575	Broad
LUZP2	OPC	1.7980851860094	ExN	1.15253988787483	1.56010668691466	66	OPC/ExN: 1.56	Broad
KCNIP1	OPC	1.58065515942268	InN	1.01794771043613	1.55278620229468	67	OPC/InN: 1.553	Broad
NELL1	OPC	1.12038176023796	ExN	0.72174312266828	1.55232758726667	68	OPC/ExN: 1.552	Broad
LINC02328	OPC	0.923907958981331	Oligodendrocyte	0.595424366748603	1.5516797944069	69	OPC/Oligodendrocyte: 1.552	Broad
CCDC50	OPC	1.40358981297477	Microglia	0.912129757561456	1.53880497959766	70	OPC/Microglia: 1.539	Broad
MAP3K1	OPC	1.12126974654247	Microglia	0.734786110402135	1.52598114018353	71	OPC/Microglia: 1.526	Broad
KCNQ1OT1	OPC	1.42407934883961	InN	0.934544248150885	1.52382228199182	72	OPC/InN: 1.524	Broad
WWP2	OPC	0.989987257799536	Microglia	0.652480146337442	1.5172680170525	73	OPC/Microglia: 1.517	Broad
BRINP3	OPC	1.72794376431537	ExN	1.14964449601747	1.50302443085772	74	OPC/ExN: 1.503	Broad
KIAA1217	OPC	1.37571855413447	InN	0.924282983199585	1.48841705315417	75	OPC/InN: 1.488	Broad
IL1RAP	OPC	0.988433826574443	Microglia	0.671351476322135	1.47230454007397	76	OPC/Microglia: 1.472	Broad
PRRX1	OPC	0.910074661846725	Astrocyte	0.627484280863384	1.45035451819528	77	OPC/Astrocyte: 1.45	Broad
ABHD2	OPC	1.44257739618914	ExN	0.995139824810512	1.44962281703863	78	OPC/ExN: 1.45	Broad
SCN9A	OPC	1.0344772385049	InN	0.714149242168218	1.44854489429148	79	OPC/InN: 1.449	Broad
ARHGAP42	OPC	1.22124569805387	Astrocyte	0.843536183402454	1.44776919127275	80	OPC/Astrocyte: 1.448	Broad
TNR	OPC	1.94579123011571	ExN	1.34554132011932	1.44610291859575	81	OPC/ExN: 1.446	Broad
GLCCI1	OPC	1.55435143076935	ExN	1.10291348765945	1.40931401071894	82	OPC/ExN: 1.409	Broad
TSHZ1	OPC	0.783949485298944	InN	0.562166557711925	1.39451462301439	83	OPC/InN: 1.395	Broad
PTPRT	OPC	1.50958931688177	InN	1.08424549720394	1.39229475314835	84	OPC/InN: 1.392	Broad
RIT2	OPC	0.954727651779974	ExN	0.687780304727783	1.38812880394684	85	OPC/ExN: 1.388	Broad
SPRED2	OPC	0.924247954051286	Astrocyte	0.665935137754306	1.38789485890183	86	OPC/Astrocyte: 1.388	Broad
HIP1R	OPC	1.22169862616641	Oligodendrocyte	0.882429593706875	1.38447150331206	87	OPC/Oligodendrocyte: 1.384	Broad
SORCS3	OPC	1.49796082019953	InN	1.09141277823772	1.37249705159056	88	OPC/InN: 1.372	Broad
CCDC146	OPC	1.04776124173918	Microglia	0.767764416208608	1.36469106879589	89	OPC/Microglia: 1.365	Broad
HIBADH	OPC	0.893048421391147	Astrocyte	0.654601249064458	1.36426324066364	90	OPC/Astrocyte: 1.364	Broad
GALNT13	OPC	1.78547247463332	Oligodendrocyte	1.31054531646928	1.3623889629727	91	OPC/Oligodendrocyte: 1.362	Broad
DNER	OPC	1.45065893363167	InN	1.06549487664345	1.36148841766519	92	OPC/InN: 1.361	Broad
SLC25A27	OPC	0.950452040274934	Oligodendrocyte	0.700200650598273	1.35739953892194	93	OPC/Oligodendrocyte: 1.357	Broad
LRRK2	OPC	1.33076539450713	Microglia	0.98104139164093	1.35648241332737	94	OPC/Microglia: 1.356	Broad
SEZ6L	OPC	1.53900690423904	ExN	1.13503525327555	1.35591110478524	95	OPC/ExN: 1.356	Broad
MMP16	OPC	1.84728040888328	ExN	1.3658542547581	1.35247256612342	96	OPC/ExN: 1.352	Broad
ARHGAP31	OPC	1.24407309049221	Microglia	0.921743326221068	1.34969579393932	97	OPC/Microglia: 1.35	Broad
GPC6	OPC	1.31716975138773	InN	0.976502368153968	1.34886488179007	98	OPC/InN: 1.349	Broad
DGKG	OPC	1.79346701529502	Astrocyte	1.33263476272331	1.34580536652817	99	OPC/Astrocyte: 1.346	Broad
PID1	OPC	1.58398298433657	ExN	1.18236576681831	1.33967256900459	100	OPC/ExN: 1.34	Broad
RGS10	Microglia	0.886513842051471	Oligodendrocyte	0.0771664937557079	11.4883260713902	1	Microglia/Oligodendrocyte: 11.488	Broad
CMKLR1	Microglia	0.799743575054163	Oligodendrocyte	0.0696368780635112	11.4844834704504	2	Microglia/Oligodendrocyte: 11.484	Broad
BLNK	Microglia	1.10692716474684	Oligodendrocyte	0.100781038011849	10.9834864433198	3	Microglia/Oligodendrocyte: 10.983	Broad
NCKAP1L	Microglia	0.962148446282043	Oligodendrocyte	0.0889509247861963	10.816621059249	4	Microglia/Oligodendrocyte: 10.817	Broad
IL18	Microglia	0.94791856070445	Oligodendrocyte	0.0883997451849797	10.7230915510095	5	Microglia/Oligodendrocyte: 10.723	Broad
HCLS1	Microglia	1.0466014191178	Oligodendrocyte	0.0980068511327703	10.6788597635891	6	Microglia/Oligodendrocyte: 10.679	Broad
CSF2RA	Microglia	1.02484391770269	Oligodendrocyte	0.0959820254918281	10.6774566639036	7	Microglia/Oligodendrocyte: 10.677	Broad
WDFY4	Microglia	1.14875441226227	Oligodendrocyte	0.108477180198097	10.5898255297977	8	Microglia/Oligodendrocyte: 10.59	Broad
CD86	Microglia	1.14473018332957	Oligodendrocyte	0.108199648267385	10.5797957910241	9	Microglia/Oligodendrocyte: 10.58	Broad
FGD2	Microglia	0.873082263889181	Oligodendrocyte	0.0827419830369003	10.5518653511098	10	Microglia/Oligodendrocyte: 10.552	Broad
MRC1	Microglia	1.22928074614417	Oligodendrocyte	0.116510106526718	10.5508507612794	11	Microglia/Oligodendrocyte: 10.551	Broad
LY86	Microglia	1.06351214436558	Oligodendrocyte	0.100926290854839	10.5375134205141	12	Microglia/Oligodendrocyte: 10.538	Broad
PIK3R5	Microglia	1.14657866356123	Oligodendrocyte	0.113301694544308	10.1196956336151	13	Microglia/Oligodendrocyte: 10.12	Broad
CD53	Microglia	0.825456733967174	Oligodendrocyte	0.0827557604449093	9.9746136042902	14	Microglia/Oligodendrocyte: 9.975	Broad
TFEC	Microglia	0.796012474101593	Oligodendrocyte	0.0809022346888645	9.83919019249486	15	Microglia/Oligodendrocyte: 9.839	Broad
AC074327.1	Microglia	0.879728736412491	Oligodendrocyte	0.089594118975562	9.81904556316301	16	Microglia/Oligodendrocyte: 9.819	Broad
ARHGAP25	Microglia	1.03647897389777	Oligodendrocyte	0.105670412196817	9.8086015976475	17	Microglia/Oligodendrocyte: 9.809	Broad
LINC02232	Microglia	0.881689707174257	Oligodendrocyte	0.0908412632650495	9.70582833708214	18	Microglia/Oligodendrocyte: 9.706	Broad
SYK	Microglia	1.28898366175748	Oligodendrocyte	0.132816440244762	9.70500082205234	19	Microglia/Oligodendrocyte: 9.705	Broad
CPED1	Microglia	1.26052317777689	Oligodendrocyte	0.130962337353446	9.62508155588996	20	Microglia/Oligodendrocyte: 9.625	Broad
CSF3R	Microglia	1.05628799885024	Oligodendrocyte	0.110726520022798	9.53961163624364	21	Microglia/Oligodendrocyte: 9.54	Broad
IKZF1	Microglia	1.02217892148481	Oligodendrocyte	0.107194670405842	9.5357252148341	22	Microglia/Oligodendrocyte: 9.536	Broad
TLR2	Microglia	1.36659241088758	Oligodendrocyte	0.144609728565579	9.45021074614524	23	Microglia/Oligodendrocyte: 9.45	Broad
AC068992.1	Microglia	1.32125326574423	Oligodendrocyte	0.14196424504234	9.30694390936382	24	Microglia/Oligodendrocyte: 9.307	Broad
MSR1	Microglia	1.32347112856602	Oligodendrocyte	0.142442366694117	9.2912744942526	25	Microglia/Oligodendrocyte: 9.291	Broad
RHBDF2	Microglia	1.25257755097306	Oligodendrocyte	0.134967178586767	9.28060854563842	26	Microglia/Oligodendrocyte: 9.281	Broad
SLC2A5	Microglia	0.899510440546499	Oligodendrocyte	0.0978882754132272	9.18915403044226	27	Microglia/Oligodendrocyte: 9.189	Broad
PTPRC	Microglia	1.38881141007477	Oligodendrocyte	0.151599156096114	9.16107612890839	28	Microglia/Oligodendrocyte: 9.161	Broad
TMEM156	Microglia	0.994742466656295	Oligodendrocyte	0.108712810560036	9.15018627088988	29	Microglia/Oligodendrocyte: 9.15	Broad
ALOX5	Microglia	1.02389637423409	Oligodendrocyte	0.114767634156668	8.92147321636324	30	Microglia/Oligodendrocyte: 8.921	Broad
RBM47	Microglia	1.26470154157423	Oligodendrocyte	0.144203533140562	8.77025350232897	31	Microglia/Oligodendrocyte: 8.77	Broad
APBB1IP	Microglia	1.58185799240624	Oligodendrocyte	0.182687136799671	8.65883619458578	32	Microglia/Oligodendrocyte: 8.659	Broad
FYB1	Microglia	1.46653916361113	Oligodendrocyte	0.171189128885685	8.56677741838642	33	Microglia/Oligodendrocyte: 8.567	Broad
ADAM28	Microglia	1.64353905513206	Oligodendrocyte	0.195576148785558	8.40357612795686	34	Microglia/Oligodendrocyte: 8.404	Broad
C3	Microglia	0.981810637305744	Endothelial	0.119147485796124	8.24029672758469	35	Microglia/Endothelial: 8.24	Broad
LPAR6	Microglia	0.953795700147088	Oligodendrocyte	0.116847603323597	8.16273225138944	36	Microglia/Oligodendrocyte: 8.163	Broad
DOCK8	Microglia	1.72715234278473	Oligodendrocyte	0.215207148034743	8.02553427503208	37	Microglia/Oligodendrocyte: 8.026	Broad
ARHGAP15	Microglia	1.58427037723631	Oligodendrocyte	0.197919698652198	8.0046119109161	38	Microglia/Oligodendrocyte: 8.005	Broad
MYO1F	Microglia	0.990874703194462	Oligodendrocyte	0.1251908540307	7.91491288134736	39	Microglia/Oligodendrocyte: 7.915	Broad
P2RY12	Microglia	1.05205489907962	Astrocyte	0.134037616924457	7.84895257927895	40	Microglia/Astrocyte: 7.849	Broad
LYN	Microglia	1.17353261529995	OPC	0.150530447328311	7.7959817175089	41	Microglia/OPC: 7.796	Broad
DLEU7-AS1	Microglia	1.07291875760213	Oligodendrocyte	0.141882178344216	7.56204035012176	42	Microglia/Oligodendrocyte: 7.562	Broad
CSF1R	Microglia	1.45577559188848	Endothelial	0.202008802061177	7.20649584094662	43	Microglia/Endothelial: 7.206	Broad
RCSD1	Microglia	1.18606766056026	Endothelial	0.169561219188212	6.9949229324881	44	Microglia/Endothelial: 6.995	Broad
RUNX1	Microglia	1.58111455378213	Oligodendrocyte	0.239145707140969	6.61151133626712	45	Microglia/Oligodendrocyte: 6.612	Broad
TBXAS1	Microglia	1.67523262802275	Oligodendrocyte	0.253512715279936	6.6080812797611	46	Microglia/Oligodendrocyte: 6.608	Broad
AC008691.1	Microglia	1.21356721343209	ExN	0.209737451015627	5.78612549907295	47	Microglia/ExN: 5.786	Broad
PGM5	Microglia	1.02994913667847	Endothelial	0.187657393108142	5.48845488909108	48	Microglia/Endothelial: 5.488	Broad
RIN3	Microglia	1.38249801560086	OPC	0.255896134103791	5.4025748393687	49	Microglia/OPC: 5.403	Broad
NFATC2	Microglia	1.09791545671766	Astrocyte	0.226246750007192	4.85273470970414	50	Microglia/Astrocyte: 4.853	Broad
FAM149A	Microglia	1.2094406558805	InN	0.255269990655947	4.73788811905661	51	Microglia/InN: 4.738	Broad
RASGEF1C	Microglia	1.25885673397876	ExN	0.267476502710232	4.70641989566661	52	Microglia/ExN: 4.706	Broad
AC025569.1	Microglia	0.834039260424746	ExN	0.18020707301089	4.62822710834633	53	Microglia/ExN: 4.628	Broad
BNC2	Microglia	1.22604419224488	Astrocyte	0.284518109781093	4.30919561917586	54	Microglia/Astrocyte: 4.309	Broad
LPCAT2	Microglia	1.10485408964652	Oligodendrocyte	0.263677467378869	4.19017256434352	55	Microglia/Oligodendrocyte: 4.19	Broad
INPP5D	Microglia	1.54686389098388	Endothelial	0.377267704545748	4.10017574349863	56	Microglia/Endothelial: 4.1	Broad
DOCK2	Microglia	1.52617763556967	Oligodendrocyte	0.373823202163449	4.08261880679726	57	Microglia/Oligodendrocyte: 4.083	Broad
PALD1	Microglia	1.38710274411807	Endothelial	0.360041981297631	3.85261390663053	58	Microglia/Endothelial: 3.853	Broad
ABCC4	Microglia	1.50281179920387	Astrocyte	0.399047958423526	3.76599295267882	59	Microglia/Astrocyte: 3.766	Broad
IL13RA1	Microglia	1.06211961622453	Endothelial	0.289046379032631	3.67456468328436	60	Microglia/Endothelial: 3.675	Broad
AOAH	Microglia	1.5275383404019	Oligodendrocyte	0.420611307196285	3.63171011874165	61	Microglia/Oligodendrocyte: 3.632	Broad
SERPINB9	Microglia	0.800133291364851	Astrocyte	0.22588859753909	3.54215883440681	62	Microglia/Astrocyte: 3.542	Broad
FOXP2	Microglia	1.55304951325559	InN	0.440292500267452	3.52731312096436	63	Microglia/InN: 3.527	Broad
CARD8	Microglia	0.764961971683304	OPC	0.220591849921253	3.4677707809984	64	Microglia/OPC: 3.468	Broad
AC244021.1	Microglia	1.02983012957528	InN	0.297674549803219	3.45958406674694	65	Microglia/InN: 3.46	Broad
B3GNT5	Microglia	0.847630776253257	ExN	0.246257500768357	3.44205059179328	66	Microglia/ExN: 3.442	Broad
PSMA1	Microglia	1.17614215765866	OPC	0.352810673065154	3.3336354238962	67	Microglia/OPC: 3.334	Broad
SRGAP2B	Microglia	1.49837947806217	ExN	0.478578600247515	3.1308952746471	68	Microglia/ExN: 3.131	Broad
BHLHE41	Microglia	0.945762009249738	Endothelial	0.306854315068615	3.08212061165983	69	Microglia/Endothelial: 3.082	Broad
SLCO2B1	Microglia	1.5872623983468	Endothelial	0.527016490405157	3.01178886665682	70	Microglia/Endothelial: 3.012	Broad
CLEC2D	Microglia	0.810153994055645	OPC	0.269286655301542	3.00851890766161	71	Microglia/OPC: 3.009	Broad
KCNQ1	Microglia	0.963617498358189	OPC	0.322379500273615	2.98907808201307	72	Microglia/OPC: 2.989	Broad
SP100	Microglia	1.19549597533806	Endothelial	0.422140700648613	2.83198462858758	73	Microglia/Endothelial: 2.832	Broad
RUNX2	Microglia	1.31056556329874	InN	0.46507176430086	2.81798566135037	74	Microglia/InN: 2.818	Broad
AP1B1	Microglia	1.0311317367491	InN	0.369693839288063	2.7891504460415	75	Microglia/InN: 2.789	Broad
MIR646HG	Microglia	1.09477256923104	ExN	0.39534440064366	2.76916169154954	76	Microglia/ExN: 2.769	Broad
REL	Microglia	0.766488928273918	InN	0.283520825923602	2.7034660532502	77	Microglia/InN: 2.703	Broad
GNB4	Microglia	0.97724336301818	Endothelial	0.365964750068772	2.67032101543807	78	Microglia/Endothelial: 2.67	Broad
IFNGR1	Microglia	1.19817619802054	Endothelial	0.457476751078208	2.61909746275982	79	Microglia/Endothelial: 2.619	Broad
HS3ST4	Microglia	1.79311725701868	ExN	0.688765717480381	2.60337762393023	80	Microglia/ExN: 2.603	Broad
SLA	Microglia	0.902964926955712	ExN	0.3475220219805	2.59829556069509	81	Microglia/ExN: 2.598	Broad
TGFBR2	Microglia	1.12908310717551	Endothelial	0.438424835215879	2.5753174010308	82	Microglia/Endothelial: 2.575	Broad
CTSB	Microglia	0.947244590189953	Endothelial	0.369168067903535	2.56588982782084	83	Microglia/Endothelial: 2.566	Broad
SRGAP2C	Microglia	1.10886962872756	ExN	0.434084047817039	2.55450444286986	84	Microglia/ExN: 2.555	Broad
VSIR	Microglia	0.953015458775279	Endothelial	0.373602816037936	2.5508786814886	85	Microglia/Endothelial: 2.551	Broad
MIS18BP1	Microglia	1.06273524833765	ExN	0.42283924626329	2.5133316212467	86	Microglia/ExN: 2.513	Broad
TGFBR1	Microglia	0.90531826629333	OPC	0.361776396346155	2.50242491062657	87	Microglia/OPC: 2.502	Broad
FLI1	Microglia	1.34738187174095	Endothelial	0.540909632079518	2.49095559005109	88	Microglia/Endothelial: 2.491	Broad
CPVL	Microglia	1.10592993441976	ExN	0.449707485051716	2.45922065160328	89	Microglia/ExN: 2.459	Broad
LHFPL2	Microglia	1.5058968124832	OPC	0.622873679507563	2.41766005215335	90	Microglia/OPC: 2.418	Broad
ST8SIA4	Microglia	1.02735996657146	InN	0.425450964719604	2.41475528736559	91	Microglia/InN: 2.415	Broad
ZNF710	Microglia	1.16233670645868	Astrocyte	0.492682047731697	2.35920247512583	92	Microglia/Astrocyte: 2.359	Broad
ALPK1	Microglia	0.996964540307291	Astrocyte	0.423441936221844	2.35443033631174	93	Microglia/Astrocyte: 2.354	Broad
OSBPL3	Microglia	1.04881548330802	InN	0.456241466397255	2.29881665862174	94	Microglia/InN: 2.299	Broad
PRKD3	Microglia	0.906400651919941	Endothelial	0.39570566685169	2.29059305400258	95	Microglia/Endothelial: 2.291	Broad
ZFP36L2	Microglia	0.903957309857387	Endothelial	0.395086730284616	2.28799714231401	96	Microglia/Endothelial: 2.288	Broad
SRGAP2	Microglia	1.67670401705811	ExN	0.7337047373408	2.2852571773423	97	Microglia/ExN: 2.285	Broad
NCK2	Microglia	1.02386732364646	ExN	0.448090224237666	2.28495795771569	98	Microglia/ExN: 2.285	Broad
ST6GAL1	Microglia	1.70668054713926	OPC	0.755905728085765	2.25779549450063	99	Microglia/OPC: 2.258	Broad
SLC25A37	Microglia	1.32039474931135	Astrocyte	0.589378064037514	2.24031878666476	100	Microglia/Astrocyte: 2.24	Broad
ADIRF	Human_Endo NOSTRIN	0.845739329961443	Human_Oligo_3 OPALIN	0.458574504385844	1.84427900346121	1	Human_Endo NOSTRIN/Human_Oligo_3 OPALIN: 1.844	Fine
VIM	Human_Endo NOSTRIN	1.06222913384039	Human_Astro_1 FGFR3	0.624825734585492	1.70004062740002	2	Human_Endo NOSTRIN/Human_Astro_1 FGFR3: 1.7	Fine
RPL8	Human_Endo NOSTRIN	0.836269247568511	Human_Oligo_3 OPALIN	0.499609060234074	1.67384724203502	3	Human_Endo NOSTRIN/Human_Oligo_3 OPALIN: 1.674	Fine
SERF2	Human_Endo NOSTRIN	0.848181624891429	Human_Oligo_3 OPALIN	0.520366133361539	1.62997084266845	4	Human_Endo NOSTRIN/Human_Oligo_3 OPALIN: 1.63	Fine
SPARC	Human_Endo NOSTRIN	1.08591231956329	Human_Oligo_3 OPALIN	0.670138862294278	1.6204288105984	5	Human_Endo NOSTRIN/Human_Oligo_3 OPALIN: 1.62	Fine
PEA15	Human_Endo NOSTRIN	0.976031453773759	Human_Oligo_3 OPALIN	0.609602694948193	1.60109438797134	6	Human_Endo NOSTRIN/Human_Oligo_3 OPALIN: 1.601	Fine
SRP14	Human_Endo NOSTRIN	0.952981966661653	Human_Oligo_3 OPALIN	0.604193813680856	1.57727859021912	7	Human_Endo NOSTRIN/Human_Oligo_3 OPALIN: 1.577	Fine
RPS23	Human_Endo NOSTRIN	0.801946505902607	Human_Oligo_3 OPALIN	0.509306732644598	1.57458453717755	8	Human_Endo NOSTRIN/Human_Oligo_3 OPALIN: 1.575	Fine
EEF1A1	Human_Endo NOSTRIN	1.02647509208818	Human_Oligo_3 OPALIN	0.667006488132797	1.53892819687807	9	Human_Endo NOSTRIN/Human_Oligo_3 OPALIN: 1.539	Fine
EEF2	Human_Endo NOSTRIN	0.790955902539322	Human_Oligo_3 OPALIN	0.514575430891673	1.53710390169373	10	Human_Endo NOSTRIN/Human_Oligo_3 OPALIN: 1.537	Fine
MT-ND5	Human_Endo NOSTRIN	0.953423123740168	Human_Oligo_3 OPALIN	0.624713179664553	1.52617737991716	11	Human_Endo NOSTRIN/Human_Oligo_3 OPALIN: 1.526	Fine
RPSA	Human_Endo NOSTRIN	0.763577894696614	Human_Oligo_3 OPALIN	0.503520277926863	1.51647893475211	12	Human_Endo NOSTRIN/Human_Oligo_3 OPALIN: 1.516	Fine
EIF1	Human_Endo NOSTRIN	0.976681692222773	Human_Oligo_3 OPALIN	0.64558864840656	1.51285450051425	13	Human_Endo NOSTRIN/Human_Oligo_3 OPALIN: 1.513	Fine
DHFR	Human_Endo NOSTRIN	0.788537538424542	Human_Oligo_3 OPALIN	0.523646197037641	1.50585938155464	14	Human_Endo NOSTRIN/Human_Oligo_3 OPALIN: 1.506	Fine
H3F3B	Human_Endo NOSTRIN	1.00757191820076	Human_Astro_1 FGFR3	0.672159888728247	1.49900631545737	15	Human_Endo NOSTRIN/Human_Astro_1 FGFR3: 1.499	Fine
RPL7A	Human_Endo NOSTRIN	0.840525913487812	Human_Oligo_3 OPALIN	0.564300836778402	1.48949967589341	16	Human_Endo NOSTRIN/Human_Oligo_3 OPALIN: 1.489	Fine
TPT1	Human_Endo NOSTRIN	0.8723087277228	Human_Oligo_3 OPALIN	0.586583018315136	1.48710191138565	17	Human_Endo NOSTRIN/Human_Oligo_3 OPALIN: 1.487	Fine
UBB	Human_Endo NOSTRIN	0.764159687441072	Human_Oligo_3 OPALIN	0.518573054090364	1.47358155502602	18	Human_Endo NOSTRIN/Human_Oligo_3 OPALIN: 1.474	Fine
RPS27A	Human_Endo NOSTRIN	0.779246867892843	Human_Oligo_3 OPALIN	0.529007021444457	1.47303690934972	19	Human_Endo NOSTRIN/Human_Oligo_3 OPALIN: 1.473	Fine
RPS28	Human_Endo NOSTRIN	0.83312212553187	Human_Oligo_3 OPALIN	0.568544685262233	1.46535909512127	20	Human_Endo NOSTRIN/Human_Oligo_3 OPALIN: 1.465	Fine
B2M	Human_Endo NOSTRIN	0.909496681366476	Human_Micro CTSS	0.622927146378425	1.46003699895583	21	Human_Endo NOSTRIN/Human_Micro CTSS: 1.46	Fine
FAU	Human_Endo NOSTRIN	0.804252533228262	Human_Oligo_3 OPALIN	0.554252526444057	1.45105794715658	22	Human_Endo NOSTRIN/Human_Oligo_3 OPALIN: 1.451	Fine
NORAD	Human_Endo NOSTRIN	1.03720439648233	Human_VIP NDNF	0.716387650908764	1.44782562229625	23	Human_Endo NOSTRIN/Human_VIP NDNF: 1.448	Fine
RPS19	Human_Endo NOSTRIN	1.05017123570884	Human_Oligo_3 OPALIN	0.725746517340655	1.44702208087332	24	Human_Endo NOSTRIN/Human_Oligo_3 OPALIN: 1.447	Fine
TMSB10	Human_Endo NOSTRIN	1.14922763364833	Human_Oligo_3 OPALIN	0.794560524093913	1.4463689030598	25	Human_Endo NOSTRIN/Human_Oligo_3 OPALIN: 1.446	Fine
ACTG1	Human_Endo NOSTRIN	1.14630851728732	Human_Oligo_3 OPALIN	0.793865533164612	1.44395803747488	26	Human_Endo NOSTRIN/Human_Oligo_3 OPALIN: 1.444	Fine
RPL35	Human_Endo NOSTRIN	0.815431042854146	Human_Oligo_3 OPALIN	0.567137001077662	1.4378025791029	27	Human_Endo NOSTRIN/Human_Oligo_3 OPALIN: 1.438	Fine
RPL15	Human_Endo NOSTRIN	0.986168348620195	Human_Oligo_3 OPALIN	0.688196476730788	1.4329750034538	28	Human_Endo NOSTRIN/Human_Oligo_3 OPALIN: 1.433	Fine
RPL36	Human_Endo NOSTRIN	0.847953941161162	Human_Oligo_3 OPALIN	0.592236119624906	1.43178356243827	29	Human_Endo NOSTRIN/Human_Oligo_3 OPALIN: 1.432	Fine
RPS6	Human_Endo NOSTRIN	0.751922208629595	Human_Oligo_3 OPALIN	0.533244565226387	1.41008883664922	30	Human_Endo NOSTRIN/Human_Oligo_3 OPALIN: 1.41	Fine
RPS9	Human_Endo NOSTRIN	0.826502434350135	Human_Oligo_3 OPALIN	0.586638921660659	1.40887759716057	31	Human_Endo NOSTRIN/Human_Oligo_3 OPALIN: 1.409	Fine
RPL19	Human_Endo NOSTRIN	0.776592340726664	Human_Oligo_3 OPALIN	0.551677705778906	1.40769208650584	32	Human_Endo NOSTRIN/Human_Oligo_3 OPALIN: 1.408	Fine
RPS27	Human_Endo NOSTRIN	0.889986719001489	Human_Oligo_3 OPALIN	0.634650425799555	1.4023258833873	33	Human_Endo NOSTRIN/Human_Oligo_3 OPALIN: 1.402	Fine
RPS18	Human_Endo NOSTRIN	0.99316604748871	Human_Oligo_3 OPALIN	0.710392334184816	1.39805287824281	34	Human_Endo NOSTRIN/Human_Oligo_3 OPALIN: 1.398	Fine
BSG	Human_Endo NOSTRIN	1.01893969133306	Human_OPC_1 PDGFRA	0.729353143126108	1.39704572597815	35	Human_Endo NOSTRIN/Human_OPC_1 PDGFRA: 1.397	Fine
RPL10	Human_Endo NOSTRIN	0.822100281174769	Human_Oligo_3 OPALIN	0.589914727352272	1.3935917227641	36	Human_Endo NOSTRIN/Human_Oligo_3 OPALIN: 1.394	Fine
RPL3	Human_Endo NOSTRIN	1.09541502053621	Human_Oligo_3 OPALIN	0.788560138354394	1.38913313932173	37	Human_Endo NOSTRIN/Human_Oligo_3 OPALIN: 1.389	Fine
RPL32	Human_Endo NOSTRIN	0.793595695014871	Human_RXFP2 RSPO2	0.577028768851374	1.37531391475436	38	Human_Endo NOSTRIN/Human_RXFP2 RSPO2: 1.375	Fine
MAP1A	Human_Endo NOSTRIN	0.994023802775743	Human_Oligo_3 OPALIN	0.726221909457593	1.36876041583236	39	Human_Endo NOSTRIN/Human_Oligo_3 OPALIN: 1.369	Fine
RPS8	Human_Endo NOSTRIN	0.754306173596914	Human_LAMP5 BDNF	0.554058562555974	1.3614195765104	40	Human_Endo NOSTRIN/Human_LAMP5 BDNF: 1.361	Fine
RPL13A	Human_Endo NOSTRIN	1.05112485440019	Human_Oligo_3 OPALIN	0.772911706918403	1.35995462999392	41	Human_Endo NOSTRIN/Human_Oligo_3 OPALIN: 1.36	Fine
IFITM3	Human_Endo NOSTRIN	0.808956706394449	Human_OPC_1 PDGFRA	0.596702624656106	1.35571166099809	42	Human_Endo NOSTRIN/Human_OPC_1 PDGFRA: 1.356	Fine
AC105402.3	Human_Endo NOSTRIN	1.02803617550288	Human_Oligo_3 OPALIN	0.762559336675033	1.34813925429777	43	Human_Endo NOSTRIN/Human_Oligo_3 OPALIN: 1.348	Fine
TMBIM6	Human_Endo NOSTRIN	0.877074058751294	Human_HGF C11orf87	0.652309149925996	1.34456807611973	44	Human_Endo NOSTRIN/Human_HGF C11orf87: 1.345	Fine
AES	Human_Endo NOSTRIN	0.79642887279388	Human_TFAP2C	0.59772215794906	1.33243993417717	45	Human_Endo NOSTRIN/Human_TFAP2C: 1.332	Fine
TUBA1B	Human_Endo NOSTRIN	0.926396709364929	Human_SATB2 ST8SIA2	0.695859311993261	1.33129886084488	46	Human_Endo NOSTRIN/Human_SATB2 ST8SIA2: 1.331	Fine
RPL28	Human_Endo NOSTRIN	1.13352190761752	Human_Oligo_3 OPALIN	0.852847310207209	1.32910298719488	47	Human_Endo NOSTRIN/Human_Oligo_3 OPALIN: 1.329	Fine
GAPDH	Human_Endo NOSTRIN	1.17349351607484	Human_Oligo_3 OPALIN	0.884236048466204	1.32712697939694	48	Human_Endo NOSTRIN/Human_Oligo_3 OPALIN: 1.327	Fine
HNRNPK	Human_Endo NOSTRIN	0.792678629069892	Human_Oligo_3 OPALIN	0.598033465438493	1.32547537032678	49	Human_Endo NOSTRIN/Human_Oligo_3 OPALIN: 1.325	Fine
CALM3	Human_Endo NOSTRIN	0.949210814746839	Human_PVALB ADAMTS5	0.733147701591535	1.29470611813454	50	Human_Endo NOSTRIN/Human_PVALB ADAMTS5: 1.295	Fine
HSP90AB1	Human_Endo NOSTRIN	1.18445282326612	Human_PVALB ADAMTS5	0.915871635342279	1.29325199903529	51	Human_Endo NOSTRIN/Human_PVALB ADAMTS5: 1.293	Fine
MT-CYB	Human_Endo NOSTRIN	1.36279374454867	Human_Oligo_3 OPALIN	1.06309444839235	1.28191220131902	52	Human_Endo NOSTRIN/Human_Oligo_3 OPALIN: 1.282	Fine
RPLP1	Human_Endo NOSTRIN	1.17139783024034	Human_Oligo_3 OPALIN	0.91532303172942	1.27976439970826	53	Human_Endo NOSTRIN/Human_Oligo_3 OPALIN: 1.28	Fine
RPS15	Human_Endo NOSTRIN	0.995986555035803	Human_Oligo_3 OPALIN	0.779120949438946	1.27834652084894	54	Human_Endo NOSTRIN/Human_Oligo_3 OPALIN: 1.278	Fine
RPL37	Human_Endo NOSTRIN	0.778863714371626	Human_SATB2 ST8SIA2	0.611375372859779	1.27395336637196	55	Human_Endo NOSTRIN/Human_SATB2 ST8SIA2: 1.274	Fine
ENO1	Human_Endo NOSTRIN	0.815222894187468	Human_Astro_2 FGFR3	0.649440378669582	1.2552697999122	56	Human_Endo NOSTRIN/Human_Astro_2 FGFR3: 1.255	Fine
EPAS1	Human_Endo NOSTRIN	1.02496747302251	Human_Astro_1 FGFR3	0.817691003466182	1.25348997197926	57	Human_Endo NOSTRIN/Human_Astro_1 FGFR3: 1.253	Fine
RPS14	Human_Endo NOSTRIN	1.04205128558631	Human_OPC_1 PDGFRA	0.833788532462224	1.24977886480289	58	Human_Endo NOSTRIN/Human_OPC_1 PDGFRA: 1.25	Fine
RPL18	Human_Endo NOSTRIN	1.05339329339806	Human_OPC_1 PDGFRA	0.846511382246495	1.24439353739407	59	Human_Endo NOSTRIN/Human_OPC_1 PDGFRA: 1.244	Fine
MT-ND3	Human_Endo NOSTRIN	1.32359120167498	Human_Oligo_3 OPALIN	1.06676788417839	1.24074901513781	60	Human_Endo NOSTRIN/Human_Oligo_3 OPALIN: 1.241	Fine
EIF4A2	Human_Endo NOSTRIN	0.824881201740418	Human_STRIP2	0.667409652317091	1.23594436921405	61	Human_Endo NOSTRIN/Human_STRIP2: 1.236	Fine
PRKAR1A	Human_Endo NOSTRIN	0.954288883203859	Human_PRKCD	0.772330585445875	1.23559638992277	62	Human_Endo NOSTRIN/Human_PRKCD: 1.236	Fine
RPL13	Human_Endo NOSTRIN	1.31260256927997	Human_Oligo_3 OPALIN	1.06957180423279	1.22722248668617	63	Human_Endo NOSTRIN/Human_Oligo_3 OPALIN: 1.227	Fine
MT-ND2	Human_Endo NOSTRIN	1.38258495103273	Human_Oligo_3 OPALIN	1.12749869140806	1.22624084761119	64	Human_Endo NOSTRIN/Human_Oligo_3 OPALIN: 1.226	Fine
MT-ND1	Human_Endo NOSTRIN	1.41633918725544	Human_Oligo_3 OPALIN	1.15817916080429	1.22290163317381	65	Human_Endo NOSTRIN/Human_Oligo_3 OPALIN: 1.223	Fine
FAM107A	Human_Endo NOSTRIN	1.41248076889482	Human_Astro_1 FGFR3	1.16361516751484	1.21387277196762	66	Human_Endo NOSTRIN/Human_Astro_1 FGFR3: 1.214	Fine
ACTB	Human_Endo NOSTRIN	1.38319656261528	Human_OPC_1 PDGFRA	1.14042576848703	1.21287733128858	67	Human_Endo NOSTRIN/Human_OPC_1 PDGFRA: 1.213	Fine
SELENOW	Human_Endo NOSTRIN	1.05327980473042	Human_Oligo_3 OPALIN	0.874155656818334	1.20491104360526	68	Human_Endo NOSTRIN/Human_Oligo_3 OPALIN: 1.205	Fine
RPL34	Human_Endo NOSTRIN	0.825329641955848	Human_RXFP2 RSPO2	0.686744203508455	1.2018006671762	69	Human_Endo NOSTRIN/Human_RXFP2 RSPO2: 1.202	Fine
TMSB4X	Human_Endo NOSTRIN	1.14142702395555	Human_LAMP5 COL14A1	0.950335320539243	1.2010781871265	70	Human_Endo NOSTRIN/Human_LAMP5 COL14A1: 1.201	Fine
MORF4L1	Human_Endo NOSTRIN	0.891052804503431	Human_STRIP2	0.743331865028028	1.19872811381473	71	Human_Endo NOSTRIN/Human_STRIP2: 1.199	Fine
NUCKS1	Human_Endo NOSTRIN	1.26481300347736	Human_Oligo_3 OPALIN	1.07562393233309	1.17588774799191	72	Human_Endo NOSTRIN/Human_Oligo_3 OPALIN: 1.176	Fine
CST3	Human_Endo NOSTRIN	1.49756621918936	Human_Oligo_3 OPALIN	1.27708451896207	1.17264456420354	73	Human_Endo NOSTRIN/Human_Oligo_3 OPALIN: 1.173	Fine
KIF5B	Human_Endo NOSTRIN	0.841128682464747	Human_OPC_1 PDGFRA	0.71816890081569	1.17121290201985	74	Human_Endo NOSTRIN/Human_OPC_1 PDGFRA: 1.171	Fine
CKB	Human_Endo NOSTRIN	1.26008244306535	Human_Astro_2 FGFR3	1.08051020771242	1.16619207673485	75	Human_Endo NOSTRIN/Human_Astro_2 FGFR3: 1.166	Fine
PEBP1	Human_Endo NOSTRIN	1.25959184845549	Human_Oligo_3 OPALIN	1.08174663423657	1.16440560903102	76	Human_Endo NOSTRIN/Human_Oligo_3 OPALIN: 1.164	Fine
MT-ND4	Human_Endo NOSTRIN	1.44020514177384	Human_Oligo_3 OPALIN	1.23981206101552	1.16163182070852	77	Human_Endo NOSTRIN/Human_Oligo_3 OPALIN: 1.162	Fine
MT2A	Human_Endo NOSTRIN	1.34251998376039	Human_Astro_1 FGFR3	1.15784978339329	1.15949409242526	78	Human_Endo NOSTRIN/Human_Astro_1 FGFR3: 1.159	Fine
MT-ATP6	Human_Endo NOSTRIN	1.48375504734561	Human_Oligo_3 OPALIN	1.28793814838481	1.15203905498596	79	Human_Endo NOSTRIN/Human_Oligo_3 OPALIN: 1.152	Fine
IDS	Human_Endo NOSTRIN	1.30590306352464	Human_PVALB ADAMTS5	1.1476896496567	1.13785383000993	80	Human_Endo NOSTRIN/Human_PVALB ADAMTS5: 1.138	Fine
YWHAE	Human_Endo NOSTRIN	1.00083320452121	Human_OPC_1 PDGFRA	0.88218450833055	1.13449419602163	81	Human_Endo NOSTRIN/Human_OPC_1 PDGFRA: 1.134	Fine
JUND	Human_Endo NOSTRIN	0.838201036995796	Human_OPC_1 PDGFRA	0.744134319178349	1.12641093871509	82	Human_Endo NOSTRIN/Human_OPC_1 PDGFRA: 1.126	Fine
CAMK2N1	Human_Endo NOSTRIN	1.1276931052512	Human_Oligo_3 OPALIN	1.00303502223877	1.12428088775424	83	Human_Endo NOSTRIN/Human_Oligo_3 OPALIN: 1.124	Fine
NDRG2	Human_Endo NOSTRIN	1.40342282376025	Human_Oligo_3 OPALIN	1.25580535596022	1.11754804763287	84	Human_Endo NOSTRIN/Human_Oligo_3 OPALIN: 1.118	Fine
APOE	Human_Endo NOSTRIN	1.43345972237232	Human_Astro_2 FGFR3	1.28349033318597	1.11684496977401	85	Human_Endo NOSTRIN/Human_Astro_2 FGFR3: 1.117	Fine
YWHAB	Human_Endo NOSTRIN	0.987371019718903	Human_SATB2 ST8SIA2	0.885724686233158	1.11476064184011	86	Human_Endo NOSTRIN/Human_SATB2 ST8SIA2: 1.115	Fine
TXNIP	Human_Endo NOSTRIN	1.10320041044091	Human_OPC_1 PDGFRA	0.992577294086636	1.11145037974707	87	Human_Endo NOSTRIN/Human_OPC_1 PDGFRA: 1.111	Fine
MT-CO1	Human_Endo NOSTRIN	1.64355199237145	Human_Oligo_3 OPALIN	1.47981165244872	1.11064944626688	88	Human_Endo NOSTRIN/Human_Oligo_3 OPALIN: 1.111	Fine
PKM	Human_Endo NOSTRIN	0.849152928899392	Human_TFAP2C	0.771039401733992	1.10130938443578	89	Human_Endo NOSTRIN/Human_TFAP2C: 1.101	Fine
MT-CO3	Human_Endo NOSTRIN	1.68548335605922	Human_Oligo_3 OPALIN	1.53289578534974	1.09954203812666	90	Human_Endo NOSTRIN/Human_Oligo_3 OPALIN: 1.1	Fine
MT-CO2	Human_Endo NOSTRIN	1.51263151170114	Human_Oligo_3 OPALIN	1.3814218501202	1.09498160288222	91	Human_Endo NOSTRIN/Human_Oligo_3 OPALIN: 1.095	Fine
RAC1	Human_Endo NOSTRIN	0.954416346122226	Human_Micro CTSS	0.876671336257492	1.08868204839071	92	Human_Endo NOSTRIN/Human_Micro CTSS: 1.089	Fine
GNB1	Human_Endo NOSTRIN	1.247565149924	Human_SATB2 ST8SIA2	1.14801787859516	1.08671230055289	93	Human_Endo NOSTRIN/Human_SATB2 ST8SIA2: 1.087	Fine
PTMA	Human_Endo NOSTRIN	1.18067874756849	Human_Oligo_2 OPALIN	1.09298305175997	1.08023518358067	94	Human_Endo NOSTRIN/Human_Oligo_2 OPALIN: 1.08	Fine
FP671120.1	Human_Endo NOSTRIN	1.25029082956889	Human_Micro CTSS	1.16196869981151	1.07601076498163	95	Human_Endo NOSTRIN/Human_Micro CTSS: 1.076	Fine
FTL	Human_Endo NOSTRIN	1.43979607091509	Human_Oligo_3 OPALIN	1.34039259012115	1.07415997486599	96	Human_Endo NOSTRIN/Human_Oligo_3 OPALIN: 1.074	Fine
CALM1	Human_Endo NOSTRIN	1.53711309190181	Human_Oligo_3 OPALIN	1.43480678830903	1.07130319177911	97	Human_Endo NOSTRIN/Human_Oligo_3 OPALIN: 1.071	Fine
PTGDS	Human_Endo NOSTRIN	1.01668550255847	Human_Oligo_3 OPALIN	0.957500363631982	1.06181213206227	98	Human_Endo NOSTRIN/Human_Oligo_3 OPALIN: 1.062	Fine
MT3	Human_Endo NOSTRIN	1.43924327112207	Human_Oligo_3 OPALIN	1.35656667185546	1.06094547432271	99	Human_Endo NOSTRIN/Human_Oligo_3 OPALIN: 1.061	Fine
UBC	Human_Endo NOSTRIN	1.03386440352404	Human_Astro_3 FGFR3	0.976052945937601	1.05922983771224	100	Human_Endo NOSTRIN/Human_Astro_3 FGFR3: 1.059	Fine
AL590079.1	Human_LAMP5 ABO	0.501689706067663	Human_SOX11 EBF2	0.241447121528498	2.07784504901811	1	Human_LAMP5 ABO/Human_SOX11 EBF2: 2.078	Fine
PLEKHG4B	Human_LAMP5 ABO	0.455131252868463	Human_VGLL3 CNGB1	0.224404507672443	2.02817339807097	2	Human_LAMP5 ABO/Human_VGLL3 CNGB1: 2.028	Fine
BTNL9	Human_LAMP5 ABO	0.58969819968988	Human_Endo NOSTRIN	0.373722501600445	1.57790391845429	3	Human_LAMP5 ABO/Human_Endo NOSTRIN: 1.578	Fine
TFAP2D	Human_LAMP5 ABO	0.499859081902145	Human_HGF C11orf87	0.31705172664339	1.57658526952093	4	Human_LAMP5 ABO/Human_HGF C11orf87: 1.577	Fine
MSC-AS1	Human_LAMP5 ABO	1.3920747980975	Human_LAMP5 BDNF	0.888580748195228	1.56662723216196	5	Human_LAMP5 ABO/Human_LAMP5 BDNF: 1.567	Fine
POSTN	Human_LAMP5 ABO	0.552880507735071	Human_VGLL3 CNGB1	0.371838782403916	1.48688231001815	6	Human_LAMP5 ABO/Human_VGLL3 CNGB1: 1.487	Fine
M1AP	Human_LAMP5 ABO	0.483955070367043	Human_HGF C11orf87	0.36213826423763	1.33638203459626	7	Human_LAMP5 ABO/Human_HGF C11orf87: 1.336	Fine
XKR9	Human_LAMP5 ABO	0.476034088450396	Human_LAMP5 BDNF	0.370650769940612	1.28431970754214	8	Human_LAMP5 ABO/Human_LAMP5 BDNF: 1.284	Fine
AL662796.1	Human_LAMP5 ABO	0.941830530827093	Human_SST EPYC	0.739806408563814	1.27307701031608	9	Human_LAMP5 ABO/Human_SST EPYC: 1.273	Fine
AC119868.2	Human_LAMP5 ABO	0.573545343662207	Human_VGLL3 CNGB1	0.469675518589041	1.22115230826849	10	Human_LAMP5 ABO/Human_VGLL3 CNGB1: 1.221	Fine
PTGER3	Human_LAMP5 ABO	1.11703142330281	Human_VGLL3 CNGB1	0.932766297433113	1.19754693793802	11	Human_LAMP5 ABO/Human_VGLL3 CNGB1: 1.198	Fine
GREM2	Human_LAMP5 ABO	0.465629550376857	Human_TFAP2C	0.398073499653886	1.16970748060775	12	Human_LAMP5 ABO/Human_TFAP2C: 1.17	Fine
MUM1L1	Human_LAMP5 ABO	0.75488268285995	Human_PRKCD	0.652614986749719	1.15670448608538	13	Human_LAMP5 ABO/Human_PRKCD: 1.157	Fine
AL359706.1	Human_LAMP5 ABO	0.647649222984637	Human_VGLL3 CNGB1	0.566050305924602	1.14415488553928	14	Human_LAMP5 ABO/Human_VGLL3 CNGB1: 1.144	Fine
ADAMTS3	Human_LAMP5 ABO	1.2731685837812	Human_HGF NPSR1	1.11807678704426	1.13871301017432	15	Human_LAMP5 ABO/Human_HGF NPSR1: 1.139	Fine
C1QL3	Human_LAMP5 ABO	0.428250552351574	Human_SATB2 CALCRL	0.37720121810727	1.13533714048025	16	Human_LAMP5 ABO/Human_SATB2 CALCRL: 1.135	Fine
FBLN5	Human_LAMP5 ABO	0.45998487734917	Human_DRD2 ISL1	0.406022616870844	1.13290456796275	17	Human_LAMP5 ABO/Human_DRD2 ISL1: 1.133	Fine
GYS1	Human_LAMP5 ABO	0.428530814764557	Human_SATB2 ST8SIA2	0.379061902376657	1.13050351955113	18	Human_LAMP5 ABO/Human_SATB2 ST8SIA2: 1.131	Fine
PEPD	Human_LAMP5 ABO	0.593998257488694	Human_SATB2 CALCRL	0.532749024555617	1.11496826856542	19	Human_LAMP5 ABO/Human_SATB2 CALCRL: 1.115	Fine
AL031316.1	Human_LAMP5 ABO	0.528786521886887	Human_SATB2 IL15	0.474518222826456	1.11436504743102	20	Human_LAMP5 ABO/Human_SATB2 IL15: 1.114	Fine
MIR2052HG	Human_LAMP5 ABO	1.11445615134078	Human_SATB2 CALCRL	1.00309715547053	1.11101516464576	21	Human_LAMP5 ABO/Human_SATB2 CALCRL: 1.111	Fine
MLXIPL	Human_LAMP5 ABO	0.663742848311548	Human_LAMP5 BDNF	0.605080342233976	1.0969499452932	22	Human_LAMP5 ABO/Human_LAMP5 BDNF: 1.097	Fine
NCAPG2	Human_LAMP5 ABO	0.478913933642007	Human_VGLL3 CNGB1	0.439627796796661	1.08936226765369	23	Human_LAMP5 ABO/Human_VGLL3 CNGB1: 1.089	Fine
B3GAT1	Human_LAMP5 ABO	0.858621455281796	Human_HGF C11orf87	0.79096462709904	1.08553710983372	24	Human_LAMP5 ABO/Human_HGF C11orf87: 1.086	Fine
AC079760.1	Human_LAMP5 ABO	1.05092579791136	Human_SATB2 CALCRL	0.968694146677485	1.0848891794339	25	Human_LAMP5 ABO/Human_SATB2 CALCRL: 1.085	Fine
POLB	Human_LAMP5 ABO	0.560219865018404	Human_HGF C11orf87	0.51673101472291	1.08416148645309	26	Human_LAMP5 ABO/Human_HGF C11orf87: 1.084	Fine
ABCB9	Human_LAMP5 ABO	0.679466840151302	Human_HGF C11orf87	0.629516649190774	1.07934689420008	27	Human_LAMP5 ABO/Human_HGF C11orf87: 1.079	Fine
KCTD9	Human_LAMP5 ABO	0.424551184590542	Human_LAMP5 BDNF	0.393357706539513	1.0793005387525	28	Human_LAMP5 ABO/Human_LAMP5 BDNF: 1.079	Fine
CCDC112	Human_LAMP5 ABO	0.576870707441582	Human_HGF C11orf87	0.535806441418273	1.07664011263958	29	Human_LAMP5 ABO/Human_HGF C11orf87: 1.077	Fine
LINC00535	Human_LAMP5 ABO	0.784259519918121	Human_TSHZ1 CALCRL	0.729820492178649	1.07459235294553	30	Human_LAMP5 ABO/Human_TSHZ1 CALCRL: 1.075	Fine
KCNN2	Human_LAMP5 ABO	1.20731523334129	Human_SATB2 CALCRL	1.12399826841264	1.07412552783227	31	Human_LAMP5 ABO/Human_SATB2 CALCRL: 1.074	Fine
NFATC2IP	Human_LAMP5 ABO	0.577230666781803	Human_TFAP2C	0.5418884564582	1.06522045247946	32	Human_LAMP5 ABO/Human_TFAP2C: 1.065	Fine
MRPS30-DT	Human_LAMP5 ABO	0.890757412262792	Human_DRD2 ISL1	0.837120337794152	1.06407331425011	33	Human_LAMP5 ABO/Human_DRD2 ISL1: 1.064	Fine
ALDH8A1	Human_LAMP5 ABO	0.568586683842479	Human_VGLL3 CNGB1	0.534875104619337	1.06302701122561	34	Human_LAMP5 ABO/Human_VGLL3 CNGB1: 1.063	Fine
ALS2CR12	Human_LAMP5 ABO	0.593403546166819	Human_DRD2 ISL1	0.558953061049397	1.06163395017954	35	Human_LAMP5 ABO/Human_DRD2 ISL1: 1.062	Fine
PRKCG	Human_LAMP5 ABO	0.750377263540924	Human_LAMP5 BDNF	0.708659425476759	1.058868670287	36	Human_LAMP5 ABO/Human_LAMP5 BDNF: 1.059	Fine
CEMIP2	Human_LAMP5 ABO	1.21204876136607	Human_HGF ESR1	1.14555495946459	1.05804505611198	37	Human_LAMP5 ABO/Human_HGF ESR1: 1.058	Fine
PPWD1	Human_LAMP5 ABO	0.819830794088898	Human_SATB2 CALCRL	0.775483202292334	1.0571870437238	38	Human_LAMP5 ABO/Human_SATB2 CALCRL: 1.057	Fine
PLK2	Human_LAMP5 ABO	0.488846711218316	Human_LAMP5 BDNF	0.462562583094447	1.05682285832121	39	Human_LAMP5 ABO/Human_LAMP5 BDNF: 1.057	Fine
EXD3	Human_LAMP5 ABO	0.527452726976457	Human_SATB2 IL15	0.499353883214236	1.05627040202702	40	Human_LAMP5 ABO/Human_SATB2 IL15: 1.056	Fine
CELF2-AS2	Human_LAMP5 ABO	0.570885065951377	Human_SATB2 CALCRL	0.540763839923715	1.05570125774666	41	Human_LAMP5 ABO/Human_SATB2 CALCRL: 1.056	Fine
LINC00923	Human_LAMP5 ABO	0.995440672941784	Human_TFAP2C	0.943729050229599	1.05479498877311	42	Human_LAMP5 ABO/Human_TFAP2C: 1.055	Fine
RPL37A	Human_LAMP5 ABO	1.16297071750807	Human_LAMP5 BDNF	1.10316475225191	1.05421308570101	43	Human_LAMP5 ABO/Human_LAMP5 BDNF: 1.054	Fine
ERCC8	Human_LAMP5 ABO	0.718389702855417	Human_HGF C11orf87	0.681631599536772	1.05392664210935	44	Human_LAMP5 ABO/Human_HGF C11orf87: 1.054	Fine
SNAPC3	Human_LAMP5 ABO	0.797622247260481	Human_HGF C11orf87	0.759753142005434	1.04984396004614	45	Human_LAMP5 ABO/Human_HGF C11orf87: 1.05	Fine
AC022523.1	Human_LAMP5 ABO	0.655331158336324	Human_TFAP2C	0.624467002548518	1.04942479852714	46	Human_LAMP5 ABO/Human_TFAP2C: 1.049	Fine
PTPN20	Human_LAMP5 ABO	0.693965278088225	Human_HTR3A DRD2	0.662444449220794	1.04758259942325	47	Human_LAMP5 ABO/Human_HTR3A DRD2: 1.048	Fine
ST3GAL2	Human_LAMP5 ABO	0.425766707536475	Human_STRIP2	0.406751569666656	1.04674877563571	48	Human_LAMP5 ABO/Human_STRIP2: 1.047	Fine
WARS	Human_LAMP5 ABO	0.463254709123919	Human_SATB2 CALCRL	0.442979798999197	1.04576937858234	49	Human_LAMP5 ABO/Human_SATB2 CALCRL: 1.046	Fine
SEMA4F	Human_LAMP5 ABO	0.648985147741205	Human_HGF C11orf87	0.620685188891185	1.04559470623196	50	Human_LAMP5 ABO/Human_HGF C11orf87: 1.046	Fine
SNX32	Human_LAMP5 ABO	0.938061702437536	Human_SATB2 ST8SIA2	0.897870426394396	1.04476289101595	51	Human_LAMP5 ABO/Human_SATB2 ST8SIA2: 1.045	Fine
ASCC1	Human_LAMP5 ABO	0.67686716893568	Human_VGLL3 CNGB1	0.648130271057239	1.04433815108121	52	Human_LAMP5 ABO/Human_VGLL3 CNGB1: 1.044	Fine
ZNF420	Human_LAMP5 ABO	0.824587431030238	Human_TFAP2C	0.790630030527919	1.04294979850392	53	Human_LAMP5 ABO/Human_TFAP2C: 1.043	Fine
SULT1A1	Human_LAMP5 ABO	0.594911892360196	Human_STRIP2	0.570968225727381	1.04193519981311	54	Human_LAMP5 ABO/Human_STRIP2: 1.042	Fine
ANKRD34C-AS1	Human_LAMP5 ABO	1.10021455311073	Human_SATB2 CALCRL	1.05764120050798	1.04025311474468	55	Human_LAMP5 ABO/Human_SATB2 CALCRL: 1.04	Fine
ADCK1	Human_LAMP5 ABO	0.452940047649179	Human_VGLL3 CNGB1	0.436188450487638	1.03840449499021	56	Human_LAMP5 ABO/Human_VGLL3 CNGB1: 1.038	Fine
EML4	Human_LAMP5 ABO	1.0148332959528	Human_Micro CTSS	0.979414578894144	1.03616315074527	57	Human_LAMP5 ABO/Human_Micro CTSS: 1.036	Fine
SH3PXD2A	Human_LAMP5 ABO	1.15145818013894	Human_LAMP5 NDNF	1.11239881778734	1.03511273270615	58	Human_LAMP5 ABO/Human_LAMP5 NDNF: 1.035	Fine
VAC14	Human_LAMP5 ABO	0.419628109648688	Human_SATB2 CALCRL	0.405480341013745	1.03489137993613	59	Human_LAMP5 ABO/Human_SATB2 CALCRL: 1.035	Fine
C17orf51	Human_LAMP5 ABO	0.656584751954828	Human_LAMP5 BDNF	0.635155981303064	1.03373780816454	60	Human_LAMP5 ABO/Human_LAMP5 BDNF: 1.034	Fine
MTERF1	Human_LAMP5 ABO	1.2453184890716	Human_SATB2 CALCRL	1.20604577447082	1.03256320401106	61	Human_LAMP5 ABO/Human_SATB2 CALCRL: 1.033	Fine
ADAM32	Human_LAMP5 ABO	0.811023598593141	Human_PRKCD	0.786020161518414	1.03181017268873	62	Human_LAMP5 ABO/Human_PRKCD: 1.032	Fine
LINC02389	Human_LAMP5 ABO	1.10017137344358	Human_TFAP2C	1.06701617692357	1.0310728152366	63	Human_LAMP5 ABO/Human_TFAP2C: 1.031	Fine
CNIH3	Human_LAMP5 ABO	1.13363988385584	Human_SATB2 CALCRL	1.09999940248487	1.03058227240395	64	Human_LAMP5 ABO/Human_SATB2 CALCRL: 1.031	Fine
RRAS2	Human_LAMP5 ABO	0.93732145417091	Human_TFAP2C	0.911470689307193	1.02836159754448	65	Human_LAMP5 ABO/Human_TFAP2C: 1.028	Fine
RAPGEFL1	Human_LAMP5 ABO	0.669005287722645	Human_STRIP2	0.650815047843029	1.02794993745136	66	Human_LAMP5 ABO/Human_STRIP2: 1.028	Fine
FAM135B	Human_LAMP5 ABO	1.37935818251387	Human_SATB2 CALCRL	1.34293162060652	1.0271246587305	67	Human_LAMP5 ABO/Human_SATB2 CALCRL: 1.027	Fine
HM13	Human_LAMP5 ABO	0.752599538335284	Human_SATB2 ST8SIA2	0.733160004869818	1.02651472166559	68	Human_LAMP5 ABO/Human_SATB2 ST8SIA2: 1.027	Fine
B4GALNT3	Human_LAMP5 ABO	0.614142575203087	Human_HGF C11orf87	0.598433834075733	1.02624975433018	69	Human_LAMP5 ABO/Human_HGF C11orf87: 1.026	Fine
CAMKK2	Human_LAMP5 ABO	0.885323354710105	Human_HGF C11orf87	0.86300726830997	1.02585851500861	70	Human_LAMP5 ABO/Human_HGF C11orf87: 1.026	Fine
NUP93	Human_LAMP5 ABO	1.14442527268082	Human_TFAP2C	1.11582961237683	1.02562726422278	71	Human_LAMP5 ABO/Human_TFAP2C: 1.026	Fine
AC010615.4	Human_LAMP5 ABO	1.01737578502022	Human_VGLL3 CNGB1	0.992876438841333	1.0246751209118	72	Human_LAMP5 ABO/Human_VGLL3 CNGB1: 1.025	Fine
SLC5A4-AS1	Human_LAMP5 ABO	0.585146160398592	Human_HGF C11orf87	0.571479788531268	1.02391400735702	73	Human_LAMP5 ABO/Human_HGF C11orf87: 1.024	Fine
TXNL4A	Human_LAMP5 ABO	0.824084499241534	Human_LAMP5 BDNF	0.804967946959165	1.02374821550918	74	Human_LAMP5 ABO/Human_LAMP5 BDNF: 1.024	Fine
AXIN1	Human_LAMP5 ABO	0.432186425763642	Human_SATB2 ST8SIA2	0.422280862448166	1.02345728683523	75	Human_LAMP5 ABO/Human_SATB2 ST8SIA2: 1.023	Fine
AL157832.3	Human_LAMP5 ABO	0.442802016644067	Human_TFAP2C	0.432654920925771	1.02345309212382	76	Human_LAMP5 ABO/Human_TFAP2C: 1.023	Fine
KCNQ2	Human_LAMP5 ABO	0.91666332192823	Human_LAMP5 BDNF	0.895980445428709	1.02308407131545	77	Human_LAMP5 ABO/Human_LAMP5 BDNF: 1.023	Fine
AC006504.5	Human_LAMP5 ABO	1.14507607952935	Human_HGF C11orf87	1.11963922886176	1.02271879192144	78	Human_LAMP5 ABO/Human_HGF C11orf87: 1.023	Fine
GPR135	Human_LAMP5 ABO	0.803556569098624	Human_VGLL3 CNGB1	0.786348068830926	1.02188407519495	79	Human_LAMP5 ABO/Human_VGLL3 CNGB1: 1.022	Fine
ABCA3	Human_LAMP5 ABO	0.821580978980787	Human_SATB2 ST8SIA2	0.804156075166115	1.02166855956547	80	Human_LAMP5 ABO/Human_SATB2 ST8SIA2: 1.022	Fine
PTPRB	Human_LAMP5 ABO	1.19162742569652	Human_SATB2 CALCRL	1.16813755637257	1.02010882125638	81	Human_LAMP5 ABO/Human_SATB2 CALCRL: 1.02	Fine
CCDC192	Human_LAMP5 ABO	0.419425172573312	Human_VGLL3 CNGB1	0.411188306980512	1.02003185755277	82	Human_LAMP5 ABO/Human_VGLL3 CNGB1: 1.02	Fine
WNK2	Human_LAMP5 ABO	1.1668845531824	Human_HGF ESR1	1.14456430046506	1.01950109112111	83	Human_LAMP5 ABO/Human_HGF ESR1: 1.02	Fine
SNX10	Human_LAMP5 ABO	0.895279643386445	Human_HGF C11orf87	0.878432255531356	1.01917892671746	84	Human_LAMP5 ABO/Human_HGF C11orf87: 1.019	Fine
AC073167.1	Human_LAMP5 ABO	0.476173718496198	Human_VGLL3 CNGB1	0.467471170969719	1.01861622291793	85	Human_LAMP5 ABO/Human_VGLL3 CNGB1: 1.019	Fine
SNX31	Human_LAMP5 ABO	0.533854836914654	Human_HGF C11orf87	0.524392318281605	1.01804473159343	86	Human_LAMP5 ABO/Human_HGF C11orf87: 1.018	Fine
AC011997.1	Human_LAMP5 ABO	0.561463303091636	Human_SATB2 CALCRL	0.551590400754741	1.01789897417248	87	Human_LAMP5 ABO/Human_SATB2 CALCRL: 1.018	Fine
TPGS2	Human_LAMP5 ABO	0.723144382246859	Human_HGF C11orf87	0.710644225506927	1.01758989419919	88	Human_LAMP5 ABO/Human_HGF C11orf87: 1.018	Fine
MECR	Human_LAMP5 ABO	0.414113959548202	Human_VGLL3 CNGB1	0.407668723438699	1.0158099842812	89	Human_LAMP5 ABO/Human_VGLL3 CNGB1: 1.016	Fine
SLC8A1-AS1	Human_LAMP5 ABO	0.973764739597235	Human_VGLL3 CNGB1	0.959561416053243	1.01480189105812	90	Human_LAMP5 ABO/Human_VGLL3 CNGB1: 1.015	Fine
RFTN1	Human_LAMP5 ABO	0.782808926276882	Human_HGF C11orf87	0.771427834671325	1.0147532809863	91	Human_LAMP5 ABO/Human_HGF C11orf87: 1.015	Fine
FAM156A	Human_LAMP5 ABO	0.501360440372995	Human_SATB2 ST8SIA2	0.494561128157523	1.01374817353884	92	Human_LAMP5 ABO/Human_SATB2 ST8SIA2: 1.014	Fine
RIPK1	Human_LAMP5 ABO	0.590544401585678	Human_TFAP2C	0.582781600936374	1.01332025691414	93	Human_LAMP5 ABO/Human_TFAP2C: 1.013	Fine
RSU1	Human_LAMP5 ABO	0.998943916372808	Human_TFAP2C	0.98653030686704	1.01258310000145	94	Human_LAMP5 ABO/Human_TFAP2C: 1.013	Fine
AP1M1	Human_LAMP5 ABO	0.493963351926163	Human_VGLL3 CNGB1	0.488274081995879	1.01165179586643	95	Human_LAMP5 ABO/Human_VGLL3 CNGB1: 1.012	Fine
ERICH1	Human_LAMP5 ABO	0.507071654406109	Human_SATB2 CALCRL	0.501355487991591	1.01140142384282	96	Human_LAMP5 ABO/Human_SATB2 CALCRL: 1.011	Fine
KCNMA1-AS1	Human_LAMP5 ABO	0.610907411962769	Human_LAMP5 BDNF	0.604823754026035	1.01005856317024	97	Human_LAMP5 ABO/Human_LAMP5 BDNF: 1.01	Fine
AC245060.5	Human_LAMP5 ABO	0.743222012788925	Human_DRD2 ISL1	0.736050237015731	1.00974359549461	98	Human_LAMP5 ABO/Human_DRD2 ISL1: 1.01	Fine
C12orf40	Human_LAMP5 ABO	0.706095738027104	Human_DRD2 PAX6	0.700146505578464	1.00849712510345	99	Human_LAMP5 ABO/Human_DRD2 PAX6: 1.008	Fine
TCHP	Human_LAMP5 ABO	0.607106226072957	Human_SST HGF	0.602066090432956	1.00837139928671	100	Human_LAMP5 ABO/Human_SST HGF: 1.008	Fine
ZFP36	Human_Astro_1 FGFR3	0.942934500988847	Human_Astro_4 FGFR3	0.390170170392121	2.41672627110678	1	Human_Astro_1 FGFR3/Human_Astro_4 FGFR3: 2.417	Fine
ITPKC	Human_Astro_1 FGFR3	1.19616752251819	Human_Astro_4 FGFR3	0.532606749386323	2.2458737593852	2	Human_Astro_1 FGFR3/Human_Astro_4 FGFR3: 2.246	Fine
BTG2	Human_Astro_1 FGFR3	1.0245687956674	Human_Astro_4 FGFR3	0.471428751245357	2.1733269194143	3	Human_Astro_1 FGFR3/Human_Astro_4 FGFR3: 2.173	Fine
HILPDA	Human_Astro_1 FGFR3	0.92162146213098	Human_Astro_4 FGFR3	0.427756340950531	2.15454775043899	4	Human_Astro_1 FGFR3/Human_Astro_4 FGFR3: 2.155	Fine
SLC39A14	Human_Astro_1 FGFR3	0.979627941535802	Human_HGF C11orf87	0.468682712155026	2.09017298084545	5	Human_Astro_1 FGFR3/Human_HGF C11orf87: 2.09	Fine
FAM20C	Human_Astro_1 FGFR3	0.880198514113222	Human_PVALB ADAMTS5	0.454561688973707	1.93636757224416	6	Human_Astro_1 FGFR3/Human_PVALB ADAMTS5: 1.936	Fine
OSMR	Human_Astro_1 FGFR3	1.16662887132623	Human_OPC_1 PDGFRA	0.605436881048084	1.92692072096211	7	Human_Astro_1 FGFR3/Human_OPC_1 PDGFRA: 1.927	Fine
BAG3	Human_Astro_1 FGFR3	0.983046717465867	Human_Astro_4 FGFR3	0.51327357182908	1.91524904343453	8	Human_Astro_1 FGFR3/Human_Astro_4 FGFR3: 1.915	Fine
F3	Human_Astro_1 FGFR3	1.41922547424542	Human_Astro_4 FGFR3	0.751386303383954	1.88880934860507	9	Human_Astro_1 FGFR3/Human_Astro_4 FGFR3: 1.889	Fine
SCARA3	Human_Astro_1 FGFR3	0.78106183996271	Human_Astro_2 FGFR3	0.420284953174946	1.85841019066316	10	Human_Astro_1 FGFR3/Human_Astro_2 FGFR3: 1.858	Fine
ASAP3	Human_Astro_1 FGFR3	0.944571359322473	Human_Astro_2 FGFR3	0.527730114670086	1.78987579648165	11	Human_Astro_1 FGFR3/Human_Astro_2 FGFR3: 1.79	Fine
SLC44A3	Human_Astro_1 FGFR3	0.934915526210285	Human_Astro_2 FGFR3	0.526483406798172	1.77577396388617	12	Human_Astro_1 FGFR3/Human_Astro_2 FGFR3: 1.776	Fine
ANGPTL4	Human_Astro_1 FGFR3	1.59368638103353	Human_Astro_4 FGFR3	0.899044969276254	1.77264367800921	13	Human_Astro_1 FGFR3/Human_Astro_4 FGFR3: 1.773	Fine
OSMR-AS1	Human_Astro_1 FGFR3	1.35273556642445	Human_Astro_4 FGFR3	0.77125022677103	1.75395159634235	14	Human_Astro_1 FGFR3/Human_Astro_4 FGFR3: 1.754	Fine
JUN	Human_Astro_1 FGFR3	0.893340884284552	Human_Endo NOSTRIN	0.51914438128106	1.72079467003016	15	Human_Astro_1 FGFR3/Human_Endo NOSTRIN: 1.721	Fine
YTHDF1	Human_Astro_1 FGFR3	0.844862506893958	Human_OPC_1 PDGFRA	0.497167163403806	1.69935299248182	16	Human_Astro_1 FGFR3/Human_OPC_1 PDGFRA: 1.699	Fine
FOS	Human_Astro_1 FGFR3	0.886585449678932	Human_Astro_3 FGFR3	0.529307838119713	1.67499021519952	17	Human_Astro_1 FGFR3/Human_Astro_3 FGFR3: 1.675	Fine
ASRGL1	Human_Astro_1 FGFR3	0.973646966257496	Human_Astro_4 FGFR3	0.583381995924953	1.66896985690101	18	Human_Astro_1 FGFR3/Human_Astro_4 FGFR3: 1.669	Fine
SLC35C2	Human_Astro_1 FGFR3	0.803622616661964	Human_Astro_4 FGFR3	0.483887686973637	1.66076268997055	19	Human_Astro_1 FGFR3/Human_Astro_4 FGFR3: 1.661	Fine
LIMK2	Human_Astro_1 FGFR3	0.956896809365038	Human_Astro_4 FGFR3	0.586588106431243	1.63129255242955	20	Human_Astro_1 FGFR3/Human_Astro_4 FGFR3: 1.631	Fine
TIPARP	Human_Astro_1 FGFR3	0.857113271153975	Human_Astro_4 FGFR3	0.527548957471766	1.6247084920073	21	Human_Astro_1 FGFR3/Human_Astro_4 FGFR3: 1.625	Fine
NEK6	Human_Astro_1 FGFR3	0.984473770078404	Human_Astro_2 FGFR3	0.639990695029035	1.53826263057425	22	Human_Astro_1 FGFR3/Human_Astro_2 FGFR3: 1.538	Fine
PSMG4	Human_Astro_1 FGFR3	1.00344831428783	Human_Astro_4 FGFR3	0.654672226101399	1.53274917474872	23	Human_Astro_1 FGFR3/Human_Astro_4 FGFR3: 1.533	Fine
AC068888.1	Human_Astro_1 FGFR3	0.85750508222351	Human_Astro_4 FGFR3	0.561062340642838	1.5283597206703	24	Human_Astro_1 FGFR3/Human_Astro_4 FGFR3: 1.528	Fine
TMEM164	Human_Astro_1 FGFR3	1.42765953346721	Human_Astro_2 FGFR3	0.939719886800907	1.51923946009848	25	Human_Astro_1 FGFR3/Human_Astro_2 FGFR3: 1.519	Fine
MFHAS1	Human_Astro_1 FGFR3	1.50957107020532	Human_Astro_4 FGFR3	1.00275140507541	1.50542902514486	26	Human_Astro_1 FGFR3/Human_Astro_4 FGFR3: 1.505	Fine
GLI2	Human_Astro_1 FGFR3	1.10132053057683	Human_Astro_2 FGFR3	0.736200696580164	1.49595149215797	27	Human_Astro_1 FGFR3/Human_Astro_2 FGFR3: 1.496	Fine
FSTL1	Human_Astro_1 FGFR3	0.91970810143613	Human_Astro_3 FGFR3	0.616105545061267	1.49277686073199	28	Human_Astro_1 FGFR3/Human_Astro_3 FGFR3: 1.493	Fine
FGF2	Human_Astro_1 FGFR3	1.58481653784588	Human_Astro_2 FGFR3	1.07700246877101	1.47150687561036	29	Human_Astro_1 FGFR3/Human_Astro_2 FGFR3: 1.472	Fine
PLSCR4	Human_Astro_1 FGFR3	1.45893663850923	Human_Astro_2 FGFR3	0.993574660259933	1.46837142377156	30	Human_Astro_1 FGFR3/Human_Astro_2 FGFR3: 1.468	Fine
CNN3	Human_Astro_1 FGFR3	1.5726541453408	Human_Astro_4 FGFR3	1.09714941983904	1.43340015216115	31	Human_Astro_1 FGFR3/Human_Astro_4 FGFR3: 1.433	Fine
MT1M	Human_Astro_1 FGFR3	0.81061762215485	Human_Endo NOSTRIN	0.566774846392904	1.4302286477846	32	Human_Astro_1 FGFR3/Human_Endo NOSTRIN: 1.43	Fine
MT1X	Human_Astro_1 FGFR3	1.16582878921465	Human_Endo NOSTRIN	0.817236546863124	1.4265499917858	33	Human_Astro_1 FGFR3/Human_Endo NOSTRIN: 1.427	Fine
LRRC3B	Human_Astro_1 FGFR3	1.36100994352373	Human_Astro_2 FGFR3	0.971866155143401	1.40040882823305	34	Human_Astro_1 FGFR3/Human_Astro_2 FGFR3: 1.4	Fine
PLSCR1	Human_Astro_1 FGFR3	0.950537074160719	Human_Micro CTSS	0.678803716104	1.40031212500771	35	Human_Astro_1 FGFR3/Human_Micro CTSS: 1.4	Fine
NAMPT	Human_Astro_1 FGFR3	1.02698434411185	Human_Endo NOSTRIN	0.738895555748553	1.38989108287631	36	Human_Astro_1 FGFR3/Human_Endo NOSTRIN: 1.39	Fine
TPST1	Human_Astro_1 FGFR3	1.76710308663717	Human_SST EPYC	1.30520737881367	1.35388683462955	37	Human_Astro_1 FGFR3/Human_SST EPYC: 1.354	Fine
BAALC	Human_Astro_1 FGFR3	1.34364827019847	Human_Astro_2 FGFR3	0.995161613729512	1.35018096725311	38	Human_Astro_1 FGFR3/Human_Astro_2 FGFR3: 1.35	Fine
PLOD2	Human_Astro_1 FGFR3	0.998529744005522	Human_Astro_2 FGFR3	0.741758858801802	1.34616490542289	39	Human_Astro_1 FGFR3/Human_Astro_2 FGFR3: 1.346	Fine
CD99	Human_Astro_1 FGFR3	1.06986083373756	Human_Astro_3 FGFR3	0.794983327571742	1.34576512064149	40	Human_Astro_1 FGFR3/Human_Astro_3 FGFR3: 1.346	Fine
AC008957.2	Human_Astro_1 FGFR3	1.05759300665394	Human_Astro_2 FGFR3	0.786161878147772	1.34526111739947	41	Human_Astro_1 FGFR3/Human_Astro_2 FGFR3: 1.345	Fine
SAMD4A	Human_Astro_1 FGFR3	1.81178384086515	Human_OPC_3 PDGFRA	1.34778312955622	1.34426956469006	42	Human_Astro_1 FGFR3/Human_OPC_3 PDGFRA: 1.344	Fine
ABCA1	Human_Astro_1 FGFR3	1.52973991801597	Human_Astro_2 FGFR3	1.15602735396342	1.32327311526953	43	Human_Astro_1 FGFR3/Human_Astro_2 FGFR3: 1.323	Fine
KREMEN1	Human_Astro_1 FGFR3	0.754241021111682	Human_Astro_3 FGFR3	0.570353020766754	1.32241084670283	44	Human_Astro_1 FGFR3/Human_Astro_3 FGFR3: 1.322	Fine
TGFB2	Human_Astro_1 FGFR3	1.01266369417318	Human_Astro_3 FGFR3	0.766119123362117	1.32180970725428	45	Human_Astro_1 FGFR3/Human_Astro_3 FGFR3: 1.322	Fine
RANBP9	Human_Astro_1 FGFR3	1.47971929171624	Human_DRD2 PAX6	1.11961107445927	1.32163688397856	46	Human_Astro_1 FGFR3/Human_DRD2 PAX6: 1.322	Fine
BCR	Human_Astro_1 FGFR3	0.99415887669255	Human_PRKCD	0.75695598803235	1.31336417494601	47	Human_Astro_1 FGFR3/Human_PRKCD: 1.313	Fine
PROS1	Human_Astro_1 FGFR3	0.851992349206859	Human_TSHZ1 CALCRL	0.654679494132593	1.30138847610569	48	Human_Astro_1 FGFR3/Human_TSHZ1 CALCRL: 1.301	Fine
YY1AP1	Human_Astro_1 FGFR3	0.852761586604991	Human_Astro_4 FGFR3	0.660286998087602	1.29150140632006	49	Human_Astro_1 FGFR3/Human_Astro_4 FGFR3: 1.292	Fine
GPT2	Human_Astro_1 FGFR3	0.926302177037085	Human_Astro_2 FGFR3	0.717259360733246	1.29144661993694	50	Human_Astro_1 FGFR3/Human_Astro_2 FGFR3: 1.291	Fine
MARCH3	Human_Astro_1 FGFR3	1.48720932619373	Human_Astro_3 FGFR3	1.15303186111339	1.28982500514569	51	Human_Astro_1 FGFR3/Human_Astro_3 FGFR3: 1.29	Fine
ANOS1	Human_Astro_1 FGFR3	1.20476862585801	Human_SST EPYC	0.9389205616625	1.28314223274096	52	Human_Astro_1 FGFR3/Human_SST EPYC: 1.283	Fine
AP000311.1	Human_Astro_1 FGFR3	0.902115836587384	Human_TFAP2C	0.706088870352733	1.27762364550049	53	Human_Astro_1 FGFR3/Human_TFAP2C: 1.278	Fine
GNA14-AS1	Human_Astro_1 FGFR3	0.857541747456339	Human_Astro_2 FGFR3	0.672731441227699	1.27471632051472	54	Human_Astro_1 FGFR3/Human_Astro_2 FGFR3: 1.275	Fine
TULP3	Human_Astro_1 FGFR3	0.978968696647752	Human_Astro_4 FGFR3	0.77112069964021	1.26954016032058	55	Human_Astro_1 FGFR3/Human_Astro_4 FGFR3: 1.27	Fine
PTPN9	Human_Astro_1 FGFR3	1.13109895235592	Human_SST EPYC	0.895195901277741	1.2635211474287	56	Human_Astro_1 FGFR3/Human_SST EPYC: 1.264	Fine
MUM1	Human_Astro_1 FGFR3	0.965709207069873	Human_Astro_4 FGFR3	0.773230469427982	1.24892803019555	57	Human_Astro_1 FGFR3/Human_Astro_4 FGFR3: 1.249	Fine
TEX2	Human_Astro_1 FGFR3	1.15317824057975	Human_SATB2 ST8SIA2	0.926404449144477	1.24478918645598	58	Human_Astro_1 FGFR3/Human_SATB2 ST8SIA2: 1.245	Fine
RGS20	Human_Astro_1 FGFR3	1.52400207757326	Human_Astro_2 FGFR3	1.22502129446289	1.24406170281428	59	Human_Astro_1 FGFR3/Human_Astro_2 FGFR3: 1.244	Fine
ZNF44	Human_Astro_1 FGFR3	0.886980402047962	Human_Astro_4 FGFR3	0.713957946327699	1.24234264302291	60	Human_Astro_1 FGFR3/Human_Astro_4 FGFR3: 1.242	Fine
MTCH1	Human_Astro_1 FGFR3	1.04592212772916	Human_Astro_4 FGFR3	0.844851826388816	1.2379947525234	61	Human_Astro_1 FGFR3/Human_Astro_4 FGFR3: 1.238	Fine
FAM189A2	Human_Astro_1 FGFR3	1.75003536911522	Human_Astro_3 FGFR3	1.4172530982497	1.2348079332312	62	Human_Astro_1 FGFR3/Human_Astro_3 FGFR3: 1.235	Fine
MMP28	Human_Astro_1 FGFR3	0.789695701801031	Human_Astro_2 FGFR3	0.641139529103142	1.23170646318703	63	Human_Astro_1 FGFR3/Human_Astro_2 FGFR3: 1.232	Fine
PLCG1	Human_Astro_1 FGFR3	0.795550137198675	Human_Astro_2 FGFR3	0.650548669326147	1.22289103753409	64	Human_Astro_1 FGFR3/Human_Astro_2 FGFR3: 1.223	Fine
ALDH1L1	Human_Astro_1 FGFR3	1.73467628975596	Human_Astro_2 FGFR3	1.41934775048738	1.22216439851355	65	Human_Astro_1 FGFR3/Human_Astro_2 FGFR3: 1.222	Fine
HIPK3	Human_Astro_1 FGFR3	1.1870524674627	Human_Astro_3 FGFR3	0.971806059296263	1.2214911155445	66	Human_Astro_1 FGFR3/Human_Astro_3 FGFR3: 1.221	Fine
BCL6	Human_Astro_1 FGFR3	1.61112484987753	Human_Astro_2 FGFR3	1.32356913843091	1.21725779416972	67	Human_Astro_1 FGFR3/Human_Astro_2 FGFR3: 1.217	Fine
MFAP3L	Human_Astro_1 FGFR3	0.897971160839126	Human_Astro_4 FGFR3	0.737945525966997	1.21685291019609	68	Human_Astro_1 FGFR3/Human_Astro_4 FGFR3: 1.217	Fine
IFT43	Human_Astro_1 FGFR3	1.09843737825338	Human_STRIP2	0.902855561919652	1.21662580880366	69	Human_Astro_1 FGFR3/Human_STRIP2: 1.217	Fine
CEBPD	Human_Astro_1 FGFR3	0.918290724707596	Human_OPC_1 PDGFRA	0.758992402706296	1.20988131295294	70	Human_Astro_1 FGFR3/Human_OPC_1 PDGFRA: 1.21	Fine
SMAD1	Human_Astro_1 FGFR3	0.987247012271444	Human_DRD2 ISL1	0.816213016720681	1.20954578283734	71	Human_Astro_1 FGFR3/Human_DRD2 ISL1: 1.21	Fine
SOX9	Human_Astro_1 FGFR3	0.928567374303143	Human_Astro_2 FGFR3	0.7688235042817	1.20777703742381	72	Human_Astro_1 FGFR3/Human_Astro_2 FGFR3: 1.208	Fine
FNDC3B	Human_Astro_1 FGFR3	1.39242813149151	Human_OPC_1 PDGFRA	1.15517017774616	1.20538787991244	73	Human_Astro_1 FGFR3/Human_OPC_1 PDGFRA: 1.205	Fine
ELMO2	Human_Astro_1 FGFR3	0.798798858170865	Human_Astro_2 FGFR3	0.663155940418855	1.20454151050255	74	Human_Astro_1 FGFR3/Human_Astro_2 FGFR3: 1.205	Fine
CHST3	Human_Astro_1 FGFR3	0.863706361903464	Human_OPC_4 PDGFRA	0.718332296413143	1.20237718144683	75	Human_Astro_1 FGFR3/Human_OPC_4 PDGFRA: 1.202	Fine
ST3GAL1	Human_Astro_1 FGFR3	1.00807379567958	Human_Micro CTSS	0.838729342416896	1.20190596024065	76	Human_Astro_1 FGFR3/Human_Micro CTSS: 1.202	Fine
UGP2	Human_Astro_1 FGFR3	0.939917468342427	Human_Astro_2 FGFR3	0.784989489150284	1.19736312566407	77	Human_Astro_1 FGFR3/Human_Astro_2 FGFR3: 1.197	Fine
PMP22	Human_Astro_1 FGFR3	0.928382281052939	Human_Astro_4 FGFR3	0.775392935047698	1.19730557126604	78	Human_Astro_1 FGFR3/Human_Astro_4 FGFR3: 1.197	Fine
AC098829.1	Human_Astro_1 FGFR3	1.42348665377878	Human_Astro_2 FGFR3	1.19158268359212	1.19461844602136	79	Human_Astro_1 FGFR3/Human_Astro_2 FGFR3: 1.195	Fine
PNPLA8	Human_Astro_1 FGFR3	0.972096597121214	Human_Astro_2 FGFR3	0.814651692183667	1.19326652905552	80	Human_Astro_1 FGFR3/Human_Astro_2 FGFR3: 1.193	Fine
SLC6A11	Human_Astro_1 FGFR3	0.852132459036584	Human_OPC_1 PDGFRA	0.715646314039929	1.19071731708666	81	Human_Astro_1 FGFR3/Human_OPC_1 PDGFRA: 1.191	Fine
SMURF2	Human_Astro_1 FGFR3	1.25350340530982	Human_Micro CTSS	1.05444236420022	1.18878323545031	82	Human_Astro_1 FGFR3/Human_Micro CTSS: 1.189	Fine
SERPINE2	Human_Astro_1 FGFR3	1.08577516873944	Human_OPC_1 PDGFRA	0.917006651936409	1.1840428490313	83	Human_Astro_1 FGFR3/Human_OPC_1 PDGFRA: 1.184	Fine
ABCD4	Human_Astro_1 FGFR3	0.854871797405799	Human_TFAP2C	0.722566761339931	1.18310423776001	84	Human_Astro_1 FGFR3/Human_TFAP2C: 1.183	Fine
DENND4A	Human_Astro_1 FGFR3	1.58734918290111	Human_Astro_4 FGFR3	1.34254723654432	1.18234140274044	85	Human_Astro_1 FGFR3/Human_Astro_4 FGFR3: 1.182	Fine
AASS	Human_Astro_1 FGFR3	1.20737554514581	Human_OPC_1 PDGFRA	1.02429959388355	1.17873281640985	86	Human_Astro_1 FGFR3/Human_OPC_1 PDGFRA: 1.179	Fine
TP53BP2	Human_Astro_1 FGFR3	1.04498587275388	Human_Astro_2 FGFR3	0.88920043256469	1.17519721593012	87	Human_Astro_1 FGFR3/Human_Astro_2 FGFR3: 1.175	Fine
CRY2	Human_Astro_1 FGFR3	1.04292511967275	Human_Astro_2 FGFR3	0.887946240914184	1.17453633071188	88	Human_Astro_1 FGFR3/Human_Astro_2 FGFR3: 1.175	Fine
KLF7	Human_Astro_1 FGFR3	1.11695994370787	Human_Astro_4 FGFR3	0.953520893724263	1.17140584024881	89	Human_Astro_1 FGFR3/Human_Astro_4 FGFR3: 1.171	Fine
EMX2OS	Human_Astro_1 FGFR3	1.15136726775933	Human_Astro_2 FGFR3	0.986549493737636	1.16706488125322	90	Human_Astro_1 FGFR3/Human_Astro_2 FGFR3: 1.167	Fine
LRP2BP	Human_Astro_1 FGFR3	0.800073795694258	Human_Astro_4 FGFR3	0.686262696826008	1.16584188444838	91	Human_Astro_1 FGFR3/Human_Astro_4 FGFR3: 1.166	Fine
DPYSL2	Human_Astro_1 FGFR3	1.71922364155938	Human_Astro_4 FGFR3	1.47775167933754	1.16340496552851	92	Human_Astro_1 FGFR3/Human_Astro_4 FGFR3: 1.163	Fine
CACHD1	Human_Astro_1 FGFR3	1.74024943956208	Human_Astro_2 FGFR3	1.49761541535713	1.16201357285515	93	Human_Astro_1 FGFR3/Human_Astro_2 FGFR3: 1.162	Fine
CD44	Human_Astro_1 FGFR3	1.14726958711307	Human_Astro_3 FGFR3	0.988549904480626	1.16055808807734	94	Human_Astro_1 FGFR3/Human_Astro_3 FGFR3: 1.161	Fine
AC138627.1	Human_Astro_1 FGFR3	1.20487596991176	Human_Astro_4 FGFR3	1.0390274963201	1.15961894577289	95	Human_Astro_1 FGFR3/Human_Astro_4 FGFR3: 1.16	Fine
RAB11A	Human_Astro_1 FGFR3	1.09873223822602	Human_HGF C11orf87	0.94794673604701	1.15906537408188	96	Human_Astro_1 FGFR3/Human_HGF C11orf87: 1.159	Fine
MAPK4	Human_Astro_1 FGFR3	1.66417565505528	Human_Astro_2 FGFR3	1.44304887677239	1.15323582024296	97	Human_Astro_1 FGFR3/Human_Astro_2 FGFR3: 1.153	Fine
BMPR1A	Human_Astro_1 FGFR3	1.58384266936878	Human_Astro_2 FGFR3	1.37635627143823	1.15075050133185	98	Human_Astro_1 FGFR3/Human_Astro_2 FGFR3: 1.151	Fine
RHEB	Human_Astro_1 FGFR3	1.10490669739715	Human_OPC_1 PDGFRA	0.960545953488646	1.15029030457543	99	Human_Astro_1 FGFR3/Human_OPC_1 PDGFRA: 1.15	Fine
LARP4	Human_Astro_1 FGFR3	0.838183426523283	Human_SATB2 CALCRL	0.72935109305898	1.14921803024638	100	Human_Astro_1 FGFR3/Human_SATB2 CALCRL: 1.149	Fine
SCUBE3	Human_PVALB ADAMTS5	0.662478993645297	Human_TFAP2C	0.15493357231955	4.2758905234492	1	Human_PVALB ADAMTS5/Human_TFAP2C: 4.276	Fine
FAM19A4	Human_PVALB ADAMTS5	1.07843725677559	Human_Oligo_4 OPALIN	0.414354019051025	2.60269529723758	2	Human_PVALB ADAMTS5/Human_Oligo_4 OPALIN: 2.603	Fine
COL12A1	Human_PVALB ADAMTS5	1.24249673300081	Human_VIP NDNF	0.569463653668415	2.18187188066666	3	Human_PVALB ADAMTS5/Human_VIP NDNF: 2.182	Fine
EYS	Human_PVALB ADAMTS5	1.2062110881447	Human_RXFP2 RSPO2	0.583292772221542	2.06793422718182	4	Human_PVALB ADAMTS5/Human_RXFP2 RSPO2: 2.068	Fine
MYO1B	Human_PVALB ADAMTS5	1.24658945824463	Human_OPC_1 PDGFRA	0.653602754911146	1.907258573924	5	Human_PVALB ADAMTS5/Human_OPC_1 PDGFRA: 1.907	Fine
UNC5B	Human_PVALB ADAMTS5	1.09042955838369	Human_Oligo_5 OPALIN	0.642790995384738	1.69639831020194	6	Human_PVALB ADAMTS5/Human_Oligo_5 OPALIN: 1.696	Fine
ADGRA1	Human_PVALB ADAMTS5	0.579812800598987	Human_SATB2 CALCRL	0.342456479200832	1.69309922811815	7	Human_PVALB ADAMTS5/Human_SATB2 CALCRL: 1.693	Fine
DPP10-AS1	Human_PVALB ADAMTS5	0.694533870546518	Human_Astro_2 FGFR3	0.421573503325542	1.64747989393962	8	Human_PVALB ADAMTS5/Human_Astro_2 FGFR3: 1.647	Fine
SSFA2	Human_PVALB ADAMTS5	1.26240103131359	Human_Astro_3 FGFR3	0.807330444255203	1.56367326451835	9	Human_PVALB ADAMTS5/Human_Astro_3 FGFR3: 1.564	Fine
CCNJL	Human_PVALB ADAMTS5	0.60132641607125	Human_LAMP5 COL14A1	0.396178545081068	1.5178167105142	10	Human_PVALB ADAMTS5/Human_LAMP5 COL14A1: 1.518	Fine
RORA-AS1	Human_PVALB ADAMTS5	0.839584344564628	Human_Astro_4 FGFR3	0.560084758398218	1.49903087340878	11	Human_PVALB ADAMTS5/Human_Astro_4 FGFR3: 1.499	Fine
HS3ST2	Human_PVALB ADAMTS5	0.905206873502907	Human_SATB2 CALCRL	0.607083183283078	1.49107552050378	12	Human_PVALB ADAMTS5/Human_SATB2 CALCRL: 1.491	Fine
NPNT	Human_PVALB ADAMTS5	1.00912441036441	Human_DRD2 PAX6	0.68863175213093	1.46540499656273	13	Human_PVALB ADAMTS5/Human_DRD2 PAX6: 1.465	Fine
UHRF1BP1	Human_PVALB ADAMTS5	0.862911146577258	Human_SST HGF	0.598368029963743	1.44210770523543	14	Human_PVALB ADAMTS5/Human_SST HGF: 1.442	Fine
CNTNAP3	Human_PVALB ADAMTS5	1.19906331413165	Human_SST HGF	0.835479865338302	1.43517918728793	15	Human_PVALB ADAMTS5/Human_SST HGF: 1.435	Fine
CDC5L	Human_PVALB ADAMTS5	0.746592386790693	Human_LAMP5 NDNF	0.521131649550186	1.43263681535196	16	Human_PVALB ADAMTS5/Human_LAMP5 NDNF: 1.433	Fine
HERPUD2	Human_PVALB ADAMTS5	1.02492826023662	Human_SST HGF	0.720754275903237	1.42202175485146	17	Human_PVALB ADAMTS5/Human_SST HGF: 1.422	Fine
ZNF385D-AS2	Human_PVALB ADAMTS5	0.787771514615762	Human_VIP NDNF	0.563665418879895	1.39758709374296	18	Human_PVALB ADAMTS5/Human_VIP NDNF: 1.398	Fine
AC012404.1	Human_PVALB ADAMTS5	0.815789635736339	Human_OPC_1 PDGFRA	0.588272109013576	1.38675559020513	19	Human_PVALB ADAMTS5/Human_OPC_1 PDGFRA: 1.387	Fine
AC010127.1	Human_PVALB ADAMTS5	1.4718271247321	Human_SST HGF	1.06345088949173	1.38401043177044	20	Human_PVALB ADAMTS5/Human_SST HGF: 1.384	Fine
KCNC1	Human_PVALB ADAMTS5	1.25608360637686	Human_HTR3A DRD2	0.911697875945603	1.37774106918267	21	Human_PVALB ADAMTS5/Human_HTR3A DRD2: 1.378	Fine
FAM78B	Human_PVALB ADAMTS5	1.19999590637182	Human_LAMP5 BDNF	0.876197605071873	1.36954940235587	22	Human_PVALB ADAMTS5/Human_LAMP5 BDNF: 1.37	Fine
KCNT1	Human_PVALB ADAMTS5	1.02328350016369	Human_SST HGF	0.748656078952383	1.36682721069413	23	Human_PVALB ADAMTS5/Human_SST HGF: 1.367	Fine
CCDC136	Human_PVALB ADAMTS5	0.971034305233675	Human_SST HGF	0.715853413744765	1.35647087321133	24	Human_PVALB ADAMTS5/Human_SST HGF: 1.356	Fine
LAPTM4B	Human_PVALB ADAMTS5	0.618984272221275	Human_HTR3A DRD2	0.465775834427903	1.32893170162328	25	Human_PVALB ADAMTS5/Human_HTR3A DRD2: 1.329	Fine
OPRD1	Human_PVALB ADAMTS5	0.594046668794546	Human_DRD2 PAX6	0.447527367877222	1.32739740948652	26	Human_PVALB ADAMTS5/Human_DRD2 PAX6: 1.327	Fine
OSBPL3	Human_PVALB ADAMTS5	1.3919006102724	Human_Micro CTSS	1.04881548330802	1.32711676403009	27	Human_PVALB ADAMTS5/Human_Micro CTSS: 1.327	Fine
DHX32	Human_PVALB ADAMTS5	0.780247939214579	Human_LAMP5 BDNF	0.589642353767726	1.3232562658176	28	Human_PVALB ADAMTS5/Human_LAMP5 BDNF: 1.323	Fine
MARCH11	Human_PVALB ADAMTS5	1.083606748069	Human_STRIP2	0.820241843394515	1.32108201598759	29	Human_PVALB ADAMTS5/Human_STRIP2: 1.321	Fine
DPP10-AS3	Human_PVALB ADAMTS5	0.994111111202586	Human_Astro_2 FGFR3	0.756184635466805	1.31464071679915	30	Human_PVALB ADAMTS5/Human_Astro_2 FGFR3: 1.315	Fine
GALNT7	Human_PVALB ADAMTS5	1.30855566859408	Human_DRD2 ISL1	0.996616670666266	1.31299797315177	31	Human_PVALB ADAMTS5/Human_DRD2 ISL1: 1.313	Fine
FAR2	Human_PVALB ADAMTS5	1.48343304915179	Human_VIP ABI3BP	1.13262400322773	1.3097312479025	32	Human_PVALB ADAMTS5/Human_VIP ABI3BP: 1.31	Fine
RYR1	Human_PVALB ADAMTS5	1.30516326850948	Human_Micro CTSS	0.997252402593873	1.30875921192541	33	Human_PVALB ADAMTS5/Human_Micro CTSS: 1.309	Fine
DOK5	Human_PVALB ADAMTS5	1.25691534014583	Human_HGF C11orf87	0.965121904018234	1.3023384247241	34	Human_PVALB ADAMTS5/Human_HGF C11orf87: 1.302	Fine
TSPAN9	Human_PVALB ADAMTS5	0.784347930794371	Human_HTR3A DRD2	0.603064734038274	1.30060321309485	35	Human_PVALB ADAMTS5/Human_HTR3A DRD2: 1.301	Fine
RBM17	Human_PVALB ADAMTS5	0.732687979558251	Human_SST HGF	0.563554950239626	1.30011807942901	36	Human_PVALB ADAMTS5/Human_SST HGF: 1.3	Fine
PLEKHA1	Human_PVALB ADAMTS5	1.43505539702775	Human_TFAP2C	1.11609100367231	1.28578708394382	37	Human_PVALB ADAMTS5/Human_TFAP2C: 1.286	Fine
PCTP	Human_PVALB ADAMTS5	0.701007950931137	Human_HGF C11orf87	0.55372112492882	1.26599459433889	38	Human_PVALB ADAMTS5/Human_HGF C11orf87: 1.266	Fine
C1QL1	Human_PVALB ADAMTS5	0.642733801095953	Human_OPC_3 PDGFRA	0.512816278693811	1.25334126040822	39	Human_PVALB ADAMTS5/Human_OPC_3 PDGFRA: 1.253	Fine
AC009554.1	Human_PVALB ADAMTS5	0.629105522356586	Human_HTR3A DRD2	0.504331449501102	1.24740490203202	40	Human_PVALB ADAMTS5/Human_HTR3A DRD2: 1.247	Fine
DZANK1	Human_PVALB ADAMTS5	0.673967460198683	Human_STRIP2	0.545862468684451	1.23468364077671	41	Human_PVALB ADAMTS5/Human_STRIP2: 1.235	Fine
KIAA0319	Human_PVALB ADAMTS5	1.35054172555708	Human_SATB2 CALCRL	1.09876056200129	1.22915016452465	42	Human_PVALB ADAMTS5/Human_SATB2 CALCRL: 1.229	Fine
TRMT9B	Human_PVALB ADAMTS5	1.37807661178217	Human_VIP NDNF	1.12958506699028	1.21998479977607	43	Human_PVALB ADAMTS5/Human_VIP NDNF: 1.22	Fine
SVIL	Human_PVALB ADAMTS5	1.15674764451692	Human_OPC_1 PDGFRA	0.948591936226029	1.2194365146293	44	Human_PVALB ADAMTS5/Human_OPC_1 PDGFRA: 1.219	Fine
AC139720.1	Human_PVALB ADAMTS5	0.842808995860551	Human_VIP NDNF	0.693161755308633	1.21589079230906	45	Human_PVALB ADAMTS5/Human_VIP NDNF: 1.216	Fine
THSD7A	Human_PVALB ADAMTS5	1.77651213501756	Human_HTR3A DRD2	1.46233001006779	1.21485035716063	46	Human_PVALB ADAMTS5/Human_HTR3A DRD2: 1.215	Fine
REEP5	Human_PVALB ADAMTS5	0.830658391532638	Human_VIP ABI3BP	0.685919923988014	1.21101365113161	47	Human_PVALB ADAMTS5/Human_VIP ABI3BP: 1.211	Fine
PRSS23	Human_PVALB ADAMTS5	0.791146208672488	Human_TSHZ1 CALCRL	0.654543135669059	1.20869987867766	48	Human_PVALB ADAMTS5/Human_TSHZ1 CALCRL: 1.209	Fine
ANK1	Human_PVALB ADAMTS5	1.39733470105452	Human_TFAP2C	1.1562063433476	1.20855131879727	49	Human_PVALB ADAMTS5/Human_TFAP2C: 1.209	Fine
HOOK1	Human_PVALB ADAMTS5	0.964760615976844	Human_HTR3A DRD2	0.799049105780079	1.20738589030143	50	Human_PVALB ADAMTS5/Human_HTR3A DRD2: 1.207	Fine
FAM184B	Human_PVALB ADAMTS5	0.619053314422178	Human_PRKCD	0.51592910121834	1.19988059010495	51	Human_PVALB ADAMTS5/Human_PRKCD: 1.2	Fine
MB21D2	Human_PVALB ADAMTS5	0.810746792004306	Human_OPC_4 PDGFRA	0.676117850958663	1.19912052440969	52	Human_PVALB ADAMTS5/Human_OPC_4 PDGFRA: 1.199	Fine
TPD52	Human_PVALB ADAMTS5	1.10552908153847	Human_HGF C11orf87	0.924272178365506	1.19610771309107	53	Human_PVALB ADAMTS5/Human_HGF C11orf87: 1.196	Fine
TTC39B	Human_PVALB ADAMTS5	1.2349404119928	Human_OPC_1 PDGFRA	1.03574954127656	1.19231567360458	54	Human_PVALB ADAMTS5/Human_OPC_1 PDGFRA: 1.192	Fine
SLC7A8	Human_PVALB ADAMTS5	0.963178839624124	Human_DRD2 ISL1	0.808112173813932	1.19188755080665	55	Human_PVALB ADAMTS5/Human_DRD2 ISL1: 1.192	Fine
NACC2	Human_PVALB ADAMTS5	0.843562277185456	Human_Astro_1 FGFR3	0.713475478085623	1.18232833936897	56	Human_PVALB ADAMTS5/Human_Astro_1 FGFR3: 1.182	Fine
ITGB1	Human_PVALB ADAMTS5	0.766800795963452	Human_Endo NOSTRIN	0.651055255765324	1.17778143893803	57	Human_PVALB ADAMTS5/Human_Endo NOSTRIN: 1.178	Fine
SETD7	Human_PVALB ADAMTS5	0.656438236650697	Human_Oligo_2 OPALIN	0.557807195881544	1.17681923341501	58	Human_PVALB ADAMTS5/Human_Oligo_2 OPALIN: 1.177	Fine
PLCXD3	Human_PVALB ADAMTS5	1.54262888807321	Human_VIP NDNF	1.31325268707901	1.17466265498713	59	Human_PVALB ADAMTS5/Human_VIP NDNF: 1.175	Fine
SDK1	Human_PVALB ADAMTS5	1.72397419350976	Human_LAMP5 COL14A1	1.47614464316354	1.1678897467765	60	Human_PVALB ADAMTS5/Human_LAMP5 COL14A1: 1.168	Fine
PCDH19	Human_PVALB ADAMTS5	1.13082485493607	Human_LAMP5 COL14A1	0.971762068810324	1.16368490933226	61	Human_PVALB ADAMTS5/Human_LAMP5 COL14A1: 1.164	Fine
IGFL4	Human_PVALB ADAMTS5	0.900198181005289	Human_LAMP5 ABO	0.775577277678554	1.16068147805948	62	Human_PVALB ADAMTS5/Human_LAMP5 ABO: 1.161	Fine
CACNG2	Human_PVALB ADAMTS5	1.15863199495742	Human_VIP NDNF	1.00328095645734	1.15484300534183	63	Human_PVALB ADAMTS5/Human_VIP NDNF: 1.155	Fine
KITLG	Human_PVALB ADAMTS5	1.01589672340185	Human_VIP NDNF	0.884492825637456	1.14856411940898	64	Human_PVALB ADAMTS5/Human_VIP NDNF: 1.149	Fine
ZNF385D	Human_PVALB ADAMTS5	1.81132848137495	Human_VIP NDNF	1.57739317161075	1.14830500979367	65	Human_PVALB ADAMTS5/Human_VIP NDNF: 1.148	Fine
UBAC2	Human_PVALB ADAMTS5	1.36733573461863	Human_Astro_1 FGFR3	1.19251450740527	1.14659882636879	66	Human_PVALB ADAMTS5/Human_Astro_1 FGFR3: 1.147	Fine
AC104151.1	Human_PVALB ADAMTS5	0.770455518953199	Human_LAMP5 COL14A1	0.673242942788085	1.14439449712244	67	Human_PVALB ADAMTS5/Human_LAMP5 COL14A1: 1.144	Fine
TMEM106B	Human_PVALB ADAMTS5	0.90528220495585	Human_HTR3A DRD2	0.794640034727757	1.13923558516152	68	Human_PVALB ADAMTS5/Human_HTR3A DRD2: 1.139	Fine
SEPT11	Human_PVALB ADAMTS5	1.43224517727468	Human_SATB2 ST8SIA2	1.25985446217371	1.13683383301555	69	Human_PVALB ADAMTS5/Human_SATB2 ST8SIA2: 1.137	Fine
AL391807.1	Human_PVALB ADAMTS5	0.891104953984778	Human_HGF C11orf87	0.784791000972625	1.13546785434643	70	Human_PVALB ADAMTS5/Human_HGF C11orf87: 1.135	Fine
AP000943.3	Human_PVALB ADAMTS5	0.883033797862739	Human_SATB2 CALCRL	0.778591256975226	1.13414296648188	71	Human_PVALB ADAMTS5/Human_SATB2 CALCRL: 1.134	Fine
CALB1	Human_PVALB ADAMTS5	0.638344063351042	Human_DRD2 ISL1	0.563088205874247	1.13364843499067	72	Human_PVALB ADAMTS5/Human_DRD2 ISL1: 1.134	Fine
ZNF133	Human_PVALB ADAMTS5	0.8272677586705	Human_TFAP2C	0.731544663032788	1.13085065133395	73	Human_PVALB ADAMTS5/Human_TFAP2C: 1.131	Fine
GRIN2C	Human_PVALB ADAMTS5	0.737862230751137	Human_Astro_1 FGFR3	0.652867541932206	1.1301867275671	74	Human_PVALB ADAMTS5/Human_Astro_1 FGFR3: 1.13	Fine
CA8	Human_PVALB ADAMTS5	1.3153206240454	Human_Astro_2 FGFR3	1.16550299721939	1.1285433217962	75	Human_PVALB ADAMTS5/Human_Astro_2 FGFR3: 1.129	Fine
ATP1A1	Human_PVALB ADAMTS5	0.95045301939634	Human_VIP NDNF	0.84283929771991	1.12768000017032	76	Human_PVALB ADAMTS5/Human_VIP NDNF: 1.128	Fine
CCDC138	Human_PVALB ADAMTS5	0.984056805291898	Human_LAMP5 ABO	0.87544648258304	1.12406277810198	77	Human_PVALB ADAMTS5/Human_LAMP5 ABO: 1.124	Fine
RNF24	Human_PVALB ADAMTS5	1.25980971025677	Human_OPC_1 PDGFRA	1.12105276039699	1.12377379081663	78	Human_PVALB ADAMTS5/Human_OPC_1 PDGFRA: 1.124	Fine
OSBPL10	Human_PVALB ADAMTS5	1.19451928383354	Human_HGF C11orf87	1.06307691285488	1.12364333134248	79	Human_PVALB ADAMTS5/Human_HGF C11orf87: 1.124	Fine
ADAM12	Human_PVALB ADAMTS5	1.26246197599678	Human_TSHZ1 SEMA3C	1.12545345769134	1.12173628093559	80	Human_PVALB ADAMTS5/Human_TSHZ1 SEMA3C: 1.122	Fine
MIR9-3HG	Human_PVALB ADAMTS5	0.756111233424083	Human_SST EPYC	0.676628250819608	1.11746920485244	81	Human_PVALB ADAMTS5/Human_SST EPYC: 1.117	Fine
AGPAT5	Human_PVALB ADAMTS5	0.83006489421858	Human_HTR3A DRD2	0.746780361441358	1.11152480311142	82	Human_PVALB ADAMTS5/Human_HTR3A DRD2: 1.112	Fine
TTTY15	Human_PVALB ADAMTS5	0.694160195796325	Human_HGF C11orf87	0.625375710742583	1.10998905757319	83	Human_PVALB ADAMTS5/Human_HGF C11orf87: 1.11	Fine
HCN1	Human_PVALB ADAMTS5	1.66831420865606	Human_LAMP5 COL14A1	1.50321895850559	1.10982781265253	84	Human_PVALB ADAMTS5/Human_LAMP5 COL14A1: 1.11	Fine
CLCN4	Human_PVALB ADAMTS5	0.619850250608353	Human_HGF C11orf87	0.559497125221115	1.10787030471941	85	Human_PVALB ADAMTS5/Human_HGF C11orf87: 1.108	Fine
METAP1D	Human_PVALB ADAMTS5	0.727633967919049	Human_LAMP5 COL14A1	0.65863377301457	1.10476261274709	86	Human_PVALB ADAMTS5/Human_LAMP5 COL14A1: 1.105	Fine
AC006148.1	Human_PVALB ADAMTS5	1.45393593061719	Human_STRIP2	1.31820929820595	1.10296288502589	87	Human_PVALB ADAMTS5/Human_STRIP2: 1.103	Fine
RAPH1	Human_PVALB ADAMTS5	1.2112368249617	Human_RXFP2 RSPO2	1.09854104340394	1.10258677382554	88	Human_PVALB ADAMTS5/Human_RXFP2 RSPO2: 1.103	Fine
MRS2	Human_PVALB ADAMTS5	0.588776961601812	Human_HTR3A DRD2	0.534627602246018	1.1012842567954	89	Human_PVALB ADAMTS5/Human_HTR3A DRD2: 1.101	Fine
ADCY8	Human_PVALB ADAMTS5	1.53324105784929	Human_TFAP2C	1.39441966976342	1.0995549554385	90	Human_PVALB ADAMTS5/Human_TFAP2C: 1.1	Fine
STAM	Human_PVALB ADAMTS5	0.79679007010289	Human_OPC_1 PDGFRA	0.729157613357484	1.09275423517007	91	Human_PVALB ADAMTS5/Human_OPC_1 PDGFRA: 1.093	Fine
SESTD1	Human_PVALB ADAMTS5	1.30472617692379	Human_Oligo_4 OPALIN	1.19494359107708	1.09187260944071	92	Human_PVALB ADAMTS5/Human_Oligo_4 OPALIN: 1.092	Fine
SLC6A15	Human_PVALB ADAMTS5	0.953749913966188	Human_SATB2 IL15	0.874847388315626	1.09019004537749	93	Human_PVALB ADAMTS5/Human_SATB2 IL15: 1.09	Fine
SEM1	Human_PVALB ADAMTS5	0.925445264005585	Human_HTR3A DRD2	0.850568223298064	1.08803178705311	94	Human_PVALB ADAMTS5/Human_HTR3A DRD2: 1.088	Fine
GABRA1	Human_PVALB ADAMTS5	1.38686698029438	Human_LAMP5 NDNF	1.27795341601864	1.0852249877895	95	Human_PVALB ADAMTS5/Human_LAMP5 NDNF: 1.085	Fine
OXCT1	Human_PVALB ADAMTS5	1.08854863240867	Human_VIP NDNF	1.00309832892365	1.08518636809684	96	Human_PVALB ADAMTS5/Human_VIP NDNF: 1.085	Fine
DLGAP3	Human_PVALB ADAMTS5	0.776569950861135	Human_SATB2 ST8SIA2	0.715872619798771	1.08478789296261	97	Human_PVALB ADAMTS5/Human_SATB2 ST8SIA2: 1.085	Fine
ST8SIA4	Human_PVALB ADAMTS5	1.11391311373434	Human_Micro CTSS	1.02735996657146	1.08424812137827	98	Human_PVALB ADAMTS5/Human_Micro CTSS: 1.084	Fine
AP001972.3	Human_PVALB ADAMTS5	0.667663460146525	Human_DRD2 ISL1	0.616735430513477	1.0825767859496	99	Human_PVALB ADAMTS5/Human_DRD2 ISL1: 1.083	Fine
NHLRC3	Human_PVALB ADAMTS5	0.703456573801963	Human_Oligo_5 OPALIN	0.650775884799639	1.08095058565138	100	Human_PVALB ADAMTS5/Human_Oligo_5 OPALIN: 1.081	Fine
COL25A1	Human_LAMP5 COL25A1	1.54545720453473	Human_LAMP5 BDNF	1.39874705149861	1.10488683631464	1	Human_LAMP5 COL25A1/Human_LAMP5 BDNF: 1.105	Fine
GREB1L	Human_LAMP5 COL25A1	1.51982297040343	Human_LAMP5 BDNF	1.41811577377399	1.07171995298999	2	Human_LAMP5 COL25A1/Human_LAMP5 BDNF: 1.072	Fine
SYN3	Human_LAMP5 COL25A1	1.6932872277987	Human_LAMP5 BDNF	1.59013479914948	1.06487024163259	3	Human_LAMP5 COL25A1/Human_LAMP5 BDNF: 1.065	Fine
ATP6V1H	Human_LAMP5 COL25A1	1.52454361258251	Human_LAMP5 BDNF	1.43463550469911	1.06266965203978	4	Human_LAMP5 COL25A1/Human_LAMP5 BDNF: 1.063	Fine
DTNB	Human_LAMP5 COL25A1	1.53003241935578	Human_VGLL3 MEPE	1.44089256570538	1.06186433032693	5	Human_LAMP5 COL25A1/Human_VGLL3 MEPE: 1.062	Fine
CDH9	Human_LAMP5 COL25A1	1.64195931159304	Human_HGF ESR1	1.55269365819174	1.0574908340292	6	Human_LAMP5 COL25A1/Human_HGF ESR1: 1.057	Fine
UPP2	Human_LAMP5 COL25A1	1.49990117232166	Human_LAMP5 BDNF	1.41847470920662	1.05740424033403	7	Human_LAMP5 COL25A1/Human_LAMP5 BDNF: 1.057	Fine
AMPH	Human_LAMP5 COL25A1	1.45443580298046	Human_LAMP5 BDNF	1.38403520319355	1.05086619157119	8	Human_LAMP5 COL25A1/Human_LAMP5 BDNF: 1.051	Fine
PATJ	Human_LAMP5 COL25A1	1.41853230545271	Human_LAMP5 BDNF	1.3516489441421	1.04948279033581	9	Human_LAMP5 COL25A1/Human_LAMP5 BDNF: 1.049	Fine
MIR4435-2HG	Human_LAMP5 COL25A1	1.43161708126473	Human_LAMP5 BDNF	1.36492713761122	1.04885970966202	10	Human_LAMP5 COL25A1/Human_LAMP5 BDNF: 1.049	Fine
GMDS	Human_LAMP5 COL25A1	1.48896080831925	Human_PRKCD	1.42224575473751	1.04690824589176	11	Human_LAMP5 COL25A1/Human_PRKCD: 1.047	Fine
TACR3	Human_LAMP5 COL25A1	0.660405744894574	Human_LAMP5 BDNF	0.632462399820146	1.04418182817251	12	Human_LAMP5 COL25A1/Human_LAMP5 BDNF: 1.044	Fine
RAPGEF2	Human_LAMP5 COL25A1	1.49405190403281	Human_LAMP5 BDNF	1.43175443954564	1.04351127732975	13	Human_LAMP5 COL25A1/Human_LAMP5 BDNF: 1.044	Fine
CCDC92	Human_LAMP5 COL25A1	1.34665970580722	Human_LAMP5 BDNF	1.29051687250435	1.04350414512126	14	Human_LAMP5 COL25A1/Human_LAMP5 BDNF: 1.044	Fine
SNAP25-AS1	Human_LAMP5 COL25A1	1.27615814200146	Human_LAMP5 BDNF	1.22690083363499	1.04014775034469	15	Human_LAMP5 COL25A1/Human_LAMP5 BDNF: 1.04	Fine
CCDC3	Human_LAMP5 COL25A1	1.31449888651969	Human_LAMP5 BDNF	1.26763086877441	1.03697292240177	16	Human_LAMP5 COL25A1/Human_LAMP5 BDNF: 1.037	Fine
ARHGEF28	Human_LAMP5 COL25A1	1.32577197340381	Human_SATB2 IL15	1.28136961575999	1.03465226356057	17	Human_LAMP5 COL25A1/Human_SATB2 IL15: 1.035	Fine
CDH4	Human_LAMP5 COL25A1	1.34420344741011	Human_TFAP2C	1.30331680800826	1.03137122083489	18	Human_LAMP5 COL25A1/Human_TFAP2C: 1.031	Fine
RUNDC3B	Human_LAMP5 COL25A1	1.30627278983321	Human_LAMP5 BDNF	1.26952685683261	1.02894458892527	19	Human_LAMP5 COL25A1/Human_LAMP5 BDNF: 1.029	Fine
ARHGAP44	Human_LAMP5 COL25A1	1.42611966189595	Human_SATB2 ST8SIA2	1.3862136872121	1.0287877511613	20	Human_LAMP5 COL25A1/Human_SATB2 ST8SIA2: 1.029	Fine
MICAL3	Human_LAMP5 COL25A1	1.41038879693047	Human_Oligo_5 OPALIN	1.37170281230426	1.02820289080054	21	Human_LAMP5 COL25A1/Human_Oligo_5 OPALIN: 1.028	Fine
VAV3	Human_LAMP5 COL25A1	0.967386724317047	Human_LAMP5 BDNF	0.941332654733838	1.02767785591224	22	Human_LAMP5 COL25A1/Human_LAMP5 BDNF: 1.028	Fine
VPS13A	Human_LAMP5 COL25A1	1.45529255981377	Human_VGLL3 MEPE	1.42066613237867	1.02437337432485	23	Human_LAMP5 COL25A1/Human_VGLL3 MEPE: 1.024	Fine
CNKSR2	Human_LAMP5 COL25A1	1.59375282949152	Human_DRD2 PAX6	1.5567420874628	1.02377448539921	24	Human_LAMP5 COL25A1/Human_DRD2 PAX6: 1.024	Fine
SNED1	Human_LAMP5 COL25A1	1.32005657848422	Human_SATB2 IL15	1.29068300396198	1.02275816326091	25	Human_LAMP5 COL25A1/Human_SATB2 IL15: 1.023	Fine
SEMA3D	Human_LAMP5 COL25A1	1.2686014636719	Human_LAMP5 BDNF	1.24361430550736	1.02009236951833	26	Human_LAMP5 COL25A1/Human_LAMP5 BDNF: 1.02	Fine
PTPRO	Human_LAMP5 COL25A1	1.39685293790285	Human_DRD2 ISL1	1.37247105786588	1.01776495023136	27	Human_LAMP5 COL25A1/Human_DRD2 ISL1: 1.018	Fine
KIAA1328	Human_LAMP5 COL25A1	1.24399347739392	Human_RXFP2 RSPO2	1.22460570200918	1.01583185130767	28	Human_LAMP5 COL25A1/Human_RXFP2 RSPO2: 1.016	Fine
SNAP25	Human_LAMP5 COL25A1	1.62055262382144	Human_VGLL3 MEPE	1.59730845339881	1.01455208627562	29	Human_LAMP5 COL25A1/Human_VGLL3 MEPE: 1.015	Fine
CADPS	Human_LAMP5 COL25A1	1.69272768604409	Human_PVALB ADAMTS5	1.66857435677439	1.01447542878244	30	Human_LAMP5 COL25A1/Human_PVALB ADAMTS5: 1.014	Fine
RNF115	Human_LAMP5 COL25A1	1.23284154551005	Human_LAMP5 BDNF	1.21725929392859	1.01280109477018	31	Human_LAMP5 COL25A1/Human_LAMP5 BDNF: 1.013	Fine
MAP2K5	Human_LAMP5 COL25A1	1.33690459232846	Human_SATB2 IL15	1.32232184794474	1.01102813540167	32	Human_LAMP5 COL25A1/Human_SATB2 IL15: 1.011	Fine
CACNA1E	Human_LAMP5 COL25A1	1.6067903166199	Human_TSHZ1 CALCRL	1.59106726135057	1.00988208082164	33	Human_LAMP5 COL25A1/Human_TSHZ1 CALCRL: 1.01	Fine
NELL2	Human_LAMP5 COL25A1	1.57415888303956	Human_HGF ESR1	1.55957878362011	1.00934874183502	34	Human_LAMP5 COL25A1/Human_HGF ESR1: 1.009	Fine
CACNA1C	Human_LAMP5 COL25A1	1.67897416038156	Human_DRD2 PAX6	1.66423630893654	1.00885562426795	35	Human_LAMP5 COL25A1/Human_DRD2 PAX6: 1.009	Fine
CAMK1D	Human_LAMP5 COL25A1	1.5783681645828	Human_HGF ESR1	1.56534861817139	1.00831734621941	36	Human_LAMP5 COL25A1/Human_HGF ESR1: 1.008	Fine
SPTBN4	Human_LAMP5 COL25A1	1.29735761797388	Human_DRD2 PAX6	1.28737204986033	1.0077565518955	37	Human_LAMP5 COL25A1/Human_DRD2 PAX6: 1.008	Fine
STXBP1	Human_LAMP5 COL25A1	1.32650149006046	Human_HGF ESR1	1.31631549077442	1.0077382659077	38	Human_LAMP5 COL25A1/Human_HGF ESR1: 1.008	Fine
ERC2	Human_LAMP5 COL25A1	1.69341526952411	Human_SATB2 ST8SIA2	1.6809613463727	1.00740880995169	39	Human_LAMP5 COL25A1/Human_SATB2 ST8SIA2: 1.007	Fine
AK5	Human_LAMP5 COL25A1	1.6713589946268	Human_Oligo_6 OPALIN	1.66193088833978	1.00567298336722	40	Human_LAMP5 COL25A1/Human_Oligo_6 OPALIN: 1.006	Fine
ADGRL2	Human_LAMP5 COL25A1	1.56663995912361	Human_PVALB ADAMTS5	1.55913970429213	1.00481050852007	41	Human_LAMP5 COL25A1/Human_PVALB ADAMTS5: 1.005	Fine
ACBD6	Human_LAMP5 COL25A1	1.26200685546784	Human_LAMP5 BDNF	1.25610692957358	1.00469699334933	42	Human_LAMP5 COL25A1/Human_LAMP5 BDNF: 1.005	Fine
NPTN	Human_LAMP5 COL25A1	1.3518281194366	Human_TSHZ1 CALCRL	1.34565516568592	1.00458732215213	43	Human_LAMP5 COL25A1/Human_TSHZ1 CALCRL: 1.005	Fine
HHAT	Human_LAMP5 COL25A1	0.836934548738201	Human_LAMP5 BDNF	0.83335175751023	1.0042992544213	44	Human_LAMP5 COL25A1/Human_LAMP5 BDNF: 1.004	Fine
HTT	Human_LAMP5 COL25A1	1.16781045060748	Human_LAMP5 BDNF	1.16511352356984	1.00231473327112	45	Human_LAMP5 COL25A1/Human_LAMP5 BDNF: 1.002	Fine
ARHGAP32	Human_LAMP5 COL25A1	1.51157578496991	Human_HGF NPSR1	1.50840747213296	1.00210043565515	46	Human_LAMP5 COL25A1/Human_HGF NPSR1: 1.002	Fine
KIAA1211L	Human_LAMP5 COL25A1	1.44598483339188	Human_HGF ESR1	1.44352860337242	1.00170154579114	47	Human_LAMP5 COL25A1/Human_HGF ESR1: 1.002	Fine
MTMR7	Human_LAMP5 COL25A1	1.18268272466271	Human_LAMP5 BDNF	1.18113849783121	1.00130740538416	48	Human_LAMP5 COL25A1/Human_LAMP5 BDNF: 1.001	Fine
CAMKK1	Human_LAMP5 COL25A1	0.874118573837115	Human_LAMP5 BDNF	0.87328857270913	1.00095043168309	49	Human_LAMP5 COL25A1/Human_LAMP5 BDNF: 1.001	Fine
RTN1	Human_LAMP5 COL25A1	1.50018059078785	Human_TSHZ1 CALCRL	1.49983993507485	1.00022712804549	50	Human_LAMP5 COL25A1/Human_TSHZ1 CALCRL: 1	Fine
PI4KA	Human_LAMP5 COL25A1	1.35054162426611	Human_SATB2 IL15	1.3504008889868	1.00010421740718	51	Human_LAMP5 COL25A1/Human_SATB2 IL15: 1	Fine
HSPA12A	Human_LAMP5 COL25A1	1.44090938177702	Human_TSHZ1 CALCRL	1.44091514775421	0.999995998392274	52	Human_LAMP5 COL25A1/Human_TSHZ1 CALCRL: 1	Fine
ROBO1	Human_LAMP5 COL25A1	1.73463009504806	Human_SST EPYC	1.73622378203998	0.999082095863211	53	Human_LAMP5 COL25A1/Human_SST EPYC: 0.999	Fine
GLS	Human_LAMP5 COL25A1	1.40718442066961	Human_SATB2 ST8SIA2	1.40885915937355	0.998811280252676	54	Human_LAMP5 COL25A1/Human_SATB2 ST8SIA2: 0.999	Fine
TTC3	Human_LAMP5 COL25A1	1.56607270936569	Human_PRKCD	1.56823000096253	0.998624378059646	55	Human_LAMP5 COL25A1/Human_PRKCD: 0.999	Fine
CACNA1A	Human_LAMP5 COL25A1	1.54030186074323	Human_OPC_3 PDGFRA	1.54319721639218	0.998123794147505	56	Human_LAMP5 COL25A1/Human_OPC_3 PDGFRA: 0.998	Fine
DCAF6	Human_LAMP5 COL25A1	1.24790086426865	Human_RXFP2 RSPO2	1.25037031340174	0.998025025781059	57	Human_LAMP5 COL25A1/Human_RXFP2 RSPO2: 0.998	Fine
MFSD4A	Human_LAMP5 COL25A1	0.842956052439379	Human_LAMP5 BDNF	0.845039959758183	0.997533954110998	58	Human_LAMP5 COL25A1/Human_LAMP5 BDNF: 0.998	Fine
PKIG	Human_LAMP5 COL25A1	1.10377825851049	Human_LAMP5 BDNF	1.10675256209905	0.997312584862764	59	Human_LAMP5 COL25A1/Human_LAMP5 BDNF: 0.997	Fine
NSF	Human_LAMP5 COL25A1	1.46477264950606	Human_PVALB ADAMTS5	1.46946848520287	0.996804398499117	60	Human_LAMP5 COL25A1/Human_PVALB ADAMTS5: 0.997	Fine
DGKB	Human_LAMP5 COL25A1	1.66125866348661	Human_PRKCD	1.6667861442797	0.996683749254783	61	Human_LAMP5 COL25A1/Human_PRKCD: 0.997	Fine
CACNA1B	Human_LAMP5 COL25A1	1.58408459674605	Human_LAMP5 NDNF	1.58950932656686	0.996587167039452	62	Human_LAMP5 COL25A1/Human_LAMP5 NDNF: 0.997	Fine
FBXW7	Human_LAMP5 COL25A1	1.44539741423758	Human_HGF ESR1	1.45040024836329	0.996550721684336	63	Human_LAMP5 COL25A1/Human_HGF ESR1: 0.997	Fine
RPTOR	Human_LAMP5 COL25A1	1.18733074247804	Human_LAMP5 BDNF	1.19230631382124	0.995826935339083	64	Human_LAMP5 COL25A1/Human_LAMP5 BDNF: 0.996	Fine
AL117190.2	Human_LAMP5 COL25A1	1.39874197015856	Human_PRKCD	1.40543945434923	0.995234597854823	65	Human_LAMP5 COL25A1/Human_PRKCD: 0.995	Fine
ARFGEF1	Human_LAMP5 COL25A1	1.2061332315992	Human_LAMP5 BDNF	1.21234487404678	0.994876340403997	66	Human_LAMP5 COL25A1/Human_LAMP5 BDNF: 0.995	Fine
SGSM1	Human_LAMP5 COL25A1	1.29555596207894	Human_TSHZ1 CALCRL	1.30363006075254	0.993806449454728	67	Human_LAMP5 COL25A1/Human_TSHZ1 CALCRL: 0.994	Fine
PTPRR	Human_LAMP5 COL25A1	1.41677329362993	Human_LAMP5 ABO	1.42619056725006	0.993396903726344	68	Human_LAMP5 COL25A1/Human_LAMP5 ABO: 0.993	Fine
CAMK2A	Human_LAMP5 COL25A1	1.38768367544481	Human_HGF ESR1	1.39922018933355	0.991755040431316	69	Human_LAMP5 COL25A1/Human_HGF ESR1: 0.992	Fine
TMEM117	Human_LAMP5 COL25A1	1.37615217477451	Human_HGF ESR1	1.38765791732913	0.99170851662291	70	Human_LAMP5 COL25A1/Human_HGF ESR1: 0.992	Fine
LRRFIP1	Human_LAMP5 COL25A1	1.30845173174908	Human_SST HGF	1.32012025508291	0.991161014847772	71	Human_LAMP5 COL25A1/Human_SST HGF: 0.991	Fine
GALNT18	Human_LAMP5 COL25A1	1.45086403676907	Human_SST EPYC	1.46407568959917	0.990976113513834	72	Human_LAMP5 COL25A1/Human_SST EPYC: 0.991	Fine
PAK1	Human_LAMP5 COL25A1	1.29535304282245	Human_HGF NPSR1	1.30769288353238	0.990563655377095	73	Human_LAMP5 COL25A1/Human_HGF NPSR1: 0.991	Fine
PCSK2	Human_LAMP5 COL25A1	1.44484202452147	Human_VIP ABI3BP	1.45929913428934	0.990093114270976	74	Human_LAMP5 COL25A1/Human_VIP ABI3BP: 0.99	Fine
ST6GALNAC5	Human_LAMP5 COL25A1	1.61508333856035	Human_HGF ESR1	1.6315260838875	0.989921861814198	75	Human_LAMP5 COL25A1/Human_HGF ESR1: 0.99	Fine
KSR2	Human_LAMP5 COL25A1	1.45707727889291	Human_SST EPYC	1.47254342041999	0.989496987788197	76	Human_LAMP5 COL25A1/Human_SST EPYC: 0.989	Fine
TMEM241	Human_LAMP5 COL25A1	1.1814809243954	Human_LAMP5 BDNF	1.19472494185316	0.988914588627219	77	Human_LAMP5 COL25A1/Human_LAMP5 BDNF: 0.989	Fine
SLIT3	Human_LAMP5 COL25A1	1.49132604637853	Human_SATB2 IL15	1.51031488198173	0.987427233996206	78	Human_LAMP5 COL25A1/Human_SATB2 IL15: 0.987	Fine
RBFOX1	Human_LAMP5 COL25A1	1.83608725294186	Human_PRKCD	1.86357918054311	0.985247781318722	79	Human_LAMP5 COL25A1/Human_PRKCD: 0.985	Fine
MED27	Human_LAMP5 COL25A1	1.21308118895073	Human_SATB2 ST8SIA2	1.23168080719359	0.984898994825427	80	Human_LAMP5 COL25A1/Human_SATB2 ST8SIA2: 0.985	Fine
VPS13B	Human_LAMP5 COL25A1	1.4176471461151	Human_PVALB ADAMTS5	1.43966342943817	0.984707340012338	81	Human_LAMP5 COL25A1/Human_PVALB ADAMTS5: 0.985	Fine
TTC39C	Human_LAMP5 COL25A1	1.16808951938199	Human_LAMP5 NDNF	1.18647217614512	0.984506457772268	82	Human_LAMP5 COL25A1/Human_LAMP5 NDNF: 0.985	Fine
ERC1	Human_LAMP5 COL25A1	1.5689136726568	Human_TSHZ1 CALCRL	1.59453742361134	0.983930291898387	83	Human_LAMP5 COL25A1/Human_TSHZ1 CALCRL: 0.984	Fine
FARS2	Human_LAMP5 COL25A1	1.35314912572799	Human_HGF ESR1	1.37533253824652	0.983870509930044	84	Human_LAMP5 COL25A1/Human_HGF ESR1: 0.984	Fine
MAP2K4	Human_LAMP5 COL25A1	1.28274449644197	Human_PVALB ADAMTS5	1.30508998503751	0.982878200850729	85	Human_LAMP5 COL25A1/Human_PVALB ADAMTS5: 0.983	Fine
MATN2	Human_LAMP5 COL25A1	1.15119972176594	Human_LAMP5 BDNF	1.1714118219475	0.982745521427327	86	Human_LAMP5 COL25A1/Human_LAMP5 BDNF: 0.983	Fine
CAMK2D	Human_LAMP5 COL25A1	1.65576693858252	Human_PRKCD	1.68535099119088	0.982446355232235	87	Human_LAMP5 COL25A1/Human_PRKCD: 0.982	Fine
PLPPR4	Human_LAMP5 COL25A1	1.39702178740354	Human_PRKCD	1.42244243099581	0.98212887703689	88	Human_LAMP5 COL25A1/Human_PRKCD: 0.982	Fine
NCKAP1	Human_LAMP5 COL25A1	1.28453756498114	Human_TSHZ1 CALCRL	1.3092840848635	0.98109919751683	89	Human_LAMP5 COL25A1/Human_TSHZ1 CALCRL: 0.981	Fine
CYFIP2	Human_LAMP5 COL25A1	1.24683163576496	Human_LAMP5 NDNF	1.27164256153309	0.98048907254393	90	Human_LAMP5 COL25A1/Human_LAMP5 NDNF: 0.98	Fine
LYST	Human_LAMP5 COL25A1	1.28070850523009	Human_Micro CTSS	1.30691679192507	0.979946476426877	91	Human_LAMP5 COL25A1/Human_Micro CTSS: 0.98	Fine
MOXD1	Human_LAMP5 COL25A1	1.1422418254772	Human_LAMP5 BDNF	1.16662844453446	0.979096498828303	92	Human_LAMP5 COL25A1/Human_LAMP5 BDNF: 0.979	Fine
UBE2H	Human_LAMP5 COL25A1	1.2044748905038	Human_Astro_1 FGFR3	1.23032434631729	0.978989722595625	93	Human_LAMP5 COL25A1/Human_Astro_1 FGFR3: 0.979	Fine
ACVR1	Human_LAMP5 COL25A1	0.953008348466626	Human_LAMP5 BDNF	0.973904889465903	0.978543550581477	94	Human_LAMP5 COL25A1/Human_LAMP5 BDNF: 0.979	Fine
CDH2	Human_LAMP5 COL25A1	1.30906121830859	Human_SATB2 ST8SIA2	1.33780688159622	0.978512845401622	95	Human_LAMP5 COL25A1/Human_SATB2 ST8SIA2: 0.979	Fine
PCNX1	Human_LAMP5 COL25A1	1.32742208335137	Human_PRKCD	1.35683567624346	0.978321919590494	96	Human_LAMP5 COL25A1/Human_PRKCD: 0.978	Fine
SHISA9	Human_LAMP5 COL25A1	1.56561442995505	Human_VIP NDNF	1.60038428021371	0.978274061618495	97	Human_LAMP5 COL25A1/Human_VIP NDNF: 0.978	Fine
RAB6A	Human_LAMP5 COL25A1	1.15248996015671	Human_HGF ESR1	1.17839159615819	0.97801950040553	98	Human_LAMP5 COL25A1/Human_HGF ESR1: 0.978	Fine
TG	Human_LAMP5 COL25A1	1.20414188855577	Human_LAMP5 BDNF	1.23165444538961	0.977662113804053	99	Human_LAMP5 COL25A1/Human_LAMP5 BDNF: 0.978	Fine
CIT	Human_LAMP5 COL25A1	1.38498239806104	Human_DRD2 ISL1	1.41814151025098	0.976617910166055	100	Human_LAMP5 COL25A1/Human_DRD2 ISL1: 0.977	Fine
DPY19L1	Human_SOX11 EBF2	0.897622291580066	Human_STRIP2	0.785667931401926	1.1424957742368	1	Human_SOX11 EBF2/Human_STRIP2: 1.142	Fine
GLRA3	Human_SOX11 EBF2	1.10453828190897	Human_PRKCD	1.02409598256862	1.07854957026448	2	Human_SOX11 EBF2/Human_PRKCD: 1.079	Fine
ZNF33A	Human_SOX11 EBF2	0.722196055219178	Human_CALCR LHX8	0.712847114618624	1.01311493082995	3	Human_SOX11 EBF2/Human_CALCR LHX8: 1.013	Fine
ASXL3	Human_SOX11 EBF2	1.24030666765773	Human_HGF C11orf87	1.23928189822638	1.00082690583379	4	Human_SOX11 EBF2/Human_HGF C11orf87: 1.001	Fine
HMGCLL1	Human_SOX11 EBF2	1.04892945551391	Human_SATB2 CALCRL	1.05748679164611	0.991907855303913	5	Human_SOX11 EBF2/Human_SATB2 CALCRL: 0.992	Fine
CLMP	Human_SOX11 EBF2	0.71748156980866	Human_VIP NDNF	0.726887077760028	0.987060565197619	6	Human_SOX11 EBF2/Human_VIP NDNF: 0.987	Fine
RPRD2	Human_SOX11 EBF2	1.13763584782499	Human_DRD2 ISL1	1.15730932541542	0.983000674790756	7	Human_SOX11 EBF2/Human_DRD2 ISL1: 0.983	Fine
ROBO1	Human_SOX11 EBF2	1.70479266572013	Human_SST EPYC	1.73622378203998	0.981896851866108	8	Human_SOX11 EBF2/Human_SST EPYC: 0.982	Fine
ERC1	Human_SOX11 EBF2	1.55593400203195	Human_TSHZ1 CALCRL	1.59453742361134	0.975790206609291	9	Human_SOX11 EBF2/Human_TSHZ1 CALCRL: 0.976	Fine
NEGR1	Human_SOX11 EBF2	1.71312813040935	Human_SST EPYC	1.76213997858203	0.972186177733662	10	Human_SOX11 EBF2/Human_SST EPYC: 0.972	Fine
ANKRD36	Human_SOX11 EBF2	1.25605061379892	Human_DRD2 ISL1	1.29340262071269	0.971121129402699	11	Human_SOX11 EBF2/Human_DRD2 ISL1: 0.971	Fine
RBFOX1	Human_SOX11 EBF2	1.80846063110015	Human_PRKCD	1.86357918054311	0.97042328546142	12	Human_SOX11 EBF2/Human_PRKCD: 0.97	Fine
PTPRN2	Human_SOX11 EBF2	1.61401432269776	Human_PRKCD	1.67223010039704	0.965186742132285	13	Human_SOX11 EBF2/Human_PRKCD: 0.965	Fine
DCLK1	Human_SOX11 EBF2	1.60035494449267	Human_DRD2 PAX6	1.66165353345042	0.963109885590609	14	Human_SOX11 EBF2/Human_DRD2 PAX6: 0.963	Fine
RNLS	Human_SOX11 EBF2	0.655485773012764	Human_CALCR LHX8	0.681090945981884	0.962405647703616	15	Human_SOX11 EBF2/Human_CALCR LHX8: 0.962	Fine
MAATS1	Human_SOX11 EBF2	0.58954626259725	Human_Astro_3 FGFR3	0.613049853220163	0.961661208302301	16	Human_SOX11 EBF2/Human_Astro_3 FGFR3: 0.962	Fine
UNC79	Human_SOX11 EBF2	1.5524459195607	Human_LAMP5 NDNF	1.61488496891681	0.961335295975918	17	Human_SOX11 EBF2/Human_LAMP5 NDNF: 0.961	Fine
MIR137HG	Human_SOX11 EBF2	1.49656689928625	Human_TSHZ1 CALCRL	1.55849702736465	0.960262915494222	18	Human_SOX11 EBF2/Human_TSHZ1 CALCRL: 0.96	Fine
AGBL4	Human_SOX11 EBF2	1.60342352416856	Human_PRKCD	1.67050990535166	0.959840776179664	19	Human_SOX11 EBF2/Human_PRKCD: 0.96	Fine
MICU1	Human_SOX11 EBF2	1.31464059392	Human_STRIP2	1.37018546394369	0.95946178711908	20	Human_SOX11 EBF2/Human_STRIP2: 0.959	Fine
MAP1B	Human_SOX11 EBF2	1.46070378768496	Human_Endo NOSTRIN	1.5231862848194	0.958979083676656	21	Human_SOX11 EBF2/Human_Endo NOSTRIN: 0.959	Fine
PCM1	Human_SOX11 EBF2	1.3279889027695	Human_Micro CTSS	1.38644094608288	0.95784022141114	22	Human_SOX11 EBF2/Human_Micro CTSS: 0.958	Fine
CDH2	Human_SOX11 EBF2	1.27884243420831	Human_SATB2 ST8SIA2	1.33780688159622	0.955924544716376	23	Human_SOX11 EBF2/Human_SATB2 ST8SIA2: 0.956	Fine
AC124312.1	Human_SOX11 EBF2	1.49584558472283	Human_HTR3A DRD2	1.56855820923265	0.953643655631122	24	Human_SOX11 EBF2/Human_HTR3A DRD2: 0.954	Fine
SRSF11	Human_SOX11 EBF2	1.19286771312413	Human_OPC_4 PDGFRA	1.25112624346557	0.953435130430906	25	Human_SOX11 EBF2/Human_OPC_4 PDGFRA: 0.953	Fine
SCN2A	Human_SOX11 EBF2	1.44856814263716	Human_VIP ABI3BP	1.52255652399877	0.951405166116726	26	Human_SOX11 EBF2/Human_VIP ABI3BP: 0.951	Fine
ANKRD36C	Human_SOX11 EBF2	1.32389757926127	Human_SST EPYC	1.39271935356845	0.950584606919661	27	Human_SOX11 EBF2/Human_SST EPYC: 0.951	Fine
MAP2K4	Human_SOX11 EBF2	1.23978575759229	Human_PVALB ADAMTS5	1.30508998503751	0.94996189673209	28	Human_SOX11 EBF2/Human_PVALB ADAMTS5: 0.95	Fine
TTC3	Human_SOX11 EBF2	1.48954126618661	Human_PRKCD	1.56823000096253	0.949823218069016	29	Human_SOX11 EBF2/Human_PRKCD: 0.95	Fine
TTTY14	Human_SOX11 EBF2	1.41372989163212	Human_SST EPYC	1.48848117624923	0.949780161274543	30	Human_SOX11 EBF2/Human_SST EPYC: 0.95	Fine
RNGTT	Human_SOX11 EBF2	1.0859707964798	Human_VIP NDNF	1.14381891000264	0.949425461480873	31	Human_SOX11 EBF2/Human_VIP NDNF: 0.949	Fine
BASP1	Human_SOX11 EBF2	1.19411735279955	Human_STRIP2	1.25810615205112	0.949138791550109	32	Human_SOX11 EBF2/Human_STRIP2: 0.949	Fine
C2CD5	Human_SOX11 EBF2	1.25064886274491	Human_DRD2 ISL1	1.31850054759783	0.948538751101363	33	Human_SOX11 EBF2/Human_DRD2 ISL1: 0.949	Fine
LINC00632	Human_SOX11 EBF2	1.2372775093899	Human_DRD2 PAX6	1.30574867456188	0.94756175785899	34	Human_SOX11 EBF2/Human_DRD2 PAX6: 0.948	Fine
MNAT1	Human_SOX11 EBF2	1.29352617099105	Human_STRIP2	1.36530294376582	0.947427951355037	35	Human_SOX11 EBF2/Human_STRIP2: 0.947	Fine
ZRANB2	Human_SOX11 EBF2	1.13048141426268	Human_HGF ESR1	1.19369734715551	0.947041908869558	36	Human_SOX11 EBF2/Human_HGF ESR1: 0.947	Fine
NBEA	Human_SOX11 EBF2	1.63915051197641	Human_VIP ABI3BP	1.73192859392507	0.946430769562848	37	Human_SOX11 EBF2/Human_VIP ABI3BP: 0.946	Fine
FBXL17	Human_SOX11 EBF2	1.50147177698871	Human_PVALB ADAMTS5	1.58662956848489	0.946327868087383	38	Human_SOX11 EBF2/Human_PVALB ADAMTS5: 0.946	Fine
ANKRD30BL	Human_SOX11 EBF2	1.46302200727367	Human_TSHZ1 CALCRL	1.54617853221972	0.946218031609409	39	Human_SOX11 EBF2/Human_TSHZ1 CALCRL: 0.946	Fine
RTN1	Human_SOX11 EBF2	1.41948999912231	Human_LAMP5 COL25A1	1.50018059078785	0.9462127478778	40	Human_SOX11 EBF2/Human_LAMP5 COL25A1: 0.946	Fine
MLLT3	Human_SOX11 EBF2	1.41254981043575	Human_DRD2 PAX6	1.49552587293989	0.944517133400692	41	Human_SOX11 EBF2/Human_DRD2 PAX6: 0.945	Fine
CNGB1	Human_SOX11 EBF2	0.666182040610655	Human_VGLL3 CNGB1	0.705743272634236	0.943943876537546	42	Human_SOX11 EBF2/Human_VGLL3 CNGB1: 0.944	Fine
WDR17	Human_SOX11 EBF2	1.309650848338	Human_DRD2 ISL1	1.38815804031179	0.943445061949751	43	Human_SOX11 EBF2/Human_DRD2 ISL1: 0.943	Fine
FOCAD	Human_SOX11 EBF2	1.50917690113686	Human_TSHZ1 CALCRL	1.59994538414401	0.943267761570677	44	Human_SOX11 EBF2/Human_TSHZ1 CALCRL: 0.943	Fine
KHDRBS2	Human_SOX11 EBF2	1.49701527733375	Human_SATB2 ST8SIA2	1.58771568563967	0.942873646002071	45	Human_SOX11 EBF2/Human_SATB2 ST8SIA2: 0.943	Fine
ZCCHC7	Human_SOX11 EBF2	1.3565797449332	Human_PRKCD	1.43951190141289	0.942388696892128	46	Human_SOX11 EBF2/Human_PRKCD: 0.942	Fine
CASC15	Human_SOX11 EBF2	0.924688021549805	Human_SST EPYC	0.98274670921761	0.940922022812952	47	Human_SOX11 EBF2/Human_SST EPYC: 0.941	Fine
ATP9A	Human_SOX11 EBF2	1.24522068041574	Human_Astro_3 FGFR3	1.3235474030614	0.940820614007109	48	Human_SOX11 EBF2/Human_Astro_3 FGFR3: 0.941	Fine
CEP112	Human_SOX11 EBF2	1.17402312909873	Human_CALCR LHX8	1.24805595962427	0.94068148150358	49	Human_SOX11 EBF2/Human_CALCR LHX8: 0.941	Fine
ORC4	Human_SOX11 EBF2	0.924564104695958	Human_TSHZ1 SEMA3C	0.98294226132257	0.940608763175913	50	Human_SOX11 EBF2/Human_TSHZ1 SEMA3C: 0.941	Fine
MACROD2	Human_SOX11 EBF2	1.69207762230647	Human_LAMP5 NDNF	1.79974376339436	0.940176961144277	51	Human_SOX11 EBF2/Human_LAMP5 NDNF: 0.94	Fine
CNTNAP2	Human_SOX11 EBF2	1.75852026427654	Human_PVALB ADAMTS5	1.87367090868983	0.938542759094333	52	Human_SOX11 EBF2/Human_PVALB ADAMTS5: 0.939	Fine
SRGAP3	Human_SOX11 EBF2	1.41814750485189	Human_HTR3A DRD2	1.51116665815642	0.938445470059532	53	Human_SOX11 EBF2/Human_HTR3A DRD2: 0.938	Fine
TRAF3IP2-AS1	Human_SOX11 EBF2	1.2584689182298	Human_OPC_3 PDGFRA	1.34319225619535	0.936923893378056	54	Human_SOX11 EBF2/Human_OPC_3 PDGFRA: 0.937	Fine
HIVEP3	Human_SOX11 EBF2	1.40286510197577	Human_LAMP5 NDNF	1.4984835351344	0.936189867344756	55	Human_SOX11 EBF2/Human_LAMP5 NDNF: 0.936	Fine
FRRS1L	Human_SOX11 EBF2	1.16645429352055	Human_HGF ESR1	1.24649253596504	0.935789232478215	56	Human_SOX11 EBF2/Human_HGF ESR1: 0.936	Fine
WDR70	Human_SOX11 EBF2	1.15196189244143	Human_TFAP2C	1.23117555671194	0.935660138930906	57	Human_SOX11 EBF2/Human_TFAP2C: 0.936	Fine
VPS13B	Human_SOX11 EBF2	1.34689079684094	Human_PVALB ADAMTS5	1.43966342943817	0.93555949904664	58	Human_SOX11 EBF2/Human_PVALB ADAMTS5: 0.936	Fine
VEZT	Human_SOX11 EBF2	1.14304153229997	Human_SATB2 ST8SIA2	1.22281951328547	0.934758989271318	59	Human_SOX11 EBF2/Human_SATB2 ST8SIA2: 0.935	Fine
CACNA1C	Human_SOX11 EBF2	1.56891832689102	Human_LAMP5 COL25A1	1.67897416038156	0.934450549575147	60	Human_SOX11 EBF2/Human_LAMP5 COL25A1: 0.934	Fine
DLGAP1	Human_SOX11 EBF2	1.719241183867	Human_OPC_3 PDGFRA	1.84060666428269	0.934062240037044	61	Human_SOX11 EBF2/Human_OPC_3 PDGFRA: 0.934	Fine
FTX	Human_SOX11 EBF2	1.72006758680781	Human_Oligo_6 OPALIN	1.84177303830645	0.93391940865279	62	Human_SOX11 EBF2/Human_Oligo_6 OPALIN: 0.934	Fine
APBA1	Human_SOX11 EBF2	1.23309522363499	Human_LAMP5 NDNF	1.32045476856064	0.933841319668316	63	Human_SOX11 EBF2/Human_LAMP5 NDNF: 0.934	Fine
TOP2B	Human_SOX11 EBF2	0.841723673873198	Human_SATB2 ST8SIA2	0.901386149761051	0.933810303271613	64	Human_SOX11 EBF2/Human_SATB2 ST8SIA2: 0.934	Fine
KALRN	Human_SOX11 EBF2	1.60337531737955	Human_PRKCD	1.71732034036675	0.933649523441348	65	Human_SOX11 EBF2/Human_PRKCD: 0.934	Fine
SMYD3	Human_SOX11 EBF2	1.59878249860521	Human_LAMP5 COL14A1	1.71259699805416	0.933542742642744	66	Human_SOX11 EBF2/Human_LAMP5 COL14A1: 0.934	Fine
MYT1L	Human_SOX11 EBF2	1.56217992129842	Human_VIP ABI3BP	1.67344108356903	0.933513546809	67	Human_SOX11 EBF2/Human_VIP ABI3BP: 0.934	Fine
KAT6B	Human_SOX11 EBF2	1.12341957250188	Human_TSHZ1 SEMA3C	1.20483438854629	0.932426550222685	68	Human_SOX11 EBF2/Human_TSHZ1 SEMA3C: 0.932	Fine
HLTF	Human_SOX11 EBF2	0.810090185938372	Human_HTR3A DRD2	0.869926828969189	0.931216464375837	69	Human_SOX11 EBF2/Human_HTR3A DRD2: 0.931	Fine
SNAP91	Human_SOX11 EBF2	1.37114262398714	Human_SST EPYC	1.47252876407174	0.931148278690152	70	Human_SOX11 EBF2/Human_SST EPYC: 0.931	Fine
ZNF483	Human_SOX11 EBF2	1.16059941423007	Human_VIP ABI3BP	1.24691410812409	0.930777354004059	71	Human_SOX11 EBF2/Human_VIP ABI3BP: 0.931	Fine
TENM2	Human_SOX11 EBF2	1.588098403844	Human_Astro_2 FGFR3	1.70781656841724	0.92989986934944	72	Human_SOX11 EBF2/Human_Astro_2 FGFR3: 0.93	Fine
MARK1	Human_SOX11 EBF2	1.22977063755182	Human_SST EPYC	1.32255806383326	0.929842455451437	73	Human_SOX11 EBF2/Human_SST EPYC: 0.93	Fine
ARL15	Human_SOX11 EBF2	1.38576695681654	Human_HGF NPSR1	1.49048970642298	0.929739367433961	74	Human_SOX11 EBF2/Human_HGF NPSR1: 0.93	Fine
MAPK8	Human_SOX11 EBF2	1.16772159494046	Human_HTR3A DRD2	1.25707105677698	0.92892250493333	75	Human_SOX11 EBF2/Human_HTR3A DRD2: 0.929	Fine
SCAF8	Human_SOX11 EBF2	0.967712234073459	Human_TSHZ1 SEMA3C	1.0423386360882	0.928404839434133	76	Human_SOX11 EBF2/Human_TSHZ1 SEMA3C: 0.928	Fine
SCAPER	Human_SOX11 EBF2	1.35915705184502	Human_LAMP5 NDNF	1.4640724734957	0.928340008059724	77	Human_SOX11 EBF2/Human_LAMP5 NDNF: 0.928	Fine
RABGAP1L	Human_SOX11 EBF2	1.51567361015197	Human_Oligo_2 OPALIN	1.63405567851013	0.927553222380951	78	Human_SOX11 EBF2/Human_Oligo_2 OPALIN: 0.928	Fine
HECTD4	Human_SOX11 EBF2	1.26527726119916	Human_DRD2 PAX6	1.3642897254712	0.927425632236702	79	Human_SOX11 EBF2/Human_DRD2 PAX6: 0.927	Fine
CBFA2T2	Human_SOX11 EBF2	1.0759267454725	Human_Astro_4 FGFR3	1.16083703396764	0.926854256014791	80	Human_SOX11 EBF2/Human_Astro_4 FGFR3: 0.927	Fine
PPFIA2	Human_SOX11 EBF2	1.62018213447591	Human_Oligo_6 OPALIN	1.74842033159305	0.926654823900211	81	Human_SOX11 EBF2/Human_Oligo_6 OPALIN: 0.927	Fine
BICD1	Human_SOX11 EBF2	1.32351351110551	Human_LAMP5 NDNF	1.42862987269202	0.92642155704862	82	Human_SOX11 EBF2/Human_LAMP5 NDNF: 0.926	Fine
NSD3	Human_SOX11 EBF2	1.2335816560049	Human_PVALB ADAMTS5	1.3317394828261	0.926293522053657	83	Human_SOX11 EBF2/Human_PVALB ADAMTS5: 0.926	Fine
CACNA2D1	Human_SOX11 EBF2	1.58987239687489	Human_Oligo_6 OPALIN	1.71715248997337	0.925877233477118	84	Human_SOX11 EBF2/Human_Oligo_6 OPALIN: 0.926	Fine
ZFP90	Human_SOX11 EBF2	0.786525105798558	Human_SATB2 ST8SIA2	0.849553346397594	0.925810143805216	85	Human_SOX11 EBF2/Human_SATB2 ST8SIA2: 0.926	Fine
FAM155A	Human_SOX11 EBF2	1.77839100429338	Human_OPC_3 PDGFRA	1.92199171588359	0.925285467984344	86	Human_SOX11 EBF2/Human_OPC_3 PDGFRA: 0.925	Fine
FAM172A	Human_SOX11 EBF2	1.38561742748714	Human_OPC_1 PDGFRA	1.49776488376077	0.925123457299893	87	Human_SOX11 EBF2/Human_OPC_1 PDGFRA: 0.925	Fine
TTC14	Human_SOX11 EBF2	1.00766227521835	Human_STRIP2	1.08922126062143	0.925121746745426	88	Human_SOX11 EBF2/Human_STRIP2: 0.925	Fine
NPEPPS	Human_SOX11 EBF2	1.09914752402365	Human_SATB2 ST8SIA2	1.18821166661218	0.925043538040265	89	Human_SOX11 EBF2/Human_SATB2 ST8SIA2: 0.925	Fine
ARPP21	Human_SOX11 EBF2	1.50294880621097	Human_OPC_3 PDGFRA	1.62516763509696	0.924796171024723	90	Human_SOX11 EBF2/Human_OPC_3 PDGFRA: 0.925	Fine
CCSER1	Human_SOX11 EBF2	1.62979475862574	Human_LAMP5 NDNF	1.76438594744255	0.923717829983911	91	Human_SOX11 EBF2/Human_LAMP5 NDNF: 0.924	Fine
ACBD6	Human_SOX11 EBF2	1.16498279892024	Human_LAMP5 COL25A1	1.26200685546784	0.923119231779745	92	Human_SOX11 EBF2/Human_LAMP5 COL25A1: 0.923	Fine
JAKMIP2	Human_SOX11 EBF2	1.243174232224	Human_LAMP5 NDNF	1.34685279241915	0.92302160950424	93	Human_SOX11 EBF2/Human_LAMP5 NDNF: 0.923	Fine
MAP2	Human_SOX11 EBF2	1.6620689568444	Human_OPC_3 PDGFRA	1.80170677577586	0.922496923023819	94	Human_SOX11 EBF2/Human_OPC_3 PDGFRA: 0.922	Fine
RIMS1	Human_SOX11 EBF2	1.50946369068578	Human_LAMP5 COL14A1	1.6367447760806	0.922235227351934	95	Human_SOX11 EBF2/Human_LAMP5 COL14A1: 0.922	Fine
NELL2	Human_SOX11 EBF2	1.45157759637553	Human_LAMP5 COL25A1	1.57415888303956	0.922129025230711	96	Human_SOX11 EBF2/Human_LAMP5 COL25A1: 0.922	Fine
ICA1L	Human_SOX11 EBF2	1.133061049952	Human_RXFP2 RSPO2	1.22912326751627	0.921844927922983	97	Human_SOX11 EBF2/Human_RXFP2 RSPO2: 0.922	Fine
NR2F2-AS1	Human_SOX11 EBF2	1.35121407589645	Human_TFAP2C	1.46581508769274	0.921817552051069	98	Human_SOX11 EBF2/Human_TFAP2C: 0.922	Fine
CACNA1E	Human_SOX11 EBF2	1.48056040321718	Human_LAMP5 COL25A1	1.6067903166199	0.921439709900509	99	Human_SOX11 EBF2/Human_LAMP5 COL25A1: 0.921	Fine
SMARCAD1	Human_SOX11 EBF2	0.841137536747114	Human_HGF C11orf87	0.913214561562934	0.921073285677286	100	Human_SOX11 EBF2/Human_HGF C11orf87: 0.921	Fine
HPN-AS1	Human_Oligo_5 OPALIN	0.772480238645903	Human_Oligo_3 OPALIN	0.559092213248254	1.38166874862716	1	Human_Oligo_5 OPALIN/Human_Oligo_3 OPALIN: 1.382	Fine
FAM196B	Human_Oligo_5 OPALIN	0.916759638451957	Human_Oligo_6 OPALIN	0.727519944110335	1.26011616021474	2	Human_Oligo_5 OPALIN/Human_Oligo_6 OPALIN: 1.26	Fine
LINC01792	Human_Oligo_5 OPALIN	0.842821267782894	Human_Oligo_6 OPALIN	0.678873455755488	1.24149981213355	3	Human_Oligo_5 OPALIN/Human_Oligo_6 OPALIN: 1.241	Fine
CNDP1	Human_Oligo_5 OPALIN	1.24507615229868	Human_Oligo_3 OPALIN	1.02543235082992	1.2141962863674	4	Human_Oligo_5 OPALIN/Human_Oligo_3 OPALIN: 1.214	Fine
GCLC	Human_Oligo_5 OPALIN	0.843522145775304	Human_Astro_4 FGFR3	0.700689671727114	1.2038455536188	5	Human_Oligo_5 OPALIN/Human_Astro_4 FGFR3: 1.204	Fine
CPNE2	Human_Oligo_5 OPALIN	0.845359013229113	Human_Oligo_2 OPALIN	0.718947694258205	1.17582825563039	6	Human_Oligo_5 OPALIN/Human_Oligo_2 OPALIN: 1.176	Fine
ZNF565	Human_Oligo_5 OPALIN	0.936014796569683	Human_Oligo_4 OPALIN	0.799510564002451	1.17073474537206	7	Human_Oligo_5 OPALIN/Human_Oligo_4 OPALIN: 1.171	Fine
AC106791.1	Human_Oligo_5 OPALIN	0.972867195373292	Human_Oligo_6 OPALIN	0.832422137242245	1.16871855257998	8	Human_Oligo_5 OPALIN/Human_Oligo_6 OPALIN: 1.169	Fine
CERCAM	Human_Oligo_5 OPALIN	1.43373501360167	Human_Oligo_6 OPALIN	1.23996438963642	1.15627112002956	9	Human_Oligo_5 OPALIN/Human_Oligo_6 OPALIN: 1.156	Fine
SEC14L5	Human_Oligo_5 OPALIN	1.01648534294471	Human_Oligo_4 OPALIN	0.880125369490383	1.15493244278742	10	Human_Oligo_5 OPALIN/Human_Oligo_4 OPALIN: 1.155	Fine
SEMA3B	Human_Oligo_5 OPALIN	1.05249905708414	Human_Oligo_4 OPALIN	0.911766574020174	1.15435143936397	11	Human_Oligo_5 OPALIN/Human_Oligo_4 OPALIN: 1.154	Fine
RHOBTB1	Human_Oligo_5 OPALIN	0.884117581974699	Human_Oligo_4 OPALIN	0.767134426059383	1.15249368551511	12	Human_Oligo_5 OPALIN/Human_Oligo_4 OPALIN: 1.152	Fine
ZNF397	Human_Oligo_5 OPALIN	0.771285583268168	Human_Oligo_1 OPALIN	0.672664053795222	1.14661334869392	13	Human_Oligo_5 OPALIN/Human_Oligo_1 OPALIN: 1.147	Fine
SUN2	Human_Oligo_5 OPALIN	0.878209950957555	Human_Oligo_6 OPALIN	0.766499702930318	1.14574075841148	14	Human_Oligo_5 OPALIN/Human_Oligo_6 OPALIN: 1.146	Fine
ZNF146	Human_Oligo_5 OPALIN	1.12873843322534	Human_Oligo_4 OPALIN	0.989350315969769	1.14088853564366	15	Human_Oligo_5 OPALIN/Human_Oligo_4 OPALIN: 1.141	Fine
MKRN3	Human_Oligo_5 OPALIN	1.0149271880873	Human_Oligo_2 OPALIN	0.892510829492597	1.13715952182261	16	Human_Oligo_5 OPALIN/Human_Oligo_2 OPALIN: 1.137	Fine
LINC00862	Human_Oligo_5 OPALIN	0.949923896255247	Human_Oligo_2 OPALIN	0.840044792301272	1.13080148220783	17	Human_Oligo_5 OPALIN/Human_Oligo_2 OPALIN: 1.131	Fine
CDK5RAP2	Human_Oligo_5 OPALIN	1.09865358895585	Human_Oligo_6 OPALIN	0.975559347623995	1.12617811682258	18	Human_Oligo_5 OPALIN/Human_Oligo_6 OPALIN: 1.126	Fine
WHRN	Human_Oligo_5 OPALIN	0.823708829383777	Human_Oligo_4 OPALIN	0.731619713642974	1.12587019461553	19	Human_Oligo_5 OPALIN/Human_Oligo_4 OPALIN: 1.126	Fine
C12orf76	Human_Oligo_5 OPALIN	1.10371320671182	Human_Oligo_4 OPALIN	0.980459558701539	1.12571007841824	20	Human_Oligo_5 OPALIN/Human_Oligo_4 OPALIN: 1.126	Fine
LINC01135	Human_Oligo_5 OPALIN	0.907227449539525	Human_Oligo_2 OPALIN	0.806199636663323	1.12531364228137	21	Human_Oligo_5 OPALIN/Human_Oligo_2 OPALIN: 1.125	Fine
LRRC8C-DT	Human_Oligo_5 OPALIN	0.928127691455124	Human_Oligo_6 OPALIN	0.825080550019526	1.12489343183906	22	Human_Oligo_5 OPALIN/Human_Oligo_6 OPALIN: 1.125	Fine
KIAA1755	Human_Oligo_5 OPALIN	1.11938750172161	Human_Oligo_6 OPALIN	0.996522373197722	1.12329389869053	23	Human_Oligo_5 OPALIN/Human_Oligo_6 OPALIN: 1.123	Fine
OLMALINC	Human_Oligo_5 OPALIN	0.890071116088925	Human_Oligo_4 OPALIN	0.792922629549582	1.1225195030624	24	Human_Oligo_5 OPALIN/Human_Oligo_4 OPALIN: 1.123	Fine
STARD9	Human_Oligo_5 OPALIN	0.887605771212585	Human_Oligo_4 OPALIN	0.790969440406551	1.12217454413455	25	Human_Oligo_5 OPALIN/Human_Oligo_4 OPALIN: 1.122	Fine
NINJ2	Human_Oligo_5 OPALIN	0.798413560487508	Human_Oligo_6 OPALIN	0.711568978810633	1.1220466100448	26	Human_Oligo_5 OPALIN/Human_Oligo_6 OPALIN: 1.122	Fine
NIPAL3	Human_Oligo_5 OPALIN	0.873876850366664	Human_Oligo_4 OPALIN	0.784798835361323	1.1135042650316	27	Human_Oligo_5 OPALIN/Human_Oligo_4 OPALIN: 1.114	Fine
BTBD3	Human_Oligo_5 OPALIN	1.19144864796265	Human_Oligo_2 OPALIN	1.0708827970717	1.11258547734694	28	Human_Oligo_5 OPALIN/Human_Oligo_2 OPALIN: 1.113	Fine
FAXDC2	Human_Oligo_5 OPALIN	1.05247615490161	Human_Oligo_4 OPALIN	0.946401425786674	1.11208217382678	29	Human_Oligo_5 OPALIN/Human_Oligo_4 OPALIN: 1.112	Fine
FGF1	Human_Oligo_5 OPALIN	0.992853489083654	Human_Oligo_4 OPALIN	0.894077517106048	1.11047808505165	30	Human_Oligo_5 OPALIN/Human_Oligo_4 OPALIN: 1.11	Fine
LINC00877	Human_Oligo_5 OPALIN	0.973734985193476	Human_Oligo_4 OPALIN	0.8772994815448	1.10992312850666	31	Human_Oligo_5 OPALIN/Human_Oligo_4 OPALIN: 1.11	Fine
AL139294.1	Human_Oligo_5 OPALIN	0.79939123412281	Human_Oligo_4 OPALIN	0.721684567135386	1.10767400402626	32	Human_Oligo_5 OPALIN/Human_Oligo_4 OPALIN: 1.108	Fine
AC091948.1	Human_Oligo_5 OPALIN	0.819362407945234	Human_OPC_4 PDGFRA	0.739823151417151	1.10751117530686	33	Human_Oligo_5 OPALIN/Human_OPC_4 PDGFRA: 1.108	Fine
AMD1	Human_Oligo_5 OPALIN	0.933904391522901	Human_Oligo_6 OPALIN	0.843744932203497	1.10685629729822	34	Human_Oligo_5 OPALIN/Human_Oligo_6 OPALIN: 1.107	Fine
FOXN2	Human_Oligo_5 OPALIN	1.09981758646355	Human_Oligo_2 OPALIN	0.996714983518511	1.10344241297655	35	Human_Oligo_5 OPALIN/Human_Oligo_2 OPALIN: 1.103	Fine
TRPC4AP	Human_Oligo_5 OPALIN	1.31635264468074	Human_Oligo_4 OPALIN	1.19716783699812	1.09955563789741	36	Human_Oligo_5 OPALIN/Human_Oligo_4 OPALIN: 1.1	Fine
KLHL4	Human_Oligo_5 OPALIN	1.05171961910089	Human_Oligo_6 OPALIN	0.957389451707148	1.09852852172702	37	Human_Oligo_5 OPALIN/Human_Oligo_6 OPALIN: 1.099	Fine
DYNC1LI2	Human_Oligo_5 OPALIN	0.917881763118047	Human_Oligo_6 OPALIN	0.83654837185915	1.09722497107745	38	Human_Oligo_5 OPALIN/Human_Oligo_6 OPALIN: 1.097	Fine
MIRLET7BHG	Human_Oligo_5 OPALIN	0.968231185612102	Human_Oligo_1 OPALIN	0.882526296591923	1.09711312779137	39	Human_Oligo_5 OPALIN/Human_Oligo_1 OPALIN: 1.097	Fine
AC016597.1	Human_Oligo_5 OPALIN	1.02045398941	Human_Oligo_2 OPALIN	0.931351199111772	1.09567045211645	40	Human_Oligo_5 OPALIN/Human_Oligo_2 OPALIN: 1.096	Fine
EFHD1	Human_Oligo_5 OPALIN	1.04791178112698	Human_Oligo_4 OPALIN	0.958025134462749	1.09382493572535	41	Human_Oligo_5 OPALIN/Human_Oligo_4 OPALIN: 1.094	Fine
BCL2L1	Human_Oligo_5 OPALIN	0.879833329852125	Human_Oligo_3 OPALIN	0.804699769289728	1.09336843805574	42	Human_Oligo_5 OPALIN/Human_Oligo_3 OPALIN: 1.093	Fine
ROR1	Human_Oligo_5 OPALIN	0.908171118679262	Human_Astro_4 FGFR3	0.831236631234464	1.09255425537556	43	Human_Oligo_5 OPALIN/Human_Astro_4 FGFR3: 1.093	Fine
GATAD1	Human_Oligo_5 OPALIN	0.954859411854302	Human_Oligo_2 OPALIN	0.874948022679433	1.09133272732036	44	Human_Oligo_5 OPALIN/Human_Oligo_2 OPALIN: 1.091	Fine
SVEP1	Human_Oligo_5 OPALIN	1.34066110071483	Human_Oligo_6 OPALIN	1.22908577494167	1.09077912058535	45	Human_Oligo_5 OPALIN/Human_Oligo_6 OPALIN: 1.091	Fine
ASPA	Human_Oligo_5 OPALIN	1.29270465561698	Human_Oligo_6 OPALIN	1.18520470737996	1.09070158730187	46	Human_Oligo_5 OPALIN/Human_Oligo_6 OPALIN: 1.091	Fine
NDRG1	Human_Oligo_5 OPALIN	1.19611432456942	Human_Oligo_6 OPALIN	1.09680895019804	1.09054026624551	47	Human_Oligo_5 OPALIN/Human_Oligo_6 OPALIN: 1.091	Fine
TMC7	Human_Oligo_5 OPALIN	0.759271153870632	Human_Oligo_4 OPALIN	0.696357288481917	1.09034710547206	48	Human_Oligo_5 OPALIN/Human_Oligo_4 OPALIN: 1.09	Fine
DYSF	Human_Oligo_5 OPALIN	1.33960267247226	Human_Oligo_6 OPALIN	1.22892655479036	1.09005917990012	49	Human_Oligo_5 OPALIN/Human_Oligo_6 OPALIN: 1.09	Fine
AC063944.1	Human_Oligo_5 OPALIN	0.811365078003096	Human_Oligo_6 OPALIN	0.744926837869174	1.0891876044149	50	Human_Oligo_5 OPALIN/Human_Oligo_6 OPALIN: 1.089	Fine
PPP4R2	Human_Oligo_5 OPALIN	0.96678928234287	Human_Oligo_4 OPALIN	0.887810971867466	1.08895847537148	51	Human_Oligo_5 OPALIN/Human_Oligo_4 OPALIN: 1.089	Fine
PPP2R3A	Human_Oligo_5 OPALIN	1.27393903479368	Human_Oligo_2 OPALIN	1.17052226341988	1.088350964869	52	Human_Oligo_5 OPALIN/Human_Oligo_2 OPALIN: 1.088	Fine
MYRF	Human_Oligo_5 OPALIN	1.18485642647493	Human_Oligo_2 OPALIN	1.09002959272696	1.08699473333632	53	Human_Oligo_5 OPALIN/Human_Oligo_2 OPALIN: 1.087	Fine
KNOP1	Human_Oligo_5 OPALIN	0.798434771997765	Human_Astro_4 FGFR3	0.734965900313486	1.08635621279465	54	Human_Oligo_5 OPALIN/Human_Astro_4 FGFR3: 1.086	Fine
LINC01630	Human_Oligo_5 OPALIN	1.34358888986245	Human_Oligo_6 OPALIN	1.23765189105691	1.08559514963055	55	Human_Oligo_5 OPALIN/Human_Oligo_6 OPALIN: 1.086	Fine
NXPE3	Human_Oligo_5 OPALIN	1.0076061271745	Human_Oligo_4 OPALIN	0.930259974143066	1.08314466405231	56	Human_Oligo_5 OPALIN/Human_Oligo_4 OPALIN: 1.083	Fine
INPP1	Human_Oligo_5 OPALIN	0.896203158250147	Human_Oligo_2 OPALIN	0.827768272406582	1.08267396580036	57	Human_Oligo_5 OPALIN/Human_Oligo_2 OPALIN: 1.083	Fine
PWWP2A	Human_Oligo_5 OPALIN	0.998408893170164	Human_Oligo_4 OPALIN	0.922612973076714	1.08215353816312	58	Human_Oligo_5 OPALIN/Human_Oligo_4 OPALIN: 1.082	Fine
DIXDC1	Human_Oligo_5 OPALIN	1.09908859242068	Human_Oligo_4 OPALIN	1.01650511417215	1.08124256051165	59	Human_Oligo_5 OPALIN/Human_Oligo_4 OPALIN: 1.081	Fine
NPC1	Human_Oligo_5 OPALIN	1.15133499822195	Human_Oligo_1 OPALIN	1.06526933712073	1.08079239503302	60	Human_Oligo_5 OPALIN/Human_Oligo_1 OPALIN: 1.081	Fine
LINC00486	Human_Oligo_5 OPALIN	0.826280096101219	Human_VGLL3 CNGB1	0.766539916426655	1.0779348581781	61	Human_Oligo_5 OPALIN/Human_VGLL3 CNGB1: 1.078	Fine
ARIH2	Human_Oligo_5 OPALIN	0.99447768329676	Human_Oligo_4 OPALIN	0.923738571465762	1.07657914697527	62	Human_Oligo_5 OPALIN/Human_Oligo_4 OPALIN: 1.077	Fine
ARHGEF2	Human_Oligo_5 OPALIN	0.796268409684712	Human_Oligo_4 OPALIN	0.739975833170534	1.07607353374364	63	Human_Oligo_5 OPALIN/Human_Oligo_4 OPALIN: 1.076	Fine
TP53TG5	Human_Oligo_5 OPALIN	1.19519444674858	Human_Oligo_2 OPALIN	1.11394813605297	1.07293545189948	64	Human_Oligo_5 OPALIN/Human_Oligo_2 OPALIN: 1.073	Fine
MLH3	Human_Oligo_5 OPALIN	0.807097062806498	Human_Oligo_4 OPALIN	0.752768911956448	1.07217108728474	65	Human_Oligo_5 OPALIN/Human_Oligo_4 OPALIN: 1.072	Fine
CUEDC1	Human_Oligo_5 OPALIN	0.882394359213777	Human_Oligo_1 OPALIN	0.824985522529938	1.06958768986368	66	Human_Oligo_5 OPALIN/Human_Oligo_1 OPALIN: 1.07	Fine
AL354809.1	Human_Oligo_5 OPALIN	0.859122759224731	Human_Oligo_6 OPALIN	0.803485327046157	1.06924511289224	67	Human_Oligo_5 OPALIN/Human_Oligo_6 OPALIN: 1.069	Fine
KLHL3	Human_Oligo_5 OPALIN	1.12938896016196	Human_DRD2 ISL1	1.05678412526225	1.0687035631631	68	Human_Oligo_5 OPALIN/Human_DRD2 ISL1: 1.069	Fine
TTYH2	Human_Oligo_5 OPALIN	1.2933639854877	Human_Oligo_4 OPALIN	1.21121800195898	1.06782097309969	69	Human_Oligo_5 OPALIN/Human_Oligo_4 OPALIN: 1.068	Fine
PLA2G16	Human_Oligo_5 OPALIN	1.29085888446341	Human_Oligo_6 OPALIN	1.20908956237817	1.06762883795342	70	Human_Oligo_5 OPALIN/Human_Oligo_6 OPALIN: 1.068	Fine
RHOU	Human_Oligo_5 OPALIN	1.05580445262928	Human_Oligo_2 OPALIN	0.989052217570636	1.06749111308057	71	Human_Oligo_5 OPALIN/Human_Oligo_2 OPALIN: 1.067	Fine
LIPA	Human_Oligo_5 OPALIN	1.40981476719569	Human_Oligo_4 OPALIN	1.32256943855131	1.06596653914817	72	Human_Oligo_5 OPALIN/Human_Oligo_4 OPALIN: 1.066	Fine
AC118549.1	Human_Oligo_5 OPALIN	1.29239236227949	Human_Oligo_2 OPALIN	1.21797673936954	1.06109773734141	73	Human_Oligo_5 OPALIN/Human_Oligo_2 OPALIN: 1.061	Fine
AATK	Human_Oligo_5 OPALIN	1.13713072846633	Human_Oligo_2 OPALIN	1.07266657403517	1.06009710378935	74	Human_Oligo_5 OPALIN/Human_Oligo_2 OPALIN: 1.06	Fine
ERMN	Human_Oligo_5 OPALIN	0.859256168650032	Human_Oligo_4 OPALIN	0.811339288343091	1.05905899171331	75	Human_Oligo_5 OPALIN/Human_Oligo_4 OPALIN: 1.059	Fine
AC012593.1	Human_Oligo_5 OPALIN	1.48493337188485	Human_Oligo_4 OPALIN	1.40279426406683	1.05855392335287	76	Human_Oligo_5 OPALIN/Human_Oligo_4 OPALIN: 1.059	Fine
SCARB2	Human_Oligo_5 OPALIN	1.28083517790699	Human_Oligo_4 OPALIN	1.21280341035166	1.05609463741168	77	Human_Oligo_5 OPALIN/Human_Oligo_4 OPALIN: 1.056	Fine
TRAPPC10	Human_Oligo_5 OPALIN	1.10644909231475	Human_Oligo_4 OPALIN	1.04810320872603	1.05566807076151	78	Human_Oligo_5 OPALIN/Human_Oligo_4 OPALIN: 1.056	Fine
GPR37	Human_Oligo_5 OPALIN	0.998827312135411	Human_Oligo_2 OPALIN	0.946990663379	1.05473828915213	79	Human_Oligo_5 OPALIN/Human_Oligo_2 OPALIN: 1.055	Fine
PSME4	Human_Oligo_5 OPALIN	1.35043423106037	Human_Oligo_4 OPALIN	1.28133297053492	1.05392919882223	80	Human_Oligo_5 OPALIN/Human_Oligo_4 OPALIN: 1.054	Fine
USP32	Human_Oligo_5 OPALIN	1.34308590317883	Human_Oligo_4 OPALIN	1.27548237944533	1.05300231882694	81	Human_Oligo_5 OPALIN/Human_Oligo_4 OPALIN: 1.053	Fine
U2SURP	Human_Oligo_5 OPALIN	1.00039936538679	Human_Oligo_2 OPALIN	0.950459457818535	1.05254291191218	82	Human_Oligo_5 OPALIN/Human_Oligo_2 OPALIN: 1.053	Fine
TMEM87A	Human_Oligo_5 OPALIN	0.938447760071196	Human_OPC_1 PDGFRA	0.891873074388012	1.05222120391418	83	Human_Oligo_5 OPALIN/Human_OPC_1 PDGFRA: 1.052	Fine
CDH19	Human_Oligo_5 OPALIN	1.24685182485989	Human_Oligo_6 OPALIN	1.18548211989066	1.05176771875302	84	Human_Oligo_5 OPALIN/Human_Oligo_6 OPALIN: 1.052	Fine
APLP1	Human_Oligo_5 OPALIN	1.06041561650725	Human_Oligo_2 OPALIN	1.00839521171897	1.05158731832889	85	Human_Oligo_5 OPALIN/Human_Oligo_2 OPALIN: 1.052	Fine
STARD13	Human_Oligo_5 OPALIN	1.36014289077367	Human_Astro_4 FGFR3	1.29554648010989	1.04986035750589	86	Human_Oligo_5 OPALIN/Human_Astro_4 FGFR3: 1.05	Fine
ARHGAP23	Human_Oligo_5 OPALIN	1.19962374749852	Human_Oligo_4 OPALIN	1.14513967453928	1.0475785392565	87	Human_Oligo_5 OPALIN/Human_Oligo_4 OPALIN: 1.048	Fine
MAT2A	Human_Oligo_5 OPALIN	0.953422222328835	Human_Astro_2 FGFR3	0.91029478968132	1.04737743545979	88	Human_Oligo_5 OPALIN/Human_Astro_2 FGFR3: 1.047	Fine
TARSL2	Human_Oligo_5 OPALIN	1.21626874217125	Human_Oligo_6 OPALIN	1.16141129566083	1.04723343635057	89	Human_Oligo_5 OPALIN/Human_Oligo_6 OPALIN: 1.047	Fine
FAM13B	Human_Oligo_5 OPALIN	1.23305920875443	Human_Oligo_2 OPALIN	1.17866591017402	1.04614819017917	90	Human_Oligo_5 OPALIN/Human_Oligo_2 OPALIN: 1.046	Fine
LSS	Human_Oligo_5 OPALIN	0.920902629716712	Human_Oligo_4 OPALIN	0.880946829041076	1.04535551903754	91	Human_Oligo_5 OPALIN/Human_Oligo_4 OPALIN: 1.045	Fine
ENOSF1	Human_Oligo_5 OPALIN	1.37600685477341	Human_Oligo_6 OPALIN	1.31659698049263	1.04512381173665	92	Human_Oligo_5 OPALIN/Human_Oligo_6 OPALIN: 1.045	Fine
PRTFDC1	Human_Oligo_5 OPALIN	0.883781906559291	Human_Astro_2 FGFR3	0.845966523917984	1.04470080265844	93	Human_Oligo_5 OPALIN/Human_Astro_2 FGFR3: 1.045	Fine
SRRM1	Human_Oligo_5 OPALIN	0.960486470829878	Human_Oligo_4 OPALIN	0.919567064660734	1.04449855561567	94	Human_Oligo_5 OPALIN/Human_Oligo_4 OPALIN: 1.044	Fine
DUBR	Human_Oligo_5 OPALIN	1.31460608096574	Human_Oligo_2 OPALIN	1.25877545581874	1.04435312500646	95	Human_Oligo_5 OPALIN/Human_Oligo_2 OPALIN: 1.044	Fine
C1QTNF3-AMACR	Human_Oligo_5 OPALIN	1.44205222377151	Human_Oligo_6 OPALIN	1.3811537988795	1.0440924283316	96	Human_Oligo_5 OPALIN/Human_Oligo_6 OPALIN: 1.044	Fine
RAB40B	Human_Oligo_5 OPALIN	0.897481396683708	Human_Oligo_4 OPALIN	0.860319212259707	1.04319580906067	97	Human_Oligo_5 OPALIN/Human_Oligo_4 OPALIN: 1.043	Fine
LRP6	Human_Oligo_5 OPALIN	1.16998237282093	Human_Oligo_2 OPALIN	1.12217854032354	1.04259913265104	98	Human_Oligo_5 OPALIN/Human_Oligo_2 OPALIN: 1.043	Fine
SH3TC2-DT	Human_Oligo_5 OPALIN	0.795410224502929	Human_Oligo_2 OPALIN	0.7636402068166	1.04160338521038	99	Human_Oligo_5 OPALIN/Human_Oligo_2 OPALIN: 1.042	Fine
EVA1C	Human_Oligo_5 OPALIN	1.44232482953844	Human_Oligo_4 OPALIN	1.38500688707883	1.04138459020987	100	Human_Oligo_5 OPALIN/Human_Oligo_4 OPALIN: 1.041	Fine
MPP3	Human_VGLL3 CNGB1	0.486320341545041	Human_VGLL3 MEPE	0.373037803215436	1.30367575981081	1	Human_VGLL3 CNGB1/Human_VGLL3 MEPE: 1.304	Fine
AC018742.1	Human_VGLL3 CNGB1	0.623747522254041	Human_LAMP5 COL25A1	0.507694821025972	1.22858752231024	2	Human_VGLL3 CNGB1/Human_LAMP5 COL25A1: 1.229	Fine
DAW1	Human_VGLL3 CNGB1	0.465443578326975	Human_RXFP2 RSPO2	0.40610740504537	1.14610955758114	3	Human_VGLL3 CNGB1/Human_RXFP2 RSPO2: 1.146	Fine
ATAD5	Human_VGLL3 CNGB1	0.420249949182676	Human_RXFP2 RSPO2	0.377419314766969	1.11348288956052	4	Human_VGLL3 CNGB1/Human_RXFP2 RSPO2: 1.113	Fine
SPHKAP	Human_VGLL3 CNGB1	1.16027080994276	Human_VGLL3 MEPE	1.05451403630504	1.10028958363445	5	Human_VGLL3 CNGB1/Human_VGLL3 MEPE: 1.1	Fine
PCDH9-AS4	Human_VGLL3 CNGB1	0.453997352245016	Human_LAMP5 ABO	0.412867621023014	1.09961965803976	6	Human_VGLL3 CNGB1/Human_LAMP5 ABO: 1.1	Fine
ZRANB2-AS1	Human_VGLL3 CNGB1	0.37746713473445	Human_LAMP5 ABO	0.343645928260839	1.09841876097522	7	Human_VGLL3 CNGB1/Human_LAMP5 ABO: 1.098	Fine
FILIP1	Human_VGLL3 CNGB1	0.458753741627374	Human_LAMP5 BDNF	0.422400413397731	1.0860636663142	8	Human_VGLL3 CNGB1/Human_LAMP5 BDNF: 1.086	Fine
CD36	Human_VGLL3 CNGB1	0.458592132054612	Human_STRIP2	0.42368358049886	1.08239297712375	9	Human_VGLL3 CNGB1/Human_STRIP2: 1.082	Fine
TOR1AIP2	Human_VGLL3 CNGB1	0.82896363264838	Human_LAMP5 BDNF	0.768072776088666	1.07927745710477	10	Human_VGLL3 CNGB1/Human_LAMP5 BDNF: 1.079	Fine
TBC1D31	Human_VGLL3 CNGB1	0.652510370082688	Human_LAMP5 BDNF	0.611844942659585	1.06646361616775	11	Human_VGLL3 CNGB1/Human_LAMP5 BDNF: 1.066	Fine
AC004039.1	Human_VGLL3 CNGB1	0.529790537028413	Human_LAMP5 ABO	0.496793278540804	1.06642050106743	12	Human_VGLL3 CNGB1/Human_LAMP5 ABO: 1.066	Fine
DPYD-AS1	Human_VGLL3 CNGB1	0.685094340239104	Human_RXFP2 RSPO2	0.644602397100785	1.0628169291961	13	Human_VGLL3 CNGB1/Human_RXFP2 RSPO2: 1.063	Fine
TRNT1	Human_VGLL3 CNGB1	0.39437781405944	Human_LAMP5 ABO	0.371511280079865	1.06155003954297	14	Human_VGLL3 CNGB1/Human_LAMP5 ABO: 1.062	Fine
CCDC191	Human_VGLL3 CNGB1	0.696992947334545	Human_RXFP2 RSPO2	0.65725820030036	1.06045530815139	15	Human_VGLL3 CNGB1/Human_RXFP2 RSPO2: 1.06	Fine
AL157392.5	Human_VGLL3 CNGB1	0.442010708365673	Human_RXFP2 RSPO2	0.417900708573098	1.05769312972667	16	Human_VGLL3 CNGB1/Human_RXFP2 RSPO2: 1.058	Fine
ZNF451-AS1	Human_VGLL3 CNGB1	0.40863232341049	Human_LAMP5 BDNF	0.386501488977207	1.05725937690912	17	Human_VGLL3 CNGB1/Human_LAMP5 BDNF: 1.057	Fine
AP003049.2	Human_VGLL3 CNGB1	0.513057206473247	Human_HGF C11orf87	0.485360624494556	1.05706392439134	18	Human_VGLL3 CNGB1/Human_HGF C11orf87: 1.057	Fine
AL357055.3	Human_VGLL3 CNGB1	0.441470889338636	Human_LAMP5 BDNF	0.41807513445173	1.05596064668516	19	Human_VGLL3 CNGB1/Human_LAMP5 BDNF: 1.056	Fine
PSTK	Human_VGLL3 CNGB1	0.517067119463176	Human_LAMP5 BDNF	0.489761433334619	1.0557530345798	20	Human_VGLL3 CNGB1/Human_LAMP5 BDNF: 1.056	Fine
RBM48	Human_VGLL3 CNGB1	0.379776042831061	Human_HGF C11orf87	0.361464242415295	1.05066006057309	21	Human_VGLL3 CNGB1/Human_HGF C11orf87: 1.051	Fine
RNF103-CHMP3	Human_VGLL3 CNGB1	0.507471116988735	Human_RXFP2 RSPO2	0.483439814715084	1.04970898453578	22	Human_VGLL3 CNGB1/Human_RXFP2 RSPO2: 1.05	Fine
MRPS31	Human_VGLL3 CNGB1	0.60339957611744	Human_LAMP5 BDNF	0.576107349926152	1.04737350807065	23	Human_VGLL3 CNGB1/Human_LAMP5 BDNF: 1.047	Fine
ZNF326	Human_VGLL3 CNGB1	0.824152307441185	Human_HGF C11orf87	0.787183563600983	1.04696330760654	24	Human_VGLL3 CNGB1/Human_HGF C11orf87: 1.047	Fine
AC116565.2	Human_VGLL3 CNGB1	0.404594499505609	Human_SATB2 ST8SIA2	0.387864883318946	1.04313258793502	25	Human_VGLL3 CNGB1/Human_SATB2 ST8SIA2: 1.043	Fine
AC023590.1	Human_VGLL3 CNGB1	0.861838692721049	Human_LAMP5 ABO	0.826621541958517	1.04260371763249	26	Human_VGLL3 CNGB1/Human_LAMP5 ABO: 1.043	Fine
AL603839.3	Human_VGLL3 CNGB1	0.388643889263419	Human_STRIP2	0.372961901197867	1.04204715820888	27	Human_VGLL3 CNGB1/Human_STRIP2: 1.042	Fine
SFRP4	Human_VGLL3 CNGB1	0.424104223010828	Human_LAMP5 ABO	0.40720785055274	1.04149323849025	28	Human_VGLL3 CNGB1/Human_LAMP5 ABO: 1.041	Fine
ZNF546	Human_VGLL3 CNGB1	0.375466089237019	Human_LAMP5 BDNF	0.360783278008115	1.04069703925849	29	Human_VGLL3 CNGB1/Human_LAMP5 BDNF: 1.041	Fine
ST7-AS2	Human_VGLL3 CNGB1	0.389676508703055	Human_RXFP2 RSPO2	0.374481733874849	1.0405754765953	30	Human_VGLL3 CNGB1/Human_RXFP2 RSPO2: 1.041	Fine
LANCL2	Human_VGLL3 CNGB1	0.926661941929009	Human_HGF C11orf87	0.890941677821015	1.04009270752195	31	Human_VGLL3 CNGB1/Human_HGF C11orf87: 1.04	Fine
CCDC18	Human_VGLL3 CNGB1	0.44889364760585	Human_LAMP5 BDNF	0.431604911246604	1.04005685734509	32	Human_VGLL3 CNGB1/Human_LAMP5 BDNF: 1.04	Fine
FILIP1L	Human_VGLL3 CNGB1	0.899364836424577	Human_LAMP5 ABO	0.865922037905186	1.03862102713114	33	Human_VGLL3 CNGB1/Human_LAMP5 ABO: 1.039	Fine
PTRH2	Human_VGLL3 CNGB1	0.392801798090877	Human_PRKCD	0.378680090442772	1.03729192002567	34	Human_VGLL3 CNGB1/Human_PRKCD: 1.037	Fine
RNF20	Human_VGLL3 CNGB1	0.398130041894235	Human_TFAP2C	0.384422985823736	1.03565618231992	35	Human_VGLL3 CNGB1/Human_TFAP2C: 1.036	Fine
AC007216.4	Human_VGLL3 CNGB1	0.407831573694804	Human_RXFP2 RSPO2	0.394066811660012	1.03493002107132	36	Human_VGLL3 CNGB1/Human_RXFP2 RSPO2: 1.035	Fine
MSL2	Human_VGLL3 CNGB1	0.507746367033955	Human_HGF C11orf87	0.490675785782117	1.03478994021404	37	Human_VGLL3 CNGB1/Human_HGF C11orf87: 1.035	Fine
SPEG	Human_VGLL3 CNGB1	0.365798413930944	Human_STRIP2	0.353541061373473	1.03467023748204	38	Human_VGLL3 CNGB1/Human_STRIP2: 1.035	Fine
SEL1L	Human_VGLL3 CNGB1	0.752194187160834	Human_HGF C11orf87	0.727376222213451	1.03411984635937	39	Human_VGLL3 CNGB1/Human_HGF C11orf87: 1.034	Fine
L3HYPDH	Human_VGLL3 CNGB1	0.417778121764997	Human_HGF C11orf87	0.404611766309849	1.03254071322549	40	Human_VGLL3 CNGB1/Human_HGF C11orf87: 1.033	Fine
QRSL1	Human_VGLL3 CNGB1	0.379919202521656	Human_OPC_1 PDGFRA	0.368146134471968	1.03197933360505	41	Human_VGLL3 CNGB1/Human_OPC_1 PDGFRA: 1.032	Fine
CSNK1G1	Human_VGLL3 CNGB1	0.450756735298443	Human_LAMP5 ABO	0.437051691437038	1.03135794719463	42	Human_VGLL3 CNGB1/Human_LAMP5 ABO: 1.031	Fine
GPR173	Human_VGLL3 CNGB1	0.487340906793023	Human_HGF C11orf87	0.472798238518107	1.03075871923825	43	Human_VGLL3 CNGB1/Human_HGF C11orf87: 1.031	Fine
CNGB1	Human_VGLL3 CNGB1	0.705743272634236	Human_RXFP2 RSPO2	0.685896067637001	1.02893616968182	44	Human_VGLL3 CNGB1/Human_RXFP2 RSPO2: 1.029	Fine
ASB7	Human_VGLL3 CNGB1	0.512160567903726	Human_HGF C11orf87	0.498625460473945	1.02714483816554	45	Human_VGLL3 CNGB1/Human_HGF C11orf87: 1.027	Fine
RANBP3	Human_VGLL3 CNGB1	0.460622972864448	Human_LAMP5 BDNF	0.448687350895624	1.02660120002269	46	Human_VGLL3 CNGB1/Human_LAMP5 BDNF: 1.027	Fine
PRCC	Human_VGLL3 CNGB1	0.399789618584368	Human_HGF C11orf87	0.389692747735333	1.0259098248754	47	Human_VGLL3 CNGB1/Human_HGF C11orf87: 1.026	Fine
GEMIN5	Human_VGLL3 CNGB1	0.522517537021596	Human_HGF C11orf87	0.509810509556505	1.02492500100899	48	Human_VGLL3 CNGB1/Human_HGF C11orf87: 1.025	Fine
ZNF814	Human_VGLL3 CNGB1	0.629156490802061	Human_RXFP2 RSPO2	0.614692515978033	1.02353042285055	49	Human_VGLL3 CNGB1/Human_RXFP2 RSPO2: 1.024	Fine
LYRM2	Human_VGLL3 CNGB1	0.569176505054001	Human_RXFP2 RSPO2	0.556220991973333	1.02329202469455	50	Human_VGLL3 CNGB1/Human_RXFP2 RSPO2: 1.023	Fine
DNAJC27-AS1	Human_VGLL3 CNGB1	0.57320708479293	Human_LAMP5 ABO	0.560438534793781	1.02278314071292	51	Human_VGLL3 CNGB1/Human_LAMP5 ABO: 1.023	Fine
SDCBP2-AS1	Human_VGLL3 CNGB1	0.591050908211807	Human_PRKCD	0.578087186561238	1.02242520151274	52	Human_VGLL3 CNGB1/Human_PRKCD: 1.022	Fine
C14orf132	Human_VGLL3 CNGB1	0.648152910231044	Human_RXFP2 RSPO2	0.63425884529562	1.02190598529051	53	Human_VGLL3 CNGB1/Human_RXFP2 RSPO2: 1.022	Fine
SYNGAP1	Human_VGLL3 CNGB1	0.634128800542334	Human_HGF C11orf87	0.620634493853696	1.0217427597439	54	Human_VGLL3 CNGB1/Human_HGF C11orf87: 1.022	Fine
RAP2B	Human_VGLL3 CNGB1	0.385015288139694	Human_HGF C11orf87	0.377319173043196	1.02039683018074	55	Human_VGLL3 CNGB1/Human_HGF C11orf87: 1.02	Fine
AL359915.2	Human_VGLL3 CNGB1	0.847184517959029	Human_LAMP5 ABO	0.830572233739897	1.02000101080231	56	Human_VGLL3 CNGB1/Human_LAMP5 ABO: 1.02	Fine
MGRN1	Human_VGLL3 CNGB1	0.572294704385389	Human_SATB2 CALCRL	0.561106527306989	1.01993948837505	57	Human_VGLL3 CNGB1/Human_SATB2 CALCRL: 1.02	Fine
POLR1A	Human_VGLL3 CNGB1	0.507970171959419	Human_HGF C11orf87	0.498471697316273	1.019055193493	58	Human_VGLL3 CNGB1/Human_HGF C11orf87: 1.019	Fine
AC001226.2	Human_VGLL3 CNGB1	0.766643360801331	Human_PRKCD	0.752424363135916	1.01889757743377	59	Human_VGLL3 CNGB1/Human_PRKCD: 1.019	Fine
PRKRA	Human_VGLL3 CNGB1	0.814317138164734	Human_RXFP2 RSPO2	0.799372719092846	1.01869518275386	60	Human_VGLL3 CNGB1/Human_RXFP2 RSPO2: 1.019	Fine
FAM174B	Human_VGLL3 CNGB1	0.481510789767484	Human_Oligo_5 OPALIN	0.473440078552327	1.01704695394576	61	Human_VGLL3 CNGB1/Human_Oligo_5 OPALIN: 1.017	Fine
SECISBP2	Human_VGLL3 CNGB1	0.805899522522149	Human_RXFP2 RSPO2	0.79280306596587	1.01651918000635	62	Human_VGLL3 CNGB1/Human_RXFP2 RSPO2: 1.017	Fine
CCDC59	Human_VGLL3 CNGB1	0.920702088875152	Human_HGF C11orf87	0.906140060899684	1.01607039419602	63	Human_VGLL3 CNGB1/Human_HGF C11orf87: 1.016	Fine
SP4	Human_VGLL3 CNGB1	0.615805646956444	Human_HGF C11orf87	0.606311987081381	1.01565804417089	64	Human_VGLL3 CNGB1/Human_HGF C11orf87: 1.016	Fine
ECHDC1	Human_VGLL3 CNGB1	0.71218544093701	Human_SATB2 ST8SIA2	0.701447139570792	1.01530878203137	65	Human_VGLL3 CNGB1/Human_SATB2 ST8SIA2: 1.015	Fine
ZNF135	Human_VGLL3 CNGB1	0.475765007617548	Human_LAMP5 BDNF	0.468601560000599	1.01528686250413	66	Human_VGLL3 CNGB1/Human_LAMP5 BDNF: 1.015	Fine
SPTBN2	Human_VGLL3 CNGB1	0.444726376690862	Human_HGF C11orf87	0.438518033738546	1.01415755447818	67	Human_VGLL3 CNGB1/Human_HGF C11orf87: 1.014	Fine
VPS51	Human_VGLL3 CNGB1	0.420934232719164	Human_HGF C11orf87	0.415132610710104	1.01397534633363	68	Human_VGLL3 CNGB1/Human_HGF C11orf87: 1.014	Fine
C1orf52	Human_VGLL3 CNGB1	0.542295640625871	Human_HGF C11orf87	0.534823844581305	1.01397057390067	69	Human_VGLL3 CNGB1/Human_HGF C11orf87: 1.014	Fine
LETMD1	Human_VGLL3 CNGB1	0.477060232576561	Human_RXFP2 RSPO2	0.470770396510318	1.01336072980134	70	Human_VGLL3 CNGB1/Human_RXFP2 RSPO2: 1.013	Fine
USP8	Human_VGLL3 CNGB1	0.750688553206643	Human_HGF C11orf87	0.741233152342251	1.01275631133674	71	Human_VGLL3 CNGB1/Human_HGF C11orf87: 1.013	Fine
KLHDC4	Human_VGLL3 CNGB1	0.377037501272586	Human_TFAP2C	0.372352107599704	1.01258323392631	72	Human_VGLL3 CNGB1/Human_TFAP2C: 1.013	Fine
LRGUK	Human_VGLL3 CNGB1	0.675943445238162	Human_SATB2 CALCRL	0.667855233499068	1.01211072599778	73	Human_VGLL3 CNGB1/Human_SATB2 CALCRL: 1.012	Fine
STX17	Human_VGLL3 CNGB1	0.611046080820955	Human_LAMP5 BDNF	0.604133758660287	1.0114417081674	74	Human_VGLL3 CNGB1/Human_LAMP5 BDNF: 1.011	Fine
HADH	Human_VGLL3 CNGB1	0.389096860713543	Human_HGF C11orf87	0.384756205218442	1.01128157372442	75	Human_VGLL3 CNGB1/Human_HGF C11orf87: 1.011	Fine
EPDR1	Human_VGLL3 CNGB1	0.718423170521895	Human_LAMP5 ABO	0.71148343038478	1.00975390267819	76	Human_VGLL3 CNGB1/Human_LAMP5 ABO: 1.01	Fine
MAIP1	Human_VGLL3 CNGB1	0.551667846788602	Human_SATB2 ST8SIA2	0.546541108228656	1.00938033476853	77	Human_VGLL3 CNGB1/Human_SATB2 ST8SIA2: 1.009	Fine
PTDSS2	Human_VGLL3 CNGB1	0.36176383129822	Human_LAMP5 ABO	0.35849756682994	1.00911098085592	78	Human_VGLL3 CNGB1/Human_LAMP5 ABO: 1.009	Fine
HDX	Human_VGLL3 CNGB1	0.608592863634352	Human_TFAP2C	0.603191192394831	1.00895515602288	79	Human_VGLL3 CNGB1/Human_TFAP2C: 1.009	Fine
AL031428.1	Human_VGLL3 CNGB1	0.400888659302163	Human_PRKCD	0.397692286914293	1.0080373004281	80	Human_VGLL3 CNGB1/Human_PRKCD: 1.008	Fine
NIFK-AS1	Human_VGLL3 CNGB1	0.599634227887688	Human_LAMP5 BDNF	0.594893470962176	1.00796908548659	81	Human_VGLL3 CNGB1/Human_LAMP5 BDNF: 1.008	Fine
KHDC1	Human_VGLL3 CNGB1	0.486071544052853	Human_LAMP5 BDNF	0.482248036271326	1.00792850876302	82	Human_VGLL3 CNGB1/Human_LAMP5 BDNF: 1.008	Fine
AP002370.2	Human_VGLL3 CNGB1	0.772229481902413	Human_PVALB ADAMTS5	0.766247026587126	1.00780747605891	83	Human_VGLL3 CNGB1/Human_PVALB ADAMTS5: 1.008	Fine
SNRPD3	Human_VGLL3 CNGB1	0.402819276355484	Human_HGF C11orf87	0.400131284445437	1.00671777492673	84	Human_VGLL3 CNGB1/Human_HGF C11orf87: 1.007	Fine
ZNF831	Human_VGLL3 CNGB1	0.865634665558272	Human_LAMP5 BDNF	0.859961123203995	1.00659744051352	85	Human_VGLL3 CNGB1/Human_LAMP5 BDNF: 1.007	Fine
WDR25	Human_VGLL3 CNGB1	0.489465815516204	Human_HGF C11orf87	0.486305852341871	1.00649789254872	86	Human_VGLL3 CNGB1/Human_HGF C11orf87: 1.006	Fine
CRLF3	Human_VGLL3 CNGB1	0.892288987516838	Human_LAMP5 ABO	0.886939250822832	1.00603168333011	87	Human_VGLL3 CNGB1/Human_LAMP5 ABO: 1.006	Fine
WDR43	Human_VGLL3 CNGB1	0.624008324578632	Human_HGF C11orf87	0.620578995486109	1.00552601541056	88	Human_VGLL3 CNGB1/Human_HGF C11orf87: 1.006	Fine
PRMT9	Human_VGLL3 CNGB1	0.568616753108249	Human_HGF C11orf87	0.565828420134287	1.00492787720578	89	Human_VGLL3 CNGB1/Human_HGF C11orf87: 1.005	Fine
ZNF429	Human_VGLL3 CNGB1	0.607897895022121	Human_SATB2 CALCRL	0.605324889868867	1.00425061846344	90	Human_VGLL3 CNGB1/Human_SATB2 CALCRL: 1.004	Fine
PUM3	Human_VGLL3 CNGB1	1.22081820586038	Human_DRD2 ISL1	1.21588160157249	1.00406010279413	91	Human_VGLL3 CNGB1/Human_DRD2 ISL1: 1.004	Fine
TDP1	Human_VGLL3 CNGB1	0.51890281710934	Human_HGF C11orf87	0.516861008054136	1.00395040257127	92	Human_VGLL3 CNGB1/Human_HGF C11orf87: 1.004	Fine
ZBTB43	Human_VGLL3 CNGB1	0.658745205208698	Human_DRD2 ISL1	0.656403248014232	1.003567863507	93	Human_VGLL3 CNGB1/Human_DRD2 ISL1: 1.004	Fine
PUS10	Human_VGLL3 CNGB1	0.548337725930407	Human_HGF C11orf87	0.547194194347529	1.00208980942176	94	Human_VGLL3 CNGB1/Human_HGF C11orf87: 1.002	Fine
CCDC28A	Human_VGLL3 CNGB1	0.499815445138505	Human_SATB2 ST8SIA2	0.498786814929152	1.00206226423507	95	Human_VGLL3 CNGB1/Human_SATB2 ST8SIA2: 1.002	Fine
DCDC2	Human_VGLL3 CNGB1	0.526982570486362	Human_RXFP2 RSPO2	0.52591473042519	1.00203044333881	96	Human_VGLL3 CNGB1/Human_RXFP2 RSPO2: 1.002	Fine
TTLL1	Human_VGLL3 CNGB1	0.387203267695605	Human_LAMP5 ABO	0.386591483566679	1.00158250803479	97	Human_VGLL3 CNGB1/Human_LAMP5 ABO: 1.002	Fine
C2orf80	Human_VGLL3 CNGB1	0.623024097074993	Human_HGF C11orf87	0.622050376612335	1.00156534020277	98	Human_VGLL3 CNGB1/Human_HGF C11orf87: 1.002	Fine
AC022146.2	Human_VGLL3 CNGB1	0.382748133740783	Human_LAMP5 ABO	0.382215531782546	1.00139345974705	99	Human_VGLL3 CNGB1/Human_LAMP5 ABO: 1.001	Fine
AC107204.1	Human_VGLL3 CNGB1	0.614722185262528	Human_LAMP5 BDNF	0.614012397166911	1.00115598333013	100	Human_VGLL3 CNGB1/Human_LAMP5 BDNF: 1.001	Fine
LINC01344	Human_LAMP5 COL14A1	1.12971568254575	Human_LAMP5 NDNF	0.327807112542615	3.44628178987081	1	Human_LAMP5 COL14A1/Human_LAMP5 NDNF: 3.446	Fine
CA3	Human_LAMP5 COL14A1	1.03020923350649	Human_SATB2 ST8SIA2	0.403643199962903	2.55227694558256	2	Human_LAMP5 COL14A1/Human_SATB2 ST8SIA2: 2.552	Fine
CHRDL1	Human_LAMP5 COL14A1	0.78133810899372	Human_Astro_2 FGFR3	0.381272973394095	2.04928794726319	3	Human_LAMP5 COL14A1/Human_Astro_2 FGFR3: 2.049	Fine
ADGRG6	Human_LAMP5 COL14A1	0.786931827202635	Human_SST EPYC	0.416095736003837	1.89122780915827	4	Human_LAMP5 COL14A1/Human_SST EPYC: 1.891	Fine
ANO1	Human_LAMP5 COL14A1	0.618934523716973	Human_VIP ABI3BP	0.329436331465941	1.87876826142038	5	Human_LAMP5 COL14A1/Human_VIP ABI3BP: 1.879	Fine
HCRTR2	Human_LAMP5 COL14A1	0.832580699700957	Human_VIP NDNF	0.455257247401527	1.82881371895358	6	Human_LAMP5 COL14A1/Human_VIP NDNF: 1.829	Fine
CHST9	Human_LAMP5 COL14A1	1.54397072907276	Human_OPC_3 PDGFRA	0.876115369691939	1.76229156853584	7	Human_LAMP5 COL14A1/Human_OPC_3 PDGFRA: 1.762	Fine
CA13	Human_LAMP5 COL14A1	0.785304619349467	Human_PRKCD	0.445652406600405	1.76214603067007	8	Human_LAMP5 COL14A1/Human_PRKCD: 1.762	Fine
HTR7	Human_LAMP5 COL14A1	0.682452674227175	Human_TSHZ1 SEMA3C	0.456152458378725	1.49610653563674	9	Human_LAMP5 COL14A1/Human_TSHZ1 SEMA3C: 1.496	Fine
LAMP5	Human_LAMP5 COL14A1	0.855864911481407	Human_LAMP5 BDNF	0.582476528355673	1.46935519255601	10	Human_LAMP5 COL14A1/Human_LAMP5 BDNF: 1.469	Fine
SLCO5A1	Human_LAMP5 COL14A1	1.16722038780859	Human_VIP NDNF	0.818831434870569	1.42547090658908	11	Human_LAMP5 COL14A1/Human_VIP NDNF: 1.425	Fine
GLT8D2	Human_LAMP5 COL14A1	0.688816525716577	Human_HTR3A DRD2	0.525368968351813	1.31111003353992	12	Human_LAMP5 COL14A1/Human_HTR3A DRD2: 1.311	Fine
EYA4	Human_LAMP5 COL14A1	1.42116779243834	Human_TFAP2C	1.09873160926958	1.29346218899	13	Human_LAMP5 COL14A1/Human_TFAP2C: 1.293	Fine
SFRP1	Human_LAMP5 COL14A1	0.771864409709216	Human_HTR3A DRD2	0.611873171411017	1.26147777966674	14	Human_LAMP5 COL14A1/Human_HTR3A DRD2: 1.261	Fine
LTBP1	Human_LAMP5 COL14A1	1.21006096593439	Human_Astro_3 FGFR3	0.988573754355973	1.22404723026732	15	Human_LAMP5 COL14A1/Human_Astro_3 FGFR3: 1.224	Fine
AK4	Human_LAMP5 COL14A1	0.652580025042129	Human_Astro_1 FGFR3	0.533592482085188	1.22299328973294	16	Human_LAMP5 COL14A1/Human_Astro_1 FGFR3: 1.223	Fine
IPO8	Human_LAMP5 COL14A1	0.830633011312213	Human_SATB2 ST8SIA2	0.703577508617802	1.18058494073242	17	Human_LAMP5 COL14A1/Human_SATB2 ST8SIA2: 1.181	Fine
AC098864.1	Human_LAMP5 COL14A1	0.703904275883985	Human_SST HGF	0.603235046193294	1.1668822631012	18	Human_LAMP5 COL14A1/Human_SST HGF: 1.167	Fine
TMEM255A	Human_LAMP5 COL14A1	0.860519572215532	Human_PVALB ADAMTS5	0.73745395994891	1.16687904459168	19	Human_LAMP5 COL14A1/Human_PVALB ADAMTS5: 1.167	Fine
HAPLN1	Human_LAMP5 COL14A1	0.72918071055747	Human_LAMP5 NDNF	0.637721671738319	1.14341529051357	20	Human_LAMP5 COL14A1/Human_LAMP5 NDNF: 1.143	Fine
CEPT1	Human_LAMP5 COL14A1	0.674130020433946	Human_PVALB ADAMTS5	0.596174618416588	1.1307593440063	21	Human_LAMP5 COL14A1/Human_PVALB ADAMTS5: 1.131	Fine
ST5	Human_LAMP5 COL14A1	1.14753283226819	Human_OPC_1 PDGFRA	1.0176202120173	1.12766316816109	22	Human_LAMP5 COL14A1/Human_OPC_1 PDGFRA: 1.128	Fine
PKP2	Human_LAMP5 COL14A1	1.1022215460696	Human_LAMP5 NDNF	0.98751455700203	1.11615726396561	23	Human_LAMP5 COL14A1/Human_LAMP5 NDNF: 1.116	Fine
KIRREL1	Human_LAMP5 COL14A1	0.858015129265555	Human_LAMP5 NDNF	0.768920410381733	1.11586988416602	24	Human_LAMP5 COL14A1/Human_LAMP5 NDNF: 1.116	Fine
TMEM65	Human_LAMP5 COL14A1	1.1580490072064	Human_LAMP5 BDNF	1.0457112776877	1.10742709954042	25	Human_LAMP5 COL14A1/Human_LAMP5 BDNF: 1.107	Fine
CC2D2A	Human_LAMP5 COL14A1	0.880955632660644	Human_HTR3A DRD2	0.797602389552603	1.10450475600355	26	Human_LAMP5 COL14A1/Human_HTR3A DRD2: 1.105	Fine
MAP2K6	Human_LAMP5 COL14A1	0.637103266626585	Human_DRD2 PAX6	0.579622119645896	1.09917003687817	27	Human_LAMP5 COL14A1/Human_DRD2 PAX6: 1.099	Fine
AMMECR1	Human_LAMP5 COL14A1	1.26100963617076	Human_LAMP5 NDNF	1.15424121401153	1.09250096155219	28	Human_LAMP5 COL14A1/Human_LAMP5 NDNF: 1.093	Fine
PRIMPOL	Human_LAMP5 COL14A1	0.584657219636868	Human_HTR3A DRD2	0.536593845412462	1.08957123648606	29	Human_LAMP5 COL14A1/Human_HTR3A DRD2: 1.09	Fine
COL4A2	Human_LAMP5 COL14A1	1.19657907606666	Human_PVALB ADAMTS5	1.10408368683392	1.08377570499025	30	Human_LAMP5 COL14A1/Human_PVALB ADAMTS5: 1.084	Fine
PDGFD	Human_LAMP5 COL14A1	1.4026397046869	Human_HTR3A DRD2	1.30488857078521	1.07491147986902	31	Human_LAMP5 COL14A1/Human_HTR3A DRD2: 1.075	Fine
SPRY4-AS1	Human_LAMP5 COL14A1	1.14375900475091	Human_TFAP2C	1.0656985750229	1.07324813184285	32	Human_LAMP5 COL14A1/Human_TFAP2C: 1.073	Fine
ZNF197	Human_LAMP5 COL14A1	0.611377718159363	Human_STRIP2	0.569701943060281	1.07315364745855	33	Human_LAMP5 COL14A1/Human_STRIP2: 1.073	Fine
FAIM2	Human_LAMP5 COL14A1	0.77657026541494	Human_LAMP5 NDNF	0.73132004764678	1.06187471260191	34	Human_LAMP5 COL14A1/Human_LAMP5 NDNF: 1.062	Fine
CACNG3	Human_LAMP5 COL14A1	1.27122931555781	Human_SATB2 ST8SIA2	1.1983644416007	1.06080360149854	35	Human_LAMP5 COL14A1/Human_SATB2 ST8SIA2: 1.061	Fine
GRIN3A	Human_LAMP5 COL14A1	1.29514129529653	Human_LAMP5 NDNF	1.22095601609998	1.0607599931679	36	Human_LAMP5 COL14A1/Human_LAMP5 NDNF: 1.061	Fine
SMYD3	Human_LAMP5 COL14A1	1.71259699805416	Human_PRKCD	1.62032626911793	1.05694577116648	37	Human_LAMP5 COL14A1/Human_PRKCD: 1.057	Fine
PLAGL1	Human_LAMP5 COL14A1	0.809624414128542	Human_LAMP5 NDNF	0.768249268439253	1.05385640753469	38	Human_LAMP5 COL14A1/Human_LAMP5 NDNF: 1.054	Fine
BTBD8	Human_LAMP5 COL14A1	1.31002043518943	Human_LAMP5 NDNF	1.24350479713522	1.05349045553137	39	Human_LAMP5 COL14A1/Human_LAMP5 NDNF: 1.053	Fine
UBASH3B	Human_LAMP5 COL14A1	1.29542313830568	Human_PRKCD	1.23408905912713	1.04969988083513	40	Human_LAMP5 COL14A1/Human_PRKCD: 1.05	Fine
MTR	Human_LAMP5 COL14A1	1.1637966574698	Human_LAMP5 NDNF	1.11058565954967	1.04791255628288	41	Human_LAMP5 COL14A1/Human_LAMP5 NDNF: 1.048	Fine
POLA1	Human_LAMP5 COL14A1	1.13120926321876	Human_LAMP5 NDNF	1.08010235682987	1.04731672518417	42	Human_LAMP5 COL14A1/Human_LAMP5 NDNF: 1.047	Fine
AGPS	Human_LAMP5 COL14A1	0.910839965519005	Human_SATB2 ST8SIA2	0.872352304108583	1.04411940133494	43	Human_LAMP5 COL14A1/Human_SATB2 ST8SIA2: 1.044	Fine
REPS2	Human_LAMP5 COL14A1	1.453623240342	Human_DRD2 PAX6	1.39423951710357	1.04259219632635	44	Human_LAMP5 COL14A1/Human_DRD2 PAX6: 1.043	Fine
AC090709.1	Human_LAMP5 COL14A1	0.771638306869843	Human_VGLL3 CNGB1	0.740832459905169	1.04158274459062	45	Human_LAMP5 COL14A1/Human_VGLL3 CNGB1: 1.042	Fine
ADAM22	Human_LAMP5 COL14A1	1.58378814416225	Human_LAMP5 NDNF	1.52151701788536	1.04092699953067	46	Human_LAMP5 COL14A1/Human_LAMP5 NDNF: 1.041	Fine
APLP2	Human_LAMP5 COL14A1	0.990242355920842	Human_LAMP5 NDNF	0.95175561420041	1.04043763036036	47	Human_LAMP5 COL14A1/Human_LAMP5 NDNF: 1.04	Fine
KIAA1211	Human_LAMP5 COL14A1	1.5970934991152	Human_PVALB ADAMTS5	1.53623578240299	1.03961482827657	48	Human_LAMP5 COL14A1/Human_PVALB ADAMTS5: 1.04	Fine
ANKRD55	Human_LAMP5 COL14A1	0.976006251799008	Human_PRKCD	0.939953361721733	1.03835604142235	49	Human_LAMP5 COL14A1/Human_PRKCD: 1.038	Fine
TSPYL2	Human_LAMP5 COL14A1	0.781545112051058	Human_VIP ABI3BP	0.752822598737778	1.03815309657473	50	Human_LAMP5 COL14A1/Human_VIP ABI3BP: 1.038	Fine
WDR19	Human_LAMP5 COL14A1	1.03184466918995	Human_HTR3A DRD2	0.995008752772494	1.03702069586304	51	Human_LAMP5 COL14A1/Human_HTR3A DRD2: 1.037	Fine
RARS2	Human_LAMP5 COL14A1	0.81233767840221	Human_LAMP5 NDNF	0.783439729122234	1.03688598906307	52	Human_LAMP5 COL14A1/Human_LAMP5 NDNF: 1.037	Fine
ICA1	Human_LAMP5 COL14A1	1.30583632380222	Human_LAMP5 NDNF	1.25957657501781	1.03672642831084	53	Human_LAMP5 COL14A1/Human_LAMP5 NDNF: 1.037	Fine
ST7L	Human_LAMP5 COL14A1	0.731826445601844	Human_SST HGF	0.70619135775897	1.03630048365959	54	Human_LAMP5 COL14A1/Human_SST HGF: 1.036	Fine
PAK5	Human_LAMP5 COL14A1	1.37933684884663	Human_LAMP5 NDNF	1.33134694272092	1.03604613086626	55	Human_LAMP5 COL14A1/Human_LAMP5 NDNF: 1.036	Fine
PEX3	Human_LAMP5 COL14A1	0.902220858159173	Human_SST HGF	0.871178871989943	1.03563216139336	56	Human_LAMP5 COL14A1/Human_SST HGF: 1.036	Fine
TENM3	Human_LAMP5 COL14A1	1.57037255662851	Human_SATB2 IL15	1.51732622382525	1.03496040071695	57	Human_LAMP5 COL14A1/Human_SATB2 IL15: 1.035	Fine
RAD21	Human_LAMP5 COL14A1	0.753186576427849	Human_LAMP5 NDNF	0.728329057791915	1.03412951655574	58	Human_LAMP5 COL14A1/Human_LAMP5 NDNF: 1.034	Fine
GLMN	Human_LAMP5 COL14A1	0.898530475248849	Human_RXFP2 RSPO2	0.870243222508912	1.032504996314	59	Human_LAMP5 COL14A1/Human_RXFP2 RSPO2: 1.033	Fine
MYO16	Human_LAMP5 COL14A1	1.66300927997903	Human_LAMP5 NDNF	1.61179937121025	1.03177188779416	60	Human_LAMP5 COL14A1/Human_LAMP5 NDNF: 1.032	Fine
PRKD1	Human_LAMP5 COL14A1	1.37136706694449	Human_Astro_2 FGFR3	1.3306326684688	1.03061280505202	61	Human_LAMP5 COL14A1/Human_Astro_2 FGFR3: 1.031	Fine
PTPRT	Human_LAMP5 COL14A1	1.73131703623291	Human_SST EPYC	1.68431476912285	1.0279058688861	62	Human_LAMP5 COL14A1/Human_SST EPYC: 1.028	Fine
LINGO2	Human_LAMP5 COL14A1	1.69855794062828	Human_HGF NPSR1	1.65485761806982	1.02640730059268	63	Human_LAMP5 COL14A1/Human_HGF NPSR1: 1.026	Fine
CNTRL	Human_LAMP5 COL14A1	0.848664315613745	Human_Micro CTSS	0.827147569704756	1.02601318881547	64	Human_LAMP5 COL14A1/Human_Micro CTSS: 1.026	Fine
TRERF1	Human_LAMP5 COL14A1	1.1817833492967	Human_DRD2 PAX6	1.15221846482358	1.02565909623541	65	Human_LAMP5 COL14A1/Human_DRD2 PAX6: 1.026	Fine
BICRAL	Human_LAMP5 COL14A1	1.04502228569805	Human_TFAP2C	1.02065723207147	1.02387192571704	66	Human_LAMP5 COL14A1/Human_TFAP2C: 1.024	Fine
MAF	Human_LAMP5 COL14A1	0.807558338056222	Human_HTR3A DRD2	0.789306754065154	1.02312356241356	67	Human_LAMP5 COL14A1/Human_HTR3A DRD2: 1.023	Fine
SH3RF3	Human_LAMP5 COL14A1	1.42772240415715	Human_PVALB ADAMTS5	1.39609833994584	1.02265174544405	68	Human_LAMP5 COL14A1/Human_PVALB ADAMTS5: 1.023	Fine
UNC5D	Human_LAMP5 COL14A1	1.78653840289746	Human_PVALB ADAMTS5	1.74901808282353	1.02145221964393	69	Human_LAMP5 COL14A1/Human_PVALB ADAMTS5: 1.021	Fine
MEF2C-AS1	Human_LAMP5 COL14A1	1.49974180388629	Human_LAMP5 NDNF	1.46941736286708	1.02063705097375	70	Human_LAMP5 COL14A1/Human_LAMP5 NDNF: 1.021	Fine
SLC2A13	Human_LAMP5 COL14A1	1.62800115574144	Human_DRD2 PAX6	1.59828213348168	1.01859435304768	71	Human_LAMP5 COL14A1/Human_DRD2 PAX6: 1.019	Fine
KIF21A	Human_LAMP5 COL14A1	1.37470894037739	Human_SST EPYC	1.35109379792127	1.01747853664375	72	Human_LAMP5 COL14A1/Human_SST EPYC: 1.017	Fine
CD99L2	Human_LAMP5 COL14A1	0.78397098609497	Human_HTR3A DRD2	0.771279866727659	1.01645462291289	73	Human_LAMP5 COL14A1/Human_HTR3A DRD2: 1.016	Fine
RASGRF1	Human_LAMP5 COL14A1	1.02303457434668	Human_VIP NDNF	1.00703969493645	1.01588306746066	74	Human_LAMP5 COL14A1/Human_VIP NDNF: 1.016	Fine
XKR4	Human_LAMP5 COL14A1	1.67898693892695	Human_PVALB ADAMTS5	1.65569823659443	1.01406578917449	75	Human_LAMP5 COL14A1/Human_PVALB ADAMTS5: 1.014	Fine
FGF13	Human_LAMP5 COL14A1	1.69232642069896	Human_LAMP5 NDNF	1.66912394542988	1.01390098999694	76	Human_LAMP5 COL14A1/Human_LAMP5 NDNF: 1.014	Fine
UNC13A	Human_LAMP5 COL14A1	1.04488151052551	Human_HGF ESR1	1.03225871180287	1.01222832859466	77	Human_LAMP5 COL14A1/Human_HGF ESR1: 1.012	Fine
TTC21B	Human_LAMP5 COL14A1	1.04290220322283	Human_VIP ABI3BP	1.03153448858632	1.01102019831842	78	Human_LAMP5 COL14A1/Human_VIP ABI3BP: 1.011	Fine
AC027288.3	Human_LAMP5 COL14A1	1.03754178212523	Human_PRKCD	1.02717464582533	1.01009286623461	79	Human_LAMP5 COL14A1/Human_PRKCD: 1.01	Fine
AP001347.1	Human_LAMP5 COL14A1	1.2873610418808	Human_LAMP5 NDNF	1.2748759120298	1.00979321182022	80	Human_LAMP5 COL14A1/Human_LAMP5 NDNF: 1.01	Fine
AC025159.1	Human_LAMP5 COL14A1	1.25716224132247	Human_PVALB ADAMTS5	1.24508908500331	1.00969662047847	81	Human_LAMP5 COL14A1/Human_PVALB ADAMTS5: 1.01	Fine
MPDZ	Human_LAMP5 COL14A1	1.49969517292849	Human_SST EPYC	1.48835267241223	1.0076208419728	82	Human_LAMP5 COL14A1/Human_SST EPYC: 1.008	Fine
PRKCE	Human_LAMP5 COL14A1	1.59321772031465	Human_LAMP5 NDNF	1.58118073445644	1.00761265653945	83	Human_LAMP5 COL14A1/Human_LAMP5 NDNF: 1.008	Fine
CLIP4	Human_LAMP5 COL14A1	1.25845068552296	Human_Oligo_4 OPALIN	1.24919305841018	1.00741088581181	84	Human_LAMP5 COL14A1/Human_Oligo_4 OPALIN: 1.007	Fine
PRELID2	Human_LAMP5 COL14A1	1.09485886901511	Human_LAMP5 NDNF	1.08962278339939	1.00480541128131	85	Human_LAMP5 COL14A1/Human_LAMP5 NDNF: 1.005	Fine
ORC3	Human_LAMP5 COL14A1	0.922445087836336	Human_HGF C11orf87	0.918160635323712	1.00466634306437	86	Human_LAMP5 COL14A1/Human_HGF C11orf87: 1.005	Fine
RIMS1	Human_LAMP5 COL14A1	1.6367447760806	Human_LAMP5 NDNF	1.63037551787254	1.0039066203695	87	Human_LAMP5 COL14A1/Human_LAMP5 NDNF: 1.004	Fine
AC087457.1	Human_LAMP5 COL14A1	0.592036799236363	Human_STRIP2	0.590023640865056	1.00341199611655	88	Human_LAMP5 COL14A1/Human_STRIP2: 1.003	Fine
AIG1	Human_LAMP5 COL14A1	1.41690882924504	Human_LAMP5 NDNF	1.41285137121599	1.00287182226787	89	Human_LAMP5 COL14A1/Human_LAMP5 NDNF: 1.003	Fine
PTCHD4	Human_LAMP5 COL14A1	1.49325812182332	Human_PVALB ADAMTS5	1.48929485414446	1.00266117059884	90	Human_LAMP5 COL14A1/Human_PVALB ADAMTS5: 1.003	Fine
ST6GAL2	Human_LAMP5 COL14A1	1.234499369615	Human_LAMP5 ABO	1.2317053734094	1.00226839653859	91	Human_LAMP5 COL14A1/Human_LAMP5 ABO: 1.002	Fine
GSTA4	Human_LAMP5 COL14A1	0.962540372996574	Human_SST EPYC	0.960576529550237	1.00204444246338	92	Human_LAMP5 COL14A1/Human_SST EPYC: 1.002	Fine
SACS	Human_LAMP5 COL14A1	1.15285361146981	Human_SATB2 ST8SIA2	1.15072251204125	1.00185196640046	93	Human_LAMP5 COL14A1/Human_SATB2 ST8SIA2: 1.002	Fine
EIF2AK4	Human_LAMP5 COL14A1	0.787666968356711	Human_STRIP2	0.786232773040632	1.00182413575884	94	Human_LAMP5 COL14A1/Human_STRIP2: 1.002	Fine
JAK2	Human_LAMP5 COL14A1	1.18068750091631	Human_LAMP5 NDNF	1.17934912706634	1.00113484109095	95	Human_LAMP5 COL14A1/Human_LAMP5 NDNF: 1.001	Fine
NEDD4L	Human_LAMP5 COL14A1	1.50497692692754	Human_SST EPYC	1.50349459478817	1.00098592448853	96	Human_LAMP5 COL14A1/Human_SST EPYC: 1.001	Fine
PRICKLE2	Human_LAMP5 COL14A1	1.47753592812883	Human_PVALB ADAMTS5	1.47705849293522	1.00032323377571	97	Human_LAMP5 COL14A1/Human_PVALB ADAMTS5: 1	Fine
SYN2	Human_LAMP5 COL14A1	1.58926292033339	Human_LAMP5 NDNF	1.58880545978665	1.00028792735066	98	Human_LAMP5 COL14A1/Human_LAMP5 NDNF: 1	Fine
BABAM2	Human_LAMP5 COL14A1	1.35291672536668	Human_LAMP5 NDNF	1.3529190881021	0.999998253601827	99	Human_LAMP5 COL14A1/Human_LAMP5 NDNF: 1	Fine
TOX	Human_LAMP5 COL14A1	1.62395021960893	Human_SST EPYC	1.62492988837436	0.999397100901129	100	Human_LAMP5 COL14A1/Human_SST EPYC: 0.999	Fine
ACSL1	Human_Oligo_1 OPALIN	0.891386979353557	Human_Micro CTSS	0.751718955417196	1.18579819350018	1	Human_Oligo_1 OPALIN/Human_Micro CTSS: 1.186	Fine
AP003086.2	Human_Oligo_1 OPALIN	0.757302426676242	Human_Micro CTSS	0.640973223798732	1.18148839695375	2	Human_Oligo_1 OPALIN/Human_Micro CTSS: 1.181	Fine
DNM2	Human_Oligo_1 OPALIN	0.963351322588334	Human_Oligo_5 OPALIN	0.839202446592795	1.14793674220039	3	Human_Oligo_1 OPALIN/Human_Oligo_5 OPALIN: 1.148	Fine
MYO9B	Human_Oligo_1 OPALIN	1.05985651416238	Human_Micro CTSS	0.939665996631319	1.12790770120653	4	Human_Oligo_1 OPALIN/Human_Micro CTSS: 1.128	Fine
SPNS2	Human_Oligo_1 OPALIN	0.71065439676415	Human_Micro CTSS	0.630811234461923	1.1265721945652	5	Human_Oligo_1 OPALIN/Human_Micro CTSS: 1.127	Fine
SPP1	Human_Oligo_1 OPALIN	1.07151989365826	Human_Oligo_5 OPALIN	0.962126945800435	1.11369907924865	6	Human_Oligo_1 OPALIN/Human_Oligo_5 OPALIN: 1.114	Fine
ANAPC16	Human_Oligo_1 OPALIN	0.798117815319089	Human_Oligo_5 OPALIN	0.7200543167205	1.10841334714044	7	Human_Oligo_1 OPALIN/Human_Oligo_5 OPALIN: 1.108	Fine
PCBP2	Human_Oligo_1 OPALIN	0.735802134852212	Human_Endo NOSTRIN	0.682566495697007	1.07799333763203	8	Human_Oligo_1 OPALIN/Human_Endo NOSTRIN: 1.078	Fine
NR2C2	Human_Oligo_1 OPALIN	0.804615777605982	Human_Oligo_5 OPALIN	0.751865248639739	1.07015955194322	9	Human_Oligo_1 OPALIN/Human_Oligo_5 OPALIN: 1.07	Fine
FNIP2	Human_Oligo_1 OPALIN	1.08475668997147	Human_Oligo_5 OPALIN	1.01507129255746	1.06865074199708	10	Human_Oligo_1 OPALIN/Human_Oligo_5 OPALIN: 1.069	Fine
PAK2	Human_Oligo_1 OPALIN	0.815401759066714	Human_Micro CTSS	0.76360784246275	1.06782790029621	11	Human_Oligo_1 OPALIN/Human_Micro CTSS: 1.068	Fine
SLC38A9	Human_Oligo_1 OPALIN	0.902677068989291	Human_Oligo_5 OPALIN	0.847277929348858	1.06538484919937	12	Human_Oligo_1 OPALIN/Human_Oligo_5 OPALIN: 1.065	Fine
SLC11A2	Human_Oligo_1 OPALIN	0.839360258411885	Human_OPC_2 PDGFRA	0.791687030105048	1.06021726578053	13	Human_Oligo_1 OPALIN/Human_OPC_2 PDGFRA: 1.06	Fine
DDX6	Human_Oligo_1 OPALIN	0.788118343541945	Human_OPC_1 PDGFRA	0.747628904282378	1.05415713467958	14	Human_Oligo_1 OPALIN/Human_OPC_1 PDGFRA: 1.054	Fine
GATAD2B	Human_Oligo_1 OPALIN	1.04122986847592	Human_STRIP2	0.992503111541592	1.04909481528844	15	Human_Oligo_1 OPALIN/Human_STRIP2: 1.049	Fine
BTBD7	Human_Oligo_1 OPALIN	0.957066323176581	Human_Micro CTSS	0.915032498145517	1.04593697504324	16	Human_Oligo_1 OPALIN/Human_Micro CTSS: 1.046	Fine
LINC02256	Human_Oligo_1 OPALIN	0.817079583431492	Human_Oligo_5 OPALIN	0.781245897943364	1.04586735825745	17	Human_Oligo_1 OPALIN/Human_Oligo_5 OPALIN: 1.046	Fine
MITF	Human_Oligo_1 OPALIN	0.971010914107672	Human_OPC_2 PDGFRA	0.92880233572245	1.04544409155947	18	Human_Oligo_1 OPALIN/Human_OPC_2 PDGFRA: 1.045	Fine
RHOQ	Human_Oligo_1 OPALIN	0.825738915566348	Human_Micro CTSS	0.790207945938997	1.04496407535504	19	Human_Oligo_1 OPALIN/Human_Micro CTSS: 1.045	Fine
TMCC3	Human_Oligo_1 OPALIN	0.830377549377418	Human_Oligo_5 OPALIN	0.794652456187397	1.04495687757819	20	Human_Oligo_1 OPALIN/Human_Oligo_5 OPALIN: 1.045	Fine
TSC22D3	Human_Oligo_1 OPALIN	0.700140368848975	Human_Endo NOSTRIN	0.67045401213088	1.04427799100455	21	Human_Oligo_1 OPALIN/Human_Endo NOSTRIN: 1.044	Fine
ABL1	Human_Oligo_1 OPALIN	0.842591727956702	Human_OPC_2 PDGFRA	0.807637695962806	1.04327934687623	22	Human_Oligo_1 OPALIN/Human_OPC_2 PDGFRA: 1.043	Fine
WAPL	Human_Oligo_1 OPALIN	0.816638118718855	Human_Micro CTSS	0.783367382739311	1.04247143385419	23	Human_Oligo_1 OPALIN/Human_Micro CTSS: 1.042	Fine
SLTM	Human_Oligo_1 OPALIN	0.897519281556552	Human_Oligo_5 OPALIN	0.86173667242809	1.04152383236475	24	Human_Oligo_1 OPALIN/Human_Oligo_5 OPALIN: 1.042	Fine
ELF1	Human_Oligo_1 OPALIN	1.08502092413771	Human_Micro CTSS	1.04708042409761	1.03623456151689	25	Human_Oligo_1 OPALIN/Human_Micro CTSS: 1.036	Fine
RASSF2	Human_Oligo_1 OPALIN	0.776909239805796	Human_OPC_2 PDGFRA	0.753847291910998	1.03059233367588	26	Human_Oligo_1 OPALIN/Human_OPC_2 PDGFRA: 1.031	Fine
BOD1L1	Human_Oligo_1 OPALIN	0.923141500681403	Human_Micro CTSS	0.895848377931851	1.03046623002495	27	Human_Oligo_1 OPALIN/Human_Micro CTSS: 1.03	Fine
HP1BP3	Human_Oligo_1 OPALIN	1.03606591308058	Human_Oligo_5 OPALIN	1.00727683375686	1.02858109941469	28	Human_Oligo_1 OPALIN/Human_Oligo_5 OPALIN: 1.029	Fine
CDC42SE2	Human_Oligo_1 OPALIN	1.11660641877239	Human_HGF C11orf87	1.08589662268475	1.02828058900461	29	Human_Oligo_1 OPALIN/Human_HGF C11orf87: 1.028	Fine
GPBP1L1	Human_Oligo_1 OPALIN	0.836867532866163	Human_Micro CTSS	0.816600547814723	1.02481872575971	30	Human_Oligo_1 OPALIN/Human_Micro CTSS: 1.025	Fine
ANKUB1	Human_Oligo_1 OPALIN	0.848937339619995	Human_VGLL3 CNGB1	0.830380196715601	1.02234776669505	31	Human_Oligo_1 OPALIN/Human_VGLL3 CNGB1: 1.022	Fine
GAB2	Human_Oligo_1 OPALIN	1.51655896574175	Human_Micro CTSS	1.48430127094061	1.02173257911495	32	Human_Oligo_1 OPALIN/Human_Micro CTSS: 1.022	Fine
RSRC1	Human_Oligo_1 OPALIN	1.00270206953901	Human_DRD2 ISL1	0.981718441228124	1.02137438539367	33	Human_Oligo_1 OPALIN/Human_DRD2 ISL1: 1.021	Fine
COMMD10	Human_Oligo_1 OPALIN	1.22093035643108	Human_Micro CTSS	1.19612761055327	1.02073586936626	34	Human_Oligo_1 OPALIN/Human_Micro CTSS: 1.021	Fine
ITSN2	Human_Oligo_1 OPALIN	1.16593238581594	Human_Micro CTSS	1.14411811186564	1.01906645277622	35	Human_Oligo_1 OPALIN/Human_Micro CTSS: 1.019	Fine
GCA	Human_Oligo_1 OPALIN	0.677161664146391	Human_Oligo_5 OPALIN	0.666933960064923	1.01533540754241	36	Human_Oligo_1 OPALIN/Human_Oligo_5 OPALIN: 1.015	Fine
SPTLC2	Human_Oligo_1 OPALIN	1.25758807144435	Human_Oligo_2 OPALIN	1.24160617182155	1.01287195568572	37	Human_Oligo_1 OPALIN/Human_Oligo_2 OPALIN: 1.013	Fine
RNASEH2B	Human_Oligo_1 OPALIN	0.71214080727724	Human_TSHZ1 CALCRL	0.703297138181263	1.01257458422033	38	Human_Oligo_1 OPALIN/Human_TSHZ1 CALCRL: 1.013	Fine
VAPA	Human_Oligo_1 OPALIN	0.975212954767821	Human_SATB2 ST8SIA2	0.963735779942613	1.01190904713104	39	Human_Oligo_1 OPALIN/Human_SATB2 ST8SIA2: 1.012	Fine
AC027644.4	Human_Oligo_1 OPALIN	0.696491469846576	Human_Oligo_5 OPALIN	0.688740191608498	1.01125428475428	40	Human_Oligo_1 OPALIN/Human_Oligo_5 OPALIN: 1.011	Fine
FUS	Human_Oligo_1 OPALIN	0.874747608622841	Human_OPC_2 PDGFRA	0.867901102439788	1.00788857873761	41	Human_Oligo_1 OPALIN/Human_OPC_2 PDGFRA: 1.008	Fine
SMURF1	Human_Oligo_1 OPALIN	1.04030534951191	Human_Oligo_4 OPALIN	1.03256707711737	1.00749420794642	42	Human_Oligo_1 OPALIN/Human_Oligo_4 OPALIN: 1.007	Fine
PPP6R3	Human_Oligo_1 OPALIN	1.34208939284429	Human_Micro CTSS	1.33238777564653	1.00728137661955	43	Human_Oligo_1 OPALIN/Human_Micro CTSS: 1.007	Fine
PRPF4B	Human_Oligo_1 OPALIN	0.814278437249422	Human_SST EPYC	0.809126526561445	1.00636724976731	44	Human_Oligo_1 OPALIN/Human_SST EPYC: 1.006	Fine
FUBP1	Human_Oligo_1 OPALIN	0.842025837660732	Human_OPC_4 PDGFRA	0.837733329768667	1.00512395500994	45	Human_Oligo_1 OPALIN/Human_OPC_4 PDGFRA: 1.005	Fine
KAT6A	Human_Oligo_1 OPALIN	1.21057007449749	Human_Micro CTSS	1.20504254146127	1.00458700240534	46	Human_Oligo_1 OPALIN/Human_Micro CTSS: 1.005	Fine
RBM33	Human_Oligo_1 OPALIN	1.16486310582842	Human_OPC_1 PDGFRA	1.15962353625488	1.00451833669267	47	Human_Oligo_1 OPALIN/Human_OPC_1 PDGFRA: 1.005	Fine
UBL3	Human_Oligo_1 OPALIN	1.05128976438589	Human_Oligo_4 OPALIN	1.04679144750725	1.00429724267365	48	Human_Oligo_1 OPALIN/Human_Oligo_4 OPALIN: 1.004	Fine
THADA	Human_Oligo_1 OPALIN	0.952759777148368	Human_Micro CTSS	0.949151476534954	1.00380160670095	49	Human_Oligo_1 OPALIN/Human_Micro CTSS: 1.004	Fine
PHC3	Human_Oligo_1 OPALIN	1.1983417058077	Human_Oligo_5 OPALIN	1.19430158135792	1.00338283438023	50	Human_Oligo_1 OPALIN/Human_Oligo_5 OPALIN: 1.003	Fine
RAP1A	Human_Oligo_1 OPALIN	1.31416810565407	Human_Micro CTSS	1.30998440114308	1.00319370559477	51	Human_Oligo_1 OPALIN/Human_Micro CTSS: 1.003	Fine
KIAA1147	Human_Oligo_1 OPALIN	0.909030523430065	Human_Micro CTSS	0.906306219988563	1.00300594145932	52	Human_Oligo_1 OPALIN/Human_Micro CTSS: 1.003	Fine
ATF7IP	Human_Oligo_1 OPALIN	1.14009341506146	Human_Micro CTSS	1.13764803135124	1.00214950814561	53	Human_Oligo_1 OPALIN/Human_Micro CTSS: 1.002	Fine
MTMR10	Human_Oligo_1 OPALIN	0.858853815508964	Human_Oligo_5 OPALIN	0.85735623243962	1.00174674541653	54	Human_Oligo_1 OPALIN/Human_Oligo_5 OPALIN: 1.002	Fine
LSM14A	Human_Oligo_1 OPALIN	0.922045691194038	Human_SATB2 ST8SIA2	0.92049605431615	1.00168348019595	55	Human_Oligo_1 OPALIN/Human_SATB2 ST8SIA2: 1.002	Fine
GIGYF2	Human_Oligo_1 OPALIN	1.16503606048245	Human_Astro_2 FGFR3	1.16562796846442	0.999492198198753	56	Human_Oligo_1 OPALIN/Human_Astro_2 FGFR3: 0.999	Fine
SNRNP70	Human_Oligo_1 OPALIN	1.07391777601836	Human_Oligo_5 OPALIN	1.07490785442977	0.999078917874376	57	Human_Oligo_1 OPALIN/Human_Oligo_5 OPALIN: 0.999	Fine
NUP214	Human_Oligo_1 OPALIN	0.746030922898463	Human_HGF C11orf87	0.746728554979191	0.999065748756926	58	Human_Oligo_1 OPALIN/Human_HGF C11orf87: 0.999	Fine
GOLGA4	Human_Oligo_1 OPALIN	1.33755168713421	Human_Oligo_5 OPALIN	1.33934703740886	0.998659533172133	59	Human_Oligo_1 OPALIN/Human_Oligo_5 OPALIN: 0.999	Fine
CLK1	Human_Oligo_1 OPALIN	0.731397837546043	Human_Oligo_5 OPALIN	0.73256430633162	0.998407690935124	60	Human_Oligo_1 OPALIN/Human_Oligo_5 OPALIN: 0.998	Fine
PUM2	Human_Oligo_1 OPALIN	1.23861349270764	Human_Micro CTSS	1.24299642288458	0.996473899605624	61	Human_Oligo_1 OPALIN/Human_Micro CTSS: 0.996	Fine
RBM39	Human_Oligo_1 OPALIN	1.15672520754067	Human_OPC_1 PDGFRA	1.16143905589684	0.995941372616812	62	Human_Oligo_1 OPALIN/Human_OPC_1 PDGFRA: 0.996	Fine
SCAF8	Human_Oligo_1 OPALIN	1.03793976214242	Human_TSHZ1 SEMA3C	1.0423386360882	0.995779803421383	63	Human_Oligo_1 OPALIN/Human_TSHZ1 SEMA3C: 0.996	Fine
RAD51B	Human_Oligo_1 OPALIN	1.39340124588941	Human_Astro_1 FGFR3	1.39931823442473	0.99577152045206	64	Human_Oligo_1 OPALIN/Human_Astro_1 FGFR3: 0.996	Fine
NSD1	Human_Oligo_1 OPALIN	1.08551100433505	Human_Astro_4 FGFR3	1.09175325531161	0.99428236101318	65	Human_Oligo_1 OPALIN/Human_Astro_4 FGFR3: 0.994	Fine
HNRNPD	Human_Oligo_1 OPALIN	0.809521456867388	Human_Micro CTSS	0.814446632190052	0.993952734128913	66	Human_Oligo_1 OPALIN/Human_Micro CTSS: 0.994	Fine
ADAM10	Human_Oligo_1 OPALIN	1.19978983395932	Human_Micro CTSS	1.20747274022983	0.99363720106091	67	Human_Oligo_1 OPALIN/Human_Micro CTSS: 0.994	Fine
PBRM1	Human_Oligo_1 OPALIN	0.990902336852981	Human_Micro CTSS	0.997741161687393	0.993145692392958	68	Human_Oligo_1 OPALIN/Human_Micro CTSS: 0.993	Fine
STAG2	Human_Oligo_1 OPALIN	1.00106280507933	Human_Micro CTSS	1.01158083819802	0.989602380035766	69	Human_Oligo_1 OPALIN/Human_Micro CTSS: 0.99	Fine
SENP6	Human_Oligo_1 OPALIN	1.3316166128729	Human_Oligo_2 OPALIN	1.34616029755446	0.989196171727855	70	Human_Oligo_1 OPALIN/Human_Oligo_2 OPALIN: 0.989	Fine
AC097376.2	Human_Oligo_1 OPALIN	0.720345718640722	Human_LAMP5 BDNF	0.7284990501684	0.988808040963412	71	Human_Oligo_1 OPALIN/Human_LAMP5 BDNF: 0.989	Fine
SLC11A1	Human_Oligo_1 OPALIN	0.750904422290094	Human_Micro CTSS	0.759836640574597	0.988244554411395	72	Human_Oligo_1 OPALIN/Human_Micro CTSS: 0.988	Fine
TRIP12	Human_Oligo_1 OPALIN	1.20585743014131	Human_Oligo_4 OPALIN	1.22190121005572	0.98686982238632	73	Human_Oligo_1 OPALIN/Human_Oligo_4 OPALIN: 0.987	Fine
VMP1	Human_Oligo_1 OPALIN	1.03241617789364	Human_Oligo_2 OPALIN	1.04850648448789	0.984654070497134	74	Human_Oligo_1 OPALIN/Human_Oligo_2 OPALIN: 0.985	Fine
TTC7A	Human_Oligo_1 OPALIN	0.941805368094389	Human_Micro CTSS	0.956726549429236	0.984403922579813	75	Human_Oligo_1 OPALIN/Human_Micro CTSS: 0.984	Fine
PDCD6IP	Human_Oligo_1 OPALIN	0.931478399098756	Human_Oligo_5 OPALIN	0.946410978090239	0.984221887385948	76	Human_Oligo_1 OPALIN/Human_Oligo_5 OPALIN: 0.984	Fine
SF3B1	Human_Oligo_1 OPALIN	0.801639957212288	Human_Micro CTSS	0.814635159755855	0.984047825105583	77	Human_Oligo_1 OPALIN/Human_Micro CTSS: 0.984	Fine
HNRNPU	Human_Oligo_1 OPALIN	1.24397247266416	Human_Oligo_5 OPALIN	1.2653593075016	0.983098211938183	78	Human_Oligo_1 OPALIN/Human_Oligo_5 OPALIN: 0.983	Fine
ZNF33A	Human_Oligo_1 OPALIN	0.709839003900362	Human_SOX11 EBF2	0.722196055219178	0.982889616705168	79	Human_Oligo_1 OPALIN/Human_SOX11 EBF2: 0.983	Fine
INVS	Human_Oligo_1 OPALIN	1.17497529917732	Human_Oligo_5 OPALIN	1.19646308211295	0.982040580058951	80	Human_Oligo_1 OPALIN/Human_Oligo_5 OPALIN: 0.982	Fine
VTI1A	Human_Oligo_1 OPALIN	1.28285132399845	Human_Micro CTSS	1.3064420109344	0.981942798273092	81	Human_Oligo_1 OPALIN/Human_Micro CTSS: 0.982	Fine
CIRBP	Human_Oligo_1 OPALIN	0.922717802568783	Human_Oligo_5 OPALIN	0.940285442392315	0.98131669487636	82	Human_Oligo_1 OPALIN/Human_Oligo_5 OPALIN: 0.981	Fine
KDM3B	Human_Oligo_1 OPALIN	0.697780727482996	Human_Micro CTSS	0.711706039023269	0.980433899985752	83	Human_Oligo_1 OPALIN/Human_Micro CTSS: 0.98	Fine
SDCCAG8	Human_Oligo_1 OPALIN	1.46217653395705	Human_Micro CTSS	1.49139591802822	0.980408030008689	84	Human_Oligo_1 OPALIN/Human_Micro CTSS: 0.98	Fine
ABCG1	Human_Oligo_1 OPALIN	0.747603205421038	Human_Oligo_5 OPALIN	0.762741254266025	0.980153100726728	85	Human_Oligo_1 OPALIN/Human_Oligo_5 OPALIN: 0.98	Fine
RAF1	Human_Oligo_1 OPALIN	0.757554014598799	Human_SATB2 ST8SIA2	0.772979764711326	0.980043785339856	86	Human_Oligo_1 OPALIN/Human_SATB2 ST8SIA2: 0.98	Fine
PPARD	Human_Oligo_1 OPALIN	0.842783930327862	Human_Micro CTSS	0.861627124616471	0.978130685826544	87	Human_Oligo_1 OPALIN/Human_Micro CTSS: 0.978	Fine
ATP11A	Human_Oligo_1 OPALIN	1.22242562723393	Human_Oligo_4 OPALIN	1.2497700987979	0.978120398631501	88	Human_Oligo_1 OPALIN/Human_Oligo_4 OPALIN: 0.978	Fine
HBP1	Human_Oligo_1 OPALIN	0.765861199526221	Human_Oligo_5 OPALIN	0.783934363051345	0.97694556537262	89	Human_Oligo_1 OPALIN/Human_Oligo_5 OPALIN: 0.977	Fine
CNOT2	Human_Oligo_1 OPALIN	1.19514344640402	Human_Oligo_5 OPALIN	1.22348337650219	0.976836685612197	90	Human_Oligo_1 OPALIN/Human_Oligo_5 OPALIN: 0.977	Fine
PKD2	Human_Oligo_1 OPALIN	1.2233585129032	Human_Oligo_5 OPALIN	1.25262329976475	0.976637200611673	91	Human_Oligo_1 OPALIN/Human_Oligo_5 OPALIN: 0.977	Fine
PCM1	Human_Oligo_1 OPALIN	1.35311981539734	Human_Micro CTSS	1.38644094608288	0.975966426280408	92	Human_Oligo_1 OPALIN/Human_Micro CTSS: 0.976	Fine
JAZF1	Human_Oligo_1 OPALIN	1.52360971353265	Human_Micro CTSS	1.56223658489581	0.975274633985263	93	Human_Oligo_1 OPALIN/Human_Micro CTSS: 0.975	Fine
NUMA1	Human_Oligo_1 OPALIN	0.70898308549175	Human_Oligo_5 OPALIN	0.728297941244631	0.973479458530566	94	Human_Oligo_1 OPALIN/Human_Oligo_5 OPALIN: 0.973	Fine
SPG11	Human_Oligo_1 OPALIN	0.931729100548093	Human_OPC_2 PDGFRA	0.957367396225335	0.973220003335891	95	Human_Oligo_1 OPALIN/Human_OPC_2 PDGFRA: 0.973	Fine
SNX29	Human_Oligo_1 OPALIN	1.42722881178733	Human_Micro CTSS	1.46674859243945	0.973056200049664	96	Human_Oligo_1 OPALIN/Human_Micro CTSS: 0.973	Fine
WIPF1	Human_Oligo_1 OPALIN	1.21841613973533	Human_Oligo_2 OPALIN	1.25224963488053	0.972981828700296	97	Human_Oligo_1 OPALIN/Human_Oligo_2 OPALIN: 0.973	Fine
ARID2	Human_Oligo_1 OPALIN	1.18943417024793	Human_OPC_1 PDGFRA	1.22292254028945	0.972616115135476	98	Human_Oligo_1 OPALIN/Human_OPC_1 PDGFRA: 0.973	Fine
ZNF609	Human_Oligo_1 OPALIN	1.30160867157115	Human_Micro CTSS	1.33905376526633	0.972036153688168	99	Human_Oligo_1 OPALIN/Human_Micro CTSS: 0.972	Fine
SF1	Human_Oligo_1 OPALIN	0.907345981250207	Human_Oligo_5 OPALIN	0.934273777403774	0.971177831589798	100	Human_Oligo_1 OPALIN/Human_Oligo_5 OPALIN: 0.971	Fine
BDNF-AS	Human_Astro_4 FGFR3	0.709309113484248	Human_Oligo_2 OPALIN	0.657572775955182	1.07867773639794	1	Human_Astro_4 FGFR3/Human_Oligo_2 OPALIN: 1.079	Fine
ZBTB37	Human_Astro_4 FGFR3	0.634609871385698	Human_Oligo_5 OPALIN	0.603747938971928	1.05111724682046	2	Human_Astro_4 FGFR3/Human_Oligo_5 OPALIN: 1.051	Fine
SCGB2B2	Human_Astro_4 FGFR3	0.769120490933646	Human_Oligo_5 OPALIN	0.733102052094361	1.04913154824268	3	Human_Astro_4 FGFR3/Human_Oligo_5 OPALIN: 1.049	Fine
DNHD1	Human_Astro_4 FGFR3	0.711798082264507	Human_Oligo_5 OPALIN	0.680142010740811	1.04654332628155	4	Human_Astro_4 FGFR3/Human_Oligo_5 OPALIN: 1.047	Fine
NEK9	Human_Astro_4 FGFR3	0.661148814336298	Human_Astro_1 FGFR3	0.634053990931452	1.04273267543832	5	Human_Astro_4 FGFR3/Human_Astro_1 FGFR3: 1.043	Fine
PLXNB1	Human_Astro_4 FGFR3	0.631028721699153	Human_Astro_2 FGFR3	0.608392931846538	1.03720587250071	6	Human_Astro_4 FGFR3/Human_Astro_2 FGFR3: 1.037	Fine
AGO2	Human_Astro_4 FGFR3	1.05366057240565	Human_Astro_1 FGFR3	1.02728879896929	1.02567123623155	7	Human_Astro_4 FGFR3/Human_Astro_1 FGFR3: 1.026	Fine
TOB2	Human_Astro_4 FGFR3	0.689239051803988	Human_Astro_2 FGFR3	0.677632248795434	1.01712846906148	8	Human_Astro_4 FGFR3/Human_Astro_2 FGFR3: 1.017	Fine
SSBP1	Human_Astro_4 FGFR3	0.668195187130082	Human_Astro_2 FGFR3	0.657735700852104	1.01590226327144	9	Human_Astro_4 FGFR3/Human_Astro_2 FGFR3: 1.016	Fine
CBFA2T2	Human_Astro_4 FGFR3	1.16083703396764	Human_Astro_2 FGFR3	1.14625646917924	1.01272015921431	10	Human_Astro_4 FGFR3/Human_Astro_2 FGFR3: 1.013	Fine
LINC00854	Human_Astro_4 FGFR3	0.713982279075413	Human_Oligo_2 OPALIN	0.705778236412666	1.01162410830978	11	Human_Astro_4 FGFR3/Human_Oligo_2 OPALIN: 1.012	Fine
AC115622.1	Human_Astro_4 FGFR3	0.743953097311314	Human_Astro_1 FGFR3	0.738079375048785	1.00795811732599	12	Human_Astro_4 FGFR3/Human_Astro_1 FGFR3: 1.008	Fine
NSD1	Human_Astro_4 FGFR3	1.09175325531161	Human_Oligo_1 OPALIN	1.08551100433505	1.00575051837487	13	Human_Astro_4 FGFR3/Human_Oligo_1 OPALIN: 1.006	Fine
CDKL3	Human_Astro_4 FGFR3	0.680434702688052	Human_Astro_3 FGFR3	0.677871172685341	1.0037817362738	14	Human_Astro_4 FGFR3/Human_Astro_3 FGFR3: 1.004	Fine
ZXDC	Human_Astro_4 FGFR3	0.798782947509472	Human_Astro_2 FGFR3	0.797729054998346	1.00132111586575	15	Human_Astro_4 FGFR3/Human_Astro_2 FGFR3: 1.001	Fine
C1orf198	Human_Astro_4 FGFR3	0.716943050404707	Human_Oligo_5 OPALIN	0.722920365023796	0.991731710838036	16	Human_Astro_4 FGFR3/Human_Oligo_5 OPALIN: 0.992	Fine
RAD51B	Human_Astro_4 FGFR3	1.38366579917507	Human_Astro_1 FGFR3	1.39931823442473	0.988814241918245	17	Human_Astro_4 FGFR3/Human_Astro_1 FGFR3: 0.989	Fine
MAP4	Human_Astro_4 FGFR3	1.32418905727282	Human_Astro_3 FGFR3	1.34009316238461	0.988132089948512	18	Human_Astro_4 FGFR3/Human_Astro_3 FGFR3: 0.988	Fine
PHC3	Human_Astro_4 FGFR3	1.18301459105478	Human_Oligo_1 OPALIN	1.1983417058077	0.98720972934628	19	Human_Astro_4 FGFR3/Human_Oligo_1 OPALIN: 0.987	Fine
TOM1L2	Human_Astro_4 FGFR3	1.18728646754713	Human_Oligo_5 OPALIN	1.2057564894891	0.984681797607575	20	Human_Astro_4 FGFR3/Human_Oligo_5 OPALIN: 0.985	Fine
NRBP2	Human_Astro_4 FGFR3	0.687921302431812	Human_Astro_1 FGFR3	0.69958300364844	0.983330496658995	21	Human_Astro_4 FGFR3/Human_Astro_1 FGFR3: 0.983	Fine
LSM14A	Human_Astro_4 FGFR3	0.90441438059458	Human_Oligo_1 OPALIN	0.922045691194038	0.980878051090261	22	Human_Astro_4 FGFR3/Human_Oligo_1 OPALIN: 0.981	Fine
ENTPD3-AS1	Human_Astro_4 FGFR3	0.735009483250196	Human_Oligo_5 OPALIN	0.750990046895385	0.978720671850109	23	Human_Astro_4 FGFR3/Human_Oligo_5 OPALIN: 0.979	Fine
AC053527.1	Human_Astro_4 FGFR3	0.972200185170936	Human_Astro_2 FGFR3	0.993599356898287	0.978462977478013	24	Human_Astro_4 FGFR3/Human_Astro_2 FGFR3: 0.978	Fine
EMC2	Human_Astro_4 FGFR3	0.763454279898556	Human_Oligo_5 OPALIN	0.781039164794692	0.977485271304214	25	Human_Astro_4 FGFR3/Human_Oligo_5 OPALIN: 0.977	Fine
PLPP1	Human_Astro_4 FGFR3	1.04239853960682	Human_Astro_2 FGFR3	1.06721889145444	0.976742960561922	26	Human_Astro_4 FGFR3/Human_Astro_2 FGFR3: 0.977	Fine
GABPB1-AS1	Human_Astro_4 FGFR3	0.925064635655953	Human_Oligo_5 OPALIN	0.947814780928587	0.975997266839049	27	Human_Astro_4 FGFR3/Human_Oligo_5 OPALIN: 0.976	Fine
CREBZF	Human_Astro_4 FGFR3	0.657568464723912	Human_Oligo_5 OPALIN	0.674503809277419	0.974892143942598	28	Human_Astro_4 FGFR3/Human_Oligo_5 OPALIN: 0.975	Fine
NUMA1	Human_Astro_4 FGFR3	0.708670450374858	Human_Oligo_5 OPALIN	0.728297941244631	0.973050190370948	29	Human_Astro_4 FGFR3/Human_Oligo_5 OPALIN: 0.973	Fine
ALOX12-AS1	Human_Astro_4 FGFR3	0.95497892378861	Human_Astro_2 FGFR3	0.981476575660851	0.973002257486991	30	Human_Astro_4 FGFR3/Human_Astro_2 FGFR3: 0.973	Fine
GIGYF2	Human_Astro_4 FGFR3	1.13359950481314	Human_Astro_2 FGFR3	1.16562796846442	0.972522567647823	31	Human_Astro_4 FGFR3/Human_Astro_2 FGFR3: 0.973	Fine
BBS2	Human_Astro_4 FGFR3	1.12790776552256	Human_Oligo_5 OPALIN	1.16104180524032	0.971461803039123	32	Human_Astro_4 FGFR3/Human_Oligo_5 OPALIN: 0.971	Fine
JPX	Human_Astro_4 FGFR3	1.18486099919784	Human_Oligo_5 OPALIN	1.22064201400021	0.970686725188895	33	Human_Astro_4 FGFR3/Human_Oligo_5 OPALIN: 0.971	Fine
C21orf62-AS1	Human_Astro_4 FGFR3	0.76907942137906	Human_Oligo_5 OPALIN	0.793840279620195	0.968808765595793	34	Human_Astro_4 FGFR3/Human_Oligo_5 OPALIN: 0.969	Fine
PPP6R3	Human_Astro_4 FGFR3	1.29899066840601	Human_Oligo_1 OPALIN	1.34208939284429	0.967886845192221	35	Human_Astro_4 FGFR3/Human_Oligo_1 OPALIN: 0.968	Fine
LINC02062	Human_Astro_4 FGFR3	0.934451346403632	Human_Astro_2 FGFR3	0.966003308665096	0.967337625059415	36	Human_Astro_4 FGFR3/Human_Astro_2 FGFR3: 0.967	Fine
EHMT1	Human_Astro_4 FGFR3	1.16692373253564	Human_Astro_2 FGFR3	1.20716760193885	0.966662566706915	37	Human_Astro_4 FGFR3/Human_Astro_2 FGFR3: 0.967	Fine
GAREM1	Human_Astro_4 FGFR3	1.26566327977345	Human_Astro_2 FGFR3	1.31281408319172	0.964084173058504	38	Human_Astro_4 FGFR3/Human_Astro_2 FGFR3: 0.964	Fine
METTL15	Human_Astro_4 FGFR3	1.15740854523242	Human_Astro_2 FGFR3	1.2006694752834	0.963969326328745	39	Human_Astro_4 FGFR3/Human_Astro_2 FGFR3: 0.964	Fine
GOLGA4	Human_Astro_4 FGFR3	1.28887807283147	Human_Oligo_5 OPALIN	1.33934703740886	0.962318231819123	40	Human_Astro_4 FGFR3/Human_Oligo_5 OPALIN: 0.962	Fine
RHBDD1	Human_Astro_4 FGFR3	0.868578766176025	Human_Astro_1 FGFR3	0.90467718643115	0.960098009769065	41	Human_Astro_4 FGFR3/Human_Astro_1 FGFR3: 0.96	Fine
CIRBP	Human_Astro_4 FGFR3	0.901565473962241	Human_Oligo_5 OPALIN	0.940285442392315	0.958821048710952	42	Human_Astro_4 FGFR3/Human_Oligo_5 OPALIN: 0.959	Fine
SCAF8	Human_Astro_4 FGFR3	0.99939082171534	Human_TSHZ1 SEMA3C	1.0423386360882	0.958796678079554	43	Human_Astro_4 FGFR3/Human_TSHZ1 SEMA3C: 0.959	Fine
SPEN	Human_Astro_4 FGFR3	0.797136843483393	Human_Astro_2 FGFR3	0.832232192295864	0.957829859097791	44	Human_Astro_4 FGFR3/Human_Astro_2 FGFR3: 0.958	Fine
ZHX2	Human_Astro_4 FGFR3	1.42416520307174	Human_OPC_3 PDGFRA	1.48966255938969	0.956032085316838	45	Human_Astro_4 FGFR3/Human_OPC_3 PDGFRA: 0.956	Fine
AL683813.1	Human_Astro_4 FGFR3	0.641799504615675	Human_Astro_2 FGFR3	0.672571377622749	0.954247424093724	46	Human_Astro_4 FGFR3/Human_Astro_2 FGFR3: 0.954	Fine
STARD13	Human_Astro_4 FGFR3	1.29554648010989	Human_Oligo_5 OPALIN	1.36014289077367	0.952507629086656	47	Human_Astro_4 FGFR3/Human_Oligo_5 OPALIN: 0.953	Fine
SH3PXD2B	Human_Astro_4 FGFR3	1.2031785648015	Human_Astro_1 FGFR3	1.26323249177999	0.952460115323765	48	Human_Astro_4 FGFR3/Human_Astro_1 FGFR3: 0.952	Fine
LINC02256	Human_Astro_4 FGFR3	0.777133803398084	Human_Oligo_1 OPALIN	0.817079583431492	0.951111518579809	49	Human_Astro_4 FGFR3/Human_Oligo_1 OPALIN: 0.951	Fine
PARN	Human_Astro_4 FGFR3	0.817128211980862	Human_STRIP2	0.861602148190527	0.948382282584757	50	Human_Astro_4 FGFR3/Human_STRIP2: 0.948	Fine
C20orf194	Human_Astro_4 FGFR3	1.3926103296807	Human_Astro_2 FGFR3	1.46910284694875	0.947932496743219	51	Human_Astro_4 FGFR3/Human_Astro_2 FGFR3: 0.948	Fine
RFX3-AS1	Human_Astro_4 FGFR3	1.37837500564581	Human_Astro_3 FGFR3	1.4551544452432	0.947236226471787	52	Human_Astro_4 FGFR3/Human_Astro_3 FGFR3: 0.947	Fine
ABL1	Human_Astro_4 FGFR3	0.798074263554946	Human_Oligo_1 OPALIN	0.842591727956702	0.947166031988337	53	Human_Astro_4 FGFR3/Human_Oligo_1 OPALIN: 0.947	Fine
TBL1X	Human_Astro_4 FGFR3	1.24666810403709	Human_Astro_2 FGFR3	1.31625413780889	0.947133283935853	54	Human_Astro_4 FGFR3/Human_Astro_2 FGFR3: 0.947	Fine
PCM1	Human_Astro_4 FGFR3	1.31106037140876	Human_Micro CTSS	1.38644094608288	0.945630158365495	55	Human_Astro_4 FGFR3/Human_Micro CTSS: 0.946	Fine
TNRC6B	Human_Astro_4 FGFR3	1.50142748184337	Human_Astro_2 FGFR3	1.59152105837935	0.943391527204977	56	Human_Astro_4 FGFR3/Human_Astro_2 FGFR3: 0.943	Fine
FUBP1	Human_Astro_4 FGFR3	0.794115913485033	Human_Oligo_1 OPALIN	0.842025837660732	0.943101598510564	57	Human_Astro_4 FGFR3/Human_Oligo_1 OPALIN: 0.943	Fine
OTUD7B	Human_Astro_4 FGFR3	1.08601609004927	Human_Astro_1 FGFR3	1.15220721712668	0.942552757790843	58	Human_Astro_4 FGFR3/Human_Astro_1 FGFR3: 0.943	Fine
GLG1	Human_Astro_4 FGFR3	1.19752226698731	Human_TSHZ1 SEMA3C	1.27570904855564	0.938711117823567	59	Human_Astro_4 FGFR3/Human_TSHZ1 SEMA3C: 0.939	Fine
NKTR	Human_Astro_4 FGFR3	1.33588430124326	Human_Oligo_5 OPALIN	1.42430211260741	0.937922010659466	60	Human_Astro_4 FGFR3/Human_Oligo_5 OPALIN: 0.938	Fine
PPP4R3B	Human_Astro_4 FGFR3	0.770476908910977	Human_PRKCD	0.821823005100354	0.937521709819857	61	Human_Astro_4 FGFR3/Human_PRKCD: 0.938	Fine
SNRNP70	Human_Astro_4 FGFR3	1.00769898560629	Human_Oligo_5 OPALIN	1.07490785442977	0.9374747625608	62	Human_Astro_4 FGFR3/Human_Oligo_5 OPALIN: 0.937	Fine
FTO	Human_Astro_4 FGFR3	1.39699044823785	Human_PRKCD	1.49030540676546	0.937385345242664	63	Human_Astro_4 FGFR3/Human_PRKCD: 0.937	Fine
HEPACAM	Human_Astro_4 FGFR3	0.920655216025955	Human_Astro_2 FGFR3	0.982187326090257	0.937351960843112	64	Human_Astro_4 FGFR3/Human_Astro_2 FGFR3: 0.937	Fine
POU2F1	Human_Astro_4 FGFR3	1.35693060455515	Human_Astro_2 FGFR3	1.44774969400451	0.937268790437006	65	Human_Astro_4 FGFR3/Human_Astro_2 FGFR3: 0.937	Fine
PCGF5	Human_Astro_4 FGFR3	1.23268367081469	Human_Oligo_5 OPALIN	1.31685343542924	0.9360826631499	66	Human_Astro_4 FGFR3/Human_Oligo_5 OPALIN: 0.936	Fine
ANKRD12	Human_Astro_4 FGFR3	1.41732467314124	Human_Oligo_4 OPALIN	1.51431934069673	0.935948339990918	67	Human_Astro_4 FGFR3/Human_Oligo_4 OPALIN: 0.936	Fine
P4HA1	Human_Astro_4 FGFR3	0.650436079864721	Human_STRIP2	0.695114397247913	0.935725230897126	68	Human_Astro_4 FGFR3/Human_STRIP2: 0.936	Fine
ATXN2	Human_Astro_4 FGFR3	1.30929285176452	Human_Astro_3 FGFR3	1.40030108356874	0.935008097278424	69	Human_Astro_4 FGFR3/Human_Astro_3 FGFR3: 0.935	Fine
TMEM135	Human_Astro_4 FGFR3	1.05453991190761	Human_HGF C11orf87	1.12803446578457	0.934847244382871	70	Human_Astro_4 FGFR3/Human_HGF C11orf87: 0.935	Fine
KLHDC1	Human_Astro_4 FGFR3	0.729960124334065	Human_Oligo_5 OPALIN	0.782072025072786	0.933366877898655	71	Human_Astro_4 FGFR3/Human_Oligo_5 OPALIN: 0.933	Fine
ADNP	Human_Astro_4 FGFR3	0.982579837046574	Human_Astro_2 FGFR3	1.05313495130869	0.933004678864335	72	Human_Astro_4 FGFR3/Human_Astro_2 FGFR3: 0.933	Fine
ZNF532	Human_Astro_4 FGFR3	1.10750420717632	Human_PRKCD	1.18736164460055	0.932743795635166	73	Human_Astro_4 FGFR3/Human_PRKCD: 0.933	Fine
ASXL1	Human_Astro_4 FGFR3	0.900299264856753	Human_Astro_1 FGFR3	0.965760044974466	0.932218380271215	74	Human_Astro_4 FGFR3/Human_Astro_1 FGFR3: 0.932	Fine
USP34	Human_Astro_4 FGFR3	1.43267761487198	Human_Oligo_5 OPALIN	1.53692708385726	0.932170192014806	75	Human_Astro_4 FGFR3/Human_Oligo_5 OPALIN: 0.932	Fine
WDFY3	Human_Astro_4 FGFR3	1.49648241517621	Human_Oligo_4 OPALIN	1.60546408544316	0.93211827579633	76	Human_Astro_4 FGFR3/Human_Oligo_4 OPALIN: 0.932	Fine
RPRD2	Human_Astro_4 FGFR3	1.07848259515889	Human_DRD2 ISL1	1.15730932541542	0.931887933048296	77	Human_Astro_4 FGFR3/Human_DRD2 ISL1: 0.932	Fine
PRTFDC1	Human_Astro_4 FGFR3	0.822573544137686	Human_Oligo_5 OPALIN	0.883781906559291	0.930742684402876	78	Human_Astro_4 FGFR3/Human_Oligo_5 OPALIN: 0.931	Fine
AC097376.2	Human_Astro_4 FGFR3	0.677951943144608	Human_LAMP5 BDNF	0.7284990501684	0.930614724875608	79	Human_Astro_4 FGFR3/Human_LAMP5 BDNF: 0.931	Fine
KANTR	Human_Astro_4 FGFR3	0.923251515030487	Human_Astro_1 FGFR3	0.99269162823841	0.930048656367589	80	Human_Astro_4 FGFR3/Human_Astro_1 FGFR3: 0.93	Fine
RAF1	Human_Astro_4 FGFR3	0.71853000143521	Human_SATB2 ST8SIA2	0.772979764711326	0.92955861749311	81	Human_Astro_4 FGFR3/Human_SATB2 ST8SIA2: 0.93	Fine
GON4L	Human_Astro_4 FGFR3	0.634774866646151	Human_HGF C11orf87	0.682910651751058	0.929513787811801	82	Human_Astro_4 FGFR3/Human_HGF C11orf87: 0.93	Fine
FBXL7	Human_Astro_4 FGFR3	1.68138069221249	Human_Astro_1 FGFR3	1.8092470927967	0.929326181540765	83	Human_Astro_4 FGFR3/Human_Astro_1 FGFR3: 0.929	Fine
AC104596.1	Human_Astro_4 FGFR3	1.2008689647289	Human_Astro_2 FGFR3	1.29264491674258	0.929001421175312	84	Human_Astro_4 FGFR3/Human_Astro_2 FGFR3: 0.929	Fine
PRKN	Human_Astro_4 FGFR3	1.55227414488042	Human_Astro_2 FGFR3	1.67111344918112	0.928886154103461	85	Human_Astro_4 FGFR3/Human_Astro_2 FGFR3: 0.929	Fine
COG5	Human_Astro_4 FGFR3	1.20440787075583	Human_SATB2 ST8SIA2	1.2984372058719	0.927582685792706	86	Human_Astro_4 FGFR3/Human_SATB2 ST8SIA2: 0.928	Fine
HERC2	Human_Astro_4 FGFR3	1.18485105731276	Human_SATB2 IL15	1.27740370954828	0.927546278796817	87	Human_Astro_4 FGFR3/Human_SATB2 IL15: 0.928	Fine
TMEM161B-AS1	Human_Astro_4 FGFR3	1.49391698516516	Human_Astro_2 FGFR3	1.61066039116261	0.927518298309191	88	Human_Astro_4 FGFR3/Human_Astro_2 FGFR3: 0.928	Fine
FOXO3	Human_Astro_4 FGFR3	1.15177603422947	Human_Micro CTSS	1.24285576494607	0.926717376798303	89	Human_Astro_4 FGFR3/Human_Micro CTSS: 0.927	Fine
CHD2	Human_Astro_4 FGFR3	1.03398627624731	Human_PRKCD	1.11639001385279	0.926187321112721	90	Human_Astro_4 FGFR3/Human_PRKCD: 0.926	Fine
GMDS-DT	Human_Astro_4 FGFR3	1.14483582259507	Human_Astro_2 FGFR3	1.23688688400759	0.925578431946614	91	Human_Astro_4 FGFR3/Human_Astro_2 FGFR3: 0.926	Fine
BRWD1	Human_Astro_4 FGFR3	1.2192969997484	Human_PRKCD	1.31841194960226	0.924822473064078	92	Human_Astro_4 FGFR3/Human_PRKCD: 0.925	Fine
TESK2	Human_Astro_4 FGFR3	0.863243597848675	Human_Astro_2 FGFR3	0.93348100681945	0.924757538227706	93	Human_Astro_4 FGFR3/Human_Astro_2 FGFR3: 0.925	Fine
KMT2C	Human_Astro_4 FGFR3	1.53113404320576	Human_Oligo_2 OPALIN	1.65573907992543	0.924743555170971	94	Human_Astro_4 FGFR3/Human_Oligo_2 OPALIN: 0.925	Fine
UBR5	Human_Astro_4 FGFR3	1.39111399489501	Human_Astro_1 FGFR3	1.50434684598233	0.924729558618924	95	Human_Astro_4 FGFR3/Human_Astro_1 FGFR3: 0.925	Fine
GPBP1	Human_Astro_4 FGFR3	1.0073175775085	Human_Oligo_5 OPALIN	1.08935774476462	0.924689416630672	96	Human_Astro_4 FGFR3/Human_Oligo_5 OPALIN: 0.925	Fine
ZNF438	Human_Astro_4 FGFR3	0.976520350740725	Human_Astro_2 FGFR3	1.05619321505955	0.924566013885697	97	Human_Astro_4 FGFR3/Human_Astro_2 FGFR3: 0.925	Fine
U2SURP	Human_Astro_4 FGFR3	0.923765556923358	Human_Oligo_5 OPALIN	1.00039936538679	0.923396784209474	98	Human_Astro_4 FGFR3/Human_Oligo_5 OPALIN: 0.923	Fine
NF1	Human_Astro_4 FGFR3	1.43664768330148	Human_OPC_3 PDGFRA	1.55619597039147	0.923179156504358	99	Human_Astro_4 FGFR3/Human_OPC_3 PDGFRA: 0.923	Fine
TAOK1	Human_Astro_4 FGFR3	1.26833175872426	Human_Oligo_2 OPALIN	1.37402736310554	0.923076055674471	100	Human_Astro_4 FGFR3/Human_Oligo_2 OPALIN: 0.923	Fine
LINC01088	Human_Astro_3 FGFR3	1.25100972415393	Human_Astro_4 FGFR3	0.502692783605065	2.48861683508226	1	Human_Astro_3 FGFR3/Human_Astro_4 FGFR3: 2.489	Fine
AC073941.1	Human_Astro_3 FGFR3	1.10146201462914	Human_Astro_1 FGFR3	0.480142687754881	2.2940305928213	2	Human_Astro_3 FGFR3/Human_Astro_1 FGFR3: 2.294	Fine
HSPB8	Human_Astro_3 FGFR3	1.0008259689328	Human_Astro_1 FGFR3	0.530575840833643	1.88630143310012	3	Human_Astro_3 FGFR3/Human_Astro_1 FGFR3: 1.886	Fine
SPAG1	Human_Astro_3 FGFR3	0.783850035686655	Human_DRD2 ISL1	0.43568916340049	1.79910381421659	4	Human_Astro_3 FGFR3/Human_DRD2 ISL1: 1.799	Fine
LMNTD1	Human_Astro_3 FGFR3	1.03411139116888	Human_TSHZ1 CALCRL	0.592593882323609	1.74505917461389	5	Human_Astro_3 FGFR3/Human_TSHZ1 CALCRL: 1.745	Fine
SERPINI2	Human_Astro_3 FGFR3	1.14840486812807	Human_Astro_2 FGFR3	0.68998568013816	1.66438942312269	6	Human_Astro_3 FGFR3/Human_Astro_2 FGFR3: 1.664	Fine
CD109	Human_Astro_3 FGFR3	0.850902278928723	Human_Astro_2 FGFR3	0.531629270670692	1.60055573662309	7	Human_Astro_3 FGFR3/Human_Astro_2 FGFR3: 1.601	Fine
GMPR	Human_Astro_3 FGFR3	0.934594304818473	Human_Astro_1 FGFR3	0.59618725088458	1.56761873628091	8	Human_Astro_3 FGFR3/Human_Astro_1 FGFR3: 1.568	Fine
ANGPT1	Human_Astro_3 FGFR3	0.823418053622124	Human_TFAP2C	0.528626095873574	1.55765683920957	9	Human_Astro_3 FGFR3/Human_TFAP2C: 1.558	Fine
MIR4300HG	Human_Astro_3 FGFR3	1.49746547080241	Human_Astro_2 FGFR3	0.963696804134225	1.553876140689	10	Human_Astro_3 FGFR3/Human_Astro_2 FGFR3: 1.554	Fine
ABI3BP	Human_Astro_3 FGFR3	0.988484772789922	Human_Astro_1 FGFR3	0.642379451179121	1.53878641506279	11	Human_Astro_3 FGFR3/Human_Astro_1 FGFR3: 1.539	Fine
WDR49	Human_Astro_3 FGFR3	1.51791838677697	Human_Astro_1 FGFR3	1.01533728523033	1.49498930932358	12	Human_Astro_3 FGFR3/Human_Astro_1 FGFR3: 1.495	Fine
KIF27	Human_Astro_3 FGFR3	0.810572369316618	Human_STRIP2	0.559260335062925	1.44936502465425	13	Human_Astro_3 FGFR3/Human_STRIP2: 1.449	Fine
TNC	Human_Astro_3 FGFR3	0.870514904746207	Human_Astro_1 FGFR3	0.633059868755208	1.375090963289	14	Human_Astro_3 FGFR3/Human_Astro_1 FGFR3: 1.375	Fine
FRMPD2	Human_Astro_3 FGFR3	1.17210131533914	Human_Astro_2 FGFR3	0.869678251505494	1.3477413207817	15	Human_Astro_3 FGFR3/Human_Astro_2 FGFR3: 1.348	Fine
CASC2	Human_Astro_3 FGFR3	1.18883401416257	Human_Astro_2 FGFR3	0.885206599235096	1.34300175257373	16	Human_Astro_3 FGFR3/Human_Astro_2 FGFR3: 1.343	Fine
CFAP70	Human_Astro_3 FGFR3	0.989967892635858	Human_LAMP5 ABO	0.749652029517142	1.32056988263409	17	Human_Astro_3 FGFR3/Human_LAMP5 ABO: 1.321	Fine
HSPB1	Human_Astro_3 FGFR3	0.790552301308181	Human_Endo NOSTRIN	0.610057008932182	1.29586627107511	18	Human_Astro_3 FGFR3/Human_Endo NOSTRIN: 1.296	Fine
CFAP47	Human_Astro_3 FGFR3	1.24966154385997	Human_STRIP2	0.981254115329751	1.27353508570002	19	Human_Astro_3 FGFR3/Human_STRIP2: 1.274	Fine
SMAD9	Human_Astro_3 FGFR3	0.792425272746254	Human_TFAP2C	0.655404233672115	1.20906340245383	20	Human_Astro_3 FGFR3/Human_TFAP2C: 1.209	Fine
WWTR1	Human_Astro_3 FGFR3	1.02605067161114	Human_Astro_1 FGFR3	0.850435514851538	1.20650026215128	21	Human_Astro_3 FGFR3/Human_Astro_1 FGFR3: 1.207	Fine
SLC16A9	Human_Astro_3 FGFR3	0.941312834974434	Human_Astro_2 FGFR3	0.781721195616464	1.20415416679615	22	Human_Astro_3 FGFR3/Human_Astro_2 FGFR3: 1.204	Fine
ZFAND5	Human_Astro_3 FGFR3	1.13040442600395	Human_Endo NOSTRIN	0.947521409258772	1.19301201530448	23	Human_Astro_3 FGFR3/Human_Endo NOSTRIN: 1.193	Fine
NEK11	Human_Astro_3 FGFR3	1.11273892882231	Human_TFAP2C	0.933259037102728	1.1923151928716	24	Human_Astro_3 FGFR3/Human_TFAP2C: 1.192	Fine
IQCK	Human_Astro_3 FGFR3	1.12356196282429	Human_Astro_2 FGFR3	0.963573753382456	1.16603628822415	25	Human_Astro_3 FGFR3/Human_Astro_2 FGFR3: 1.166	Fine
SNTB1	Human_Astro_3 FGFR3	0.804288013603547	Human_Astro_2 FGFR3	0.693904510373604	1.1590759269896	26	Human_Astro_3 FGFR3/Human_Astro_2 FGFR3: 1.159	Fine
IFT88	Human_Astro_3 FGFR3	1.11288099179132	Human_Astro_4 FGFR3	0.964189624278718	1.15421382243543	27	Human_Astro_3 FGFR3/Human_Astro_4 FGFR3: 1.154	Fine
MOK	Human_Astro_3 FGFR3	1.11464644822382	Human_Astro_2 FGFR3	0.966200453075898	1.15363892107	28	Human_Astro_3 FGFR3/Human_Astro_2 FGFR3: 1.154	Fine
RFX2	Human_Astro_3 FGFR3	1.01586963018202	Human_PRKCD	0.891613191266599	1.13936137344368	29	Human_Astro_3 FGFR3/Human_PRKCD: 1.139	Fine
ZFP36L1	Human_Astro_3 FGFR3	1.30548145766037	Human_Astro_1 FGFR3	1.14683653048607	1.13833264197388	30	Human_Astro_3 FGFR3/Human_Astro_1 FGFR3: 1.138	Fine
DGLUCY	Human_Astro_3 FGFR3	1.07433082794927	Human_Astro_2 FGFR3	0.955211781200322	1.12470433163969	31	Human_Astro_3 FGFR3/Human_Astro_2 FGFR3: 1.125	Fine
PLEKHA7	Human_Astro_3 FGFR3	1.04236886673537	Human_Astro_2 FGFR3	0.92901413961031	1.12201614840072	32	Human_Astro_3 FGFR3/Human_Astro_2 FGFR3: 1.122	Fine
DPYSL3	Human_Astro_3 FGFR3	1.19897651552005	Human_Astro_1 FGFR3	1.07289542330459	1.11751480104848	33	Human_Astro_3 FGFR3/Human_Astro_1 FGFR3: 1.118	Fine
AZIN1-AS1	Human_Astro_3 FGFR3	0.850905774538557	Human_Astro_2 FGFR3	0.762375750850863	1.11612387144907	34	Human_Astro_3 FGFR3/Human_Astro_2 FGFR3: 1.116	Fine
EFCAB2	Human_Astro_3 FGFR3	0.967305290284781	Human_TFAP2C	0.866773148263921	1.11598437517616	35	Human_Astro_3 FGFR3/Human_TFAP2C: 1.116	Fine
C8orf37-AS1	Human_Astro_3 FGFR3	0.872265121754305	Human_Astro_1 FGFR3	0.78314896341532	1.11379209129046	36	Human_Astro_3 FGFR3/Human_Astro_1 FGFR3: 1.114	Fine
COL21A1	Human_Astro_3 FGFR3	1.11156308614964	Human_SATB2 CALCRL	0.99930542396599	1.1123356878602	37	Human_Astro_3 FGFR3/Human_SATB2 CALCRL: 1.112	Fine
ANTXR1	Human_Astro_3 FGFR3	1.09927279897672	Human_TSHZ1 SEMA3C	0.990587197546228	1.10971835866617	38	Human_Astro_3 FGFR3/Human_TSHZ1 SEMA3C: 1.11	Fine
LINC00271	Human_Astro_3 FGFR3	0.783387994395441	Human_Astro_1 FGFR3	0.71342978668057	1.09805899476159	39	Human_Astro_3 FGFR3/Human_Astro_1 FGFR3: 1.098	Fine
LAMA1	Human_Astro_3 FGFR3	0.857900203831581	Human_Astro_1 FGFR3	0.784217188362677	1.09395740945534	40	Human_Astro_3 FGFR3/Human_Astro_1 FGFR3: 1.094	Fine
AC245297.3	Human_Astro_3 FGFR3	1.43497415070349	Human_Astro_2 FGFR3	1.32465659470372	1.08328011685508	41	Human_Astro_3 FGFR3/Human_Astro_2 FGFR3: 1.083	Fine
TCF7L1	Human_Astro_3 FGFR3	0.79780105840729	Human_Astro_1 FGFR3	0.737083780264756	1.08237500236503	42	Human_Astro_3 FGFR3/Human_Astro_1 FGFR3: 1.082	Fine
RFX3	Human_Astro_3 FGFR3	1.70067847712462	Human_Astro_2 FGFR3	1.57537624294487	1.07953797370051	43	Human_Astro_3 FGFR3/Human_Astro_2 FGFR3: 1.08	Fine
MAOB	Human_Astro_3 FGFR3	1.06151922613418	Human_Astro_1 FGFR3	0.98618677162482	1.07638761406751	44	Human_Astro_3 FGFR3/Human_Astro_1 FGFR3: 1.076	Fine
TEX9	Human_Astro_3 FGFR3	0.929057755429486	Human_STRIP2	0.864997591183038	1.07405819958277	45	Human_Astro_3 FGFR3/Human_STRIP2: 1.074	Fine
RNF19A	Human_Astro_3 FGFR3	1.52298018463458	Human_Astro_1 FGFR3	1.42403736487584	1.06948049412128	46	Human_Astro_3 FGFR3/Human_Astro_1 FGFR3: 1.069	Fine
DAAM1	Human_Astro_3 FGFR3	1.48564464613678	Human_Astro_1 FGFR3	1.38936365796954	1.06929862287311	47	Human_Astro_3 FGFR3/Human_Astro_1 FGFR3: 1.069	Fine
CFAP54	Human_Astro_3 FGFR3	0.941975576075421	Human_DRD2 ISL1	0.882823660891125	1.06700309224221	48	Human_Astro_3 FGFR3/Human_DRD2 ISL1: 1.067	Fine
STK33	Human_Astro_3 FGFR3	1.3332369012814	Human_Astro_1 FGFR3	1.24959141243111	1.06693827119662	49	Human_Astro_3 FGFR3/Human_Astro_1 FGFR3: 1.067	Fine
TMEM232	Human_Astro_3 FGFR3	1.43385564976456	Human_HGF NPSR1	1.34441740048429	1.06652565583282	50	Human_Astro_3 FGFR3/Human_HGF NPSR1: 1.067	Fine
CAB39L	Human_Astro_3 FGFR3	0.937392169981498	Human_SATB2 ST8SIA2	0.882730657265714	1.06192320643434	51	Human_Astro_3 FGFR3/Human_SATB2 ST8SIA2: 1.062	Fine
ST8SIA1	Human_Astro_3 FGFR3	1.27474510739243	Human_Astro_1 FGFR3	1.20191844147283	1.06059201973002	52	Human_Astro_3 FGFR3/Human_Astro_1 FGFR3: 1.061	Fine
PLEKHA5	Human_Astro_3 FGFR3	1.72292198220072	Human_DRD2 ISL1	1.62621850484218	1.05946524226025	53	Human_Astro_3 FGFR3/Human_DRD2 ISL1: 1.059	Fine
NUBPL	Human_Astro_3 FGFR3	1.04352086599093	Human_LAMP5 ABO	0.986751293745755	1.05753179408529	54	Human_Astro_3 FGFR3/Human_LAMP5 ABO: 1.058	Fine
AL356599.1	Human_Astro_3 FGFR3	0.782013760236386	Human_Astro_2 FGFR3	0.740462047871292	1.0561159244887	55	Human_Astro_3 FGFR3/Human_Astro_2 FGFR3: 1.056	Fine
UTRN	Human_Astro_3 FGFR3	1.49476829161915	Human_OPC_1 PDGFRA	1.41611193737347	1.05554388192756	56	Human_Astro_3 FGFR3/Human_OPC_1 PDGFRA: 1.056	Fine
AK3	Human_Astro_3 FGFR3	0.891863562647963	Human_Astro_1 FGFR3	0.851161916080978	1.04781892351856	57	Human_Astro_3 FGFR3/Human_Astro_1 FGFR3: 1.048	Fine
CRB1	Human_Astro_3 FGFR3	1.43329984159275	Human_Astro_2 FGFR3	1.36821474303445	1.04756935918842	58	Human_Astro_3 FGFR3/Human_Astro_2 FGFR3: 1.048	Fine
SLC14A1	Human_Astro_3 FGFR3	1.67643689345014	Human_Astro_2 FGFR3	1.60306451056458	1.04577007500447	59	Human_Astro_3 FGFR3/Human_Astro_2 FGFR3: 1.046	Fine
TAPT1-AS1	Human_Astro_3 FGFR3	1.21125406787212	Human_SATB2 IL15	1.16511395197514	1.03960137617334	60	Human_Astro_3 FGFR3/Human_SATB2 IL15: 1.04	Fine
ULK4	Human_Astro_3 FGFR3	1.17415179005083	Human_PRKCD	1.13077527434764	1.03835997893411	61	Human_Astro_3 FGFR3/Human_PRKCD: 1.038	Fine
LIFR	Human_Astro_3 FGFR3	1.66322858308612	Human_Astro_2 FGFR3	1.60280601324446	1.03769799298378	62	Human_Astro_3 FGFR3/Human_Astro_2 FGFR3: 1.038	Fine
ATP9A	Human_Astro_3 FGFR3	1.3235474030614	Human_PRKCD	1.27631225985478	1.03700908053018	63	Human_Astro_3 FGFR3/Human_PRKCD: 1.037	Fine
NIPSNAP2	Human_Astro_3 FGFR3	0.863779338393644	Human_Astro_2 FGFR3	0.833214868248805	1.03668257889958	64	Human_Astro_3 FGFR3/Human_Astro_2 FGFR3: 1.037	Fine
DYNC2H1	Human_Astro_3 FGFR3	1.37868864077417	Human_PRKCD	1.33115699891347	1.03570701419855	65	Human_Astro_3 FGFR3/Human_PRKCD: 1.036	Fine
RFX3-AS1	Human_Astro_3 FGFR3	1.4551544452432	Human_Astro_2 FGFR3	1.40787276784871	1.03358377154119	66	Human_Astro_3 FGFR3/Human_Astro_2 FGFR3: 1.034	Fine
AQP4-AS1	Human_Astro_3 FGFR3	1.36790527882034	Human_Astro_1 FGFR3	1.32606731965862	1.0315504036194	67	Human_Astro_3 FGFR3/Human_Astro_1 FGFR3: 1.032	Fine
PARD3B	Human_Astro_3 FGFR3	1.81987859436894	Human_Astro_1 FGFR3	1.76493167551753	1.03113260394927	68	Human_Astro_3 FGFR3/Human_Astro_1 FGFR3: 1.031	Fine
ARMH1	Human_Astro_3 FGFR3	0.983518742508024	Human_Astro_1 FGFR3	0.954111961114405	1.03082110128802	69	Human_Astro_3 FGFR3/Human_Astro_1 FGFR3: 1.031	Fine
ADGRA3	Human_Astro_3 FGFR3	1.49510003736104	Human_Astro_1 FGFR3	1.45423416367985	1.02810130218491	70	Human_Astro_3 FGFR3/Human_Astro_1 FGFR3: 1.028	Fine
GRAMD2B	Human_Astro_3 FGFR3	1.6787819740437	Human_Astro_2 FGFR3	1.63637079448855	1.02591782968627	71	Human_Astro_3 FGFR3/Human_Astro_2 FGFR3: 1.026	Fine
ITGB8	Human_Astro_3 FGFR3	1.3512802709909	Human_Oligo_2 OPALIN	1.31821015452929	1.02508713527049	72	Human_Astro_3 FGFR3/Human_Oligo_2 OPALIN: 1.025	Fine
ZMAT1	Human_Astro_3 FGFR3	1.24675259894644	Human_Astro_2 FGFR3	1.21720065509123	1.02427861316999	73	Human_Astro_3 FGFR3/Human_Astro_2 FGFR3: 1.024	Fine
AC097103.2	Human_Astro_3 FGFR3	1.20450599967926	Human_Astro_2 FGFR3	1.177932129027	1.02255976384158	74	Human_Astro_3 FGFR3/Human_Astro_2 FGFR3: 1.023	Fine
NEBL	Human_Astro_3 FGFR3	1.84448216728613	Human_Astro_2 FGFR3	1.80504291144626	1.02184948379331	75	Human_Astro_3 FGFR3/Human_Astro_2 FGFR3: 1.022	Fine
MAPK10	Human_Astro_3 FGFR3	1.86385070648336	Human_Astro_2 FGFR3	1.82630800213038	1.02055661164995	76	Human_Astro_3 FGFR3/Human_Astro_2 FGFR3: 1.021	Fine
WWOX	Human_Astro_3 FGFR3	1.87101157318879	Human_Oligo_6 OPALIN	1.83447564828218	1.01991627686135	77	Human_Astro_3 FGFR3/Human_Oligo_6 OPALIN: 1.02	Fine
PLCE1	Human_Astro_3 FGFR3	1.25072960940267	Human_OPC_1 PDGFRA	1.22831140393381	1.01825123938203	78	Human_Astro_3 FGFR3/Human_OPC_1 PDGFRA: 1.018	Fine
DPP10	Human_Astro_3 FGFR3	2.03495105356355	Human_Astro_2 FGFR3	2.00089765854987	1.01701905885499	79	Human_Astro_3 FGFR3/Human_Astro_2 FGFR3: 1.017	Fine
MUC20-OT1	Human_Astro_3 FGFR3	1.49826170570163	Human_Astro_2 FGFR3	1.47541068135571	1.01548790762781	80	Human_Astro_3 FGFR3/Human_Astro_2 FGFR3: 1.015	Fine
PDE4DIP	Human_Astro_3 FGFR3	1.80987750755473	Human_Oligo_2 OPALIN	1.7868349810171	1.01289572164326	81	Human_Astro_3 FGFR3/Human_Oligo_2 OPALIN: 1.013	Fine
MIR99AHG	Human_Astro_3 FGFR3	1.89748627927918	Human_Astro_2 FGFR3	1.87430564337619	1.012367585823	82	Human_Astro_3 FGFR3/Human_Astro_2 FGFR3: 1.012	Fine
ATXN2	Human_Astro_3 FGFR3	1.40030108356874	Human_Astro_2 FGFR3	1.38366717514945	1.01202161091774	83	Human_Astro_3 FGFR3/Human_Astro_2 FGFR3: 1.012	Fine
MAP4	Human_Astro_3 FGFR3	1.34009316238461	Human_Astro_4 FGFR3	1.32418905727282	1.01201044897966	84	Human_Astro_3 FGFR3/Human_Astro_4 FGFR3: 1.012	Fine
SLC18B1	Human_Astro_3 FGFR3	0.778023262345669	Human_Astro_2 FGFR3	0.769226292015248	1.01143612799216	85	Human_Astro_3 FGFR3/Human_Astro_2 FGFR3: 1.011	Fine
SSBP2	Human_Astro_3 FGFR3	1.63144858745909	Human_DRD2 PAX6	1.61328919798171	1.01125612785364	86	Human_Astro_3 FGFR3/Human_DRD2 PAX6: 1.011	Fine
CEP95	Human_Astro_3 FGFR3	0.780660893042487	Human_TFAP2C	0.773399943028875	1.00938835085141	87	Human_Astro_3 FGFR3/Human_TFAP2C: 1.009	Fine
DPH6-DT	Human_Astro_3 FGFR3	1.00208062400682	Human_Astro_2 FGFR3	0.994028066216512	1.00810093604394	88	Human_Astro_3 FGFR3/Human_Astro_2 FGFR3: 1.008	Fine
CLYBL	Human_Astro_3 FGFR3	0.867278826300716	Human_Astro_2 FGFR3	0.862321745205346	1.0057485284616	89	Human_Astro_3 FGFR3/Human_Astro_2 FGFR3: 1.006	Fine
PRKG1	Human_Astro_3 FGFR3	1.86245113898352	Human_Astro_2 FGFR3	1.85687325527522	1.00300391192154	90	Human_Astro_3 FGFR3/Human_Astro_2 FGFR3: 1.003	Fine
ITPKB	Human_Astro_3 FGFR3	1.4619643986129	Human_Astro_1 FGFR3	1.45993003959869	1.00139346335717	91	Human_Astro_3 FGFR3/Human_Astro_1 FGFR3: 1.001	Fine
TRPS1	Human_Astro_3 FGFR3	1.73213691083901	Human_Astro_2 FGFR3	1.73084518908706	1.00074629537066	92	Human_Astro_3 FGFR3/Human_Astro_2 FGFR3: 1.001	Fine
C11orf49	Human_Astro_3 FGFR3	1.22491350568395	Human_PRKCD	1.22528296581344	0.99969846954557	93	Human_Astro_3 FGFR3/Human_PRKCD: 1	Fine
KATNAL2	Human_Astro_3 FGFR3	1.18264968963775	Human_Astro_2 FGFR3	1.18392524221387	0.998922607162474	94	Human_Astro_3 FGFR3/Human_Astro_2 FGFR3: 0.999	Fine
TNRC6B	Human_Astro_3 FGFR3	1.58973632862504	Human_Astro_2 FGFR3	1.59152105837935	0.998878601231876	95	Human_Astro_3 FGFR3/Human_Astro_2 FGFR3: 0.999	Fine
FAM182B	Human_Astro_3 FGFR3	1.29820717497868	Human_Astro_2 FGFR3	1.29988353285099	0.998710378407032	96	Human_Astro_3 FGFR3/Human_Astro_2 FGFR3: 0.999	Fine
TNRC6A	Human_Astro_3 FGFR3	1.73972426572245	Human_Astro_2 FGFR3	1.7462149336421	0.996283007438203	97	Human_Astro_3 FGFR3/Human_Astro_2 FGFR3: 0.996	Fine
NRG3	Human_Astro_3 FGFR3	1.95496583978098	Human_Astro_1 FGFR3	1.96459858756053	0.99509683665633	98	Human_Astro_3 FGFR3/Human_Astro_1 FGFR3: 0.995	Fine
TEAD1	Human_Astro_3 FGFR3	1.43625372654576	Human_Astro_2 FGFR3	1.44504245384821	0.993918014464529	99	Human_Astro_3 FGFR3/Human_Astro_2 FGFR3: 0.994	Fine
RIMKLB	Human_Astro_3 FGFR3	0.948723604855523	Human_Astro_2 FGFR3	0.954736068101548	0.993702486533289	100	Human_Astro_3 FGFR3/Human_Astro_2 FGFR3: 0.994	Fine
CEP112	Human_CALCR LHX8	1.24805595962427	Human_STRIP2	1.2225772220825	1.02084018668233	1	Human_CALCR LHX8/Human_STRIP2: 1.021	Fine
RNLS	Human_CALCR LHX8	0.681090945981884	Human_STRIP2	0.670322855842418	1.01606403548024	2	Human_CALCR LHX8/Human_STRIP2: 1.016	Fine
SLC41A2	Human_CALCR LHX8	1.13192722907847	Human_STRIP2	1.1330701099738	0.998991341413676	3	Human_CALCR LHX8/Human_STRIP2: 0.999	Fine
LINC00632	Human_CALCR LHX8	1.3011044888827	Human_DRD2 PAX6	1.30574867456188	0.996443277508406	4	Human_CALCR LHX8/Human_DRD2 PAX6: 0.996	Fine
DENND6A	Human_CALCR LHX8	0.807141632505042	Human_HGF C11orf87	0.810317047451431	0.996081268490678	5	Human_CALCR LHX8/Human_HGF C11orf87: 0.996	Fine
MAP2K4	Human_CALCR LHX8	1.28893064587051	Human_PVALB ADAMTS5	1.30508998503751	0.987618218396993	6	Human_CALCR LHX8/Human_PVALB ADAMTS5: 0.988	Fine
ZNF33A	Human_CALCR LHX8	0.712847114618624	Human_SOX11 EBF2	0.722196055219178	0.987054843995629	7	Human_CALCR LHX8/Human_SOX11 EBF2: 0.987	Fine
DIDO1	Human_CALCR LHX8	0.766788208395333	Human_STRIP2	0.780082011349107	0.982958454674806	8	Human_CALCR LHX8/Human_STRIP2: 0.983	Fine
CNNM2	Human_CALCR LHX8	1.09900198126641	Human_HTR3A DRD2	1.122133591868	0.979386045681884	9	Human_CALCR LHX8/Human_HTR3A DRD2: 0.979	Fine
TRANK1	Human_CALCR LHX8	1.00617593520196	Human_TSHZ1 CALCRL	1.03269605521269	0.974319530052564	10	Human_CALCR LHX8/Human_TSHZ1 CALCRL: 0.974	Fine
TAF15	Human_CALCR LHX8	1.13350186886004	Human_OPC_1 PDGFRA	1.16441010606864	0.973455883758207	11	Human_CALCR LHX8/Human_OPC_1 PDGFRA: 0.973	Fine
SARM1	Human_CALCR LHX8	0.534669136317412	Human_STRIP2	0.55004293911883	0.972049813372668	12	Human_CALCR LHX8/Human_STRIP2: 0.972	Fine
WDR70	Human_CALCR LHX8	1.19511896929519	Human_TFAP2C	1.23117555671194	0.970713691300819	13	Human_CALCR LHX8/Human_TFAP2C: 0.971	Fine
UBE3C	Human_CALCR LHX8	1.11827744129705	Human_TFAP2C	1.15580124205001	0.96753438274006	14	Human_CALCR LHX8/Human_TFAP2C: 0.968	Fine
WNK2	Human_CALCR LHX8	1.12892294006808	Human_LAMP5 ABO	1.1668845531824	0.967467550229551	15	Human_CALCR LHX8/Human_LAMP5 ABO: 0.967	Fine
SNAP91	Human_CALCR LHX8	1.41920037293503	Human_SST EPYC	1.47252876407174	0.963784482559615	16	Human_CALCR LHX8/Human_SST EPYC: 0.964	Fine
RPRD2	Human_CALCR LHX8	1.11471144045957	Human_DRD2 ISL1	1.15730932541542	0.963192308209776	17	Human_CALCR LHX8/Human_DRD2 ISL1: 0.963	Fine
ELP3	Human_CALCR LHX8	0.594085968619314	Human_HGF C11orf87	0.616838026789682	0.963115020179966	18	Human_CALCR LHX8/Human_HGF C11orf87: 0.963	Fine
FRRS1L	Human_CALCR LHX8	1.20034150055972	Human_HGF ESR1	1.24649253596504	0.962975281380574	19	Human_CALCR LHX8/Human_HGF ESR1: 0.963	Fine
ADAR	Human_CALCR LHX8	0.752697533070457	Human_PRKCD	0.782262656823447	0.96220563068542	20	Human_CALCR LHX8/Human_PRKCD: 0.962	Fine
ANKRD30BL	Human_CALCR LHX8	1.48768782679674	Human_TSHZ1 CALCRL	1.54617853221972	0.962170794507793	21	Human_CALCR LHX8/Human_TSHZ1 CALCRL: 0.962	Fine
CLNS1A	Human_CALCR LHX8	0.78502505256545	Human_STRIP2	0.815976220542307	0.962068541707888	22	Human_CALCR LHX8/Human_STRIP2: 0.962	Fine
BRWD1	Human_CALCR LHX8	1.26837032582548	Human_PRKCD	1.31841194960226	0.962044015308052	23	Human_CALCR LHX8/Human_PRKCD: 0.962	Fine
SCAF8	Human_CALCR LHX8	1.00169758640086	Human_TSHZ1 SEMA3C	1.0423386360882	0.961009744549173	24	Human_CALCR LHX8/Human_TSHZ1 SEMA3C: 0.961	Fine
ZNF483	Human_CALCR LHX8	1.19823138265177	Human_VIP ABI3BP	1.24691410812409	0.960957434714123	25	Human_CALCR LHX8/Human_VIP ABI3BP: 0.961	Fine
FAM208B	Human_CALCR LHX8	0.984306330466114	Human_DRD2 ISL1	1.02486458611737	0.960425741897373	26	Human_CALCR LHX8/Human_DRD2 ISL1: 0.96	Fine
YLPM1	Human_CALCR LHX8	1.10332189562773	Human_TSHZ1 CALCRL	1.14889520840896	0.960332924667387	27	Human_CALCR LHX8/Human_TSHZ1 CALCRL: 0.96	Fine
TRAPPC12	Human_CALCR LHX8	0.885217194175739	Human_PVALB ADAMTS5	0.922403509585728	0.95968541422106	28	Human_CALCR LHX8/Human_PVALB ADAMTS5: 0.96	Fine
SRSF11	Human_CALCR LHX8	1.19966334415048	Human_OPC_4 PDGFRA	1.25112624346557	0.958866741398899	29	Human_CALCR LHX8/Human_OPC_4 PDGFRA: 0.959	Fine
TMX4	Human_CALCR LHX8	0.681861066075918	Human_VIP NDNF	0.711429409736322	0.958438120134277	30	Human_CALCR LHX8/Human_VIP NDNF: 0.958	Fine
KIF3A	Human_CALCR LHX8	1.08994173302835	Human_VIP NDNF	1.13750565413715	0.95818577170513	31	Human_CALCR LHX8/Human_VIP NDNF: 0.958	Fine
MAP7D2	Human_CALCR LHX8	0.743399383843496	Human_HGF C11orf87	0.776196080366747	0.957746892373181	32	Human_CALCR LHX8/Human_HGF C11orf87: 0.958	Fine
FARSB	Human_CALCR LHX8	0.768376068872	Human_HGF C11orf87	0.802444418022887	0.95754428794604	33	Human_CALCR LHX8/Human_HGF C11orf87: 0.958	Fine
GIGYF2	Human_CALCR LHX8	1.11604729995298	Human_Astro_2 FGFR3	1.16562796846442	0.957464414158866	34	Human_CALCR LHX8/Human_Astro_2 FGFR3: 0.957	Fine
DIS3L2	Human_CALCR LHX8	1.08538317866378	Human_Oligo_5 OPALIN	1.13372749984605	0.957358076619974	35	Human_CALCR LHX8/Human_Oligo_5 OPALIN: 0.957	Fine
NPEPPS	Human_CALCR LHX8	1.13737392898577	Human_SATB2 ST8SIA2	1.18821166661218	0.957214914602417	36	Human_CALCR LHX8/Human_SATB2 ST8SIA2: 0.957	Fine
RNGTT	Human_CALCR LHX8	1.09439048514966	Human_VIP NDNF	1.14381891000264	0.956786494417317	37	Human_CALCR LHX8/Human_VIP NDNF: 0.957	Fine
SIMC1	Human_CALCR LHX8	1.00085020261323	Human_STRIP2	1.04609139666858	0.956752159324298	38	Human_CALCR LHX8/Human_STRIP2: 0.957	Fine
HDAC8	Human_CALCR LHX8	1.24159538126108	Human_SST HGF	1.29847794259908	0.956192893639658	39	Human_CALCR LHX8/Human_SST HGF: 0.956	Fine
TTC14	Human_CALCR LHX8	1.04115695934449	Human_STRIP2	1.08922126062143	0.955872784516237	40	Human_CALCR LHX8/Human_STRIP2: 0.956	Fine
HERC2	Human_CALCR LHX8	1.22094257252394	Human_SATB2 IL15	1.27740370954828	0.955800083714879	41	Human_CALCR LHX8/Human_SATB2 IL15: 0.956	Fine
HECTD4	Human_CALCR LHX8	1.30379422692744	Human_DRD2 PAX6	1.3642897254712	0.955657880130361	42	Human_CALCR LHX8/Human_DRD2 PAX6: 0.956	Fine
AC124312.1	Human_CALCR LHX8	1.49846649283038	Human_HTR3A DRD2	1.56855820923265	0.955314558306026	43	Human_CALCR LHX8/Human_HTR3A DRD2: 0.955	Fine
MNAT1	Human_CALCR LHX8	1.30391801935419	Human_STRIP2	1.36530294376582	0.955039337832004	44	Human_CALCR LHX8/Human_STRIP2: 0.955	Fine
HGSNAT	Human_CALCR LHX8	0.95302197380195	Human_TSHZ1 CALCRL	0.99809123923913	0.954844543599504	45	Human_CALCR LHX8/Human_TSHZ1 CALCRL: 0.955	Fine
DYNC1I1	Human_CALCR LHX8	1.46205056268237	Human_DRD2 PAX6	1.53190904260464	0.954397762543724	46	Human_CALCR LHX8/Human_DRD2 PAX6: 0.954	Fine
VTI1A	Human_CALCR LHX8	1.24497410551369	Human_Micro CTSS	1.3064420109344	0.952950146346911	47	Human_CALCR LHX8/Human_Micro CTSS: 0.953	Fine
ATAD2	Human_CALCR LHX8	0.532831369087195	Human_RXFP2 RSPO2	0.559284768145074	0.952701377608379	48	Human_CALCR LHX8/Human_RXFP2 RSPO2: 0.953	Fine
NDFIP1	Human_CALCR LHX8	1.14031406097055	Human_SATB2 ST8SIA2	1.19777061846283	0.952030416670247	49	Human_CALCR LHX8/Human_SATB2 ST8SIA2: 0.952	Fine
C2CD5	Human_CALCR LHX8	1.25524666185357	Human_DRD2 ISL1	1.31850054759783	0.952025893459432	50	Human_CALCR LHX8/Human_DRD2 ISL1: 0.952	Fine
RAF1	Human_CALCR LHX8	0.735778640493096	Human_SATB2 ST8SIA2	0.772979764711326	0.951873094333689	51	Human_CALCR LHX8/Human_SATB2 ST8SIA2: 0.952	Fine
GPLD1	Human_CALCR LHX8	0.584379145352293	Human_SST HGF	0.614114119708877	0.951580702344575	52	Human_CALCR LHX8/Human_SST HGF: 0.952	Fine
RBM5	Human_CALCR LHX8	0.957905551205956	Human_STRIP2	1.00668302902731	0.951546339398923	53	Human_CALCR LHX8/Human_STRIP2: 0.952	Fine
HM13	Human_CALCR LHX8	0.715953198971708	Human_LAMP5 ABO	0.752599538335284	0.951306986655033	54	Human_CALCR LHX8/Human_LAMP5 ABO: 0.951	Fine
ABHD18	Human_CALCR LHX8	0.895875122233249	Human_STRIP2	0.941941075256547	0.951094655246082	55	Human_CALCR LHX8/Human_STRIP2: 0.951	Fine
EIF2AK4	Human_CALCR LHX8	0.748815485449327	Human_LAMP5 COL14A1	0.787666968356711	0.950675241608216	56	Human_CALCR LHX8/Human_LAMP5 COL14A1: 0.951	Fine
ANKRD13C	Human_CALCR LHX8	1.03602929672658	Human_STRIP2	1.0901412824795	0.950362410246634	57	Human_CALCR LHX8/Human_STRIP2: 0.95	Fine
SNRPN	Human_CALCR LHX8	1.4216781063757	Human_PVALB ADAMTS5	1.49612327401532	0.950241287644817	58	Human_CALCR LHX8/Human_PVALB ADAMTS5: 0.95	Fine
TARBP1	Human_CALCR LHX8	1.30530998354924	Human_LAMP5 NDNF	1.37450997331647	0.949654792536532	59	Human_CALCR LHX8/Human_LAMP5 NDNF: 0.95	Fine
CPLANE1	Human_CALCR LHX8	1.1575942179797	Human_SST EPYC	1.21990431864955	0.9489221410915	60	Human_CALCR LHX8/Human_SST EPYC: 0.949	Fine
AGBL4	Human_CALCR LHX8	1.58456349666944	Human_PRKCD	1.67050990535166	0.948550793738556	61	Human_CALCR LHX8/Human_PRKCD: 0.949	Fine
CCDC30	Human_CALCR LHX8	0.975510106993647	Human_HGF C11orf87	1.02867541140343	0.948316734491349	62	Human_CALCR LHX8/Human_HGF C11orf87: 0.948	Fine
TTC17	Human_CALCR LHX8	1.27127033114769	Human_SST EPYC	1.34067230231618	0.948233456416917	63	Human_CALCR LHX8/Human_SST EPYC: 0.948	Fine
PIAS2	Human_CALCR LHX8	1.10676483641432	Human_SATB2 ST8SIA2	1.16749021678959	0.947986390376574	64	Human_CALCR LHX8/Human_SATB2 ST8SIA2: 0.948	Fine
FBXL17	Human_CALCR LHX8	1.50396172185841	Human_PVALB ADAMTS5	1.58662956848489	0.947897197765309	65	Human_CALCR LHX8/Human_PVALB ADAMTS5: 0.948	Fine
ZNF721	Human_CALCR LHX8	1.14799232212273	Human_HGF ESR1	1.21129463387469	0.94773995526632	66	Human_CALCR LHX8/Human_HGF ESR1: 0.948	Fine
RNF216	Human_CALCR LHX8	1.03212288035699	Human_DRD2 ISL1	1.08936442041551	0.947454186142143	67	Human_CALCR LHX8/Human_DRD2 ISL1: 0.947	Fine
FBXL20	Human_CALCR LHX8	1.08556957009742	Human_STRIP2	1.14581814257592	0.947418730564824	68	Human_CALCR LHX8/Human_STRIP2: 0.947	Fine
PPIP5K2	Human_CALCR LHX8	0.988399285237397	Human_SST HGF	1.04371021387402	0.947005473452905	69	Human_CALCR LHX8/Human_SST HGF: 0.947	Fine
GOLGA8B	Human_CALCR LHX8	0.943924050792974	Human_TFAP2C	0.997791111790105	0.946013689277619	70	Human_CALCR LHX8/Human_TFAP2C: 0.946	Fine
UBE3D	Human_CALCR LHX8	0.993748374309263	Human_DRD2 ISL1	1.05097350197393	0.945550361110735	71	Human_CALCR LHX8/Human_DRD2 ISL1: 0.946	Fine
EEFSEC	Human_CALCR LHX8	0.615694042326571	Human_STRIP2	0.651472519976144	0.945080603475211	72	Human_CALCR LHX8/Human_STRIP2: 0.945	Fine
ATXN10	Human_CALCR LHX8	1.16985861187647	Human_VIP NDNF	1.23791138058373	0.945026138563189	73	Human_CALCR LHX8/Human_VIP NDNF: 0.945	Fine
FAM69A	Human_CALCR LHX8	1.02170941621996	Human_DRD2 ISL1	1.08120198286918	0.944975529464579	74	Human_CALCR LHX8/Human_DRD2 ISL1: 0.945	Fine
PPIG	Human_CALCR LHX8	0.874756237827177	Human_SATB2 ST8SIA2	0.925967601658569	0.944694216363873	75	Human_CALCR LHX8/Human_SATB2 ST8SIA2: 0.945	Fine
ARID4A	Human_CALCR LHX8	0.868581473720698	Human_SATB2 ST8SIA2	0.919503928429392	0.944619644207856	76	Human_CALCR LHX8/Human_SATB2 ST8SIA2: 0.945	Fine
SLC35D1	Human_CALCR LHX8	0.586514118670031	Human_STRIP2	0.620962197354492	0.944524676653069	77	Human_CALCR LHX8/Human_STRIP2: 0.945	Fine
IQSEC3	Human_CALCR LHX8	0.910235130775976	Human_TFAP2C	0.964380378031829	0.943854884971471	78	Human_CALCR LHX8/Human_TFAP2C: 0.944	Fine
PCNX2	Human_CALCR LHX8	1.41217881775643	Human_PRKCD	1.49628576675777	0.943789514763889	79	Human_CALCR LHX8/Human_PRKCD: 0.944	Fine
BICRAL	Human_CALCR LHX8	0.985742480658143	Human_LAMP5 COL14A1	1.04502228569805	0.943274123574974	80	Human_CALCR LHX8/Human_LAMP5 COL14A1: 0.943	Fine
SPTBN4	Human_CALCR LHX8	1.223426447009	Human_LAMP5 COL25A1	1.29735761797388	0.943014038734867	81	Human_CALCR LHX8/Human_LAMP5 COL25A1: 0.943	Fine
KSR2	Human_CALCR LHX8	1.38851539892211	Human_SST EPYC	1.47254342041999	0.942936812366512	82	Human_CALCR LHX8/Human_SST EPYC: 0.943	Fine
PPM1E	Human_CALCR LHX8	1.38882753191434	Human_VGLL3 MEPE	1.47351011862853	0.942530027012636	83	Human_CALCR LHX8/Human_VGLL3 MEPE: 0.943	Fine
VPS53	Human_CALCR LHX8	1.17715128830908	Human_HGF ESR1	1.24936651410172	0.942198526231063	84	Human_CALCR LHX8/Human_HGF ESR1: 0.942	Fine
GSTA4	Human_CALCR LHX8	0.906833283307848	Human_LAMP5 COL14A1	0.962540372996574	0.942124931845405	85	Human_CALCR LHX8/Human_LAMP5 COL14A1: 0.942	Fine
TRRAP	Human_CALCR LHX8	0.859568179907546	Human_DRD2 ISL1	0.912415441315259	0.942079825686057	86	Human_CALCR LHX8/Human_DRD2 ISL1: 0.942	Fine
PHC3	Human_CALCR LHX8	1.12825935774265	Human_Oligo_1 OPALIN	1.1983417058077	0.941517225241017	87	Human_CALCR LHX8/Human_Oligo_1 OPALIN: 0.942	Fine
MYEF2	Human_CALCR LHX8	1.01682342420969	Human_TSHZ1 SEMA3C	1.080003778613	0.94149987652409	88	Human_CALCR LHX8/Human_TSHZ1 SEMA3C: 0.941	Fine
CDK12	Human_CALCR LHX8	0.808839078171344	Human_LAMP5 BDNF	0.859398041527371	0.941169329096712	89	Human_CALCR LHX8/Human_LAMP5 BDNF: 0.941	Fine
PRRC2C	Human_CALCR LHX8	1.14182768630594	Human_PRKCD	1.21452628229012	0.940142426685819	90	Human_CALCR LHX8/Human_PRKCD: 0.94	Fine
KIAA0825	Human_CALCR LHX8	1.30474181517343	Human_TSHZ1 SEMA3C	1.38793928940091	0.940056834716886	91	Human_CALCR LHX8/Human_TSHZ1 SEMA3C: 0.94	Fine
SCN2A	Human_CALCR LHX8	1.4308867080205	Human_VIP ABI3BP	1.52255652399877	0.939792175506553	92	Human_CALCR LHX8/Human_VIP ABI3BP: 0.94	Fine
ATP9A	Human_CALCR LHX8	1.24353303239631	Human_Astro_3 FGFR3	1.3235474030614	0.93954551950311	93	Human_CALCR LHX8/Human_Astro_3 FGFR3: 0.94	Fine
ANKRD17	Human_CALCR LHX8	1.32435250287572	Human_Oligo_2 OPALIN	1.40997819801562	0.93927161763181	94	Human_CALCR LHX8/Human_Oligo_2 OPALIN: 0.939	Fine
SMPD4	Human_CALCR LHX8	0.530343737140033	Human_STRIP2	0.564657923222442	0.939230134438596	95	Human_CALCR LHX8/Human_STRIP2: 0.939	Fine
NRF1	Human_CALCR LHX8	1.03666451182295	Human_STRIP2	1.10380466292056	0.939173883429736	96	Human_CALCR LHX8/Human_STRIP2: 0.939	Fine
KIAA1328	Human_CALCR LHX8	1.16824465014484	Human_LAMP5 COL25A1	1.24399347739392	0.939108340497273	97	Human_CALCR LHX8/Human_LAMP5 COL25A1: 0.939	Fine
CSNK1G3	Human_CALCR LHX8	0.853788444043042	Human_SATB2 ST8SIA2	0.910131602808577	0.938093393755732	98	Human_CALCR LHX8/Human_SATB2 ST8SIA2: 0.938	Fine
FXR1	Human_CALCR LHX8	0.926747057145894	Human_SATB2 ST8SIA2	0.987914424864157	0.938084345993152	99	Human_CALCR LHX8/Human_SATB2 ST8SIA2: 0.938	Fine
[truncated: 3,201 more rows]
