# Supplementary material for: Transcriptional response to chronic long-access fentanyl self-administration in rat habenula and amygdala
Source: bioRxiv. 2025 Dec 12:2025.11.25.690517. Originally published 2025 Nov 28. Preprint. [Version 2] doi: 10.1101/2025.11.25.690517 (PMC12699572; doi:10.1101/2025.11.25.690517)
Supplement: Supplement 1 — Table S1: Behavioral raw data per LgA self-administration session per rat. Session-by-session raw behavioral data pertaining to operant (lever press) behaviors and infusions from each rat across all long-access self-administration sessions. See Table S3 for the description of these variables. Table S2: Behavioral rat data in LgA sessions. Individual rat data for behavioral covariates relating to fentanyl intake and intake escalation across long-access self-administration sessions. See Table S3 for the description of these variables. Table S3: Dictionary of sample variables. Description of sample/rat variables analyzed throughout the study. Related to Table S1, Table S2, and Table S4. Table S4: Sample metadata and QC metrics. Sample level variables analyzed, including data regarding rat self-administration sessions and sample batches for RNA extraction, library preparation, and sequencing, as well as quality control metrics. See Table S3 for the description of these variables. Table S5: DEGs for substance in Hb. Metadata, limma DE statistics, and Ensembl gene annotation for DEGs obtained for fentanyl vs. saline in Hb. See limma [65] documentation for these statistics definitions. Related to Figure 2, Table S8, Table S10. Table S6: DEGs for substance in Amyg. Metadata, limma DE statistics, and Ensembl gene annotation for DEGs obtained for fentanyl vs. saline in Amyg. See limma [65] documentation for these statistics definitions. Related to Figure 2, Table S9, Table S10. Table S7. Common DEGs for substance in habenula and amygdala. Metadata, region-specific limma DE statistics, and Ensembl gene annotation for overlapping DEGs for fentanyl vs. saline in habenula and amygdala. See limma [65] documentation for these statistics definitions. Related to Figure 2, Table S5, Table S6. Table S8. Functional enrichment results for substance DEGs in Hb. GO terms for biological processes (BP), molecular functions (MF), cellular components (CC), and KEGG pathways that are significan [file media-1.zip › TableS4_sample_metadata_and_QCmetrics.tsv]

Sample_Num	Rat_ID	Brain_Region	Substance	Sex	SAMPLE_ID	Num_Fentanyl_Sessions_six_hrs	Total_Num_Fentanyl_Sessions	Batch_RNA_extraction	Batch_lib_prep	Batch_seq	RNA_concentration	Total_RNA_amount	RIN_LIBD	Psomagen_RIN	RIN	library_size	detected_num_genes	mitoRate	totalAssignedGene	overallMapRate	concordMapRate	Total_Intake	Last_Session_Intake	First_Hour_Infusion_Slope
1	LgA 01	Habenula	Fentanyl	Male	1_F_LHb_01	16	22	1	1	1	81.500	0.041	7.9	8.2	8.2	11,475,770	19,915	0.006566	0.246933	0.8430	0.8079	0.5440	0.0430	0.8191
2	LgA 04	Habenula	Fentanyl	Male	2_F_LHb_04	16	22	1	1	1	2.096	0.025	8.1	8.0	8.0	11,913,167	19,712	0.005800	0.254536	0.8583	0.8266	0.6145	0.0575	0.6221
3	LgA 09	Habenula	Fentanyl	Male	3_F_LHb_09	16	22	1	1	1	23.500	0.013	7.5	NA	7.5	10,933,696	19,564	0.005600	0.230537	0.8553	0.8203	1.1045	0.0300	0.1265
4	LgA 11	Habenula	Fentanyl	Male	4_F_LHb_11	18	24	1	1	1	20.300	0.021	8.4	7.6	7.6	10,889,805	19,811	0.004949	0.228502	0.8653	0.8343	1.0145	0.0875	1.2110
5	LgA 13	Habenula	Fentanyl	Male	5_F_LHb_13	18	24	1	1	1	34.700	0.013	8.4	NA	8.4	11,736,439	19,195	0.004976	0.236897	0.8936	0.8682	1.0470	0.0690	0.8566
6	LgA 15	Habenula	Fentanyl	Male	6_F_LHb_15	18	24	1	1	1	17.800	0.027	8.7	7.7	7.7	11,476,527	19,954	0.007475	0.244623	0.8533	0.8237	0.8420	0.0605	0.5119
7	LgA 19	Habenula	Fentanyl	Male	7_F_LHb_19	18	24	1	1	1	28.500	0.023	8.4	7.3	7.3	11,752,263	20,188	0.007354	0.250667	0.8531	0.8241	0.9775	0.0835	0.6388
8	LgA 21	Habenula	Fentanyl	Male	8_F_LHb_21	18	24	1	1	1	46.400	0.039	8.1	7.4	7.4	11,831,657	19,957	0.006870	0.248777	0.8608	0.8334	0.2615	0.0285	1.0050
9	LgA 02	Habenula	Saline	Male	9_S_LHb_02	16	22	1	1	1	50.900	0.031	8.2	7.5	7.5	10,873,255	20,135	0.004876	0.233284	0.8448	0.8171	0.0130	0.0000	-0.0103
10	LgA 05	Habenula	Saline	Male	17_S_LHb_05	16	22	3	1	1	251.700	0.266	NA	8.4	8.4	19,918,327	19,999	0.008557	0.388291	0.9067	0.8798	0.0530	0.0010	0.1176
11	LgA 08	Habenula	Saline	Male	11_S_LHb_08	16	22	1	1	1	46.200	0.045	8.7	7.2	7.2	12,790,154	20,121	0.007510	0.272382	0.8500	0.8206	0.0120	0.0000	0.0029
12	LgA 10	Habenula	Saline	Male	12_S_LHb_10	16	22	1	1	1	41.900	0.057	8.2	8.0	8.0	12,859,061	20,235	0.006898	0.275884	0.8577	0.8260	0.0285	0.0005	-0.1059
13	LgA 12	Habenula	Saline	Male	13_S_LHb_12	18	24	1	1	1	26.600	0.026	7.9	7.4	7.4	11,990,353	20,222	0.007425	0.258180	0.8509	0.8221	0.0405	0.0025	0.0691
14	LgA 20	Habenula	Saline	Male	18_S_LHb_20	18	24	3	1	1	335.800	0.423	NA	8.6	8.6	19,904,385	20,316	0.009184	0.407722	0.8572	0.8300	0.0655	0.0050	0.3344
15	LgA 16	Habenula	Saline	Male	15_S_LHb_16	18	24	1	1	1	32.900	0.038	8.3	7.4	7.4	11,283,190	20,155	0.007868	0.240910	0.8424	0.8119	0.0115	0.0000	-0.0609
16	LgA 22	Habenula	Saline	Male	19_S_LHb_22	18	24	3	1	1	297.100	0.456	NA	7.9	7.9	20,350,151	20,282	0.009943	0.420818	0.8519	0.8255	0.1000	0.0060	0.2982
17	LgA 01	Amygdala	Fentanyl	Male	1_F_Amyg_01	16	22	2	2	2	1,165.600	0.320	7.7	8.4	8.4	26,726,484	20,501	0.030817	0.449481	0.9641	0.9575	0.5440	0.0430	0.8191
18	LgA 04	Amygdala	Fentanyl	Male	2_F_Amyg_04	16	22	2	2	2	727.700	0.429	8.1	7.5	7.5	25,903,450	20,440	0.028495	0.439944	0.9620	0.9546	0.6145	0.0575	0.6221
19	LgA 09	Amygdala	Fentanyl	Male	3_F_Amyg_09	16	22	2	2	2	1,125.200	0.394	7.5	8.0	8.0	24,621,069	19,982	0.028873	0.430709	0.9688	0.9611	1.1045	0.0300	0.1265
20	LgA 11	Amygdala	Fentanyl	Male	4_F_Amyg_11	18	24	2	2	2	626.500	0.417	7.7	8.1	8.1	25,052,953	19,925	0.026447	0.423361	0.9639	0.9560	1.0145	0.0875	1.2110
21	LgA 13	Amygdala	Fentanyl	Male	5_F_Amyg_13	18	24	2	2	2	520.100	0.460	7.9	7.7	7.7	26,759,792	20,295	0.031850	0.470976	0.9679	0.9604	1.0470	0.0690	0.8566
22	LgA 15	Amygdala	Fentanyl	Male	6_F_Amyg_15	18	24	2	2	2	835.600	0.427	7.6	7.9	7.9	23,744,580	20,204	0.025471	0.425278	0.9660	0.9573	0.8420	0.0605	0.5119
23	LgA 19	Amygdala	Fentanyl	Male	7_F_Amyg_19	18	24	2	2	2	250.000	0.433	NA	8.1	8.1	24,414,001	20,299	0.026862	0.417930	0.9702	0.9625	0.9775	0.0835	0.6388
24	LgA 21	Amygdala	Fentanyl	Male	8_F_Amyg_21	18	24	2	2	2	467.400	0.517	NA	8.1	8.1	24,925,343	20,611	0.029996	0.431837	0.9633	0.9561	0.2615	0.0285	1.0050
25	LgA 02	Amygdala	Saline	Male	9_S_Amyg_02	16	22	2	2	2	897.900	0.348	NA	8.2	8.2	21,975,867	20,473	0.031538	0.389899	0.9688	0.9610	0.0130	0.0000	-0.0103
26	LgA 06	Amygdala	Saline	Male	10_S_Amyg_06	16	22	2	3	2	882.300	0.495	NA	8.1	8.1	16,758,282	20,052	0.021006	0.372202	0.9571	0.9328	0.0320	0.0035	0.0647
27	LgA 08	Amygdala	Saline	Male	11_S_Amyg_08	16	22	2	2	2	491.500	0.368	NA	7.8	7.8	19,277,390	20,320	0.033366	0.372579	0.9720	0.9640	0.0120	0.0000	0.0029
28	LgA 10	Amygdala	Saline	Male	12_S_Amyg_10	16	22	2	2	2	554.500	0.363	NA	7.9	7.9	18,412,342	20,374	0.025381	0.372235	0.9690	0.9602	0.0285	0.0005	-0.1059
29	LgA 22	Amygdala	Saline	Male	34_S_Amyg_22	18	24	3	2	2	522.100	0.558	NA	8.3	8.3	29,142,101	20,211	0.047338	0.503352	0.9609	0.9551	0.1000	0.0060	0.2982
30	LgA 14	Amygdala	Saline	Male	14_S_Amyg_14	18	24	2	3	2	602.600	0.661	NA	7.8	7.8	18,473,958	20,242	0.015505	0.395635	0.9673	0.9573	0.0260	0.0000	0.0145
31	LgA 16	Amygdala	Saline	Male	15_S_Amyg_16	18	24	2	2	2	690.900	0.314	NA	7.4	7.4	16,198,456	20,226	0.027010	0.334034	0.9676	0.9588	0.0115	0.0000	-0.0609
32	LgA 18	Amygdala	Saline	Male	16_S_Amyg_18	18	24	2	2	2	384.300	0.389	NA	7.9	7.9	16,648,415	20,284	0.028419	0.363184	0.9692	0.9616	0.0190	0.0015	0.0557
33	LgA 20	Amygdala	Saline	Male	33_S_Amyg_20	18	24	3	3	2	305.600	1.080	NA	8.3	8.3	19,576,809	19,875	0.038095	0.428830	0.9773	0.9645	0.0655	0.0050	0.3344
