# Supplementary material for: Transcriptional response to chronic long-access fentanyl self-administration in rat habenula and amygdala
Source: bioRxiv. 2025 Dec 12:2025.11.25.690517. Originally published 2025 Nov 28. Preprint. [Version 2] doi: 10.1101/2025.11.25.690517 (PMC12699572; doi:10.1101/2025.11.25.690517)
Supplement: Supplement 1 — Table S1: Behavioral raw data per LgA self-administration session per rat. Session-by-session raw behavioral data pertaining to operant (lever press) behaviors and infusions from each rat across all long-access self-administration sessions. See Table S3 for the description of these variables. Table S2: Behavioral rat data in LgA sessions. Individual rat data for behavioral covariates relating to fentanyl intake and intake escalation across long-access self-administration sessions. See Table S3 for the description of these variables. Table S3: Dictionary of sample variables. Description of sample/rat variables analyzed throughout the study. Related to Table S1, Table S2, and Table S4. Table S4: Sample metadata and QC metrics. Sample level variables analyzed, including data regarding rat self-administration sessions and sample batches for RNA extraction, library preparation, and sequencing, as well as quality control metrics. See Table S3 for the description of these variables. Table S5: DEGs for substance in Hb. Metadata, limma DE statistics, and Ensembl gene annotation for DEGs obtained for fentanyl vs. saline in Hb. See limma [65] documentation for these statistics definitions. Related to Figure 2, Table S8, Table S10. Table S6: DEGs for substance in Amyg. Metadata, limma DE statistics, and Ensembl gene annotation for DEGs obtained for fentanyl vs. saline in Amyg. See limma [65] documentation for these statistics definitions. Related to Figure 2, Table S9, Table S10. Table S7. Common DEGs for substance in habenula and amygdala. Metadata, region-specific limma DE statistics, and Ensembl gene annotation for overlapping DEGs for fentanyl vs. saline in habenula and amygdala. See limma [65] documentation for these statistics definitions. Related to Figure 2, Table S5, Table S6. Table S8. Functional enrichment results for substance DEGs in Hb. GO terms for biological processes (BP), molecular functions (MF), cellular components (CC), and KEGG pathways that are significan [file media-1.zip › TableS6_de_genes_Substance_amygdala.tsv]

chr	start	end	width	strand	Length	ensemblID	EntrezID	Symbol	meanExprs	logFC	t	P.Value	adj.P.Val	gene_description	associated_phenotypes
2	193185275	193200642	15368	+	3671	ENSRNOG00000015691	310764	Inka2	17.8971510820223	0.627340243648433	10.3449074182667	3.06010015810587e-08	0.00051128153441633	inka box actin regulator 2 [Source:RGD Symbol;Acc:1306526]	genetic disease
8	121153500	121160084	6585	-	844	ENSRNOG00000019321	25298	Cck	74.019736882005	1.12313205839823	8.91971317866968	2.12363186375901e-07	0.00118272137265619	cholecystokinin [Source:RGD Symbol;Acc:2288]	Experimental Diabetes Mellitus; Inflammation; Hyperkinesis; Catalepsy; Hyperalgesia; Anorexia; Fever; Bulimia; Gallstones; morbid obesity; congenital muscular dystrophy-dystroglycanopathy type A8; Drug-Induced Dyskinesia; Unconsciousness; cataract; liver disease; Metabolic Syndrome; toxic encephalopathy; Pain; Neurobehavioral Manifestations; pancreatitis; Hallucinations; genetic disease; gastroin…
7	85900453	85933429	32977	+	2776	ENSRNOG00000008615	362911	Mal2	42.0404458036755	0.686532134306556	9.06290744545776	1.73100430915115e-07	0.00118272137265619	mal, T-cell differentiation protein 2 [Source:RGD Symbol;Acc:735066]	hereditary multiple exostoses; trichorhinophalangeal syndrome type I; genetic disease
3	9070185	9126946	56762	-	9065	ENSRNOG00000027392	499759	Ccdc187	2.4728255769421	-1.01200506177472	-8.3412775793731	4.96741586443151e-07	0.00118565120375602	coiled-coil domain containing 187 [Source:RGD Symbol;Acc:1565512]
4	89696420	89796262	99843	-	2225	ENSRNOG00000008656	29219	Snca	69.5974424556722	0.606986157115195	8.40083265925992	4.54300712558697e-07	0.00118565120375602	synuclein alpha [Source:RGD Symbol;Acc:3729]	Parkinson's disease 1; Bipolar Disorder; Alzheimer's Disease; genetic disease; Wilson disease; Animal Disease Models; autosomal dominant polycystic kidney disease; Multiple System Atrophy; GM2 gangliosidosis; alcohol use disorder; Neurobehavioral Manifestations; Creutzfeldt-Jakob disease; Manganese Poisoning; depressive disorder; secondary Parkinson disease; Pantothenate Kinase-Associated Neurode…
5	154160946	154176980	16035	-	2107	ENSRNOG00000013783	298609	Efhd2	44.6533895693621	0.537427719011917	8.6358183194012	3.20692629784133e-07	0.00118565120375602	EF-hand domain family, member D2 [Source:RGD Symbol;Acc:1307585]	chromosome 1p36 deletion syndrome; Binge Drinking; genetic disease
18	39462765	39531622	68858	+	2680	ENSRNOG00000003829	302290	Ap3s1	21.5622227922615	0.479626392663106	8.34430600989487	4.94485651837268e-07	0.00118565120375602	adaptor related protein complex 3 subunit sigma 1 [Source:RGD Symbol;Acc:1311115]	Neurodevelopmental Disorders; Autistic Disorder; Hereditary Neoplastic Syndromes; genetic disease; familial adenomatous polyposis 1; Experimental Liver Cirrhosis
17	21500979	21504665	3687	+	3687	ENSRNOG00000068332	NULL	NA	26.7742925055602	0.745517739659847	8.22463945225683	5.92424555091657e-07	0.00123727868330892	NA
7	34092943	34097185	4243	+	2767	ENSRNOG00000023896	116663	Dusp6	8.325171895078	0.732945132611857	7.77892760007603	1.17944345862589e-06	0.00130488988958961	dual specificity phosphatase 6 [Source:RGD Symbol;Acc:70978]	Carcinoma; Hypogonadotropic Hypogonadism 19 with or without Anosmia; Animal Mammary Neoplasms; Pain, Postoperative; pancreatitis; Myocardial Ischemia; Hyperalgesia; Experimental Liver Cirrhosis; hypogonadotropic hypogonadism 7 with or without anosmia; Brain Ischemia; breast cancer; Leishmaniasis; glioblastoma; Experimental Mammary Neoplasms; genetic disease; visual epilepsy
7	114944764	115011787	67024	+	3189	ENSRNOG00000010834	362971	Mpped1	21.6202143376747	0.72941719470537	7.7587242777512	1.21755541998078e-06	0.00130488988958961	metallophosphoesterase domain containing 1 [Source:RGD Symbol;Acc:1308244]	Phelan-McDermid syndrome; Intellectual Disability; genetic disease
13	43307775	43313417	5643	+	1750	ENSRNOG00000049641	171122	Rab29	7.38489437836578	0.642076534299156	7.86368018965075	1.03272035667028e-06	0.00130488988958961	RAB29, member RAS oncogene family [Source:RGD Symbol;Acc:620892]	Familial Adult Myoclonic Epilepsy, 5; Autistic Disorder; Hypokalemic Periodic Paralysis, Type 1; gastrointestinal stromal tumor; parathyroid carcinoma; genetic disease
10	93366136	93833131	466996	+	4997	ENSRNOG00000024557	287776	Cep112	7.88626856088382	-0.519196529196988	-7.97581664491829	8.67463873541013e-07	0.00130488988958961	centrosomal protein 112 [Source:RGD Symbol;Acc:1564168]	genetic disease; spermatogenic failure 44
4	155960946	156025472	64527	-	3946	ENSRNOG00000008376	25551	Slc2a3	33.6721925974292	0.49258500149909	7.73188434236311	1.27020047023161e-06	0.00130488988958961	solute carrier family 2 member 3 [Source:RGD Symbol;Acc:3706]	Lymphoproliferative Syndrome 2; Peroxisome Biogenesis Disorder 2B; Fetal Growth Retardation; Diabetes Mellitus; lipid storage disease; cataract; juvenile rheumatoid arthritis; Klippel-Feil syndrome 3; type 2 diabetes mellitus; Autism Spectrum Disorder; allergic contact dermatitis; Experimental Diabetes Mellitus; Temtamy Syndrome; Acanthosis Nigricans; developmental and epileptic encephalopathy 21…
1	28615606	28630309	14704	-	4152	ENSRNOG00000042309	292199	Kiaa0408L	28.4462572903246	0.397874596888806	7.70387650295474	1.32769500377205e-06	0.00130488988958961	Kiaa0408-like [Source:RGD Symbol;Acc:1307525]	genetic disease
9	54876141	54960325	84185	+	5708	ENSRNOG00000011677	363229	Slc39a10	31.0154532562304	0.381193756836464	7.7241012029838	1.28591024539036e-06	0.00130488988958961	solute carrier family 39 member 10 [Source:RGD Symbol;Acc:1307321]	genetic disease; Neurodevelopmental Disorders; Neoplasm Invasiveness
5	19329413	19333806	4394	+	1966	ENSRNOG00000064562	NULL	NA	13.7691925798853	0.371887808711529	8.0616900397083	7.59832983803942e-07	0.00130488988958961	NA
9	49344781	49416900	72120	+	7030	ENSRNOG00000056246	24398	Gls	59.850228467607	0.315404473285885	7.8800651607499	1.00664036485474e-06	0.00130488988958961	glutaminase [Source:RGD Symbol;Acc:2707]	Spontaneous Abortions; Neurodevelopmental Disorders; Lymphangioleiomyomatosis; Tracheoesophageal Fistula; Global Developmental Delay, Progressive Ataxia, and Elevated Glutamine; Experimental Liver Cirrhosis; Osteoarthritis; developmental and epileptic encephalopathy 71; Infantile Cataract, Skin Abnormalities, Glutamate Excess, and Impaired Intellectual Development; IMMUNODEFICIENCY 31B; genetic d…
2	183185552	183194847	9296	+	3033	ENSRNOG00000048617	60334	Ensa	52.0660365534967	0.440898500050654	7.64094110081443	1.46709994353629e-06	0.00136179476981135	endosulfine alpha [Source:RGD Symbol;Acc:62007]	parathyroid carcinoma; genetic disease; MHC class II deficiency; IMMUNODEFICIENCY 42; gastrointestinal stromal tumor; Spinal Cord Injuries; severe congenital neutropenia 3; Myocardial Ischemia; severe congenital neutropenia 5; insulin secretion trait
13	99213203	99361777	148575	+	4366	ENSRNOG00000064615	NULL	NA	2.02865450681726	-1.10616030247598	-7.59049082040057	1.58993299474985e-06	0.00139813686717265	NA
3	18055405	18059891	4487	+	2587	ENSRNOG00000018294	25617	Hspa5	137.37136300977	0.714350945412859	7.34990265300304	2.34356268752476e-06	0.00156624981532655	heat shock protein family A (Hsp70) member 5 [Source:RGD Symbol;Acc:2843]	Ureteral Obstruction; Reperfusion Injury; chronic myeloid leukemia; obesity; transient cerebral ischemia; hepatocellular carcinoma; Myocardial Infarction; Contrast-Induced Nephropathy; neuronal ceroid lipofuscinosis; Peripheral Nerve Injuries; Zika fever; Diabetic Nephropathies; rheumatoid arthritis; Nerve Degeneration; inflammatory bowel disease; respiratory allergy; Asbestosis; myeloid neoplasm…
2	75816122	75864043	47922	-	2046	ENSRNOG00000066065	64160	Basp1	114.114471333107	0.597764242137181	7.35595560740653	2.32058243484749e-06	0.00156624981532655	brain abundant, membrane attached signal protein 1 [Source:RGD Symbol;Acc:621491]	Experimental Mammary Neoplasms; Animal Mammary Neoplasms; genetic disease; Carcinoma; Neurodevelopmental Disorders
3	106726036	106734600	8565	+	1813	ENSRNOG00000005284	81677	Itpka	19.4749749772809	0.564204513502294	7.36983979417993	2.26875960131401e-06	0.00156624981532655	inositol-trisphosphate 3-kinase A [Source:RGD Symbol;Acc:619950]	Bloom Syndrome; genetic disease; colorectal cancer
5	67681297	67801170	119874	-	7466	ENSRNOG00000018126	313210	Abca1	18.5020523570167	-0.49241864469292	-7.36432151165685	2.28920964334268e-06	0.00156624981532655	ATP binding cassette subfamily A member 1 [Source:RGD Symbol;Acc:631344]	High Myopia; Hypoalphalipoproteinemias; breast carcinoma; Tangier Disease; premature menopause; Walker-Warburg Syndrome; Metabolic Syndrome; extrahepatic cholestasis; proximal symphalangism; Chronic Hepatitis C; aortic atherosclerosis; Hepatomegaly; Colorectal Neoplasms; hepatocellular carcinoma; Hyperlipoproteinemia Type II; acute promyelocytic leukemia; fatty liver disease; obesity; primary bil…
14	94996990	95004980	7991	-	3734	ENSRNOG00000005464	360983	Lgalsl	21.1115349527772	0.387917149379177	7.40554315541455	2.14099804692409e-06	0.00156624981532655	galectin-like [Source:RGD Symbol;Acc:1307414]	Experimental Liver Cirrhosis; genetic disease
2	153324273	153381081	56809	-	3745	ENSRNOG00000010768	361959	Kpna4	28.1513554308366	0.341941702704021	7.44642783085704	2.00391915532142e-06	0.00156624981532655	karyopherin subunit alpha 4 [Source:RGD Symbol;Acc:1311483]	genetic disease
6	109665523	109679809	14287	-	6300	ENSRNOG00000062383	65162	Dio2	6.34017668259046	0.553532108376646	7.27593637200185	2.64448995396627e-06	0.00169938992887955	iodothyronine deiodinase 2 [Source:RGD Symbol;Acc:68418]	Mesothelioma; Endometriosis; Insulin Resistance; type 2 diabetes mellitus; genetic disease; Autism Spectrum Disorder; Metabolic Syndrome; thyroid gland disease; obesity; hypertension; blood thyroid-stimulating hormone amount
3	157198872	157328325	129454	-	5213	ENSRNOG00000012175	311658	Nfatc2	4.44083652300549	-0.854920967561532	-7.11842956004922	3.42857700277517e-06	0.00182318051647111	nuclear factor of activated T-cells 2 [Source:RGD Symbol;Acc:1307690]	nervous system disease; pulmonary hypertension; JOINT CONTRACTURES, OSTEOCHONDROMAS, AND B-CELL LYMPHOMA; dilated cardiomyopathy 1A; genetic disease; type 2 diabetes mellitus
5	9659213	9684684	25472	-	3252	ENSRNOG00000021663	500393	Vxn	46.4057469410739	0.795695972318565	7.15043720166528	3.25147782444259e-06	0.00182318051647111	vexin [Source:RGD Symbol;Acc:1561849]
5	146354152	146355331	1180	-	657	ENSRNOG00000015967	NULL	NA	50.3904147094451	0.379874004895055	7.10741320542362	3.49184681153192e-06	0.00182318051647111	SH3 domain binding glutamate-rich protein like 3 [Source:RGD Symbol;Acc:1308118]	Experimental Liver Cirrhosis; genetic disease; Retinitis Pigmentosa 59; autosomal recessive hypercholesterolemia
8	67635479	67662802	27324	-	4554	ENSRNOG00000018184	24851	Tpm1	24.2668354667312	0.341819981220924	7.13152422534068	3.35493128445592e-06	0.00182318051647111	tropomyosin 1 [Source:RGD Symbol;Acc:3898]	colorectal cancer; left ventricular noncompaction; dilated cardiomyopathy 1Y; Long QT Syndrome; dilated cardiomyopathy; Experimental Liver Cirrhosis; Dilated Cardiomyopathy with Left Ventricular Noncompaction; Esophageal Neoplasms; cardiomyopathy; hypertrophic cardiomyopathy 3; hypertrophic cardiomyopathy 1; hypertrophic cardiomyopathy; genetic disease; Tetralogy of Fallot; Bloom Syndrome; Ventri…
3	65417453	65492217	74765	-	5406	ENSRNOG00000007518	58823	Nckap1	121.608318087729	0.329605873628635	7.20457319191052	2.97343868960872e-06	0.00182318051647111	NCK-associated protein 1 [Source:RGD Symbol;Acc:61939]	Intellectual Disability; Autistic Disorder; Autism Spectrum Disorder; genetic disease; Developmental Disabilities; Neurodevelopmental Disorders
2	196205238	196287739	82502	+	4353	ENSRNOG00000020330	310785	Wdr47	39.1705109524649	0.325444501125546	7.16933654465962	3.15143597936235e-06	0.00182318051647111	WD repeat domain 47 [Source:RGD Symbol;Acc:1309181]	hereditary spastic paraplegia 63; Autistic Disorder; genetic disease
6	14004630	14063549	58920	-	1671	ENSRNOG00000007907	362691	Tmem178a	15.4370012501706	0.80362229159853	7.08666584793492	3.61435107528712e-06	0.00182995690199689	transmembrane protein 178A [Source:RGD Symbol;Acc:1303057]	genetic disease; Lynch syndrome; Experimental Liver Cirrhosis; Neurodevelopmental Disorders
6	128410316	128417522	7207	+	1602	ENSRNOG00000019584	114587	Dlk1	4.38138397662622	-1.15265539720391	-7.03038893228187	3.96987197637327e-06	0.00195084179356602	delta like non-canonical Notch ligand 1 [Source:RGD Symbol;Acc:619931]	myelodysplastic syndrome; hepatocellular carcinoma; Kagami-Ogata syndrome; Silver-Russell Syndrome 1; Biliary Atresia; genetic disease; Fetal Growth Retardation; high grade glioma; Experimental Autoimmune Encephalomyelitis
1	82953434	82955616	2183	+	821	ENSRNOG00000018850	361528	Ttc9b	20.7953337842042	0.565691233676611	6.995182992688	4.21076193027651e-06	0.00201009743803029	tetratricopeptide repeat domain 9B [Source:RGD Symbol;Acc:1306256]	craniosynostosis; Diamond-Blackfan Anemia; Maple Syrup Urine Disease; congenital hypoplastic anemia; genetic disease; type 2 diabetes mellitus; Carpenter Syndrome 2; maturity-onset diabetes of the young type 1
15	75786994	75797589	10596	-	2336	ENSRNOG00000068487	692032	Mzt1	12.2150473124811	0.49602600439348	6.95460838415943	4.50750576857762e-06	0.0020919835105943	mitotic spindle organizing protein 1 [Source:RGD Symbol;Acc:1592140]	chromosome 13q14 deletion syndrome; genetic disease
6	48960883	48964139	3257	+	3257	ENSRNOG00000065519	NULL	NA	5.14132745214084	0.597306897939231	6.90573048429689	4.89432261639618e-06	0.0021249257693056	coiled-coil domain containing 71-like [Source:RGD Symbol;Acc:1560812]	Pleomorphic Xanthoastrocytoma; genetic disease; breast ductal carcinoma
6	119487621	119498227	10607	+	4030	ENSRNOG00000004060	24242	Calm1	627.82832786527	0.400903961831855	6.8978319344958	4.96002543709112e-06	0.0021249257693056	calmodulin 1 [Source:RGD Symbol;Acc:2257]	Alzheimer's Disease; cannabis abuse; catecholaminergic polymorphic ventricular tachycardia; Weight Gain; Familial Ventricular Tachycardia; type 2 diabetes mellitus; catecholaminergic polymorphic ventricular tachycardia 1; catecholaminergic polymorphic ventricular tachycardia 4; Phencyclidine Abuse; Cocaine-Related Disorders; LONG QT SYNDROME 14; achondrogenesis type IA
6	79467961	79822815	354855	+	3012	ENSRNOG00000005550	314164	Lrfn5	25.7519004873501	0.316532052680016	6.90430112762993	4.90614458088341e-06	0.0021249257693056	leucine rich repeat and fibronectin type III domain containing 5 [Source:RGD Symbol;Acc:1309357]	brain-lung-thyroid syndrome; genetic disease
13	67389044	67421272	32229	-	5025	ENSRNOG00000000040	305101	RGD1304622	3.04061288646566	-0.852289297388301	-6.82090799774372	5.65037970539969e-06	0.0022043213933272	similar to 6820428L09 protein [Source:RGD Symbol;Acc:1304622]
9	56126747	56427508	300762	-	7545	ENSRNOG00000021384	301415	Ankrd44	6.27579477681071	-0.61897115485668	-6.85363783634269	5.34509360132304e-06	0.0022043213933272	ankyrin repeat domain 44 [Source:RGD Symbol;Acc:1561893]	Neurodevelopmental Disorders; genetic disease
6	52738758	52765547	26790	-	1903	ENSRNOG00000005046	366602	Tspan13	84.8609559107617	0.442790438509922	6.84391831570094	5.43390610610531e-06	0.0022043213933272	tetraspanin 13 [Source:RGD Symbol;Acc:1311788]	genetic disease; Pleomorphic Xanthoastrocytoma
10	79572317	79602533	30217	+	3187	ENSRNOG00000003524	287633	Lrrc59	24.5055330035034	0.376866016614079	6.81854870754932	5.67307995649207e-06	0.0022043213933272	leucine rich repeat containing 59 [Source:RGD Symbol;Acc:1305092]	Lymphatic Metastasis; Ovarian Neoplasms; genetic disease; hepatocellular carcinoma; lung non-small cell carcinoma; glioblastoma
8	45003538	45051522	47985	-	7737	ENSRNOG00000026985	171434	Phldb1	25.852125744748	-0.724163602136243	-6.72485809117402	6.65630583915868e-06	0.00247141239912585	pleckstrin homology-like domain, family B, member 1 [Source:RGD Symbol;Acc:620878]	CD3epsilon deficiency; high grade glioma; genetic disease; immunodeficiency 17; Dwarfism; Bardet-Biedl Syndrome; immunodeficiency 18; Glycogen Storage Disease IB; isolated microphthalmia 5; Immunodeficiency 19; inflammatory bowel disease 28; Long QT Syndrome 10; Chromosome 11, Partial Trisomy 11q
3	63786650	63843237	56588	+	2275	ENSRNOG00000004544	295686	Ube2e3	30.1860738197142	0.463970740444671	6.73486488858605	6.5432655528544e-06	0.00247141239912585	ubiquitin-conjugating enzyme E2E 3 [Source:RGD Symbol;Acc:1308894]	genetic disease
13	99461286	99472242	10957	+	7100	ENSRNOG00000069472	NULL	NA	1.5942857828716	-1.28438199402547	-6.65679383773449	7.48148233678499e-06	0.00251145323100292	NA
8	15374471	15399162	24692	+	3976	ENSRNOG00000026643	315447	Chordc1	21.3994021737203	0.7912103450213	6.65451139771318	7.51094188187633e-06	0.00251145323100292	cysteine and histidine rich domain containing 1 [Source:RGD Symbol;Acc:1304679]	chronic myeloid leukemia; genetic disease; Neurodevelopmental Disorders; Intellectual Disability
3	124201877	124220162	18286	-	2975	ENSRNOG00000006705	311456	Mkks	7.04656503774393	0.70605477657017	6.64289260123179	7.66279881300661e-06	0.00251145323100292	MKKS centrosomal shuttling protein [Source:RGD Symbol;Acc:1308814]	fundus dystrophy; congenital heart disease; genetic disease; Nephronophthisis; Bardet-Biedl Syndrome 6; McKusick Kaufman Syndrome; Bardet-Biedl syndrome 1; Bardet-Biedl Syndrome; obesity; congenital myasthenic syndrome 18; Alagille Syndrome; BARDET-BIEDL SYNDROME 2/6, DIGENIC; developmental and epileptic encephalopathy 12
6	75832530	75836802	4273	+	3906	ENSRNOG00000048145	25033	Sstr1	5.09735140799401	0.698904527928616	6.55498765642343	8.92107213127854e-06	0.00251145323100292	somatostatin receptor 1 [Source:RGD Symbol;Acc:3762]	Experimental Diabetes Mellitus; Status Epilepticus; brain-lung-thyroid syndrome; genetic disease; pancreatic cancer; neuroendocrine tumor
6	122545061	122563644	18584	+	3108	ENSRNOG00000009117	314405	Otub2	3.1266981487868	0.655517291881078	6.5442960411981	9.08823281688679e-06	0.00251145323100292	OTU deubiquitinase, ubiquitin aldehyde binding 2 [Source:RGD Symbol;Acc:1306688]	DICER1 syndrome; genetic disease; Experimental Liver Cirrhosis; achondrogenesis type IA
13	84779741	84787928	8188	-	3010	ENSRNOG00000007645	116560	Kcnj9	21.7765584920682	0.544901416029246	6.56217829297836	8.81045889266659e-06	0.00251145323100292	potassium inwardly-rectifying channel, subfamily J, member 9 [Source:RGD Symbol;Acc:621440]	parathyroid carcinoma; familial hemiplegic migraine; gastrointestinal stromal tumor; genetic disease; EAST syndrome; AUTOIMMUNE INTERSTITIAL LUNG, JOINT, AND KIDNEY DISEASE
4	42102941	42109566	6626	-	4813	ENSRNOG00000024636	64020	Gpr85	9.80120995718272	0.516095584992676	6.55068472620166	8.98795747344841e-06	0.00251145323100292	G protein-coupled receptor 85 [Source:RGD Symbol;Acc:71011]	Pleomorphic Xanthoastrocytoma; genetic disease; Neurodevelopmental Disorders
10	25176234	25181641	5408	-	3005	ENSRNOG00000003256	25405	Ccng1	51.6368310008741	0.507866247804103	6.59950756386268	8.25882935898495e-06	0.00251145323100292	cyclin G1 [Source:RGD Symbol;Acc:2295]	Muscular Atrophy; Liver Metastasis; genetic disease; ovarian cancer; sarcoma; head and neck cancer; Experimental Liver Cirrhosis; hereditary breast ovarian cancer syndrome; lung metastasis; hepatocellular carcinoma; Leiomyoma; localized osteosarcoma; lung cancer; urinary bladder cancer; pancreatic cancer; cervix uteri carcinoma in situ; ovarian carcinoma; Breast Adenocarcinoma; ovary epithelial c…
6	106913530	106921345	7816	+	1398	ENSRNOG00000048981	681996	Ahsa1	48.7265853392214	0.501125367314205	6.65771027322332	7.46968790216892e-06	0.00251145323100292	activator of Hsp90 ATPase activity 1 [Source:RGD Symbol;Acc:1589285]	hereditary sensory and autonomic neuropathy type 1C; genetic disease
19	52336751	52402397	65647	-	2497	ENSRNOG00000026791	292098	Pgbd5	23.9483496813597	0.495971158789159	6.68561186949502	7.11975331725306e-06	0.00251145323100292	piggyBac transposable element derived 5 [Source:RGD Symbol;Acc:1310825]	gastrointestinal stromal tumor; Neoplastic Cell Transformation; rhabdoid cancer; parathyroid carcinoma; congenital disorder of glycosylation type IIq
12	34172780	34186651	13872	-	1962	ENSRNOG00000008673	288669	Arpc3	27.1701849571236	0.429852110074523	6.5761097452788	8.60021326237148e-06	0.00251145323100292	actin related protein 2/3 complex, subunit 3 [Source:RGD Symbol;Acc:1311985]	Diabetes Mellitus; Parkinson's disease
X	10183068	10210918	27851	-	2046	ENSRNOG00000003858	302526	Atp6ap2	108.330002500421	0.429837416563492	6.59725612679736	8.29105372077354e-06	0.00251145323100292	ATPase H+ transporting accessory protein 2 [Source:RGD Symbol;Acc:1561269]	Prenatal Exposure Delayed Effects; syndromic X-linked intellectual disability Najm type; Craniofacial Abnormalities; ornithine carbamoyltransferase deficiency; syndromic X-linked intellectual disability Hedera type; Congenital Disorder of Glycosylation Type IIr; X-linked parkinsonism-spasticity syndrome; hypertension; syndromic X-linked intellectual disability Lubs type; genetic disease; Autistic…
10	13704998	13715669	10672	-	2853	ENSRNOG00000012620	302975	Syngr3	39.9167371230398	0.419481052146	6.53212617335646	9.28249798644782e-06	0.00251145323100292	synaptogyrin 3 [Source:RGD Symbol;Acc:1311801]	genetic disease; idiopathic generalized epilepsy; short-rib thoracic dysplasia 9 with or without polydactyly; Epilepsy; Tuberous Sclerosis 2
1	79180793	79212612	31820	-	3158	ENSRNOG00000017692	308398	Ppp1r37	29.2181613856106	0.337463484434571	6.6205625916381	7.96373814807877e-06	0.00251145323100292	protein phosphatase 1, regulatory subunit 37 [Source:RGD Symbol;Acc:1595870]	genetic disease
2	165947521	166069510	121990	-	7315	ENSRNOG00000054204	29627	Gria2	106.322387628144	0.298972243132593	6.52983875642174	9.3194936750168e-06	0.00251145323100292	glutamate ionotropic receptor AMPA type subunit 2 [Source:RGD Symbol;Acc:61862]	Neurodevelopmental Disorders; Status Epilepticus; visual epilepsy; allergic rhinitis; Olfaction Disorders; Death; Cocaine-Related Disorders; Hyperkinesis; withdrawal disorder; genetic disease; NEURODEVELOPMENTAL DISORDER WITH LANGUAGE IMPAIRMENT AND BEHAVIORAL ABNORMALITIES
15	3760030	3804981	44952	+	3111	ENSRNOG00000054782	24675	Ppp3cb	103.401368763274	0.287690553046638	6.53108275667879	9.29935467390059e-06	0.00251145323100292	protein phosphatase 3 catalytic subunit beta [Source:RGD Symbol;Acc:3383]	focal segmental glomerulosclerosis; Schizophrenia; Left Ventricular Hypertrophy; Right Ventricular Hypertrophy; Reperfusion Injury; cardiac hypertrophy; Aortic Valve Stenosis; genetic disease; Wilson disease
10	65170560	65262804	92245	+	7371	ENSRNOG00000004093	303350	Rnf135	12.3345230102079	0.285895405757576	6.53246078719674	9.2770989736951e-06	0.00251145323100292	ras homolog family member T1 [Source:RGD Symbol;Acc:1307023]	genetic disease; chromosome 17q11.2 deletion syndrome; Developmental Disabilities; Motor Neuron Disease; Neurofibromatosis 1; Cerebral Palsy; Autism Spectrum Disorder; Growth Disorders; lumbar vertebra mineral mass
9	111083745	111158193	74449	+	6266	ENSRNOG00000014876	316737	Lpin2	19.5495041789249	0.37057019264178	6.50595776193865	9.71506834692049e-06	0.00253624003031793	lipin 2 [Source:RGD Symbol;Acc:1304588]	Intellectual Disability; Chediak-Higashi syndrome; Holoprosencephaly 4; psoriasis; chromosome 18p deletion syndrome; facioscapulohumeral muscular dystrophy 2; genetic disease; hypertrophic cardiomyopathy; Majeed Syndrome; Neurodevelopmental Disorders
8	64083380	64121900	38521	+	4311	ENSRNOG00000008424	171435	Aagab	12.197795940556	0.342387121251536	6.50614186486794	9.71195255309227e-06	0.00253624003031793	alpha- and gamma-adaptin binding protein [Source:RGD Symbol;Acc:621601]	neuronal ceroid lipofuscinosis; palmoplantar keratosis; Bloom Syndrome; genetic disease; thoracic aortic aneurysm; colorectal cancer
14	34873820	34889265	15446	+	3045	ENSRNOG00000002196	100361733	Ociad2	13.2942264706187	0.511042588495573	6.46126389536963	1.05032815374009e-05	0.00261923623771484	OCIA domain containing 2 [Source:RGD Symbol;Acc:2319541]	genetic disease
1	202786627	202817587	30961	+	2845	ENSRNOG00000020660	29271	Cfl1	132.576802676011	0.342912362825566	6.46690394866374	1.04002341435637e-05	0.00261923623771484	cofilin 1 [Source:RGD Symbol;Acc:69285]	esophagus squamous cell carcinoma; glycogen storage disease V; Bardet-Biedl Syndrome; Aicardi-Goutieres Syndrome 3; Optic Nerve Injuries; Neoplasm Metastasis; Intellectual Disability; Muscular Atrophy; Nephrotic Syndrome; Ureteral Obstruction; Cocaine-Related Disorders; Hyperalgesia; Myocardial Infarction; Recurrent Infections, with Encephalopathy, Hepatic Dysfunction, and Cardiovascular Malforma…
X	142706338	142718575	12238	-	9272	ENSRNOG00000062783	302473	Slitrk4	9.11220952085449	0.325935410586738	6.46918108350797	1.03589293275763e-05	0.00261923623771484	SLIT and NTRK-like family, member 4 [Source:RGD Symbol;Acc:1588563]	Autistic Disorder; genetic disease; syndromic X-linked intellectual disability Lubs type
1	181384357	181387705	3349	+	1450	ENSRNOG00000019721	293491	Ypel3	53.7327622142194	0.424651681830813	6.45165330125133	1.06813386196794e-05	0.00262446773025889	yippee-like 3 [Source:RGD Symbol;Acc:1564579]	Experimental Liver Cirrhosis; Glycogen Storage Disease XII; Autism Spectrum Disorder; Autistic Disorder; episodic kinesigenic dyskinesia 1; 16p11.2 Deletion Syndrome; Schizophrenia; coronin-1A deficiency; genetic disease; chromosome 16p11.2 duplication syndrome; Spondylocostal Dysostosis 5; chromosome 16p11.2 deletion syndrome; Neurodevelopmental Disorders
6	40062926	40080613	17688	+	3205	ENSRNOG00000050197	286906	Pdia6	36.2926824357818	0.414294260220436	6.40625598727224	1.15660837902666e-05	0.00280066852127208	protein disulfide isomerase family A, member 6 [Source:RGD Symbol;Acc:628688]	genetic disease; Kidney mass; Kidney mass
6	61329863	61702992	373130	+	8284	ENSRNOG00000004067	497815	Nrcam	98.9227978204773	0.404775553423882	6.38996082216532	1.19020503450554e-05	0.00284084938807407	neuronal cell adhesion molecule [Source:RGD Symbol;Acc:3209]	substance-related disorder; genetic disease; Pleomorphic Xanthoastrocytoma; Autistic Disorder; NEURODEVELOPMENTAL DISORDER WITH NEUROMUSCULAR AND SKELETAL ABNORMALITIES; High Myopia; Colorectal Neoplasms; Breast Neoplasms; Autism Spectrum Disorder
12	21641969	21669930	27962	-	2509	ENSRNOG00000029165	116470	Stx1a	22.0171041707705	0.761847597502424	6.37942054440685	1.21247815208329e-05	0.00285325140352219	syntaxin 1A [Source:RGD Symbol;Acc:69430]	Creutzfeldt-Jakob disease; intestinal volvulus; Autistic Disorder; Volvulus Of Midgut; Hirschsprung's disease; genetic disease; Neurodevelopmental Disorders; Epilepsy; Williams-Beuren syndrome; Schizophrenia; Autism Spectrum Disorder; disease of mental health; Pleomorphic Xanthoastrocytoma
5	146955607	146978601	22995	-	3296	ENSRNOG00000000151	500564	Ldlrap1	9.77252743784578	-0.980290127148459	-6.33826181916828	1.30370810982489e-05	0.00286944771579725	low density lipoprotein receptor adaptor protein 1 [Source:RGD Symbol;Acc:1563417]	autosomal recessive hypercholesterolemia; rigid spine muscular dystrophy 1; genetic disease; Retinitis Pigmentosa 59; Hypercholesterolemia; Hyperlipoproteinemia Type II; familial hypercholesterolemia
3	14309640	14424881	115242	-	5193	ENSRNOG00000008258	192348	Fnbp1	49.6059375591514	-0.735338258229337	-6.33760047889748	1.30523118506459e-05	0.00286944771579725	formin binding protein 1 [Source:RGD Symbol;Acc:621350]	primary coenzyme Q10 deficiency 7; genetic disease
3	47338501	47822195	483695	-	3978	ENSRNOG00000007528	170739	Kcnh7	12.3227228393398	0.624212661668969	6.35395012656647	1.26811671264695e-05	0.00286944771579725	potassium voltage-gated channel subfamily H member 7 [Source:RGD Symbol;Acc:621112]	genetic disease; Autistic Disorder
6	129899636	130001974	102339	+	7602	ENSRNOG00000021904	314456	Tecpr2	13.78165513894	0.343644836467083	6.33979241021186	1.30019025230457e-05	0.00286944771579725	tectonin beta-propeller repeat containing 2 [Source:RGD Symbol;Acc:1307503]	Charcot-Marie-Tooth disease axonal type 2O; Intellectual Developmental Disorder, Autosomal Dominant, FRA12A Type; Spastic Paraparesis; neuroaxonal dystrophy; hereditary spastic paraplegia; genetic disease; hereditary spastic paraplegia 49; microcephaly
1	213901999	214128555	226557	-	20580	ENSRNOG00000025539	309243	Vps13a	15.3365652094949	0.273319385149564	6.34423945254818	1.29002544963666e-05	0.00286944771579725	vacuolar protein sorting 13 homolog A [Source:RGD Symbol;Acc:1311340]	Nervous System Malformations; genetic disease; choreatic disease; Neuroacanthocytosis; vascular dementia; Neu-Laxova syndrome 2; choreaacanthocytosis
16	18144464	18157667	13204	-	2463	ENSRNOG00000000054	306338	Abhd8	51.6298108970456	0.43216323949851	6.32742319853586	1.32890533797751e-05	0.00288355199830237	abhydrolase domain containing 8 [Source:RGD Symbol;Acc:1305693]	genetic disease
9	60414182	60433084	18903	+	2351	ENSRNOG00000010728	501146	Stradb	12.2029539182613	0.36685087895616	6.31737742838834	1.35271358907379e-05	0.00288914718429614	STE20 related adaptor beta [Source:RGD Symbol;Acc:1559449]	AUTOIMMUNE LYMPHOPROLIFERATIVE SYNDROME, TYPE V; Pulmonary Arterial Hypertension; Primary Pulmonary Hypertension, 1; autoimmune lymphoproliferative syndrome type 2B; Neurodevelopmental Disorders; Joubert Syndrome 14; genetic disease; Common Variable Immunodeficiency 1
5	147123688	147138849	15162	-	1035	ENSRNOG00000017279	298552	Tmem50a	44.6685633672207	0.348460561447753	6.31182313782281	1.3660679169224e-05	0.00288914718429614	transmembrane protein 50A [Source:RGD Symbol;Acc:1305638]	genetic disease
3	2234750	2234902	153	+	153	ENSRNOG00000069960	NA	5_8S_rRNA	1655.98459700346	-1.43129019653373	-6.16252297294697	1.78174959494811e-05	0.00294747249825673	5.8S ribosomal RNA [Source:RGD Symbol;Acc:41012016]
5	61501963	61607591	105629	+	5436	ENSRNOG00000060381	298069	Col15a1	2.74868897599673	-0.92305467341387	-6.22025193071481	1.60722767854312e-05	0.00294747249825673	collagen type XV alpha 1 chain [Source:RGD Symbol;Acc:1310820]	Intellectual Disability; congenital disorder of glycosylation type II; Nephronophthisis; hepatocellular carcinoma; thoracic aortic aneurysm; Prostatic Neoplasms; genetic disease; congenital disorder of glycosylation Ii; congenital myasthenic syndrome 14
17	1681324	1829376	148053	+	3171	ENSRNOG00000016889	24361	Fancc	1.62522909115059	-0.72757602855256	-6.27076330889088	1.46915973143687e-05	0.00294747249825673	FA complementation group C [Source:RGD Symbol;Acc:2593]	Insulin Resistance; Intellectual Disability; pancreatic cancer; toxic shock syndrome; ovarian cancer; Pancytopenia; acute myeloid leukemia; nevoid basal cell carcinoma syndrome; Hereditary Neoplastic Syndromes; colon carcinoma; aspirin-induced respiratory disease; genetic disease; IGSF1 deficiency syndrome; Female Infertility; hereditary breast ovarian cancer syndrome; breast cancer; Fanconi anem…
10	79489909	79499573	9665	-	2248	ENSRNOG00000065974	688146	Rsad1	4.4705357153008	-0.686535583696073	-6.20343077579072	1.6561579603665e-05	0.00294747249825673	radical S-adenosyl methionine domain containing 1 [Source:RGD Symbol;Acc:1592414]	genetic disease
18	55095230	55118825	23596	-	20743	ENSRNOG00000070011	NULL	NA	0.714633004651156	-0.649436439536428	-6.17451514689046	1.74393476507027e-05	0.00294747249825673	uncharacterized LOC120098113 [Source:RGD Symbol;Acc:41391092]
2	160346758	160433135	86378	+	2916	ENSRNOG00000010248	116459	Serpini1	60.7544863706352	0.588057347563711	6.21284232148855	1.62859260814758e-05	0.00294747249825673	serpin family I member 1 [Source:RGD Symbol;Acc:619896]	progressive myoclonus epilepsy; Familial Encephalopathy with Neuroserpin Inclusion Bodies; cerebral cavernous malformation 3; genetic disease; cerebral cavernous malformation; Nervous System Malformations
12	41312367	41314741	2375	+	652	ENSRNOG00000011222	58945	Dynll1	261.126387073031	0.584810096407317	6.28926698480695	1.42173093237731e-05	0.00294747249825673	dynein light chain LC8-type 1 [Source:RGD Symbol;Acc:619866]	impotence; middle cerebral artery infarction; Brain Ischemia; hypertension; congestive heart failure; cardiac arrest
1	194943826	194948460	4635	-	3768	ENSRNOG00000067971	541462	Sprn	29.6950395957136	0.526857919738579	6.21693659297876	1.61675077052382e-05	0.00294747249825673	shadow of prion protein [Source:RGD Symbol;Acc:1561845]	genetic disease; distal 10q deletion syndrome
2	43883857	43983680	99824	+	3511	ENSRNOG00000013555	361898	Ankrd55	5.91575702771501	-0.521773863421165	-6.2341381847104	1.56797182925153e-05	0.00294747249825673	ankyrin repeat domain 55 [Source:RGD Symbol;Acc:1307735]	genetic disease; Neurodevelopmental Disorders; Chloracne; rheumatoid arthritis
19	10848755	10850158	1404	-	375	ENSRNOG00000018958	117038	Mt3	206.453806933306	0.502166955199897	6.19298146133083	1.68733385557092e-05	0.00294747249825673	metallothionein 3 [Source:RGD Symbol;Acc:621252]	Borna Disease; Neoplasm Invasiveness; Hyperoxia; Retinal Degeneration; Median Neuropathy; transient cerebral ischemia; Facial Nerve Injuries; Bardet-Biedl Syndrome; obesity; amyotrophic lateral sclerosis; Alzheimer's Disease; psychotic disorder; Motor Neuron Disease; Breast Neoplasms; Endotoxemia; early infantile epileptic encephalopathy; developmental and epileptic encephalopathy; Brain Injuries…
20	20666240	20691238	24999	+	4337	ENSRNOG00000000638	499425	Zfp365	51.4656531497744	0.496922280981089	6.25886311018063	1.50053256101295e-05	0.00294747249825673	zinc finger protein 365 [Source:RGD Symbol;Acc:1565986]
5	146079021	146118272	39252	-	10256	ENSRNOG00000042411	81771	Rps6ka1	3.11100404930572	-0.489089558916586	-6.25439144050361	1.51250138546006e-05	0.00294747249825673	ribosomal protein S6 kinase A1 [Source:RGD Symbol;Acc:620675]	genetic disease; Sezary's disease; Retinitis Pigmentosa 59; fetal alcohol spectrum disorder
5	55842426	55853967	11542	+	2998	ENSRNOG00000007029	65028	Dnaja1	66.8787029059918	0.471146943603734	6.17312145968705	1.74828614507921e-05	0.00294747249825673	DnaJ heat shock protein family (Hsp40) member A1 [Source:RGD Symbol;Acc:620942]	galactosemia; mouth disease; Acromesomelic Dysplasia, Maroteaux Type; frontotemporal dementia and/or amyotrophic lateral sclerosis-6; primary ciliary dyskinesia; genetic disease
6	7091567	7104287	12721	+	1386	ENSRNOG00000067086	50663	Calm2	417.556626623464	0.436312998205866	6.16333275448013	1.77916938965356e-05	0.00294747249825673	calmodulin 2 [Source:RGD Symbol;Acc:2258]	sudden infant death syndrome; Lynch syndrome; cannabis abuse; Cocaine-Related Disorders; Long QT Syndrome; multiple intestinal atresia; Phencyclidine Abuse; major depressive disorder; genetic disease; Long QT Syndrome 1; long QT syndrome 15
16	36641284	36973475	332192	-	3501	ENSRNOG00000010731	306439	Gpm6a	237.910192040913	0.394965260794601	6.25767061973619	1.50371467123417e-05	0.00294747249825673	glycoprotein m6a [Source:RGD Symbol;Acc:631368]	genetic disease; hepatocellular carcinoma; Neurodevelopmental Disorders
4	154022358	154044584	22227	-	2645	ENSRNOG00000011905	297566	Atp6v1e1	66.0215662696854	0.39308701669865	6.20777785197588	1.64336586487804e-05	0.00294747249825673	ATPase H+ transporting V1 subunit E1 [Source:RGD Symbol;Acc:735157]	genetic disease; Polyarteritis Nodosa, Childhood-Onset; Neurodevelopmental Disorders; autosomal recessive cutis laxa type IIC; IMMUNODEFICIENCY 51
20	13644640	13669907	25268	-	1529	ENSRNOG00000001313	25740	Gnaz	28.9552995027668	0.383520282861288	6.16541814218134	1.77254264795325e-05	0.00294747249825673	G protein subunit alpha z [Source:RGD Symbol;Acc:2717]	DiGeorge Syndrome; hepatocellular carcinoma; genetic disease; Schizophrenia
3	103983072	104049718	66647	+	7495	ENSRNOG00000070996	296072	Spred1	31.7422570285278	0.373741353369971	6.167021725566	1.76746444897032e-05	0.00294747249825673	sprouty-related, EVH1 domain containing 1 [Source:RGD Symbol;Acc:1308735]	Costello Syndrome; Saldino-Noonan syndrome; Legius Syndrome; Neurofibromatosis 1; Noonan Syndrome; Neurofibromatosis-Noonan Syndrome; Cafe-au-Lait Spots; genetic disease; Bloom Syndrome; neurofibromatosis; asphyxiating thoracic dystrophy 3; colorectal cancer; Nervous System Malformations
9	15455801	15464302	8502	+	5678	ENSRNOG00000019961	316242	Tcte1	29.191756536672	0.368608869838534	6.1734042278739	1.74740236936366e-05	0.00294747249825673	transmembrane protein 151B [Source:RGD Symbol;Acc:1562074]	Polycystic Ovary Syndrome; genetic disease
4	120543667	120565069	21403	+	2394	ENSRNOG00000046345	25596	Rpn1	82.0056396003807	0.357502300142558	6.18987948754544	1.69670608785817e-05	0.00294747249825673	ribophorin I [Source:RGD Symbol;Acc:3594]	genetic disease; Alkaptonuria; Primary Lymphedema with Myelodysplasia; Immunodeficiency 21; hereditary breast ovarian cancer syndrome
8	109268079	109274499	6421	-	4282	ENSRNOG00000020185	301007	Wdr6	63.0838762054862	-0.348584898000237	-6.23916300803784	1.55401453015788e-05	0.00294747249825673	WD repeat domain 6 [Source:RGD Symbol;Acc:1307649]	Aicardi-Goutieres Syndrome 1; Progressive Microcephaly with Seizures and Cerebral and Cerebellar Atrophy; genetic disease; Dwarfism
7	21110457	21124788	14332	-	3194	ENSRNOG00000026963	362862	Hsp90b1	114.303818091165	0.347452839754872	6.24239850527838	1.54509605816949e-05	0.00294747249825673	heat shock protein 90 beta family member 1 [Source:RGD Symbol;Acc:1310482]	Prostatic Neoplasms; male infertility due to globozoospermia; Diabetic Cardiomyopathies; genetic disease; lung adenocarcinoma
11	64717563	64774623	57061	-	5307	ENSRNOG00000051711	288064	Kpna1	27.2321311228569	0.327071223486044	6.1523148971381	1.8146123249762e-05	0.00297240614957866	karyopherin subunit alpha 1 [Source:RGD Symbol;Acc:735064]	Primary Lymphedema with Myelodysplasia; genetic disease; Schizophrenia; familial hypocalciuric hypercalcemia; Alkaptonuria
9	111160712	111220352	59641	-	3993	ENSRNOG00000014837	316736	Emilin2	1.55207561794812	-0.924608374610308	-6.09928909014096	1.9957851357563e-05	0.00311349329732246	elastin microfibril interfacer 2 [Source:RGD Symbol;Acc:1305343]	genetic disease; Holoprosencephaly 4; Neurodevelopmental Disorders; hypertrophic cardiomyopathy; Intellectual Disability; Majeed Syndrome; chromosome 18p deletion syndrome; facioscapulohumeral muscular dystrophy 2
1	33548814	33589174	40361	+	2653	ENSRNOG00000034075	679949	Ube2ql1	24.871211219184	0.615050821740196	6.09138785031025	2.02435482108066e-05	0.00311349329732246	ubiquitin-conjugating enzyme E2Q family-like 1 [Source:RGD Symbol;Acc:1598121]	genetic disease
10	59255278	59472170	216893	-	10678	ENSRNOG00000002652	303298	Rap1gap2	18.2926946832444	0.516047095092006	6.08444202097349	2.04982201762911e-05	0.00311349329732246	RAP1 GTPase activating protein 2 [Source:RGD Symbol;Acc:1304590]	chromosome 15q11.2 deletion syndrome; genetic disease
1	78828080	78859341	31262	+	3368	ENSRNOG00000030127	192360	Eml2	39.2978998345892	-0.426397463096655	-6.08510819568879	2.04736504177771e-05	0.00311349329732246	EMAP like 2 [Source:RGD Symbol;Acc:621066]	genetic disease
19	24659651	24693217	33567	+	2990	ENSRNOG00000003853	364981	Scoc	54.8631152710847	0.36782046904385	6.08807531710454	2.03645897808314e-05	0.00311349329732246	short coiled-coil protein [Source:RGD Symbol;Acc:1311860]	genetic disease
14	80832187	80843385	11199	+	2474	ENSRNOG00000014785	64351	Ykt6	23.1014188538528	0.365673193574663	6.10902394491721	1.96116234749166e-05	0.00311349329732246	YKT6 v-SNARE homolog [Source:RGD Symbol;Acc:70897]	genetic disease; Pleomorphic Xanthoastrocytoma
2	93204692	93252011	47320	-	2000	ENSRNOG00000011705	84510	Stmn2	78.1146956961033	0.339322305628608	6.10347243844435	1.980829286553e-05	0.00311349329732246	stathmin 2 [Source:RGD Symbol;Acc:68947]	motor peripheral neuropathy; genetic disease; amyotrophic lateral sclerosis; Neuropathy
3	109753273	109775306	22034	-	5408	ENSRNOG00000000170	64469	Slc30a4	17.5969157476905	0.314572683370559	6.09870866141312	1.99786950246065e-05	0.00311349329732246	solute carrier family 30 member 4 [Source:RGD Symbol;Acc:619750]	Bloom Syndrome; Alzheimer's Disease; respiratory allergy; colorectal cancer; prostate carcinoma in situ; Prostatic Neoplasms; Reperfusion Injury; genetic disease; AGAT deficiency
15	908691	1007927	99237	+	3543	ENSRNOG00000069647	NULL	NA	100.321689612013	0.416079053910371	6.07058912250607	2.10161662006993e-05	0.00316340635028183	NA
7	9424178	9538818	114641	-	2965	ENSRNOG00000031387	362836	Dazap1	37.3463036178834	-0.400239782624172	-6.05516288131627	2.1609024926742e-05	0.00320233708186463	cold inducible RNA binding protein [Source:RGD Symbol;Acc:620756]	Myocardial Ischemia; Autism Spectrum Disorder; cerebral creatine deficiency syndrome; Neurodevelopmental Disorders; Hypothermia; Monoclonal B-Cell Lymphocytosis; cyclic hematopoiesis; genetic disease; Alcohol-Induced Disorders, Nervous System; Neurogenic Inflammation
10	87352646	87361765	9120	+	2444	ENSRNOG00000020970	303569	Rundc3a	74.8146518147471	0.385260327318093	6.05390491779545	2.16581332445956e-05	0.00320233708186463	RUN domain containing 3A [Source:RGD Symbol;Acc:735057]	genetic disease; GRN-related frontotemporal lobar degeneration with TDP43 inclusions
9	98420376	98441733	21358	+	5327	ENSRNOG00000032398	501195	Macir	8.78492213734258	0.453121946949448	6.04837052815433	2.18755699575178e-05	0.00320473470271869	macrophage immunometabolism regulator [Source:RGD Symbol;Acc:1562136]	Lymphatic Metastasis; Esophageal Neoplasms; familial adenomatous polyposis 1; Breast Neoplasms; Ovarian Neoplasms; glioblastoma; Prostatic Neoplasms; Colonic Neoplasms; Liver Neoplasms; lung non-small cell carcinoma; Hereditary Neoplastic Syndromes; Neurodevelopmental Disorders
8	120203451	120206176	2726	+	1715	ENSRNOG00000018848	301068	Eif1b	24.8994546321785	0.429007848534043	6.04038853078974	2.21931837520181e-05	0.00320473470271869	eukaryotic translation initiation factor 1B [Source:RGD Symbol;Acc:1309241]
7	124444152	124499928	55777	-	2735	ENSRNOG00000004773	690262	Yaf2	22.8609520107323	0.331373645830059	6.03897885279384	2.2249774091176e-05	0.00320473470271869	YY1 associated factor 2 [Source:RGD Symbol;Acc:1582851]	Amenorrhea; genetic disease
5	125056848	125200446	143599	-	4289	ENSRNOG00000023601	432358	Elavl4	31.52886939643	0.54959921622475	6.03269168863926	2.2504003952792e-05	0.00321364870122435	ELAV like RNA binding protein 4 [Source:RGD Symbol;Acc:1560027]	Hypothyroidism; genetic disease; Sciatic Neuropathy; learning disability; Status Epilepticus; High Myopia
7	86094000	86101019	7020	+	1448	ENSRNOG00000008697	81526	Ccn3	38.5179695090774	1.58929790730134	6.00610283063654	2.36130940153459e-05	0.00324435021535442	cellular communication network factor 3 [Source:RGD Symbol;Acc:621553]	hereditary multiple exostoses; stomach cancer; trichorhinophalangeal syndrome type I; Pre-Eclampsia; Long QT Syndrome; genetic disease
3	41689851	41697877	8027	-	3445	ENSRNOG00000005600	54278	Nr4a2	21.8684961338561	1.26175613139578	6.00716142873253	2.35678660457421e-05	0.00324435021535442	nuclear receptor subfamily 4, group A, member 2 [Source:RGD Symbol;Acc:3202]	Parkinsonism; Colorectal Neoplasms; Vitamin D Deficiency; Parkinson's disease; Developmental Disabilities; Schizophrenia; juvenile rheumatoid arthritis; INTELLECTUAL DEVELOPMENTAL DISORDER WITH LANGUAGE IMPAIRMENT AND EARLY-ONSET DOPA-RESPONSIVE DYSTONIA-PARKINSONISM; Autistic Disorder; Episodic Ataxia Type 9; Arsenic Poisoning; Autism Spectrum Disorder; Epilepsy; psoriatic arthritis; animal toxo…
13	92069216	92162004	92789	+	3934	ENSRNOG00000002969	54260	Itpkb	12.9650202117771	-0.745971947824632	-6.00431012485907	2.36898926426406e-05	0.00324435021535442	inositol-trisphosphate 3-kinase B [Source:RGD Symbol;Acc:2932]	gastrointestinal stromal tumor; myeloproliferative neoplasm; genetic disease; parathyroid carcinoma
9	76709614	76713918	4305	-	2069	ENSRNOG00000003597	316531	Tuba4a	112.722208705929	0.377058176724575	6.01792352239837	2.31131522705638e-05	0.00324435021535442	tubulin, alpha 4A [Source:RGD Symbol;Acc:1359623]	cerebrotendinous xanthomatosis; amyotrophic lateral sclerosis type 10; alacrima, achalasia, and impaired intellectual development syndrome; amyotrophic lateral sclerosis; amyotrophic lateral sclerosis type 22; polydactyly; myofibrillar myopathy 1; Neurodevelopmental Disorders; paroxysmal nonkinesigenic dyskinesia 1
1	154958189	154996715	38527	+	5081	ENSRNOG00000018176	84379	Rab6a	97.7260332502514	0.365103384765164	6.02027647886787	2.30149599209783e-05	0.00324435021535442	RAB6A, member RAS oncogene family [Source:RGD Symbol;Acc:619737]	3-methylglutaconic aciduria type 7b; genetic disease; Intellectual Disability
8	106814569	106834438	19870	+	3738	ENSRNOG00000048441	686295	Wdr82	39.598589479864	0.300304278506128	5.99885837428027	2.3925045956611e-05	0.00324991599872404	WD repeat domain 82 [Source:RGD Symbol;Acc:1584269]	genetic disease; congenital disorder of glycosylation In
1	216128651	216133045	4395	+	1861	ENSRNOG00000025644	NA	D030056L22Rik	9.93261898021346	0.567224309041472	5.97082973131906	2.51729990004766e-05	0.00331871597340728	similar to human chromosome 9 open reading frame 40 [Source:RGD Symbol;Acc:1563237]
4	161703379	161711833	8455	-	2845	ENSRNOG00000006444	260321	Fkbp4	46.2190943838285	0.476931279705023	5.9653525427926	2.54246854558375e-05	0.00331871597340728	FKBP prolyl isomerase 4 [Source:RGD Symbol;Acc:628729]	Hyperphosphatemic Familial Tumoral Calcinosis 1; androgen insensitivity syndrome; genetic disease
4	146591510	146596288	4779	+	1248	ENSRNOG00000009175	502872	Jagn1	14.5328540495998	0.441742073075377	5.97805304074476	2.48450369880913e-05	0.00331871597340728	jagunal homolog 1 [Source:RGD Symbol;Acc:1565488]	Neurodevelopmental Disorders; CANDIDIASIS, FAMILIAL, 9; atrioventricular septal defect 2; genetic disease; Severe Congenital Neutropenia; severe congenital neutropenia 6; Neutropenia; Long QT Syndrome
X	36907850	37150555	242706	+	7370	ENSRNOG00000007014	59322	Cnksr2	34.1766624347796	0.344264132477229	5.97747304253088	2.48712057320332e-05	0.00331871597340728	connector enhancer of kinase suppressor of Ras 2 [Source:RGD Symbol;Acc:708454]	Neurodevelopmental Disorders; type 2 diabetes mellitus; genetic disease; Autistic Disorder; syndromic X-linked mental retardation Hough type; syndromic X-linked intellectual disability Lubs type; Intellectual Disability
2	247022286	247070433	48148	+	5021	ENSRNOG00000011340	685374	Ankrd13c	18.8031778665747	0.239455309092792	5.96725812847352	2.53368244457821e-05	0.00331871597340728	ankyrin repeat domain 13C [Source:RGD Symbol;Acc:1595074]	genetic disease; Intellectual Disability
3	39945351	40109124	163774	+	3620	ENSRNOG00000005369	50599	Kcnj3	22.1296928824918	0.544974057522692	5.95620217310126	2.58510243830285e-05	0.0033444626708955	potassium inwardly-rectifying channel, subfamily J, member 3 [Source:RGD Symbol;Acc:2958]	Autism Spectrum Disorder; genetic disease; heart pumping trait
19	23308351	23313414	5064	+	1995	ENSRNOG00000003029	64202	Calr	171.640170729673	0.452560998606959	5.94982707295832	2.61524521620226e-05	0.0033444626708955	calreticulin [Source:RGD Symbol;Acc:620288]	genetic disease; stomach cancer; lung adenocarcinoma; Burkitt Lymphoma; Prostatic Neoplasms; essential thrombocythemia; myelofibrosis; episodic ataxia type 2; Charcot-Marie-Tooth disease dominant intermediate B; gastric adenocarcinoma; colon adenocarcinoma; sideroblastic anemia; myeloid neoplasm; Experimental Melanoma; Vitamin B 12 Deficiency; Neoplasm Invasiveness; acute myeloid leukemia; esopha…
16	21465639	22034547	568909	+	14223	ENSRNOG00000013884	306380	Psd3	51.0975942906793	0.296896095142819	5.94835769606444	2.62224449298127e-05	0.0033444626708955	pleckstrin and Sec7 domain containing 3 [Source:RGD Symbol;Acc:1559968]	genetic disease; high grade glioma; hereditary spastic paraplegia 53; Contracture; amphetamine abuse
14	73846547	73931864	85318	-	4717	ENSRNOG00000058202	117256	Ppp2r2c	79.9097270033034	0.311317656768489	5.9401343200337	2.66177770912312e-05	0.00336916530030523	protein phosphatase 2, regulatory subunit B, gamma [Source:RGD Symbol;Acc:620920]	genetic disease; Emphysema
5	31312280	31548388	236109	+	3528	ENSRNOG00000005708	65205	Mmp16	14.8402080739857	0.373372861005863	5.93522021893068	2.68569764706675e-05	0.00337388242760836	matrix metallopeptidase 16 [Source:RGD Symbol;Acc:620199]	genetic disease; artery integrity trait
4	31164510	31184322	19813	-	6015	ENSRNOG00000052444	500011	Samd9	10.2266771598696	0.526447316542614	5.93052194209703	2.70877638400186e-05	0.00337748028536591	sterile alpha motif domain containing 9 [Source:RGD Symbol;Acc:1563091]	Pleomorphic Xanthoastrocytoma; human influenza; MIRAGE SYNDROME; myelodysplastic syndrome; Urogenital Abnormalities; normophosphatemic familial tumoral calcinosis; Monosomy 7 Myelodysplasia and Leukemia Syndrome 2; intestinal disease; Prostatic Neoplasms; genetic disease; disease by infectious agent; Fetal Growth Retardation
2	175934181	175949505	15325	-	4096	ENSRNOG00000014684	24603	Npr1	9.12834975605814	-0.881101548249725	-5.91403683304256	2.79140077533295e-05	0.00342461505289591	natriuretic peptide receptor 1 [Source:RGD Symbol;Acc:3195]	IMMUNODEFICIENCY 42; parathyroid carcinoma; increased systemic arterial diastolic blood pressure; congestive heart failure; Myocardial Infarction; hypertension; Sudden Death; severe congenital neutropenia 3; Pain; Cardiomegaly; increased systemic arterial blood pressure; Fibrosis; Aortic Rupture; Left Ventricular Hypertrophy; kidney disease; Ureteral Obstruction; MHC class II deficiency; genetic …
13	55389406	55398419	9014	+	4463	ENSRNOG00000003251	686081	B3galt2	12.4898254873522	0.874536521668157	5.86947033511636	3.02816998710751e-05	0.00342461505289591	Beta-1,3-galactosyltransferase 2 [Source:RGD Symbol;Acc:1586615]	Hyperparathyroidism 1; gastrointestinal stromal tumor; Hyperparathyroidism 2; parathyroid carcinoma; genetic disease
10	15232278	15263488	31211	-	2802	ENSRNOG00000067554	360502	Fam234a	7.96740418164746	-0.606041802183181	-5.8859693571002	2.938167578868e-05	0.00342461505289591	family with sequence similarity 234, member A [Source:RGD Symbol;Acc:1311484]	genetic disease; Epilepsy; idiopathic generalized epilepsy; short-rib thoracic dysplasia 9 with or without polydactyly; type 2 diabetes mellitus
16	18681826	18684212	2387	+	1005	ENSRNOG00000019394	290645	Mpv17l2	8.95087196424068	0.599859724982128	5.87227466974464	3.01267221243244e-05	0.00342461505289591	MPV17 mitochondrial inner membrane protein like 2 [Source:RGD Symbol;Acc:1308064]	genetic disease; Megalencephaly-Polymicrogyria-Polydactyly-Hydrocephalus Syndrome 1
X	127203823	127213391	9569	-	3159	ENSRNOG00000003984	NULL	NA	8.3000640142155	0.579314361782747	5.90335503589283	2.84633591674691e-05	0.00342461505289591	apelin [Source:RGD Symbol;Acc:620672]	hypertension; Hyperuricemia; Crohn's disease; ulcerative colitis; Atrial Fibrillation; syndromic X-linked intellectual disability Lubs type; Coronary Stenosis; Hypotension; Insulin Resistance; obesity; Autistic Disorder; pulmonary hypertension; syndromic X-linked intellectual disability Raymond type; hepatocellular carcinoma; Pulmonary Arterial Hypertension; congestive heart failure; type 2 diabe…
8	11353674	11467573	113900	-	3952	ENSRNOG00000008990	315430	Amotl1	14.7341397558791	-0.532189659424597	-5.87201727226081	3.01409123777193e-05	0.00342461505289591	angiomotin-like 1 [Source:RGD Symbol;Acc:1305268]	Neoplasm Invasiveness; Hypertelorism; high grade glioma; Intellectual Disability; genetic disease; Disease Progression; Ataxia Telangiectasia
19	38714991	38764000	49010	-	1653	ENSRNOG00000017602	498951	Il34	17.7069785109436	0.430147741132285	5.8667663793441	3.04319161377564e-05	0.00342461505289591	interleukin 34 [Source:RGD Symbol;Acc:1586038]	genetic disease; autosomal dominant dyskeratosis congenita 6; Charcot-Marie-Tooth disease type 2; Polycystic Ovary Syndrome
1	204178932	204228476	49545	-	2154	ENSRNOG00000021164	192277	Stip1	69.8398188097454	0.416118289784863	5.86395206811656	3.05890869874301e-05	0.00342461505289591	stress-induced phosphoprotein 1 [Source:RGD Symbol;Acc:621599]	Colorectal Neoplasms; melanoma; Intellectual Disability; high grade glioma; genetic disease; leukocyte adhesion deficiency 3
3	168053066	168073925	20860	-	1432	ENSRNOG00000031834	296469	Nkain4	10.1306624723195	0.377630802041054	5.90716654769512	2.82660576198059e-05	0.00342461505289591	Sodium/potassium transporting ATPase interacting 4 [Source:RGD Symbol;Acc:1305809]	early infantile epileptic encephalopathy; developmental and epileptic encephalopathy; Autosomal Dominant Nocturnal Frontal Lobe Epilepsy; developmental and epileptic encephalopathy 33; benign familial infantile seizures 6; genetic disease; neuronal ceroid lipofuscinosis
14	78973808	78993788	19981	-	4580	ENSRNOG00000004672	116486	Sec14l2	14.1702086990105	0.363166442676394	5.85754157325391	3.09502557449894e-05	0.00342461505289591	SEC14-like lipid binding 2 [Source:RGD Symbol;Acc:621779]	genetic disease
3	124041898	124123760	81863	+	2233	ENSRNOG00000006037	25012	Snap25	533.358861166886	0.359831303678345	5.88698447714122	2.9327218227842e-05	0.00342461505289591	synaptosome associated protein 25 [Source:RGD Symbol;Acc:3728]	congenital myasthenic syndrome; type 2 diabetes mellitus; Muscle Hypotonia; developmental and epileptic encephalopathy 2; Neuromuscular Manifestations; depressive disorder; Bardet-Biedl Syndrome; developmental and epileptic encephalopathy 12; Stereotypic Movement Disorder; obesity; Schizophrenia; microcephaly; Alagille Syndrome; Optic Atrophy; Intellectual Disability; Epilepsy; Down Syndrome; Dev…
4	146663067	146679029	15963	-	1896	ENSRNOG00000009934	312640	Emc3	31.3767014615454	0.341725574686016	5.89837958422512	2.87230711899135e-05	0.00342461505289591	ER membrane protein complex subunit 3 [Source:RGD Symbol;Acc:1311566]	severe congenital neutropenia 6; CANDIDIASIS, FAMILIAL, 9; Neurodevelopmental Disorders; atrioventricular septal defect 2; genetic disease
8	117773279	117797847	24569	+	3121	ENSRNOG00000010096	316051	Azi2	15.2164958168189	0.32562888148442	5.8656702769906	3.04930300102655e-05	0.00342461505289591	5-azacytidine induced 2 [Source:RGD Symbol;Acc:1310530]	genetic disease
1	213667686	213669471	1786	+	1786	ENSRNOG00000066426	NULL	NA	44.1999527487475	0.313642572487084	5.87354200220928	3.00569557577439e-05	0.00342461505289591	NA
17	74917833	74961080	43248	-	6557	ENSRNOG00000026248	291318	Nmt2	25.8312147999744	0.30922840251725	5.87166261763105	3.01604757877929e-05	0.00342461505289591	N-myristoyltransferase 2 [Source:RGD Symbol;Acc:1303175]	ovarian cyst; hypoparathyroidism-deafness-renal disease syndrome; genetic disease
8	62827456	62865443	37988	+	5705	ENSRNOG00000014846	25379	Anp32a	17.8587327678842	0.306353323413058	5.85763822779352	3.0944777380574e-05	0.00342461505289591	acidic nuclear phosphoprotein 32 family member A [Source:RGD Symbol;Acc:11508551]	Brain Injuries; lung adenocarcinoma; Animal Disease Models; Acute Liver Failure; colorectal cancer; genetic disease; Experimental Liver Cirrhosis; Bloom Syndrome; Colorectal Neoplasms
4	141748587	141792596	44010	+	2833	ENSRNOG00000055860	500282	Arl8b	78.7689868298935	0.283941472518339	5.87850560324896	2.97853255434555e-05	0.00342461505289591	ADP-ribosylation factor like GTPase 8B [Source:RGD Symbol;Acc:1562830]	Neurodevelopmental Disorders
8	40630455	40652868	22414	+	3890	ENSRNOG00000057221	245956	Scn3b	65.9628914860991	0.46718360808649	5.8506081206418	3.13458877131742e-05	0.00344404758331814	sodium voltage-gated channel beta subunit 3 [Source:RGD Symbol;Acc:621657]	cardiomyopathy; Infant Death; Chromosome 11, Partial Trisomy 11q; Brugada Syndrome 7; Holoprosencephaly 11; Brugada Syndrome; Brain Edema; Schizophrenia; Dwarfism; Long QT Syndrome; genetic disease; Cardiac Arrhythmias
1	230630338	230696838	66501	+	2338	ENSRNOG00000020723	50557	Pten	47.3576987871665	0.298649442058246	5.84371781388361	3.17442738706604e-05	0.00344404758331814	phosphatase and tensin homolog [Source:RGD Symbol;Acc:61995]	Experimental Mammary Neoplasms; Experimental Melanoma; hyperinsulinism; transitional cell carcinoma; Neoplastic Cell Transformation; Intellectual Disability; Leiomyoma; Endometrioid Carcinomas; lipoma; Reperfusion Injury; Juvenile Polyposis Syndrome; Prostatic Neoplasms; Mouth Neoplasms; Multiple Abnormalities; Thyroid Neoplasms; cerebral cavernous malformation; high grade glioma; polydactyly; st…
3	61623434	61645166	21733	+	2429	ENSRNOG00000011830	295674	Plekha3	15.3655915267153	0.278568619466393	5.84524909206066	3.16552848598233e-05	0.00344404758331814	pleckstrin homology domain containing A3 [Source:RGD Symbol;Acc:1305244]	Dystonia 16; dilated cardiomyopathy 1G; genetic disease
3	162893943	162906492	12550	+	2346	ENSRNOG00000028384	311671	Npepl1	3.5009199608221	-0.556356931932846	-5.80958129560775	3.3797157653412e-05	0.00346431233173747	aminopeptidase-like 1 [Source:RGD Symbol;Acc:1311351]	genetic disease
10	13764883	13770609	5727	+	885	ENSRNOG00000055314	685059	Msrb1	18.1751867418591	0.396030834212425	5.81335837812309	3.35633708421941e-05	0.00346431233173747	methionine sulfoxide reductase B1 [Source:RGD Symbol;Acc:1583243]	short-rib thoracic dysplasia 9 with or without polydactyly; genetic disease; Epilepsy; Tuberous Sclerosis 2; idiopathic generalized epilepsy
3	141758466	141797963	39498	+	5604	ENSRNOG00000010361	296284	Kif3b	17.6936735552924	0.316536716320303	5.82651235244681	3.27622378083974e-05	0.00346431233173747	kinesin family member 3B [Source:RGD Symbol;Acc:1306815]	Immunodeficiency-Centromeric Instability-Facial Anomalies Syndrome 1; Spinal Cord Injuries; Oligospermia; genetic disease; Schizophrenia; retinitis pigmentosa 89
7	133791342	133799733	8392	-	658	ENSRNOG00000015320	171082	Atp5mc2	74.3297108306772	0.313761476499078	5.80970613666092	3.37894034667263e-05	0.00346431233173747	ATP synthase membrane subunit c locus 2 [Source:RGD Symbol;Acc:620051]	Neurodevelopmental Disorders; urinary bladder cancer; renal cell carcinoma; obesity; clear cell renal cell carcinoma; genetic disease; ST Elevation Myocardial Infarction
10	63217451	63221066	3616	+	1648	ENSRNOG00000011452	24191	Aldoc	352.083472395269	0.312373269702763	5.83503035317654	3.22540902216378e-05	0.00346431233173747	aldolase, fructose-bisphosphate C [Source:RGD Symbol;Acc:2091]	genetic disease; autoimmune disease of the nervous system; hepatocellular carcinoma; Borna Disease; Stroke
2	112247051	112275080	28030	-	6715	ENSRNOG00000009899	114208	Skil	19.959912513838	0.310840204787507	5.8117610852839	3.36620311351193e-05	0.00346431233173747	SKI-like proto-oncogene [Source:RGD Symbol;Acc:621399]	prostate cancer; skin disease; Experimental Liver Cirrhosis; Pulmonary Fibrosis; Paraquat Lung; Ureteral Obstruction; Fanconi Syndrome; genetic disease; Arsenic Poisoning; autosomal dominant dyskeratosis congenita 1
3	109008135	109072911	64777	-	7440	ENSRNOG00000021954	311372	Spg11	9.60311443561443	-0.296689156704991	-5.81908317125089	3.3212230569952e-05	0.00346431233173747	SPG11 vesicle trafficking associated, spatacsin [Source:RGD Symbol;Acc:1562529]	Intellectual Disability; Spastic Ataxia; juvenile amyotrophic lateral sclerosis 5; colorectal cancer; genetic disease; paraplegia; Autism Spectrum Disorder; Charcot-Marie-Tooth disease axonal type 2X; amyotrophic lateral sclerosis; hereditary spastic paraplegia 11; Bloom Syndrome; hereditary spastic paraplegia; AGAT deficiency
5	70090232	70128319	38088	+	2739	ENSRNOG00000016137	298012	Rad23b	65.8629865518037	0.29547165094102	5.8098017315637	3.37834670819508e-05	0.00346431233173747	RAD23 homolog B, nucleotide excision repair protein [Source:RGD Symbol;Acc:1562958]	Craniofacial Abnormalities; male infertility; Prostatic Neoplasms; genetic disease
17	23131456	23170248	38793	-	7888	ENSRNOG00000031495	361230	Tmem170b	24.9152515232198	0.291890706947227	5.81652364898235	3.33687486185512e-05	0.00346431233173747	transmembrane protein 170B [Source:RGD Symbol;Acc:1561506]	genetic disease
4	35100506	35160749	60244	+	754	ENSRNOG00000011283	362323	Sdhaf3	8.2258207503311	0.62429269935425	5.80010854522921	3.43909662530231e-05	0.0035036845375336	succinate dehydrogenase complex assembly factor 3 [Source:RGD Symbol;Acc:1305143]	genetic disease; Pleomorphic Xanthoastrocytoma
10	87988826	88022648	33823	+	3215	ENSRNOG00000002989	259274	Nmt1	26.8290942340811	0.352320712510442	5.79103729625619	3.49697828407468e-05	0.00351972970905541	N-myristoyltransferase 1 [Source:RGD Symbol;Acc:628642]	genetic disease
10	83590071	83598620	8550	-	1816	ENSRNOG00000030445	360618	Ormdl3	36.5772482450332	0.337825072395245	5.79136277782313	3.49488402863097e-05	0.00351972970905541	ORMDL sphingolipid biosynthesis regulator 3 [Source:RGD Symbol;Acc:1560577]	hypertrophic cardiomyopathy 25; genetic disease; asthma; ulcerative colitis
3	11520729	11558239	37511	+	3638	ENSRNOG00000009862	93667	Olfm1	125.512491738102	0.68672738115185	5.76370229922919	3.67760293136978e-05	0.00357311316901461	olfactomedin 1 [Source:RGD Symbol;Acc:620320]	primary coenzyme Q10 deficiency 7; Tuberous Sclerosis 1; Leigh Disease; developmental and epileptic encephalopathy 14; Prostatic Neoplasms; Ehlers-Danlos syndrome classic type 1; ADAMS-OLIVER SYNDROME 5; genetic disease; Rafiq syndrome; Kleefstra Syndrome 1
13	70431010	70531810	100801	-	4127	ENSRNOG00000005592	286895	Brinp2	17.5739539305883	0.558385345816782	5.77529182748957	3.59986472820046e-05	0.00357311316901461	BMP/retinoic acid inducible neural specific 2 [Source:RGD Symbol;Acc:708419]	genetic disease; 1q24 Deletion Syndrome; Oral Squamous Cell Carcinoma; abnormal circadian regulation of systemic arterial blood pressure; parathyroid carcinoma; salt-sensitive hypertension; gastrointestinal stromal tumor
3	107581164	107673898	92735	+	16446	ENSRNOG00000010050	691920	Stard9	4.93140369103727	-0.535722204573527	-5.76045207604524	3.69971617332731e-05	0.00357311316901461	StAR-related lipid transfer domain containing 9 [Source:RGD Symbol;Acc:1593360]	Bipolar Disorder; Autism Spectrum Disorder; genetic disease; colorectal cancer; Bloom Syndrome; Developmental Disabilities
3	8244639	8264537	19899	+	8684	ENSRNOG00000014268	79248	Abca2	71.4827977643544	-0.473574824496769	-5.76349978534217	3.67897673311617e-05	0.00357311316901461	ATP binding cassette subfamily A member 2 [Source:RGD Symbol;Acc:620238]	genetic disease; Leigh Disease; INTELLECTUAL DEVELOPMENTAL DISORDER WITH POOR GROWTH AND WITH OR WITHOUT SEIZURES OR ATAXIA; Kleefstra Syndrome 1; Joubert Syndrome 1; Epilepsy; autosomal dominant intellectual developmental disorder 8; autosomal dominant nocturnal frontal lobe epilepsy 5; Sensory Ataxic Neuropathy, Dysarthria, and Ophthalmoparesis; Autism Spectrum Disorder; primary coenzyme Q10 de…
4	24910534	24950967	40434	+	3703	ENSRNOG00000005908	114485	Dmtf1	23.6935191097055	0.389248509233351	5.77282007189922	3.61629975650631e-05	0.00357311316901461	cyclin D binding myb-like transcription factor 1 [Source:RGD Symbol;Acc:70966]	Epilepsy; Pleomorphic Xanthoastrocytoma; genetic disease
2	139008055	139012259	4205	-	1660	ENSRNOG00000064105	499617	Rfxap	13.1203762455339	0.377040333848832	5.76408343639183	3.67501884215031e-05	0.00357311316901461	regulatory factor X-associated protein [Source:RGD Symbol;Acc:1565351]	genetic disease; MHC class II deficiency
11	78150429	78180407	29979	-	3301	ENSRNOG00000001803	360734	Dnajb11	13.7597206597557	0.366618233319977	5.77697910052093	3.58869045255235e-05	0.00357311316901461	DnaJ heat shock protein family (Hsp40) member B11 [Source:RGD Symbol;Acc:1307373]	cystic kidney disease; Oligohydramnios; POLYCYSTIC KIDNEY DISEASE 6 WITH OR WITHOUT POLYCYSTIC LIVER DISEASE; 3MC syndrome 1; genetic disease
15	54662483	54681141	18659	-	1863	ENSRNOG00000042960	117183	Rgcc	10.3499355389638	0.497491807087993	5.75586546422176	3.73115716713535e-05	0.00358276861772973	regulator of cell cycle [Source:RGD Symbol;Acc:619721]	genetic disease; Myocardial Ischemia
10	102971229	102998960	27732	-	3183	ENSRNOG00000053469	NA	AABR07030861.1	2.89212155877012	-0.611491344350097	-5.74823759909678	3.78406247852614e-05	0.00359999471449788	transmembrane channel like 6 [Source:RGD Symbol;Acc:1591146]	genetic disease; Epidermodysplasia Verruciformis 1; Epidermodysplasia Verruciformis; EPIDERMODYSPLASIA VERRUCIFORMIS 2
10	82308427	82320474	12048	+	2503	ENSRNOG00000010540	287656	Mrpl45	8.77583529457783	0.381219884344075	5.74563454940056	3.80229470380808e-05	0.00359999471449788	mitochondrial ribosomal protein L45 [Source:RGD Symbol;Acc:1304913]	Chromosome 17q12 Deletion Syndrome; Atherosclerosis; genetic disease
2	28441269	28449388	8120	-	2189	ENSRNOG00000016530	171456	Nsa2	14.6323363025284	0.343967936857898	5.74400762677196	3.81373632072136e-05	0.00359999471449788	NSA2 ribosome biogenesis factor [Source:RGD Symbol;Acc:621335]	Sandhoff Disease; Neurodevelopmental Disorders; primary biliary cholangitis; genetic disease
4	147699286	147708381	9096	-	4160	ENSRNOG00000067090	NULL	NA	0.629557161561696	1.53847459966028	5.72991685307074	3.91434235825035e-05	0.00363337956231372	endogenous retrovirus group K member 21 Env polyprotein-like [Source:RGD Symbol;Acc:40972096]
1	14910551	15037574	127024	+	6541	ENSRNOG00000012701	293016	Map7	18.6998055939902	-0.525132259848001	-5.735585028619	3.8735447139638e-05	0.00363337956231372	microtubule-associated protein 7 [Source:RGD Symbol;Acc:1308866]	immunodeficiency 27A; genetic disease; familial Behcet-like autoinflammatory syndrome
8	41183264	41187259	3996	+	2495	ENSRNOG00000034066	24468	Hspa8	434.845362516419	0.524056446625452	5.73190796827482	3.89996031193337e-05	0.00363337956231372	heat shock protein family A (Hsp70) member 8 [Source:RGD Symbol;Acc:621725]	Stomach Neoplasms; Dwarfism; Kidney Reperfusion Injury; spinocerebellar ataxia type 17; Diabetic Nephropathies; colorectal cancer; disease of metabolism; Adenocarcinoma; Acute Coronary Syndrome; inflammatory bowel disease; Chromosome 11, Partial Trisomy 11q; pancreatic ductal adenocarcinoma; acute kidney failure; Macular Degeneration; hypertension; Reperfusion Injury; relapsing-remitting multiple…
1	240723920	240738452	14533	+	1724	ENSRNOG00000050585	24642	Pgam1	154.701619962955	0.290037330746376	5.71754989820046	4.00491369410004e-05	0.00369691149176925	phosphoglycerate mutase 1 [Source:RGD Symbol;Acc:3312]	Mouth Neoplasms; Animal Mammary Neoplasms; Adenocarcinoma; squamous cell carcinoma; Stomach Neoplasms; genetic disease; Carcinoma; Experimental Mammary Neoplasms; lung non-small cell carcinoma
8	67458923	67536384	77462	-	4489	ENSRNOG00000018009	266688	Rab8b	12.3505558435041	0.334798469565026	5.7124707174276	4.04274044628357e-05	0.00369873272303543	RAB8B, member RAS oncogene family [Source:RGD Symbol;Acc:628764]	Experimental Liver Cirrhosis; colorectal cancer; genetic disease; Bloom Syndrome; nemaline myopathy 6; hypertrophic cardiomyopathy; Liver Reperfusion Injury
10	101027260	101041414	14155	-	4879	ENSRNOG00000004310	303678	Caskin2	8.66575871773361	-0.325165575005046	-5.70840339563764	4.07329914435312e-05	0.00369873272303543	cask-interacting protein 2 [Source:RGD Symbol;Acc:1309738]	genetic disease
2	227500367	227645169	144803	-	3696	ENSRNOG00000015987	310909	Rap1gds1	64.5293952114715	0.294482208331166	5.71060347289548	4.05673977696521e-05	0.00369873272303543	Rap1 GTPase-GDP dissociation stimulator 1 [Source:RGD Symbol;Acc:1308558]	genetic disease
8	19189373	19200785	11413	+	2457	ENSRNOG00000020474	298696	Pin1	18.8872640061129	0.284323229945482	5.70069139886232	4.13190208319188e-05	0.00373166594626865	peptidylprolyl cis/trans isomerase, NIMA-interacting 1 [Source:RGD Symbol;Acc:1310299]	Cardiomegaly; Alzheimer's Disease; secondary hyperparathyroidism; genetic disease; hypertension; Transplant Rejection; Autistic Disorder; Disease Progression; Neointima; Experimental Mammary Neoplasms; Breast Neoplasms; asthma
8	43594363	43612334	17972	-	1693	ENSRNOG00000009243	315594	Oaf	10.2889401448766	0.449117499664375	5.68625201721774	4.24399415799434e-05	0.00381229324686932	out at first homolog [Source:RGD Symbol;Acc:1305890]	isolated microphthalmia 5; inflammatory bowel disease 28; Dwarfism; immunodeficiency 17; Immunodeficiency 19; immunodeficiency 18; CD3epsilon deficiency; genetic disease; Schizophrenia; Chromosome 11, Partial Trisomy 11q
5	2690763	2814965	124203	+	4795	ENSRNOG00000062415	100909445	Ube2w	11.5548081585266	0.342444928422665	5.67631545848422	4.32296304408735e-05	0.00386246345136959	ubiquitin-conjugating enzyme E2W [Source:RGD Symbol;Acc:6503620]	Charcot-Marie-Tooth disease axonal type 2K
1	12654838	12665207	10370	-	5328	ENSRNOG00000051450	685045	Abracl	2.17921777208773	0.488020178953748	5.66985590766644	4.37511668097535e-05	0.00388826859073065	ABRA C-terminal like [Source:RGD Symbol;Acc:1583256]	familial Behcet-like autoinflammatory syndrome; genetic disease
18	61178310	61208504	30195	-	4774	ENSRNOG00000021918	291540	Cep76	2.95306485520961	0.451134944592215	5.66042948888315	4.45240045504948e-05	0.00391530035805088	centrosomal protein 76 [Source:RGD Symbol;Acc:1305183]	chromosome 18p deletion syndrome; genetic disease; dystonia; Intellectual Disability; Dwarfism
14	77696333	77705741	9409	-	1796	ENSRNOG00000055471	25576	Ywhah	263.13692334541	0.433018061598852	5.66190972263824	4.4401712991648e-05	0.00391530035805088	tyrosine 3-monooxygenase/tryptophan 5-monooxygenase activation protein, eta [Source:RGD Symbol;Acc:3978]	Schizophrenia; cardiomyopathy; genetic disease; Experimental Diabetes Mellitus; muscular dystrophy-dystroglycanopathy type B6
13	44811015	44829037	18023	+	1053	ENSRNOG00000028368	360843	Etnk2	4.31843439188825	-0.684004109022627	-5.63334519638913	4.68244630137037e-05	0.0039945696978728	ethanolamine kinase 2 [Source:RGD Symbol;Acc:1305304]	Familial Adult Myoclonic Epilepsy, 5; Albuminuria; Hypokalemic Periodic Paralysis, Type 1; genetic disease; parathyroid carcinoma; salt-sensitive hypertension; gastrointestinal stromal tumor; Autistic Disorder
11	30853526	30858441	4916	-	3507	ENSRNOG00000002026	360699	Dnajc28	6.14721224689546	0.520634247249399	5.63293856352136	4.68599270279548e-05	0.0039945696978728	DnaJ heat shock protein family (Hsp40) member C28 [Source:RGD Symbol;Acc:1359589]	ZTTK SYNDROME; Parkinson's disease 20; genetic disease; amyotrophic lateral sclerosis type 1; autosomal dominant intellectual developmental disorder 7
2	91336092	91357619	21528	+	2317	ENSRNOG00000009953	64088	Snx16	13.4251693396552	0.494407165095515	5.64290983762062	4.59982847998913e-05	0.0039945696978728	sorting nexin 16 [Source:RGD Symbol;Acc:620295]	genetic disease
17	30747503	30800714	53212	+	5001	ENSRNOG00000017558	498736	Tubb2a	66.6155520501197	0.393032513472491	5.63551818037075	4.66354207100976e-05	0.0039945696978728	tubulin, beta 2A class IIa [Source:RGD Symbol;Acc:1588452]	complex cortical dysplasia with other brain malformations 5; Creutzfeldt-Jakob disease; acute myeloid leukemia; vascular dementia; genetic disease; Cerebellar Hypoplasia; NEURODEVELOPMENTAL DISORDER WITH MICROCEPHALY, ARTHROGRYPOSIS, AND STRUCTURAL BRAIN ANOMALIES; Neurodevelopmental Disorders; Epilepsy; juvenile rheumatoid arthritis; Developmental Disease
20	15938157	15953957	15801	-	1703	ENSRNOG00000048682	257644	Zwint	960.018188286403	0.342452395048492	5.63393115429612	4.67734083973765e-05	0.0039945696978728	ZW10 interacting kinetochore protein [Source:RGD Symbol;Acc:628671]	genetic disease; hepatocellular carcinoma
10	83700755	83729936	29182	+	3838	ENSRNOG00000009066	81812	Thra	66.9283293433045	0.243534479616852	5.64667131097965	4.56775365195079e-05	0.0039945696978728	thyroid hormone receptor alpha [Source:RGD Symbol;Acc:3857]	renal cell carcinoma; Neurodevelopmental Disorders; hypertrophic cardiomyopathy 25; Thyroid Hormone Resistance Syndrome; Endometriosis; Left Ventricular Hypertrophy; congenital nongoitrous hypothyroidism 6; Diaphragmatic Hernia; breast cancer; genetic disease
1	175956157	176077399	121243	+	2283	ENSRNOG00000017659	293451	Hs3st2	2.02281956556054	0.904810628353779	5.62252238109833	4.77779368826433e-05	0.00404761188465184	heparan sulfate-glucosamine 3-sulfotransferase 2 [Source:RGD Symbol;Acc:727787]	lung non-small cell carcinoma; lung cancer; pancreatic cancer; colon cancer; genetic disease
14	79503517	79545494	41978	+	2956	ENSRNOG00000007349	498402	Ascc2	7.2518912755819	-0.384125692282247	-5.61501467261328	4.84511836802949e-05	0.00404761188465184	activating signal cointegrator 1 complex subunit 2 [Source:RGD Symbol;Acc:1561422]	genetic disease; vestibular schwannomatosis; Breast Cancer, Familial
1	176689156	176705906	16751	+	2842	ENSRNOG00000018048	308961	Dctn5	16.1524441893695	0.328257815840445	5.61658681415787	4.83093922838594e-05	0.00404761188465184	dynactin subunit 5 [Source:RGD Symbol;Acc:1305654]	genetic disease; Breast Cancer, Familial
1	175466127	175494667	28541	+	3438	ENSRNOG00000016960	361640	Polr3e	10.6081679271303	-0.305981171753744	-5.6159829648828	4.83638023893234e-05	0.00404761188465184	RNA polymerase III subunit E [Source:RGD Symbol;Acc:1308086]	genetic disease; Schizophrenia; Autistic Disorder; chromosome 16p12.1 deletion syndrome
9	106480301	106506910	26610	-	2159	ENSRNOG00000019295	25530	Rab12	29.1140161591637	0.337208818587714	5.60444148032976	4.94160762678005e-05	0.0041076806083702	RAB12, member RAS oncogene family [Source:RGD Symbol;Acc:3527]	chromosome 18p deletion syndrome; Myocardial Ischemia; genetic disease; Intellectual Disability
7	9305038	9310306	5269	+	1703	ENSRNOG00000068480	NULL	NA	38.5764189150054	0.446919150755925	5.59861095932695	4.99566754436971e-05	0.00413206006590738	NA
7	100837934	100988460	150527	+	1924	ENSRNOG00000009539	64015	Khdrbs3	53.0248432463508	0.654216586963973	5.58700880304048	5.10507607065812e-05	0.00414807713090477	KH RNA binding domain containing, signal transduction associated 3 [Source:RGD Symbol;Acc:620921]	genetic disease
14	78395826	78398429	2604	+	698	ENSRNOG00000061231	498398	Selenom	48.6620238787955	0.524983363545341	5.58948251823943	5.08154200996101e-05	0.00414807713090477	selenoprotein M [Source:RGD Symbol;Acc:1565037]	genetic disease; Experimental Liver Cirrhosis
5	28259760	28307225	47466	+	2321	ENSRNOG00000006697	362490	Pip4p2	26.9223165664888	0.311293938973852	5.59236840748496	5.0542289680732e-05	0.00414807713090477	phosphatidylinositol-4,5-bisphosphate 4-phosphatase 2 [Source:RGD Symbol;Acc:1306225]	genetic disease
4	64157641	64186724	29084	-	2984	ENSRNOG00000011857	79215	Mtpn	96.8636501653926	0.253167696372041	5.58603832177465	5.11433977116581e-05	0.00414807713090477	myotrophin [Source:RGD Symbol;Acc:619806]	Right Ventricular Hypertrophy; Chemical and Drug Induced Liver Injury; dilated cardiomyopathy; genetic disease; hypertension; Pleomorphic Xanthoastrocytoma
X	116963347	116971023	7677	+	5568	ENSRNOG00000028899	501506	Zbtb33	8.65800611034946	0.328343777272307	5.58314931754818	5.14202012745003e-05	0.00415038030383745	zinc finger and BTB domain containing 33 [Source:RGD Symbol;Acc:1566309]	Danon disease; Autistic Disorder; syndromic X-linked intellectual disability Cabezas type; syndromic X-linked intellectual disability Lubs type; genetic disease; syndromic X-linked intellectual disability 14
12	42366548	42457655	91108	-	8486	ENSRNOG00000000658	116719	Acacb	3.05210693519876	-0.757363536715591	-5.56740600993754	5.29561866371038e-05	0.00421491384073282	acetyl-CoA carboxylase beta [Source:RGD Symbol;Acc:620500]	Diastolic Dysfunction; Breast Neoplasms; Metabolic Syndrome; Autism Spectrum Disorder; Cardiotoxicity; Non-alcoholic Fatty Liver Disease; genetic disease; fatty liver disease; immunodeficiency with hyper IgM type 5; obesity; Hypertriglyceridemia; Insulin Resistance; Cardiac Fibrosis; hypertrophic cardiomyopathy; eating behavior trait; eating behavior trait; eating behavior trait; body mass; body …
13	93832580	93840720	8141	+	1328	ENSRNOG00000003211	690345	Srp9	17.3181848240855	0.440021511688092	5.57111186235922	5.25903921447285e-05	0.00421491384073282	signal recognition particle 9 [Source:RGD Symbol;Acc:1597343]	parathyroid carcinoma; gastrointestinal stromal tumor; genetic disease
8	67341834	67363864	22031	-	4954	ENSRNOG00000063302	NULL	NA	5.93574390449472	0.435501062875103	5.56510152868891	5.31849866309893e-05	0.00421491384073282	similar to anterior pharynx defective 1b homolog [Source:RGD Symbol;Acc:1597236]
2	15857980	15940854	82875	-	4464	ENSRNOG00000029185	25676	Rasa1	32.9393660855463	0.29305219607793	5.5646613951196	5.32288017952254e-05	0.00421491384073282	RAS p21 protein activator 1 [Source:RGD Symbol;Acc:3537]	arteriovenous malformation; Infantile Capillary Hemangioma; Left Ventricular Hypertrophy; Sturge-Weber Syndrome; lung adenocarcinoma; Multiple Basal Cell Carcinoma; Port-Wine Stain; Carcinoma; basal cell carcinoma; hereditary hemorrhagic telangiectasia; Capillary Malformation-Arteriovenous Malformation 1; Capillary Malformation-Arteriovenous Malformation; familial adenomatous polyposis 1; Neurode…
4	76803198	76822107	18910	-	2846	ENSRNOG00000006228	116598	Pdia4	17.887633229787	0.571281632759467	5.55480973105034	5.42194001169159e-05	0.0042731025337426	protein disulfide isomerase family A, member 4 [Source:RGD Symbol;Acc:619835]	genetic disease
10	16757208	16785119	27912	-	2741	ENSRNOG00000027606	303019	Neurl1b	7.49225351654904	0.49322130551873	5.55075857767463	5.46322836732605e-05	0.00428542814841707	neuralized E3 ubiquitin protein ligase 1B [Source:RGD Symbol;Acc:1564984]	Atrial Septal Defect with Atrioventricular Conduction Defects; genetic disease; Hydrocephalus; atrial heart septal defect 7
3	58510536	58676490	165955	-	2892	ENSRNOG00000017939	84030	Chn1	119.026276139344	0.354787162501048	5.54685138345034	5.50335873618711e-05	0.00429673447496328	chimerin 1 [Source:RGD Symbol;Acc:620139]	Duane Retraction Syndrome; Duane Retraction Syndrome 2; Moebius syndrome; Dandy-Walker Syndrome; autosomal dominant Robinow syndrome 2; genetic disease; split hand-foot malformation 5
15	3265815	3355606	89792	-	5518	ENSRNOG00000010765	305679	Vcl	15.2700103046791	-0.426155812385066	-5.54051526827565	5.5690878887081e-05	0.00432782885788535	vinculin [Source:RGD Symbol;Acc:1311217]	cardiac arrest; Dilated Cardiomyopathy with Left Ventricular Noncompaction; hypertrophic cardiomyopathy 15; congestive heart failure; Long QT Syndrome; familial hypertrophic cardiomyopathy; dilated cardiomyopathy 1B; dilated cardiomyopathy; Wolff-Parkinson-White Syndrome; hypertrophic cardiomyopathy; Acute Coronary Syndrome; cardiomyopathy; Ventricular Fibrillation, Paroxysmal Familial, 1; dilate…
4	87363477	87450375	86899	+	3315	ENSRNOG00000006646	362374	Vopp1	22.3950192537112	0.377259772049532	5.53705448183515	5.60533268252435e-05	0.00433582863238967	VOPP1 WW domain binding protein [Source:RGD Symbol;Acc:1306494]	acute myeloid leukemia; Autistic Disorder; Pleomorphic Xanthoastrocytoma; Experimental Liver Cirrhosis; genetic disease
17	9819202	9826834	7633	-	1808	ENSRNOG00000018122	306771	Tspan17	15.0515633921922	0.61165497309578	5.53195135920573	5.65922488546961e-05	0.00435734236803807	tetraspanin 17 [Source:RGD Symbol;Acc:1311167]	Ehlers-Danlos syndrome dermatosparaxis type; Marfanoid Mental Retardation Syndrome, Autosomal; genetic disease; Chromosome 5, Trisomy 5q; Sotos Syndrome; Ehlers-Danlos syndrome spondylodysplastic type 2
1	193753396	193759800	6405	+	1330	ENSRNOG00000063029	NULL	NA	5.46169977909527	-0.975531771819865	-5.51456180101541	5.84694263981139e-05	0.0043708690882778	NA
X	27128610	27146667	18058	+	1481	ENSRNOG00000047931	NULL	NA	178.264786653011	0.550280639367655	5.51989648009292	5.78867816616107e-05	0.0043708690882778	thymosin beta 4, X-linked [Source:RGD Symbol;Acc:621622]	Joubert Syndrome 1; amyotrophic lateral sclerosis type 1; Autistic Disorder; Neurodevelopmental Disorders; Prostatic Neoplasms
10	94447399	94542941	95543	+	3787	ENSRNOG00000003931	303631	Arsg	5.41991346882964	-0.531350421615749	-5.51433461455355	5.8494373997483e-05	0.0043708690882778	arylsulfatase G [Source:RGD Symbol;Acc:1306571]	neuronal ceroid lipofuscinosis; Usher Syndrome Type 4; mucopolysaccharidosis; Autism Spectrum Disorder; Usher syndrome; genetic disease; neural tube defect
15	20134377	20348380	214004	+	3957	ENSRNOG00000010489	305826	Samd4a	16.7531657190937	-0.484012471527173	-5.51532432057873	5.83857739522295e-05	0.0043708690882778	sterile alpha motif domain containing 4A [Source:RGD Symbol;Acc:1310361]	genetic disease; head and neck squamous cell carcinoma; dystonia 5; substance-related disorder
4	77482226	77488777	6552	+	2713	ENSRNOG00000008218	436582	Atp6v0e2	49.589400255771	0.354022940498584	5.51338152138012	5.85991546429391e-05	0.0043708690882778	ATPase, H+ transporting V0 subunit e2 [Source:RGD Symbol;Acc:1303238]	genetic disease
20	36850076	36896691	46616	-	5877	ENSRNOG00000029360	294421	Serinc1	145.920228107735	0.352509829008165	5.51340894865953	5.85961366375722e-05	0.0043708690882778	serine incorporator 1 [Source:RGD Symbol;Acc:727843]	genetic disease; Epilepsy
X	14849444	14864745	15302	-	2558	ENSRNOG00000059720	24804	Syp	295.632485347291	0.292703088289295	5.51908499114197	5.79750211647755e-05	0.0043708690882778	synaptophysin [Source:RGD Symbol;Acc:3802]	X-Linked Intellectual Developmental Disorders; neuronal ceroid lipofuscinosis 6A; X-Linked Epilepsy, with Variable Learning Disabilities and Behavior Disorders; genetic disease; Alzheimer's Disease; Autistic Disorder; Schizophrenia; neuronal ceroid lipofuscinosis 1; Neurodegeneration with Brain Iron Accumulation 5; lung non-small cell carcinoma; non-syndromic X-linked intellectual disability 96; …
3	152729349	152746373	17025	-	5963	ENSRNOG00000029799	311621	Tomm34	13.3218230734802	0.312836839151548	5.49955889521929	6.01408635845309e-05	0.00446592688342374	translocase of outer mitochondrial membrane 34 [Source:RGD Symbol;Acc:1309029]	genetic disease; T-Cell Immunodeficiency, Recurrent Infections, and Autoimmunity with or without Cardiac Malformations; focal epilepsy
13	103495867	103497016	1150	+	1150	ENSRNOG00000068226	NULL	NA	12.7831879904007	-0.308992505771145	-5.49705516684024	6.04245888651743e-05	0.0044671417290236	NA
10	75073365	75101528	28164	+	2876	ENSRNOG00000002436	303439	Mmd	46.1347869037355	0.342844561426065	5.49349754622645	6.08301328647705e-05	0.00447731215816998	monocyte to macrophage differentiation-associated [Source:RGD Symbol;Acc:1592079]	genetic disease; systemic lupus erythematosus
5	42975405	43127112	151708	+	5809	ENSRNOG00000007030	171287	Epha7	16.518644428878	0.477495230693724	5.47939653516743	6.2465529955749e-05	0.0045775178706169	Eph receptor A7 [Source:RGD Symbol;Acc:70957]	genetic disease; Spinal Cord Injuries; Hemorrhage; lung small cell carcinoma; Drug-Related Side Effects and Adverse Reactions
19	34050694	34068063	17370	+	2719	ENSRNOG00000019859	361401	Pla2g15	6.09473681216067	0.309916927739251	5.47659483613314	6.27958582396969e-05	0.00458162969200374	phospholipase A2, group XV [Source:RGD Symbol;Acc:1302982]	genetic disease; Arteriosclerosis; autosomal dominant dyskeratosis congenita 6
16	17426421	17501677	75257	+	4712	ENSRNOG00000013502	361120	Eps15l1	15.0924189788187	-0.342521531736599	-5.47321412612816	6.31968671567466e-05	0.00459084024545618	epidermal growth factor receptor pathway substrate 15-like 1 [Source:RGD Symbol;Acc:1565708]	genetic disease
1	181918183	181955732	37550	+	4606	ENSRNOG00000017980	308995	Itgal	0.54608299133273	-0.822955752662598	-5.45610828257695	6.52670142758379e-05	0.00464280807561202	integrin subunit alpha L [Source:RGD Symbol;Acc:631424]	acute promyelocytic leukemia; myoepithelioma; Nephritis; Behcet's disease; Nasal Polyps; genetic disease; inflammatory bowel disease; Inflammation; Experimental Liver Cirrhosis
17	17766597	17943615	177019	+	5113	ENSRNOG00000001455	308173	Kif13a	15.8676211561432	-0.494201332921845	-5.45582692700256	6.53016457845837e-05	0.00464280807561202	kinesin family member 13A [Source:RGD Symbol;Acc:1307825]	genetic disease; Epilepsy
10	94401579	94412114	10536	+	3387	ENSRNOG00000000246	360650	Amz2	25.0408485720698	0.308475107236141	5.45621342408915	6.52540775012387e-05	0.00464280807561202	archaelysin family metallopeptidase 2 [Source:RGD Symbol;Acc:1304846]	Monoclonal B-Cell Lymphocytosis; genetic disease
2	26619339	26645952	26614	-	3151	ENSRNOG00000029304	310005	Aggf1	11.9460833082564	0.287314292145016	5.46140995804784	6.46179900870135e-05	0.00464280807561202	angiogenic factor with G patch and FHA domains 1 [Source:RGD Symbol;Acc:1310888]	Hermansky-Pudlak Syndrome 2; Neurodevelopmental Disorders; syndactyly; genetic disease
12	34072683	34122101	49419	+	5761	ENSRNOG00000001285	29693	Atp2a2	173.807801500204	0.285237224223567	5.46205220369314	6.45398229826114e-05	0.00464280807561202	ATPase sarcoplasmic/endoplasmic reticulum Ca2+ transporting 2 [Source:RGD Symbol;Acc:2174]	Hypothyroidism; Cardiomegaly; Myocardial Reperfusion Injury; heart disease; congestive heart failure; essential hypertension; euthyroid sick syndrome; Spinal Cord Injuries; Diabetic Cardiomyopathies; acrokeratosis verruciformis; Iron Overload; Darier Disease, Acral Hemorrhagic Type; Status Epilepticus; Acute Experimental Pancreatitis; Myocardial Stunning; abdominal obesity-metabolic syndrome 1; C…
X	134619227	134685841	66615	-	3455	ENSRNOG00000027831	317614	Map7d3	0.303272157459514	-1.23711292384706	-5.45087939916806	6.59137509341913e-05	0.00465465055424365	MAP7 domain containing 3 [Source:RGD Symbol;Acc:1565514]	X-linked hyper IgM syndrome; CD40 ligand deficiency; genetic disease; Autistic Disorder; syndromic X-linked intellectual disability Lubs type; Christianson syndrome; Congenital Heart Defects, Multiple Types, 1, X-Linked
3	145357861	145368012	10152	+	1151	ENSRNOG00000020317	296315	Rab5if	19.3153367198259	0.472889494515266	5.44718187947843	6.63750886085315e-05	0.00465465055424365	RAB5 interacting factor [Source:RGD Symbol;Acc:1307752]	scoliosis; Micrognathism; Hypertelorism; craniofacial dysmorphism, skeletal anomalies, and impaired intellectual development syndrome 2; Macrocephaly; focal epilepsy; craniofacial dysmorphism, skeletal anomalies, and mental retardation syndrome; Intellectual Disability
X	12566645	12747882	181238	+	8305	ENSRNOG00000003013	367733	Rpgr	4.9323318775969	-0.422980250631235	-5.44515477487148	6.66294291449788e-05	0.00465465055424365	retinitis pigmentosa GTPase regulator [Source:RGD Symbol;Acc:1560136]	Ciliary Motility Disorders; fundus dystrophy; X-linked cone-rod dystrophy 1; Esophageal Atresia; Respiratory Tract Infections; primary ciliary dyskinesia; cone dystrophy; hepatocellular carcinoma; Dwarfism; ornithine carbamoyltransferase deficiency; Retinal Degeneration; retinitis pigmentosa; cone-rod dystrophy; Hearing Loss; X-linked atrophic macular degeneration; Autistic Disorder; X-Linked Chr…
17	45739395	45983315	243921	-	4291	ENSRNOG00000059510	60668	Amph	54.3680297982055	0.408599990396989	5.44331490429032	6.68611523233467e-05	0.00465465055424365	amphiphysin-like [Source:RGD Symbol;Acc:6496650]	genetic disease; Pleomorphic Xanthoastrocytoma
14	16028363	16063252	34890	+	4874	ENSRNOG00000002506	305242	Cdkl2	17.4040258489853	0.383169337280315	5.44844270647999	6.62174008205761e-05	0.00465465055424365	cyclin dependent kinase like 2 [Source:RGD Symbol;Acc:1309625]	Neoplasm Metastasis; Experimental Mammary Neoplasms; Neoplastic Cell Transformation; Disease Progression; genetic disease; progressive myoclonus epilepsy
15	45626835	45646313	19479	+	6088	ENSRNOG00000011427	60563	Hr	5.86800010083186	-0.816046070145263	-5.43151139797314	6.83677617094644e-05	0.00473978656697814	HR, lysine demethylase and nuclear receptor corepressor [Source:RGD Symbol;Acc:620634]	Atrichia with Papular Lesions; Proteinuria; abnormal piliary canal morphology; Alopecia; deformed nails; hypotrichosis 4; Skin Abnormalities; genetic disease; Coffin-Siris syndrome 2; hairless; Alopecia universalis; wrinkled skin; Conotruncal Cardiac Defects; dilated hair follicle; focal segmental glomerulosclerosis
14	80390643	80395693	5051	+	1793	ENSRNOG00000010298	289754	Xbp1	41.1424157065729	0.509887824435929	5.42625627628644	6.90498125913304e-05	0.00475084768313579	X-box binding protein 1 [Source:RGD Symbol;Acc:1303073]	Major Affective Disorder 7; Borna Disease; Non-alcoholic Fatty Liver Disease; Spinal Cord Injuries; Hypertriglyceridemia; Zika fever; Multiple Sclerosis; fatty liver disease; Experimental Autoimmune Encephalomyelitis; vestibular schwannomatosis; polycystic liver disease 1; inflammatory bowel disease; Peritoneal Fibrosis; Polycystic Liver Disease; Breast Cancer, Familial; high grade glioma; Glucos…
4	166341280	166345506	4227	+	3550	ENSRNOG00000068364	100360120	Smim10l1	33.785910710161	0.325017667701697	5.42590234674949	6.90960011372993e-05	0.00475084768313579	small integral membrane protein 10 like 1 [Source:RGD Symbol;Acc:2322729]
5	124212445	124234750	22306	-	2230	ENSRNOG00000057589	100364162	Rnf11l1	77.7982480823676	0.345211872508417	5.41189268113596	7.09502573573734e-05	0.00485226102804442	ring finger protein 11 [Source:RGD Symbol;Acc:2321596]	genetic disease
1	78880114	78901469	21356	+	5273	ENSRNOG00000025890	308409	Opa3	7.87844846927644	0.275951131632536	5.41039300847792	7.11517806961266e-05	0.00485226102804442	outer mitochondrial membrane lipid metabolism regulator OPA3 [Source:RGD Symbol;Acc:1309147]	Foveal Hypoplasia; optic atrophy 3; optic atrophy 1; genetic disease; 3-methylglutaconic aciduria type 3
4	119590771	119778232	187462	-	3338	ENSRNOG00000008678	362393	Antxr1	5.28492969548723	-1.06148652760109	-5.40789072956759	7.14893543983134e-05	0.0048554639564513	ANTXR cell adhesion molecule 1 [Source:RGD Symbol;Acc:1307144]	genetic disease; hepatocellular carcinoma; breast cancer; colorectal carcinoma; Experimental Melanoma; gallbladder carcinoma; Experimental Mammary Neoplasms; Infantile Capillary Hemangioma; colorectal cancer; GAPO syndrome; triple-receptor negative breast cancer; Neoplasm Metastasis
12	9462441	9470509	8069	-	1602	ENSRNOG00000000989	89819	Bud31	14.3261925427718	0.519977281485106	5.39593301991145	7.31255994565393e-05	0.00486765942517872	BUD31 homolog [Source:RGD Symbol;Acc:621103]	Pleomorphic Xanthoastrocytoma; genetic disease; Schistosomiasis
5	131423387	131426401	3015	-	1145	ENSRNOG00000019655	NULL	NA	77.1035231864842	0.344774324828904	5.39796934541633	7.28442383685715e-05	0.00486765942517872	ATPase H+ transporting V0 subunit B [Source:RGD Symbol;Acc:1308303]	Charcot-Marie-Tooth disease dominant intermediate C; early infantile epileptic encephalopathy; developmental and epileptic encephalopathy; genetic disease
9	60056890	60093007	36118	-	5707	ENSRNOG00000025079	316415	Fam126b	36.6454622272232	0.326979304560384	5.39942474493945	7.26438320904162e-05	0.00486765942517872	hyccin PI4KA lipid kinase complex subunit 2 [Source:RGD Symbol;Acc:1309752]	genetic disease; Weight Gain; Primary Pulmonary Hypertension, 1; Neurodevelopmental Disorders; Pulmonary Arterial Hypertension
1	234567858	234621079	53222	+	6495	ENSRNOG00000052664	309512	Tnks2	44.5024952855228	0.324895809261874	5.40307257895071	7.21440380318025e-05	0.00486765942517872	tankyrase 2 [Source:RGD Symbol;Acc:1305026]	genetic disease
10	45245754	45247621	1868	+	1808	ENSRNOG00000003847	687192	Gid4	18.8640943278048	0.314481432094996	5.39675660000758	7.3011669184612e-05	0.00486765942517872	GID complex subunit 4 [Source:RGD Symbol;Acc:1588894]	Birt-Hogg-Dube syndrome; Autistic Disorder; Potocki-Lupski Syndrome; genetic disease; Common Variable Immunodeficiency 2; Joubert Syndrome 1
3	68744604	68764333	19730	+	2187	ENSRNOG00000005256	362154	Zc3h15	34.85589311115	0.291127003690195	5.39307697593866	7.35221208148653e-05	0.00487463331180464	zinc finger CCCH-type containing 15 [Source:RGD Symbol;Acc:1359234]	Neurodevelopmental Disorders; genetic disease
9	15433691	15438488	4798	+	2521	ENSRNOG00000019834	301252	Hsp90ab1	447.60492987733	0.29691156810051	5.38688939025131	7.43888416702735e-05	0.0049126038206598	heat shock protein 90 alpha family class B member 1 [Source:RGD Symbol;Acc:1303075]	genetic disease; Female Infertility; Muscular Atrophy; intrahepatic cholangiocarcinoma; pancreatitis; Spinal Cord Injuries; human immunodeficiency virus infectious disease; Multiple Sclerosis; Pulmonary Fibrosis; Prostatic Neoplasms
4	58034189	58061844	27656	+	9656	ENSRNOG00000007281	362332	Flnc	2.77038862035092	-0.790883207409874	-5.38209944545596	7.50670562867147e-05	0.00492182359018019	filamin C [Source:RGD Symbol;Acc:1308807]	hypertrophic cardiomyopathy 1; cardiomyopathy; autosomal dominant limb-girdle muscular dystrophy type 2; dilated cardiomyopathy 1B; myofibrillar myopathy 5; Tetralogy of Fallot; Wolff-Parkinson-White Syndrome; restrictive cardiomyopathy; Colorectal Neoplasms; hypertrophic cardiomyopathy; genetic disease; Spastic Ataxia; Myofibrillar Myopathy; restrictive cardiomyopathy 1; sudden infant death synd…
1	181291398	181292676	1279	+	799	ENSRNOG00000047988	502367	Bola2	20.6180453210342	0.472408461839037	5.37829004377913	7.56110072522186e-05	0.00492182359018019	bolA family member 2 [Source:RGD Symbol;Acc:1565363]	chromosome 16p11.2 deletion syndrome; 16p11.2 Deletion Syndrome; Autism Spectrum Disorder; coronin-1A deficiency; Autistic Disorder
3	68765037	68766837	1801	+	1801	ENSRNOG00000064076	NULL	NA	15.7784373506113	0.333543332827645	5.38048993971525	7.52963839701859e-05	0.00492182359018019	NA
14	35626066	35667498	41433	+	3929	ENSRNOG00000058588	289595	Nfxl1	10.1386640073365	-0.317626089063654	-5.37762235907224	7.57067669784719e-05	0.00492182359018019	nuclear transcription factor, X-box binding-like 1 [Source:RGD Symbol;Acc:1359201]	Chemical and Drug Induced Liver Injury; Cholestasis; genetic disease
X	134906784	134930983	24200	+	1453	ENSRNOG00000000873	260319	Brs3	0.879467579753671	-1.4789185107987	-5.36667935817425	7.72942520628076e-05	0.00497283472531799	bombesin receptor subtype 3 [Source:RGD Symbol;Acc:628645]	syndromic X-linked intellectual disability Lubs type; obesity; CD40 ligand deficiency; Congenital Heart Defects, Multiple Types, 1, X-Linked; hypertension; Hyperphagia; Christianson syndrome; genetic disease; Autistic Disorder; X-linked hyper IgM syndrome; CHROMOSOME Xq26.3 DUPLICATION SYNDROME
6	129702383	129707268	4886	-	2657	ENSRNOG00000059714	299331	Hsp90aa1	352.058394275967	0.473802266578509	5.36765056831087	7.71519755445543e-05	0.00497283472531799	heat shock protein 90 alpha family class A member 1 [Source:RGD Symbol;Acc:631409]	genetic disease; intrahepatic cholangiocarcinoma; colon cancer; Cognitive Dysfunction; Experimental Diabetes Mellitus; anaplastic large cell lymphoma; contact dermatitis; portal hypertension; Neoplasm Metastasis; Knee Osteoarthritis; human immunodeficiency virus infectious disease; Ductal Carcinoma; rheumatoid arthritis; Alzheimer's Disease; Neurodevelopmental Disorders; Breast Neoplasms; Frontot…
3	36878660	36880280	1621	-	1574	ENSRNOG00000065163	NULL	NA	30.1330566913193	0.22999741680208	5.36606556944405	7.73843086295594e-05	0.00497283472531799	NA
1	136855130	136859354	4225	+	3390	ENSRNOG00000025142	308790	Mex3b	4.23972437454193	0.401588930249071	5.35610601775142	7.88608886921517e-05	0.00504830547229299	mex-3 RNA binding family member B [Source:RGD Symbol;Acc:1306790]	genetic disease; colorectal cancer; Bloom Syndrome
4	118270954	118281763	10810	-	9751	ENSRNOG00000063398	64570	Nat8	1.03560296445664	-0.996446865339313	-5.34523027827125	8.05066837730063e-05	0.00513399111633355	N-acetyltransferase 8 [Source:RGD Symbol;Acc:621609]	congenital disorder of glycosylation type IIb; dystonia; Methylmalonyl-CoA Epimerase Deficiency; genetic disease; Experimental Liver Cirrhosis
1	85875109	85884001	8893	-	499	ENSRNOG00000024309	688869	Cox6b1	110.392596834659	0.404318611053864	5.33858425402143	8.15298847178716e-05	0.00517947267629733	cytochrome c oxidase subunit 6B1 [Source:RGD Symbol;Acc:1584097]
1	182576545	182590414	13870	+	1814	ENSRNOG00000023360	317385	Fus	42.1792436150854	-0.664227640343314	-5.33644235137953	8.18625079359981e-05	0.00518090447952521	Fus RNA binding protein [Source:RGD Symbol;Acc:1308864]	Frontotemporal Lobar Degeneration; Branched-Chain Ketoacid Dehydrogenase Kinase Deficiency; spinal muscular atrophy; essential tremor 4; amyotrophic lateral sclerosis type 6; dystonia; sarcoma; Frontotemporal Dementia; Myxoid Liposarcoma; amyotrophic lateral sclerosis type 1; genetic disease; Juvenile Amyotrophic Lateral Sclerosis; Liposarcoma; amyotrophic lateral sclerosis; neurodegenerative dis…
5	75750787	75814990	64204	-	7595	ENSRNOG00000024663	362528	Fkbp15	10.0588618462964	-0.310384569935077	-5.32682797846945	8.33729609857094e-05	0.0052565865364122	FKBP prolyl isomerase family member 15 [Source:RGD Symbol;Acc:1304816]	amphetamine abuse; substance-related disorder; genetic disease
7	86722094	86937214	215121	+	7067	ENSRNOG00000026415	314981	Col14a1	0.726066515196845	-0.871175197161425	-5.31561690577444	8.51707766821079e-05	0.00526841169793287	collagen type XIV alpha 1 chain [Source:RGD Symbol;Acc:1305806]	esophagus squamous cell carcinoma; Chemical and Drug Induced Liver Injury; genetic disease; trichorhinophalangeal syndrome type I
14	81911099	82028969	117871	+	11735	ENSRNOG00000059479	305509	Adcy1	44.9413226318618	0.665916720748593	5.32311970813816	8.39632312506642e-05	0.00526841169793287	adenylate cyclase 1 [Source:RGD Symbol;Acc:1309318]	autosomal recessive nonsyndromic deafness 44; genetic disease; withdrawal disorder; Pleomorphic Xanthoastrocytoma; Hyperkinesis; lung small cell carcinoma
15	39608080	39619950	11871	+	1988	ENSRNOG00000014191	305972	Zfp395	5.39863433161043	-0.644346213561865	-5.31401527116157	8.54308744248773e-05	0.00526841169793287	zinc finger protein 395 [Source:RGD Symbol;Acc:1307849]	genetic disease; Autosomal Dominant Nocturnal Frontal Lobe Epilepsy; benign familial infantile seizures 6
1	241551175	241577268	26094	-	3081	ENSRNOG00000045838	114638	Hps1	5.28478248074012	-0.609908812043269	-5.3161501232533	8.50843667907704e-05	0.00526841169793287	HPS1, biogenesis of lysosomal organelles complex 3 subunit 1 [Source:RGD Symbol;Acc:69193]	platelet storage pool deficiency; Hermansky-Pudlak syndrome; oculocutaneous albinism; genetic disease; Hermansky-Pudlak Syndrome 4; Hermansky-Pudlak Syndrome 1
3	108330705	108335758	5054	+	2209	ENSRNOG00000014573	29593	Ckmt1	65.4994054710407	0.349727664363633	5.31388262649611	8.54524521271133e-05	0.00526841169793287	creatine kinase, mitochondrial 1 [Source:RGD Symbol;Acc:61976]	Sensorineural Deafness and Male Infertility; colorectal cancer; Bloom Syndrome; Hearing Loss; Brain Injuries; genetic disease; autosomal recessive nonsyndromic deafness 16; Status Epilepticus
18	61041290	61171899	130610	-	6024	ENSRNOG00000025324	307348	Spire1	35.194220832199	0.225972160246257	5.31614791890706	8.50847238264059e-05	0.00526841169793287	spire-type actin nucleation factor 1 [Source:RGD Symbol;Acc:1305892]	chromosome 18p deletion syndrome; dystonia; genetic disease; Intellectual Disability
6	73266691	73300631	33941	+	2707	ENSRNOG00000008249	299053	Brms1l	31.006336982121	0.343081570971733	5.30859916510406	8.63165339414938e-05	0.00528269834833143	BRMS1 like transcriptional repressor [Source:RGD Symbol;Acc:1306006]	brain-lung-thyroid syndrome; genetic disease
17	23544568	23584848	40281	+	4551	ENSRNOG00000014702	498728	Elovl2	12.3616715059288	0.33602431529631	5.30890513508148	8.62662482355674e-05	0.00528269834833143	ELOVL fatty acid elongase 2 [Source:RGD Symbol;Acc:1308605]	male infertility; genetic disease
17	76745224	76884299	139076	-	3560	ENSRNOG00000064205	291325	St8sia6	1.14543054344588	-1.19969988014426	-5.30405234328948	8.70673844524203e-05	0.00530920386653664	ST8 alpha-N-acetyl-neuraminide alpha-2,8-sialyltransferase 6 [Source:RGD Symbol;Acc:1303161]	Imerslund-Grasbeck Syndrome; prostate cancer; genetic disease; hypoparathyroidism-deafness-renal disease syndrome
2	173833880	173838456	4577	+	2050	ENSRNOG00000026059	681021	Paqr6	11.5845960922179	-0.444708077496546	-5.30177944294766	8.74452575759248e-05	0.00531285586755837	progestin and adipoQ receptor family member 6 [Source:RGD Symbol;Acc:1584722]	severe congenital neutropenia 5; gastrointestinal stromal tumor; Calcium Oxalate Nephrolithiasis; MHC class II deficiency; Charcot-Marie-Tooth disease type 2; genetic disease; severe congenital neutropenia 3; IMMUNODEFICIENCY 42; nephrolithiasis; parathyroid carcinoma
7	61043675	61044761	1087	-	1087	ENSRNOG00000068660	NULL	NA	5.55927193561198	0.634119227894567	5.28837379634065	8.97087758132496e-05	0.00539385492716798	NA
10	47272931	47294260	21330	+	2812	ENSRNOG00000003104	29465	Trpv2	7.07464077309408	0.383083303125032	5.29174044915234	8.9134678589533e-05	0.00539385492716798	transient receptor potential cation channel, subfamily V, member 2 [Source:RGD Symbol;Acc:3965]	genetic disease; Experimental Arthritis; Endometrial Neoplasms; joint integrity trait
X	132736096	132768154	32059	+	1998	ENSRNOG00000031367	24465	Hprt1	29.1985693337902	0.374873365190802	5.28815085429776	8.97469278042074e-05	0.00539385492716798	hypoxanthine phosphoribosyltransferase 1 [Source:RGD Symbol;Acc:2826]	Lesch-Nyhan Syndrome, Neurologic Variant; Autistic Disorder; genetic disease; HRPT-related hyperuricemia; syndromic X-linked intellectual disability Lubs type; Lesch-Nyhan Syndrome; Chemical and Drug Induced Liver Injury; microcephaly; Hyperuricemia; Experimental Diabetes Mellitus; hepatocellular carcinoma
1	201459076	201469845	10770	-	4471	ENSRNOG00000018603	309150	Carns1	6.83059622720374	-0.910390007563443	-5.28384588469841	9.0486938665195e-05	0.00541883788967053	carnosine synthase 1 [Source:RGD Symbol;Acc:1308234]	Intellectual Disability; Recurrent Infections, with Encephalopathy, Hepatic Dysfunction, and Cardiovascular Malformations; Aicardi-Goutieres Syndrome 3; genetic disease
7	57077830	57110892	33063	-	3865	ENSRNOG00000005528	299827	Tbk1	14.1332991041921	0.276190778896895	5.28094782971076	9.09886603196229e-05	0.00542942334507236	TANK-binding kinase 1 [Source:RGD Symbol;Acc:1588588]	amyotrophic lateral sclerosis; Severe Acute Respiratory Syndrome; hereditary spastic paraplegia 8; Primary Progressive Nonfluent Aphasia; ENCEPHALOPATHY, ACUTE, INFECTION-INDUCED (HERPES-SPECIFIC), 8; Motor Neuron Disease; severe COVID-19; primary open angle glaucoma; Glaucoma 1, Open Angle, P; genetic disease
14	78968442	78972274	3833	-	1346	ENSRNOG00000004640	289745	Mtfp1	6.49687639152696	0.658887989686607	5.26409948737566	9.39630969497202e-05	0.0054858271985928	mitochondrial fission process 1 [Source:RGD Symbol;Acc:1359705]	Parkinson's disease 6; genetic disease; neuroblastoma
3	13142107	13155956	13850	+	3138	ENSRNOG00000026604	296616	Cercam	4.96722455031598	-0.629951084038475	-5.25720990553426	9.52082224985424e-05	0.0054858271985928	cerebral endothelial cell adhesion molecule [Source:RGD Symbol;Acc:1304778]	genetic disease; primary coenzyme Q10 deficiency 7; early infantile epileptic encephalopathy; developmental and epileptic encephalopathy
20	27302141	27352786	50646	+	4556	ENSRNOG00000050655	64475	P4ha1	15.3994921980318	0.553688750991734	5.25979953711797	9.47382181748379e-05	0.0054858271985928	prolyl 4-hydroxylase subunit alpha 1 [Source:RGD Symbol;Acc:621000]	genetic disease
10	37586888	37589169	2282	-	400	ENSRNOG00000067979	497902	Uqcrq	61.1068384904534	0.473164192498844	5.27153907907929	9.26374798642998e-05	0.0054858271985928	ubiquinol-cytochrome c reductase, complex III subunit VII [Source:RGD Symbol;Acc:1562350]	Hereditary Neoplastic Syndromes; Neurodevelopmental Disorders; genetic disease; familial adenomatous polyposis 1; mitochondrial complex III deficiency nuclear type 1; mitochondrial complex III deficiency nuclear type 4
14	97476817	97485657	8841	-	2250	ENSRNOG00000052142	305577	Ahsa2	11.1319517834793	0.424069949033478	5.26271172114906	9.42125397228871e-05	0.0054858271985928	activator of HSP90 ATPase homolog 2 [Source:RGD Symbol;Acc:1307171]
1	198963787	198969521	5735	-	3857	ENSRNOG00000065330	404660	Mrgpre	8.61921236775277	0.40505783685322	5.26410081815114	9.39628580790245e-05	0.0054858271985928	MAS related GPR family member E [Source:RGD Symbol;Acc:738045]	early infantile epileptic encephalopathy; genetic disease; Delta-Beta Thalassemia; developmental and epileptic encephalopathy
2	233264182	233280880	16699	-	1626	ENSRNOG00000009205	362051	Lmo4	24.5563828642156	0.378612355534917	5.2649312782593	9.3813915180211e-05	0.0054858271985928	LIM domain only 4 [Source:RGD Symbol;Acc:1305670]	genetic disease; Anencephaly
3	107691123	107693647	2525	-	2475	ENSRNOG00000070503	NULL	NA	31.4714839473663	0.318577726935389	5.26254000120024	9.42434529820943e-05	0.0054858271985928	NA
4	9262233	9355441	93209	-	1990	ENSRNOG00000031855	362298	Actr3b	20.9613522446486	0.310307558892878	5.26396687983242	9.3986902806516e-05	0.0054858271985928	actin related protein 3B [Source:RGD Symbol;Acc:1565759]	Autistic Disorder; genetic disease
10	4515478	4572989	57512	+	5248	ENSRNOG00000002452	302899	Txndc11	6.17666236428497	-0.301736317811719	-5.25716027083438	9.52172544644429e-05	0.0054858271985928	thioredoxin domain containing 11 [Source:RGD Symbol;Acc:1307538]	genetic disease; Schizophrenia
1	77589230	77592207	2978	-	1667	ENSRNOG00000016770	24242	Calm1	431.014613109154	0.392789482787473	5.25145040086173	9.62622137108887e-05	0.00552697273773721	calmodulin 3 [Source:RGD Symbol;Acc:2259]	Long QT Syndrome 1; Long QT Syndrome 16; familial hypertrophic cardiomyopathy; Walker-Warburg Syndrome
X	35498517	35513335	14819	-	3644	ENSRNOG00000005736	302697	Eif1ax	35.9867223029464	0.283097894660825	5.24603326187967	9.72645728937875e-05	0.00556539891749795	eukaryotic translation initiation factor 1A, X-linked [Source:RGD Symbol;Acc:1560198]	syndromic X-linked intellectual disability Lubs type; Nance-Horan syndrome; Autistic Disorder; developmental and epileptic encephalopathy 2; Uveal Melanoma; Coffin-Lowry Syndrome; malignant choroid melanoma; Neoplasm Metastasis; genetic disease; Multiple Myeloma; glycogen storage disease IXa; Neurodevelopmental Disorders
19	24522717	24526458	3742	-	2177	ENSRNOG00000021824	361384	Dnajb1	16.9185753641236	0.551614630279335	5.24348209051493	9.77403633219555e-05	0.00557353580335574	DnaJ heat shock protein family (Hsp40) member B1 [Source:RGD Symbol;Acc:1304725]	genetic disease
3	153683858	153692120	8263	+	3083	ENSRNOG00000017539	81687	Mmp9	0.28994258789714	1.18413092037912	5.22769899130591	0.000100737924050032	0.00563021512767838	matrix metallopeptidase 9 [Source:RGD Symbol;Acc:621320]	temporal lobe epilepsy; Behcet's disease; Sturge-Weber Syndrome; Disease Progression; primary progressive multiple sclerosis; Retinal Ischemia; Inflammation; Pulmonary Emphysema; Experimental Arthritis; Bronchiolitis Obliterans; Choroidal Neovascularization; Neoplastic Cell Transformation; primary biliary cholangitis; Experimental Mammary Neoplasms; Acute Coronary Syndrome; T-Cell Immunodeficienc…
6	120169738	120289555	119818	-	7824	ENSRNOG00000004482	362770	Ccdc88c	6.65954039197409	-0.589286892412273	-5.22690543460431	0.000100891126365681	0.00563021512767838	coiled-coil domain containing 88C [Source:RGD Symbol;Acc:1307429]	Spinocerebellar Ataxias; Hydrocephalus; genetic disease; achondrogenesis type IA; Spastic Ataxia; spinocerebellar ataxia type 40
3	99066857	99067942	1086	+	858	ENSRNOG00000005184	691534	Nop10	29.3283793383618	0.479831679309423	5.22239179765047	0.000101767115666679	0.00563021512767838	NOP10 ribonucleoprotein [Source:RGD Symbol;Acc:1582780]	Dyskeratosis Congenita; Cataracts, Hearing Impairment, Nephrotic Syndrome, and Enterocolitis 2; hypertrophic cardiomyopathy 11; agenesis of the corpus callosum with peripheral neuropathy; autosomal recessive dyskeratosis congenita; Hereditary Neoplastic Syndromes; autosomal recessive dyskeratosis congenita 1; Bloom Syndrome; colorectal cancer; Pulmonary Fibrosis and/or Bone Marrow Failure Syndrom…
2	35233042	35269518	36477	+	4291	ENSRNOG00000011937	294708	Sgtb	36.2955086195986	0.367293896676383	5.22913686549871	0.000100460944051773	0.00563021512767838	small glutamine rich tetratricopeptide repeat co-chaperone beta [Source:RGD Symbol;Acc:727976]	Neurodevelopmental Disorders; genetic disease
17	10022932	10027867	4936	+	1135	ENSRNOG00000017284	306768	Nop16	15.0429555223449	0.347752259630252	5.23220672572259	9.98722256227469e-05	0.00563021512767838	NOP16 nucleolar protein [Source:RGD Symbol;Acc:1305727]	Ehlers-Danlos syndrome dermatosparaxis type; genetic disease; pre-malignant neoplasm; Sotos Syndrome; Liver Neoplasms
12	15324209	15380831	56623	+	3293	ENSRNOG00000054033	171097	Adap1	28.7310019951359	0.317524219559913	5.22665552002034	0.00010093942422056	0.00563021512767838	ArfGAP with dual PH domains 1 [Source:RGD Symbol;Acc:621418]	inflammatory bowel disease; genetic disease
20	3587686	3590481	2796	-	1948	ENSRNOG00000000840	368044	Atp6v1g2	89.9503638095547	0.295220932221729	5.23327708000756	9.96678000353845e-05	0.00563021512767838	ATPase H+ transporting V1 subunit G2 [Source:RGD Symbol;Acc:1303186]	genetic disease; Megacolon; JMP syndrome
9	68191292	68211591	20300	+	2619	ENSRNOG00000038085	501157	Rpe	15.9606612206265	0.270533011723578	5.22350871598698	0.000101549618410184	0.00563021512767838	ribulose-5-phosphate-3-epimerase [Source:RGD Symbol;Acc:1564890]	primary pulmonary hypertension; trichorhinophalangeal syndrome type I; genetic disease; Neurodevelopmental Disorders
3	55474757	55503576	28820	+	2252	ENSRNOG00000023386	113961	Gorasp2	28.6828389152159	0.236343296780851	5.22548640004565	0.000101165683254524	0.00563021512767838	golgi reassembly stacking protein 2 [Source:RGD Symbol;Acc:619911]	split hand-foot malformation 5; genetic disease
2	226355708	226358485	2778	+	1746	ENSRNOG00000010306	58940	H2az1	26.2383031743902	0.437477061564316	5.21961223223603	0.00010231047424793	0.00564159539186273	H2A.Z variant histone 1 [Source:RGD Symbol;Acc:621464]
7	63116380	63121201	4822	+	863	ENSRNOG00000006789	29467	Ddit3	12.1360909631549	0.495319732431582	5.21648601471056	0.000102925184966799	0.00564546284409344	DNA-damage inducible transcript 3 [Source:RGD Symbol;Acc:62391]	INTERSTITIAL LUNG AND LIVER DISEASE; chronic obstructive pulmonary disease; Spinal Cord Injuries; type 1 diabetes mellitus; Brain Ischemia; acute kidney failure; Diabetic Cardiomyopathies; Ureteral Obstruction; genetic disease; Acute Lung Injury; Zika fever; Ocular Hypertension; Nephrosis; obesity; Contrast-Induced Nephropathy; Asbestosis; paraplegia; Borna Disease; Myocardial Infarction; intesti…
20	42392268	42533347	141080	+	6051	ENSRNOG00000000599	309816	Lama4	4.08428504966978	-0.373707696104139	-5.2158212493047	0.000103056390199216	0.00564546284409344	laminin subunit alpha 4 [Source:RGD Symbol;Acc:1560062]	genetic disease; arrhythmogenic right ventricular cardiomyopathy; familial atrial fibrillation; hypertrophic cardiomyopathy 1; spinocerebellar ataxia type 19/22; dilated cardiomyopathy 3B; Brugada Syndrome; BRUGADA SYNDROME 9; hypertrophic cardiomyopathy; dilated cardiomyopathy 1JJ; Dilated Cardiomyopathy with Left Ventricular Noncompaction; Long QT Syndrome; familial hypertrophic cardiomyopathy;…
1	161655864	161664097	8234	-	1341	ENSRNOG00000019751	365345	Cyb5r2	5.30602313213089	-0.722585806426172	-5.21263606638517	0.000103687456836506	0.00566147068243251	cytochrome b5 reductase 2 [Source:RGD Symbol;Acc:1308421]	genetic disease
9	66113112	66121457	8346	-	8067	ENSRNOG00000014678	317674	Fzd5	1.02738149339456	-0.566906144837723	-5.20953806189879	0.000104305086452003	0.00567664294605883	frizzled class receptor 5 [Source:RGD Symbol;Acc:631406]	Neurodevelopmental Disorders; Coloboma; primary pulmonary hypertension; bladder exstrophy-epispadias-cloacal exstrophy complex; genetic disease
4	87441823	87482800	40978	-	3173	ENSRNOG00000006810	362375	Lancl2	28.493802146799	0.366486539816548	5.20780884194627	0.000104651483781273	0.0056770032175893	LanC like glutathione S-transferase 2 [Source:RGD Symbol;Acc:1310809]	genetic disease; Pleomorphic Xanthoastrocytoma; Autistic Disorder; body mass
12	41672114	41677714	5601	-	1488	ENSRNOG00000001185	288704	RGD1311899	78.5449239618028	0.329432844618972	5.20567451379901	0.000105080673718948	0.00568183785273847	similar to human chromosome 12 open reading frame 43 [Source:RGD Symbol;Acc:1311899]	type 1 diabetes mellitus; maturity-onset diabetes of the young type 3; genetic disease; maturity-onset diabetes of the young type 1; ovarian cancer; maturity-onset diabetes of the young; type 2 diabetes mellitus; Keratoderma-Ichthyosis-Deafness Syndrome, Autosomal Recessive; Diabetes Mellitus; gestational diabetes
1	94994104	95017584	23481	-	4099	ENSRNOG00000019627	292879	Mybpc2	0.164555693589465	-1.54359880260352	-5.20199047004563	0.0001058257829272	0.00570366832628275	myosin binding protein C2 [Source:RGD Symbol;Acc:1311596]	genetic disease; Contracture
X	105356293	105359985	3693	-	3672	ENSRNOG00000046790	NA	AABR07040887.1	1.56809879738872	-1.21416125008724	-5.18698767272989	0.000108917036146058	0.00570433846507514	NA
3	96165042	96215615	50574	+	6068	ENSRNOG00000047466	24225	Bdnf	3.23699323370994	0.780302423952204	5.17571605180853	0.000111300834307786	0.00570433846507514	brain-derived neurotrophic factor [Source:RGD Symbol;Acc:2202]	Respiratory Tract Infections; Diabetic Retinopathy; Diabetic Nephropathies; diabetic neuropathy; Hyperalgesia; increased anxiety-related response; Neovascular Inflammatory Vitreoretinopathy; Pain; Intellectual Disability; Brain Ischemia; Spinal Cord Injuries; vascular dementia; Hypertensive Encephalopathy; epilepsy with generalized tonic-clonic seizures; color blindness; Optic Nerve Injuries; Sta…
9	103220207	103226870	6664	+	3094	ENSRNOG00000066414	NULL	NA	3.73954941945527	-0.660970080937209	-5.17768250314383	0.000110881103314713	0.00570433846507514	NA
14	32217871	32261018	43148	+	7025	ENSRNOG00000046829	25589	Kdr	2.52191810352397	-0.627587170641088	-5.18363470789458	0.000109620576018549	0.00570433846507514	kinase insert domain receptor [Source:RGD Symbol;Acc:2965]	Brain Hypoxia-Ischemia; Endometrioid Carcinomas; Venous Thrombosis; Transplant Rejection; Stroke; Crohn's disease; Experimental Colitis; Hirschsprung's disease; adhesions of uterus; breast angiosarcoma; Lathyrism; Kuhnt-Junius degeneration; squamous cell carcinoma; Reperfusion Injury; salivary gland carcinoma; Adenocarcinoma; Neoplasm Metastasis; Kidney Neoplasms; allergic contact dermatitis; uri…
17	21399479	21499938	100460	+	1706	ENSRNOG00000014007	306842	Gfod1	23.7633834393779	0.554056394904509	5.19098114701418	0.000108085189095103	0.00570433846507514	glucose-fructose oxidoreductase domain containing 1 [Source:RGD Symbol;Acc:1311507]	Coronary Artery Disease; genetic disease
8	19831866	19834674	2809	-	1135	ENSRNOG00000064248	494444	Cdkn2d	12.5610405734884	0.465018000786854	5.1806050390952	0.000110260321392404	0.00570433846507514	cyclin dependent kinase inhibitor 2D [Source:RGD Symbol;Acc:1593190]	Stomach Neoplasms; genetic disease
6	33156569	33161712	5144	+	1865	ENSRNOG00000039551	500629	Rdh14	10.3941138699276	0.458961250152226	5.17737689275075	0.000110946227035295	0.00570433846507514	retinol dehydrogenase 14 [Source:RGD Symbol;Acc:1565196]	Intellectual Disability; genetic disease
8	45225686	45233559	7874	-	3418	ENSRNOG00000028884	300677	Atp5mg	24.8328208484502	0.394762983629763	5.19609618336755	0.000107029306239984	0.00570433846507514	ATP synthase membrane subunit g [Source:RGD Symbol;Acc:1303259]	Alzheimer's Disease; Immunodeficiency 19; isolated microphthalmia 5; Glycogen Storage Disease IB; Long QT Syndrome 10; genetic disease; immunodeficiency 18; Intellectual Disability; CD3epsilon deficiency; Chromosome 11, Partial Trisomy 11q; inflammatory bowel disease 28; immunodeficiency 17; Dwarfism
5	49108220	49122568	14349	+	1493	ENSRNOG00000008288	297968	Akirin2	29.9024936492378	0.35441454512233	5.18439951937329	0.00010945968589485	0.00570433846507514	akirin 2 [Source:RGD Symbol;Acc:1307791]	Neoplasm Metastasis; genetic disease
1	177646030	177715660	69631	+	12977	ENSRNOG00000024737	308971	Tnrc6a	21.2253393480785	-0.348577767882939	-5.18172172245333	0.000110024074281208	0.00570433846507514	trinucleotide repeat containing adaptor 6A [Source:RGD Symbol;Acc:1307268]	Myoclonic Epilepsies; Familial Adult Myoclonic Epilepsy, 6; genetic disease
2	43350098	43414463	64366	-	6674	ENSRNOG00000013177	116667	Map3k1	4.0258604228467	-0.330220742849999	-5.17636388415967	0.000111162375980827	0.00570433846507514	mitogen-activated protein kinase kinase kinase 1 [Source:RGD Symbol;Acc:620966]	Breast Neoplasms; lung metastasis; lung non-small cell carcinoma; Hearing Loss; Prostatic Neoplasms; diffuse gastric cancer; 46,XY Sex Reversal 6; stomach cancer; Neurodevelopmental Disorders; Ovarian Neoplasms; hepatocellular carcinoma; esophagus squamous cell carcinoma; disorder of sexual development; breast cancer; rectum cancer; genetic disease
1	76598779	76604724	5946	-	3838	ENSRNOG00000067799	25545	Selenow	30.5044449387512	0.327641470862964	5.17917647707358	0.000110563314966114	0.00570433846507514	selenoprotein W [Source:RGD Symbol;Acc:3661]	Epilepsy; genetic disease; Experimental Liver Cirrhosis
10	59769571	59787011	17441	-	3316	ENSRNOG00000002991	303306	Srr	14.5206762230936	0.308172051251448	5.19823218939461	0.00010659153930033	0.00570433846507514	serine racemase [Source:RGD Symbol;Acc:735094]	lung adenocarcinoma; genetic disease; Neurodevelopmental Disorders; Schizophrenia; Animal Disease Models; Experimental Liver Cirrhosis
1	152019378	152039661	20284	+	1459	ENSRNOG00000012788	65160	Clns1a	29.7345730289739	0.278453364796959	5.19217368575669	0.000107838057419141	0.00570433846507514	chloride nucleotide-sensitive channel 1A [Source:RGD Symbol;Acc:61884]	Intellectual Disability; melanoma; genetic disease
8	44389513	44394659	5147	+	3927	ENSRNOG00000006604	24832	Thy1	98.2575861680631	0.271501443472624	5.19442478555826	0.000107373149856352	0.00570433846507514	Thy-1 cell surface antigen [Source:RGD Symbol;Acc:3860]	Schizophrenia; inflammatory bowel disease 28; isolated microphthalmia 5; Immunodeficiency 19; hepatocellular carcinoma; genetic disease; Reperfusion Injury; Dwarfism; CD3epsilon deficiency; Retinal Ischemia; Chromosome 11, Partial Trisomy 11q; immunodeficiency 18; immunodeficiency 17; retinal disease
17	73630571	73690979	60409	+	7734	ENSRNOG00000018396	171552	Prpf18	12.5015446450661	0.220722994100654	5.18791138724001	0.000108724038184608	0.00570433846507514	pre-mRNA processing factor 18 [Source:RGD Symbol;Acc:708550]	genetic disease; hypoparathyroidism-deafness-renal disease syndrome
10	79296693	79342595	45903	-	5330	ENSRNOG00000002948	140668	Abcc3	1.13702035320631	-0.786643535334257	-5.16987404010643	0.000112557504812355	0.00573607233447122	ATP binding cassette subfamily C member 3 [Source:RGD Symbol;Acc:71101]	kidney disease; hepatocellular carcinoma; Non-alcoholic Fatty Liver Disease; bilirubin metabolic disorder; Experimental Diabetes Mellitus; pancreatic cancer; acute myeloid leukemia; Hyperprolactinemia; Hepatomegaly; Autism Spectrum Disorder; Colorectal Neoplasms; genetic disease; Dubin-Johnson syndrome; rheumatoid arthritis; Cholestasis; fatty liver disease
3	76733027	76763079	30053	+	4087	ENSRNOG00000007241	311183	Fnbp4	18.317294160168	-0.410391989076037	-5.16964699664638	0.000112606639077481	0.00573607233447122	formin binding protein 4 [Source:RGD Symbol;Acc:1309238]	Intellectual Disability; congenital disorder of glycosylation type IIc; genetic disease
X	19419114	19461465	42352	-	2343	ENSRNOG00000068054	NULL	NA	6.21830856229364	-0.901844555644276	-5.16680826288217	0.00011322284214056	0.00574993084037836	NA
17	64531463	64588570	57108	-	5898	ENSRNOG00000016885	58954	Klf6	9.56409913152694	0.485743485213905	5.16469172193413	0.000113684546992903	0.00575588306411342	KLF transcription factor 6 [Source:RGD Symbol;Acc:62389]	genetic disease; prostate cancer; Schizophrenia; Hypotension; Prostate Cancer, Somatic; Experimental Liver Cirrhosis; Stomach Neoplasms; Prostatic Neoplasms; stomach cancer
X	27994054	28015346	21293	-	1748	ENSRNOG00000042276	501550	Trappc2	29.0514616818697	0.382614908842526	5.16257418813565	0.000114148416567588	0.00576190859217904	trafficking protein particle complex subunit 2 [Source:RGD Symbol;Acc:1306925]	Joubert Syndrome 1; Spondyloepiphyseal Dysplasia, Congenita; Neurodevelopmental Disorders; Autistic Disorder; X-linked spondyloepiphyseal dysplasia tarda; spondyloepiphyseal dysplasia tarda; genetic disease; hereditary spastic paraplegia 4; connective tissue disease; osteochondrodysplasia
20	10123125	10147928	24804	+	3887	ENSRNOG00000001194	309673	Rrp1b	4.63566118546529	-0.519306743289197	-5.15348473304169	0.000116161899653141	0.00584588258856832	ribosomal RNA processing 1B [Source:RGD Symbol;Acc:1305633]	Homocystinuria; Neurodevelopmental Disorders; developmental and epileptic encephalopathy 30; primary ciliary dyskinesia; Autistic Disorder; genetic disease; cataract 9 multiple types; progressive myoclonus epilepsy
19	47400966	47435821	34856	+	1291	ENSRNOG00000014415	286899	Hsbp1	116.983572709356	0.326210918093635	5.14698246108367	0.000117624773203104	0.00588405601999238	heat shock factor binding protein 1 [Source:RGD Symbol;Acc:628632]	genetic disease
15	35285782	35370335	84554	+	15877	ENSRNOG00000014509	305940	Sacs	31.1174100243223	0.25897797699767	5.14800105261899	0.000117394359712602	0.00588405601999238	sacsin molecular chaperone [Source:RGD Symbol;Acc:1307281]	primary cerebellar degeneration; autosomal recessive limb-girdle muscular dystrophy type 2C; genetic disease; hereditary ataxia; spastic ataxia 3; Spastic Ataxia; autosomal recessive limb-girdle muscular dystrophy type 2D; ATAXIA, SPASTIC, CHILDHOOD-ONSET, AUTOSOMAL RECESSIVE, WITH OPTIC ATROPHY AND MENTAL RETARDATION; hereditary spastic paraplegia; myoepithelioma; progressive myoclonus epilepsy;…
16	76657752	76767640	109889	-	10389	ENSRNOG00000017154	306600	Atp11a	17.5940735062576	-0.597405591301444	-5.14286906000417	0.000118560023061154	0.00591313691136046	ATPase phospholipid transporting 11A [Source:RGD Symbol;Acc:1308688]	Autosomal Dominant Auditory Neuropathy 2; Factor X Deficiency; autosomal dominant nonsyndromic deafness 33; Hypomyelinating Leukodystrophy 24; Autosomal Dominant Nonsyndromic Deafness 84; genetic disease; Idiopathic Pulmonary Fibrosis
16	76254413	76281146	26734	+	2754	ENSRNOG00000019473	688913	Dcun1d2	8.80572284102312	0.325696983372491	5.13981680209473	0.000119258969861408	0.00593029425132262	defective in cullin neddylation 1 domain containing 2 [Source:RGD Symbol;Acc:1582994]	genetic disease; Factor X Deficiency; Epidermolysis Bullosa Simplex 5D with Nail Dystrophy
8	65917840	65932741	14902	+	2540	ENSRNOG00000032339	315762	Rasl12	1.49757533986039	-0.872895180596966	-5.13437650148295	0.000120515342211443	0.00593973550934747	RAS-like, family 12 [Source:RGD Symbol;Acc:1306268]	Diarrhea; colorectal cancer; genetic disease; Bloom Syndrome; nemaline myopathy 6; Primary Bile Acid Malabsorption 2
9	60129154	60139446	10293	+	934	ENSRNOG00000011825	301427	Ndufb3	41.696895623442	0.328397232091223	5.13456874065364	0.000120470714545076	0.00593973550934747	NADH:ubiquinone oxidoreductase subunit B3 [Source:RGD Symbol;Acc:1310737]	autoimmune lymphoproliferative syndrome type 2B; AUTOIMMUNE LYMPHOPROLIFERATIVE SYNDROME, TYPE V; Pulmonary Arterial Hypertension; Primary Pulmonary Hypertension, 1; genetic disease; Alzheimer's Disease; mitochondrial complex I deficiency; nuclear type mitochondrial complex I deficiency 25; Common Variable Immunodeficiency 1; Epilepsy; Neurodevelopmental Disorders; cataract
6	138437991	138679936	241946	+	6762	ENSRNOG00000005271	362799	Rapgef5	22.0131639501625	0.305883715686587	5.13689702997246	0.000119931564251125	0.00593973550934747	Rap guanine nucleotide exchange factor 5 [Source:RGD Symbol;Acc:1561668]	genetic disease; amphetamine abuse; hypomyelinating leukodystrophy 5; Pleomorphic Xanthoastrocytoma; dilated cardiomyopathy 1A; primary ciliary dyskinesia
8	55369794	55398146	28353	+	3007	ENSRNOG00000013610	25102	Chrna5	1.56004441244718	1.62637831782016	5.12888729344478	0.000121796878564423	0.00596279075676166	cholinergic receptor nicotinic alpha 5 subunit [Source:RGD Symbol;Acc:2347]	lung large cell carcinoma; abnormal acquisiton of operant behavior for a cocaine reinforcer; substance-related disorder; Bloom Syndrome; squamous cell carcinoma; genetic disease; nasopharynx carcinoma; high preference for an addictive substance; withdrawal disorder; lung squamous cell carcinoma; colorectal cancer; lung adenocarcinoma; Hyperalgesia; lung small cell carcinoma; severe COVID-19; Peri…
1	216049437	216076791	27355	+	1631	ENSRNOG00000012665	499330	Nmrk1	4.27342009469609	0.506253698481245	5.12779412074973	0.000122053772971779	0.00596279075676166	nicotinamide riboside kinase 1 [Source:RGD Symbol;Acc:1564687]	genetic disease
8	78958483	78983949	25467	-	7907	ENSRNOG00000008214	300849	Fbxo9	14.3499375376415	0.295500872097029	5.13068498024775	0.000121375638426498	0.00596279075676166	f-box protein 9 [Source:RGD Symbol;Acc:1310374]	Experimental Liver Cirrhosis; genetic disease
3	64747269	65024874	277606	-	3291	ENSRNOG00000054212	81529	Pde1a	43.77711621398	0.454876841808053	5.12586176676897	0.000122509244676375	0.00596759317799672	phosphodiesterase 1A [Source:RGD Symbol;Acc:68329]	genetic disease; Left Ventricular Hypertrophy
16	29415849	29430863	15015	-	1925	ENSRNOG00000011775	306424	Mfap3l	42.2155877437563	0.249362817856545	5.12016702414053	0.000123861785574133	0.00601593812026925	microfibril associated protein 3 like [Source:RGD Symbol;Acc:1311274]	genetic disease
1	77417477	77428905	11429	+	1062	ENSRNOG00000015865	65046	Ap2s1	46.7509619507017	0.362280228217858	5.11423754632854	0.000125286483714863	0.00606749730408096	adaptor related protein complex 2 subunit sigma 1 [Source:RGD Symbol;Acc:620188]	Neurodevelopmental Disorders; familial hypocalciuric hypercalcemia 3; genetic disease
3	49753262	49915194	161933	-	5284	ENSRNOG00000027016	311088	Cobll1	4.88396659962756	-0.549283669279809	-5.11009235433497	0.000126292512432033	0.00608096627583403	cordon-bleu WH2 repeat protein-like 1 [Source:RGD Symbol;Acc:1308954]	Non-alcoholic Fatty Liver Disease; Myocardial Reperfusion Injury; genetic disease; Epilepsy
18	26817816	26822864	5049	-	4715	ENSRNOG00000047085	685472	Lrrtm2	24.6547532020484	0.327026282202213	5.11075639571217	0.0001261307913433	0.00608096627583403	leucine rich repeat transmembrane neuronal 2 [Source:RGD Symbol;Acc:1593785]	STING-associated vasculopathy with onset in infancy; familial adenomatous polyposis 1; genetic disease; autosomal dominant intellectual developmental disorder 31; Neurodevelopmental Disorders; Hereditary Neoplastic Syndromes
7	52066136	52119278	53143	-	1201	ENSRNOG00000054458	66016	Kcnmb4	19.1642319529622	0.645582373420432	5.10221095689137	0.000128228396225142	0.00615643690841859	potassium calcium-activated channel subfamily M regulatory beta subunit 4 [Source:RGD Symbol;Acc:620728]	genetic disease
2	142067104	142072938	5835	-	1971	ENSRNOG00000017427	81531	Pfn2	144.037288018416	0.286597255415341	5.10044848783078	0.000128665485122319	0.00615972184935159	profilin 2 [Source:RGD Symbol;Acc:621826]	Glycogen Storage Disease XV; hepatocellular carcinoma; genetic disease; arterial blood pressure trait
1	2111763	2159201	47439	-	3282	ENSRNOG00000014330	25604	Pcmt1	50.1583501009747	0.34056131708693	5.09880880570037	0.000129073505228153	0.0061616003581485	protein-L-isoaspartate (D-aspartate) O-methyltransferase 1 [Source:RGD Symbol;Acc:3268]	spina bifida; Alzheimer's Disease; genetic disease; malignant astrocytoma; Aortic Injuries; congestive heart failure; high grade glioma
16	69951778	70023636	71859	+	7048	ENSRNOG00000012878	24218	Atp7b	2.15087088105399	-0.488580671154153	-5.09398183631301	0.000130282430318587	0.00620159215317079	ATPase copper transporting beta [Source:RGD Symbol;Acc:2180]	congenital disorder of glycosylation; fatty liver disease; Hepatitis; Animal Disease Models; increased circulating alanine transaminase level; increased circulating aspartate transaminase level; Weight Loss; Colorectal Neoplasms; Acute Liver Failure; decreased circulating ceruloplasmin level; decreased circulating HDL cholesterol level; Generalized Epilepsy; Endometrioid Carcinomas; Spastic Ataxi…
10	45007637	45029650	22014	-	4435	ENSRNOG00000003463	78968	Srebf1	22.2181078582308	-0.529071328684344	-5.09166538753624	0.000130866737705214	0.00621170867493954	sterol regulatory element binding transcription factor 1 [Source:RGD Symbol;Acc:69423]	Ichthyosis Follicularis, Atrichia, and Photophobia Syndrome 2; Common Variable Immunodeficiency 2; Viral Myocarditis; Autistic Disorder; obesity; Hypercholesterolemia; type 2 diabetes mellitus; Experimental Liver Cirrhosis; Diabetic Nephropathies; Smith-Magenis syndrome; Atherosclerosis; alcoholic hepatitis; kidney disease; Birt-Hogg-Dube syndrome; Coronary Artery Disease; fatty liver disease; di…
X	12208783	12306131	97349	-	1761	ENSRNOG00000003229	363447	Tspan7	249.915805694697	0.226679317206859	5.08716962628486	0.000132008498681525	0.00624815296309042	tetraspanin 7 [Source:RGD Symbol;Acc:1589725]	Retinitis Pigmentosa 3; ornithine carbamoyltransferase deficiency; Autistic Disorder; genetic disease; syndromic X-linked intellectual disability Lubs type; non-syndromic X-linked intellectual disability 58; Neurodevelopmental Disorders; Intellectual Disability
12	32560047	32589014	28968	+	3442	ENSRNOG00000001086	288659	Vps37b	5.57406341047127	0.36187852309582	5.08309345948055	0.000133052591634789	0.00627310716327655	VPS37B subunit of ESCRT-I [Source:RGD Symbol;Acc:1304576]	genetic disease
9	18086984	18182199	95216	+	5272	ENSRNOG00000011987	316258	Cd2ap	14.9712526223985	-0.334550755620284	-5.08081356562454	0.000133640292846928	0.00627310716327655	CD2-associated protein [Source:RGD Symbol;Acc:727803]	focal segmental glomerulosclerosis 3; Reperfusion Injury; Alzheimer's Disease; prostate cancer; kidney disease; genetic disease; focal segmental glomerulosclerosis
1	135734589	135771981	37393	-	3004	ENSRNOG00000019529	293060	Btbd1	63.0041619431386	0.29630453068234	5.08072921778679	0.000133662087031748	0.00627310716327655	BTB domain containing 1 [Source:RGD Symbol;Acc:1310962]	Delayed Emergence from Anesthesia; Bloom Syndrome; colorectal cancer; Amenorrhea; genetic disease
1	203015773	203017367	1595	-	1230	ENSRNOG00000024239	309170	Fam89b	16.2669672527854	0.424437803916264	5.07523542971077	0.000135089532941919	0.00629438617493064	family with sequence similarity 89, member B [Source:RGD Symbol;Acc:1311544]	Recurrent Infections, with Encephalopathy, Hepatic Dysfunction, and Cardiovascular Malformations; Intellectual Disability; high grade glioma; glycogen storage disease V; Aicardi-Goutieres Syndrome 3; genetic disease; Bardet-Biedl Syndrome
10	100662884	100674336	11453	+	1574	ENSRNOG00000023764	498024	Kctd2	16.0934935779045	0.338490355021341	5.07464739335272	0.000135243251884668	0.00629438617493064	potassium channel tetramerization domain containing 2 [Source:RGD Symbol;Acc:1566063]	genetic disease
15	24779450	24809183	29734	-	8706	ENSRNOG00000011621	290046	Hnrnpc	26.183448064776	0.233832193139026	5.07463815262935	0.000135245668949012	0.00629438617493064	heterogeneous nuclear ribonucleoproteins C1/C2-like [Source:RGD Symbol;Acc:6491888]	cone-rod dystrophy 13; Acute Lung Injury; Purine Nucleoside Phosphorylase Deficiency; cervical cancer; Atherosclerosis; brain-lung-thyroid syndrome; genetic disease
15	45253379	45284758	31380	-	2968	ENSRNOG00000008829	282843	Sorbs3	14.3550790026908	-0.582259465416358	-5.06457382091573	0.000137904829330064	0.0063146747747742	sorbin and SH3 domain containing 3 [Source:RGD Symbol;Acc:628900]	genetic disease; Conotruncal Cardiac Defects
10	56866249	56890945	24697	-	3505	ENSRNOG00000014870	266998	Slc13a5	3.0772334147479	0.444638978812231	5.0688371504434	0.000136771857062961	0.0063146747747742	solute carrier family 13 member 5 [Source:RGD Symbol;Acc:631374]	Dyskeratosis Congenita; fatty liver disease; Common Variable Immunodeficiency; Developmental Disabilities; microcephaly; Leber Congenital Amaurosis 4; developmental and epileptic encephalopathy 25; Generalized Epilepsy; very long chain acyl-CoA dehydrogenase deficiency; Myoclonic-Atonic Epilepsy; congenital myasthenic syndrome 2A; genetic disease; nervous system integrity trait
10	44766455	44768186	1732	-	1595	ENSRNOG00000003348	64455	Rasd1	12.2693210233783	0.441984791897637	5.06366993848141	0.000138146277161718	0.0063146747747742	ras related dexamethasone induced 1 [Source:RGD Symbol;Acc:619727]	Birt-Hogg-Dube syndrome; Potocki-Lupski Syndrome; Common Variable Immunodeficiency 2; Autistic Disorder; Prostatic Neoplasms; genetic disease; Joubert Syndrome 1
9	76968107	77033011	64905	+	2196	ENSRNOG00000020061	100361928	Tmem198	10.8544167888541	0.382818195927731	5.06442492520404	0.000137944572806655	0.0063146747747742	transmembrane protein 198 [Source:RGD Symbol;Acc:2319152]	Neurodevelopmental Disorders; polydactyly; alacrima, achalasia, and impaired intellectual development syndrome; paroxysmal nonkinesigenic dyskinesia 1; genetic disease; cerebrotendinous xanthomatosis
X	105942799	106006427	63629	-	8233	ENSRNOG00000019180	113976	Acsl4	22.4632169950523	0.34501241667671	5.06727512019689	0.000137185843926342	0.0063146747747742	acyl-CoA synthetase long-chain family member 4 [Source:RGD Symbol;Acc:69401]	Inflammation; Prostatic Neoplasms; lung adenocarcinoma; non-syndromic X-linked intellectual disability; syndromic X-linked intellectual disability Lubs type; Erythema; depressive disorder; Intellectual Disability; hepatocellular carcinoma; Autism Spectrum Disorder; Animal Disease Models; genetic disease; non-syndromic X-linked intellectual disability 63; Experimental Arthritis; Autistic Disorder
14	36049004	36059617	10614	+	1450	ENSRNOG00000002320	289603	Commd8	20.1729228022647	0.332783847935672	5.06299368096429	0.000138327206581719	0.0063146747747742	COMM domain containing 8 [Source:RGD Symbol;Acc:1305402]	genetic disease
17	57384176	57522378	138203	-	4181	ENSRNOG00000018123	361261	Ccny	18.7840933532728	0.299108790883644	5.06831060873137	0.000136911262742178	0.0063146747747742	cyclin Y [Source:RGD Symbol;Acc:1565969]	ulcerative colitis; genetic disease; Crohn's disease
16	32747734	32753112	5379	+	1190	ENSRNOG00000013218	680122	Sap30	3.30817552516333	0.554431559528317	5.05233416359589	0.00014121165869903	0.00632537370923161	Sin3A associated protein 30 [Source:RGD Symbol;Acc:1595501]	genetic disease; Neurodevelopmental Disorders
19	51539148	51548444	9297	-	2213	ENSRNOG00000026974	361437	Dbndd1	9.77696680926443	0.452777107713235	5.05498862424362	0.000140487606882898	0.00632537370923161	dysbindin domain containing 1 [Source:RGD Symbol;Acc:1310008]	primary ciliary dyskinesia 33; Fanconi Anemia; genetic disease; autosomal recessive chronic granulomatous disease 4
10	14584829	14589818	4990	-	3245	ENSRNOG00000018841	302993	Sox8	14.9354352440408	-0.444284685433468	-5.05770885241863	0.000139749591918588	0.00632537370923161	SRY-box transcription factor 8 [Source:RGD Symbol;Acc:1309072]	peripheral nervous system disease; short-rib thoracic dysplasia 9 with or without polydactyly; genetic disease; 46, XY Disorders of Sex Development; Epilepsy; Tuberous Sclerosis 2; idiopathic generalized epilepsy
4	146750821	146768856	18036	+	1107	ENSRNOG00000010184	679934	Brk1	56.8039524324071	0.395966369962348	5.05762394690235	0.000139772566685884	0.00632537370923161	BRICK1 subunit of SCAR/WAVE actin nucleating complex [Source:RGD Symbol;Acc:1598136]	severe congenital neutropenia 6; Neurodevelopmental Disorders; atrioventricular septal defect 2; von Hippel-Lindau Disease; Fanconi Anemia; familial erythrocytosis 2; Myoclonic-Atonic Epilepsy; CANDIDIASIS, FAMILIAL, 9
4	45977807	46013864	36058	+	2559	ENSRNOG00000056207	493810	Capza2	75.318334356374	0.378596073862782	5.05518248740905	0.000140434877653033	0.00632537370923161	capping actin protein of muscle Z-line subunit alpha 2 [Source:RGD Symbol;Acc:1549770]	renal cell carcinoma; genetic disease; Pleomorphic Xanthoastrocytoma; Intellectual Disability
1	181583141	181587408	4268	+	1832	ENSRNOG00000024144	192260	Cdipt	35.6363330847359	0.318683559818721	5.05316952467842	0.000140983384408717	0.00632537370923161	CDP-diacylglycerol--inositol 3-phosphatidyltransferase [Source:RGD Symbol;Acc:620576]	chromosome 16p11.2 duplication syndrome; genetic disease; coronin-1A deficiency; 16p11.2 Deletion Syndrome; Schizophrenia; chromosome 16p11.2 deletion syndrome; episodic kinesigenic dyskinesia 1; Spondylocostal Dysostosis 5; Autistic Disorder; Glycogen Storage Disease XII; Neurodevelopmental Disorders; Autism Spectrum Disorder
20	38082009	38084563	2555	+	1392	ENSRNOG00000063919	29544	Tspyl1	60.1331662715232	0.240158467734894	5.05336229638063	0.000140930760929026	0.00632537370923161	TSPY-like 1 [Source:RGD Symbol;Acc:1307726]
8	41950987	41961199	10213	+	8006	ENSRNOG00000064399	NULL	NA	14.7742586701712	-0.586761016409587	-5.04940798561058	0.000142014292624766	0.00632739946979889	uncharacterized LOC120094123 [Source:RGD Symbol;Acc:41385269]
17	5120609	5238869	118261	+	4601	ENSRNOG00000018651	290986	Agtpbp1	57.7812520905965	0.251294588762624	5.04969359010484	0.000141935745927287	0.00632739946979889	ATP/GTP binding carboxypeptidase 1 [Source:RGD Symbol;Acc:1306307]	genetic disease; retinitis pigmentosa; Developmental Disabilities; Nerve Degeneration; NEURODEVELOPMENTAL DISORDER WITH CEREBELLAR ATROPHY AND WITH OR WITHOUT SEIZURES; Childhood-Onset Neurodegeneration with Cerebellar Atrophy
14	42658016	42718630	60615	-	5964	ENSRNOG00000027088	289623	Ube2k	24.2883265022119	0.228887471826279	5.04715999023719	0.000142634103281015	0.00633811329154044	ubiquitin-conjugating enzyme E2K [Source:RGD Symbol;Acc:1311626]	HYPERGLYCINEMIA, LACTIC ACIDOSIS, AND SEIZURES
1	202399419	202405089	5671	-	2141	ENSRNOG00000020247	361705	Cnih2	44.8270974628298	0.401251956168986	5.04181042047327	0.000144120327532348	0.00638344539471479	cornichon family AMPA receptor auxiliary protein 2 [Source:RGD Symbol;Acc:1304930]	Aicardi-Goutieres Syndrome 3; Recurrent Infections, with Encephalopathy, Hepatic Dysfunction, and Cardiovascular Malformations; Bardet-Biedl Syndrome; Intellectual Disability; genetic disease; glycogen storage disease V; autosomal recessive cutis laxa type IB
4	67397873	67414537	16665	+	1663	ENSRNOG00000029644	296985	Clec2l	13.9921069224586	0.324719175981291	5.0393813532145	0.000144800443176736	0.00638344539471479	C-type lectin domain family 2, member L [Source:RGD Symbol;Acc:1565373]	genetic disease; Pleomorphic Xanthoastrocytoma
1	2079438	2108110	28673	+	3467	ENSRNOG00000014303	292462	Lrp11	51.4885754809524	0.278690485396397	5.0406999239747	0.000144430845812712	0.00638344539471479	LDL receptor related protein 11 [Source:RGD Symbol;Acc:1308602]	genetic disease
1	128978473	129152479	174007	-	5201	ENSRNOG00000011160	117556	Sv2b	109.038110122912	0.695727678325032	5.03640290748244	0.00014563890408636	0.0064035126565129	synaptic vesicle glycoprotein 2b [Source:RGD Symbol;Acc:619716]	prostate cancer; genetic disease; kidney disease; spinal muscular atrophy
9	14853291	14869835	16545	-	871	ENSRNOG00000019511	301249	Mrps18a	30.8709563387971	0.312080214244215	5.03463880059974	0.0001461378788747	0.0064085870872401	mitochondrial ribosomal protein S18A [Source:RGD Symbol;Acc:735229]	Zellweger Syndrome; genetic disease; infantile Refsum disease
7	107949043	107958304	9262	-	3310	ENSRNOG00000004361	102548778	Parp10	1.66363610408719	-0.687826607136773	-5.03054795631857	0.000147301770227027	0.00644271721715488	poly (ADP-ribose) polymerase family, member 10 [Source:RGD Symbol;Acc:7744876]	Holoprosencephaly; Brown-Vialetto-Van Laere Syndrome 2; epidermolysis bullosa simplex with muscular dystrophy; genetic disease; Developmental Disabilities
3	143783024	143784670	1647	+	969	ENSRNOG00000025443	362245	Map1lc3a	57.6393327837506	0.357444395915182	5.02755059714384	0.00014816062354134	0.00646336213610631	microtubule-associated protein 1 light chain 3 alpha [Source:RGD Symbol;Acc:735183]	Liver Cirrhosis; Temporomandibular Joint Disorders; Hyperalgesia; Cardiomegaly; Ischemia; transient cerebral ischemia; Long QT Syndrome; amyotrophic lateral sclerosis; glioblastoma; Myocardial Reperfusion Injury; Experimental Liver Cirrhosis; genetic disease; Acute Experimental Pancreatitis; hypertrophic cardiomyopathy; Nerve Degeneration; glaucoma; Chronic Intermittent Hypoxia; Cerebral Hemorrha…
6	23771052	23828499	57448	-	3661	ENSRNOG00000026344	313892	Togaram2	2.57178016009458	-0.824465891572708	-5.02555670396173	0.000148734808466569	0.00647151348921728	TOG array regulator of axonemal microtubules 2 [Source:RGD Symbol;Acc:1310677]	genetic disease; autosomal recessive nonsyndromic deafness; neuroblastoma 3
3	106536004	106571251	35248	+	2514	ENSRNOG00000004742	64152	Chp1	27.5877148659243	0.232277509894939	5.02286188905696	0.000149514491090054	0.00648854056398084	calcineurin-like EF-hand protein 1 [Source:RGD Symbol;Acc:620447]	colorectal cancer; Spastic Ataxia 9, Autosomal Recessive; Bloom Syndrome
10	103214646	103250254	35609	+	3224	ENSRNOG00000002949	303698	Pgs1	12.5597981890927	0.300650742652074	5.02144295814783	0.000149926720274271	0.00648957420295989	phosphatidylglycerophosphate synthase 1 [Source:RGD Symbol;Acc:1305052]	genetic disease; High Myopia
15	51749510	51850958	101449	+	9577	ENSRNOG00000001030	498545	Tsc22d1	42.480640141095	0.241409824168306	5.01967167982202	0.000150442960502687	0.00649509298211603	TSC22 domain family, member 1 [Source:RGD Symbol;Acc:3850]	Carcinoma; Experimental Mammary Neoplasms; genetic disease; Experimental Liver Neoplasms; Neoplastic Cell Transformation; Experimental Liver Cirrhosis; Animal Mammary Neoplasms
7	108810628	109054691	244064	-	10486	ENSRNOG00000004688	362950	Rbfox2	38.6115148960998	0.251320861380394	5.01833391809188	0.000150834067850302	0.00649519485990423	RNA binding fox-1 homolog 2 [Source:RGD Symbol;Acc:1311838]	adenoid cystic carcinoma; genetic disease; hypertension; dilated cardiomyopathy; myotonic dystrophy type 1; Salivary Gland Neoplasms; Experimental Diabetes Mellitus; adenylosuccinase lyase deficiency; type 1 diabetes mellitus; type 2 diabetes mellitus; congenital heart disease; Hypoplastic Left Heart Syndrome; congestive heart failure
X	71083456	71089732	6277	+	596	ENSRNOG00000054689	303393	Cox7b	88.043407393704	0.454335708594842	5.01514074998119	0.000151771868491302	0.00651877732327164	cytochrome c oxidase subunit 7B [Source:RGD Symbol;Acc:727789]	Autistic Disorder; X-linked immunodeficiency with magnesium defect, Epstein-Barr virus infection, and neoplasia; LINEAR SKIN DEFECTS WITH MULTIPLE CONGENITAL ANOMALIES 2; alpha thalassemia-X-linked intellectual disability syndrome; syndromic X-linked intellectual disability Lubs type; Menkes disease
14	79566157	79569003	2847	-	879	ENSRNOG00000059061	685322	Uqcr10	34.5869951610839	0.485896376246805	5.01372011261856	0.000152191027258107	0.00652001970109861	ubiquinol-cytochrome c reductase, complex III subunit X [Source:RGD Symbol;Acc:1595126]	Breast Cancer, Familial; vestibular schwannomatosis; genetic disease
8	44479376	44487571	8196	+	2920	ENSRNOG00000007726	78967	Mcam	9.26395411330046	-0.702847455679587	-5.01217685044481	0.000152647720511776	0.00652285962739324	melanoma cell adhesion molecule [Source:RGD Symbol;Acc:620463]	Multiple Sclerosis; Immunodeficiency 19; immunodeficiency 18; genetic disease; Dwarfism; impotence; CD3epsilon deficiency; Emphysema; isolated microphthalmia 5; malignant mesothelioma; Schizophrenia; Uveal Melanoma; Peritoneal Neoplasms; chronic obstructive pulmonary disease; Neurogenic Inflammation; immunodeficiency 17; Hypoglossal Nerve Injuries; autoimmune disease of the nervous system; inflam…
7	108364381	108380021	15641	-	6358	ENSRNOG00000014811	100362155	Cyhr1	16.1474361328485	0.273796378412056	5.01056250667313	0.000153126962479759	0.00652664614569338	zinc finger TRAF-type containing 1 [Source:RGD Symbol;Acc:2318728]	NEURODEVELOPMENTAL DISORDER WITH HYPOTONIA AND GROSS MOTOR AND SPEECH DELAY; Brown-Vialetto-Van Laere Syndrome 2; genetic disease; Holoprosencephaly; Intellectual Disability; epidermolysis bullosa simplex with muscular dystrophy
10	71368133	71391266	23134	+	2494	ENSRNOG00000053309	287592	Tubd1	3.42353354850545	0.655398061428898	5.00708410179688	0.000154164863201096	0.00652754769143994	tubulin, delta 1 [Source:RGD Symbol;Acc:1311967]	Joubert Syndrome 1; genetic disease
8	76379219	76394654	15436	+	1834	ENSRNOG00000010642	300839	Lysmd2	12.7417234279705	0.348853557757156	5.00687822546818	0.000154226520518105	0.00652754769143994	LysM domain containing 2 [Source:RGD Symbol;Acc:1304585]	Bloom Syndrome; colorectal cancer; paraplegia; genetic disease; developmental and epileptic encephalopathy 13
16	58040960	58053593	12634	+	2694	ENSRNOG00000012601	361160	Leprotl1	24.0296630389188	0.25576446761944	5.00526397642369	0.000154710850240018	0.00652754769143994	leptin receptor overlapping transcript-like 1 [Source:RGD Symbol;Acc:1307168]	genetic disease; hereditary breast ovarian cancer syndrome
3	144611623	144629915	18293	-	9120	ENSRNOG00000019723	362249	Cpne1	7.07515767846857	-0.250338037966807	-5.00630935478451	0.00015439702232096	0.00652754769143994	copine 1 [Source:RGD Symbol;Acc:1311148]	genetic disease; SCHIZOPHRENIA 19
20	36905340	37062187	156848	+	1863	ENSRNOG00000000811	24678	Pkib	1.44854466275745	0.793221459103695	4.99957831079834	0.000156429279511366	0.00653491110899209	cAMP-dependent protein kinase inhibitor beta [Source:RGD Symbol;Acc:3335]	Epilepsy; genetic disease
19	21626914	21654255	27342	+	2449	ENSRNOG00000017090	291925	RGD1308706	8.05188228066065	0.457507510530256	4.99843593497377	0.000156776919484972	0.00653491110899209	similar to RIKEN cDNA 4921524J17 [Source:RGD Symbol;Acc:1308706]
10	1779835	1946575	166741	-	2163	ENSRNOG00000003198	360459	Bmerb1	74.9604159960225	0.360448430663279	4.99822566043007	0.000156840995613229	0.00653491110899209	bMERB domain containing 1 [Source:RGD Symbol;Acc:1305733]	intestinal volvulus; Volvulus Of Midgut; Schizophrenia; Epilepsy; familial thoracic aortic aneurysm 4; Autistic Disorder
3	68930822	68986127	55306	+	5630	ENSRNOG00000004783	499821	Fam171b	76.2463988006229	0.301465801846148	5.00316907019969	0.00015534173461768	0.00653491110899209	family with sequence similarity 171, member B [Source:RGD Symbol;Acc:1562526]	Neurodevelopmental Disorders; genetic disease
X	14362860	14373727	10868	+	3819	ENSRNOG00000039587	NULL	NA	46.0799686801678	0.293705850572412	5.00194813737536	0.000155710644372252	0.00653491110899209	WD repeat domain 13 [Source:RGD Symbol;Acc:1560982]	genetic disease; Neurodegeneration with Brain Iron Accumulation 5; Autistic Disorder; congenital disorder of glycosylation type IIm; X-linked severe congenital neutropenia; Immune Dysregulation, Polyendocrinopathy, Enteropathy, X-Linked Syndrome; syndromic X-linked intellectual disability Lubs type; Esophageal Atresia; X-Linked Epilepsy, with Variable Learning Disabilities and Behavior Disorders
1	236042954	236084616	41663	+	2442	ENSRNOG00000014758	252892	Lgi1	34.304327919878	0.263345559651706	4.99569314185444	0.000157614845933759	0.00655081802453048	leucine-rich, glioma inactivated 1 [Source:RGD Symbol;Acc:628742]	Autosomal Dominant Nocturnal Frontal Lobe Epilepsy; premature death; epilepsy with generalized tonic-clonic seizures; audiogenic seizures; familial temporal lobe epilepsy 1; increased susceptibility to induction of seizure by inducing agent; Genitopatellar Syndrome; genetic disease; Intellectual Disability; Epilepsy
1	156615349	156631257	15909	-	6006	ENSRNOG00000020393	308875	Rhog	3.39687863559217	-0.665244270638401	-4.98937048443068	0.000159564074776859	0.0065664939935265	ras homolog family member G [Source:RGD Symbol;Acc:621310]	early infantile epileptic encephalopathy; Delta-Beta Thalassemia; developmental and epileptic encephalopathy; Stormorken Syndrome; genetic disease
18	28355774	28358076	2303	-	566	ENSRNOG00000017571	291660	Ndufa2	33.999190669971	0.434608665599973	4.98989115542619	0.000159402620047783	0.0065664939935265	NADH:ubiquinone oxidoreductase subunit A2 [Source:RGD Symbol;Acc:1309997]	autosomal dominant intellectual developmental disorder 31; RNASET2-deficient cystic leukoencephalopathy; Stomach Neoplasms; familial adenomatous polyposis 1; nuclear type mitochondrial complex I deficiency 1; Neurodevelopmental Disorders; Disease Progression; Alzheimer's Disease; genetic disease; Hereditary Neoplastic Syndromes; nuclear type mitochondrial complex I deficiency 13; Leigh Disease
17	10021859	10022796	938	-	630	ENSRNOG00000017372	290999	Higd2a	29.586984629274	0.431410540699374	4.9902076287776	0.000159304567279101	0.0065664939935265	HIG1 hypoxia inducible domain family, member 2A [Source:RGD Symbol;Acc:1309691]	Sotos Syndrome; Liver Neoplasms; genetic disease; pre-malignant neoplasm; Ehlers-Danlos syndrome dermatosparaxis type
5	131412541	131421013	8473	-	2019	ENSRNOG00000019609	313536	B4galt2	17.5165628507059	0.33436338757162	4.99198451006615	0.000158755191469113	0.0065664939935265	beta-1,4-galactosyltransferase 2 [Source:RGD Symbol;Acc:1305358]	genetic disease; early infantile epileptic encephalopathy; developmental and epileptic encephalopathy; Charcot-Marie-Tooth disease dominant intermediate C
2	53851985	53921275	69291	+	3010	ENSRNOG00000024115	24237	C6	0.247186387719109	-1.08323720548207	-4.97036118187359	0.000165575671558487	0.00657607044555356	complement C6 [Source:RGD Symbol;Acc:2238]	Calcinosis; Sepsis; Alcoholic Liver Diseases; Experimental Autoimmune Encephalomyelitis; Neurodevelopmental Disorders; Complement Component 6 Deficiency; complement deficiency; heart valve disease; Experimental Autoimmune Myasthenia Gravis; C6 Deficiency, Subtotal; genetic disease; decreased susceptibility to experimental autoimmune myasthenia gravis; Glomerulonephritis; Proteinuria
5	138429180	138444407	15228	-	2204	ENSRNOG00000024566	362598	Sh3d21	0.649010584031277	-1.00182822408619	-4.96938251661792	0.000165891422027359	0.00657607044555356	SH3 domain containing 21 [Source:RGD Symbol;Acc:1305090]	genetic disease; Charcot-Marie-Tooth disease dominant intermediate C
10	10396878	10435917	39040	-	3869	ENSRNOG00000002917	287060	Sec14l5	4.20001198043547	-0.797114066593292	-4.98624853378464	0.00016053570479699	0.00657607044555356	SEC14-like lipid binding 5 [Source:RGD Symbol;Acc:1564638]	genetic disease; Rubinstein-Taybi Syndrome
13	62163932	62172188	8257	+	4381	ENSRNOG00000002525	29527	Ptgs2	4.42301582099941	0.736325819393559	4.98366416289191	0.000161344643433966	0.00657607044555356	prostaglandin-endoperoxide synthase 2 [Source:RGD Symbol;Acc:620349]	Albuminuria; Graves Ophthalmopathy; inflammatory bowel disease; in situ carcinoma; Hyperglycemia; Laryngeal Papillomatosis; Acute Lung Injury; Experimental Liver Cirrhosis; Creutzfeldt-Jakob disease; retrograde amnesia; cardiomyopathy; Experimental Diabetes Mellitus; Hyperplasia; Cystic Fibrosis; genetic disease; Proteinuria; thrombosis; Pulmonary Emphysema; aspirin-induced respiratory disease; h…
13	43469488	43510467	40980	-	5436	ENSRNOG00000024657	498228	Mfsd4a	5.9443747211541	0.53194931035516	4.98357367890683	0.00016137304206692	0.00657607044555356	major facilitator superfamily domain containing 4A [Source:RGD Symbol;Acc:1566090]	gastrointestinal stromal tumor; Autistic Disorder; Cholangiocarcinoma; genetic disease; Familial Adult Myoclonic Epilepsy, 5; Hypokalemic Periodic Paralysis, Type 1; parathyroid carcinoma
5	76977310	77001452	24143	+	3795	ENSRNOG00000008712	298104	Tmem268	5.27679735471976	-0.514091763194999	-4.96883302409793	0.000166068979066261	0.00657607044555356	transmembrane protein 268 [Source:RGD Symbol;Acc:1304595]	genetic disease
16	17945448	18030126	84679	+	7466	ENSRNOG00000016256	25486	Myo9b	15.7562866249888	-0.45757417518725	-4.97157272615265	0.000165185644976367	0.00657607044555356	myosin IXb [Source:RGD Symbol;Acc:3146]	Celiac Disease; genetic disease; familial prostate cancer
12	43624897	43731262	106366	+	2525	ENSRNOG00000059456	25372	Grk3	19.4323721634865	0.408865231051249	4.98397863437768	0.00016124598583444	0.00657607044555356	G protein-coupled receptor kinase 3 [Source:RGD Symbol;Acc:2063]	Parkinson's disease; hypertension; Cocaine-Related Disorders; Bipolar Disorder; genetic disease; Diabetic Nephropathies; Cardiomegaly; congestive heart failure; Hypothyroidism
3	153531193	153542851	11659	-	1478	ENSRNOG00000015187	170588	Acot8	6.44509881766901	0.402684016844083	4.97840032317708	0.000163005318889908	0.00657607044555356	acyl-CoA thioesterase 8 [Source:RGD Symbol;Acc:70368]	T-Cell Immunodeficiency, Recurrent Infections, and Autoimmunity with or without Cardiac Malformations; genetic disease; focal epilepsy
10	104529747	104546836	17090	+	3443	ENSRNOG00000047656	367562	Gaa	97.5592066153321	-0.40047732114169	-4.97482227433174	0.000164144206431876	0.00657607044555356	alpha glucosidase [Source:RGD Symbol;Acc:735227]	glycogen storage disease I; Glycoprotein Storage Disease; Ventricular Dysfunction; Cardiac Form of Generalized Glycogenosis; glycogen storage disease IV; isolated elevated serum creatine phosphokinase levels; Pityriasis Rubra Pilaris; cardiomyopathy; Long QT Syndrome; Glycogen Storage Disease IA; myopathy; primary ciliary dyskinesia; Ventricular Fibrillation; genetic disease; membranous glomerulo…
19	37530152	37538521	8370	+	1863	ENSRNOG00000021379	292008	Txnl4b	6.70110686283493	0.37843544629278	4.97779514883141	0.000163197370693641	0.00657607044555356	thioredoxin-like 4B [Source:RGD Symbol;Acc:1305127]	autosomal dominant dyskeratosis congenita 6; genetic disease
2	46504588	46516324	11737	+	1589	ENSRNOG00000056325	294753	Mocs2	18.6161560128056	0.339649048663734	4.98054893240666	0.000162325339975354	0.00657607044555356	molybdenum cofactor synthesis 2 [Source:RGD Symbol;Acc:1359477]	molybdenum cofactor deficiency type B; genetic disease; inherited metabolic disorder; Molybdenum Cofactor Deficiency; molybdenum cofactor deficiency type A; Neurodevelopmental Disorders; platelet-type bleeding disorder 9
2	235298088	235330745	32658	+	3598	ENSRNOG00000015425	308023	Ssx2ip	23.0708471773962	0.268315257313819	4.97714236464075	0.000163404793162994	0.00657607044555356	SSX family member 2 interacting protein [Source:RGD Symbol;Acc:708490]	genetic disease
1	87684019	87694569	10551	-	5228	ENSRNOG00000021144	NULL	NA	9.82622988401688	0.227714591780157	4.98139191298211	0.000162059358406586	0.00657607044555356	CCAAT/enhancer binding protein gamma [Source:RGD Symbol;Acc:2330]	genetic disease; hereditary spastic paraplegia 75
7	75847003	75948828	101826	-	3334	ENSRNOG00000004200	500865	Sybu	22.9273355720475	0.221957999452693	4.97250096394093	0.000164887463132801	0.00657607044555356	syntabulin [Source:RGD Symbol;Acc:1564335]	genetic disease
5	166075629	166142124	66496	+	2905	ENSRNOG00000016638	24400	Gnb1	146.773308952663	0.21523704986897	4.96875505171747	0.000166094190089993	0.00657607044555356	G protein subunit beta 1 [Source:RGD Symbol;Acc:2718]	idiopathic generalized epilepsy; Dilated Cardiomyopathy 1LL; autosomal dominant intellectual developmental disorder; Intellectual Disability; Goldberg-Shprintzen syndrome; microcephaly; chromosome 1p36 deletion syndrome; Pathologic nystagmus; Muscle Hypotonia; Developmental Disabilities; autosomal dominant intellectual developmental disorder 42; Autism Spectrum Disorder; genetic disease; Cleft Pa…
10	531812	655114	123303	-	5014	ENSRNOG00000022305	24565	Abcc1	20.2527981374515	-0.372188019403704	-4.96426392966029	0.000167552999306245	0.006618145419406	ATP binding cassette subfamily C member 1 [Source:RGD Symbol;Acc:3112]	Volvulus Of Midgut; intestinal volvulus; heart disease; Chemical and Drug Induced Liver Injury; Autistic Disorder; head and neck squamous cell carcinoma; bacterial pneumonia; Schizophrenia; peripheral nervous system disease; Desbuquois Dysplasia 1; Pseudoxanthoma Elasticum; genetic disease; Alzheimer's Disease; Epilepsy; chronic obstructive pulmonary disease; Drug-Related Side Effects and Adverse…
4	58082857	58109768	26912	-	5059	ENSRNOG00000021855	296952	Kcp	2.55042944420333	-1.09293844017203	-4.96262721914145	0.000168087916697094	0.00662000368536543	kielin cysteine rich BMP regulator [Source:RGD Symbol;Acc:1561119]	myofibrillar myopathy 5; autosomal dominant limb-girdle muscular dystrophy type 2; genetic disease; Pleomorphic Xanthoastrocytoma
1	172696120	172761960	65841	-	2407	ENSRNOG00000017136	192189	Syt17	16.5099375626469	0.682246934533575	4.95099537919456	0.000171940582288106	0.00662000368536543	synaptotagmin 17 [Source:RGD Symbol;Acc:708576]	genetic disease
3	107547405	107553256	5852	-	1996	ENSRNOG00000009143	311346	Lrrc57	7.10289221495813	0.38145654006832	4.95895051626821	0.000169295985954087	0.00662000368536543	leucine rich repeat containing 57 [Source:RGD Symbol;Acc:1307128]	genetic disease; colorectal cancer; Bloom Syndrome
1	200529416	200537896	8481	+	1323	ENSRNOG00000013845	309140	Mrpl21	8.10819273015069	0.359886948219755	4.94974686611057	0.000172359488262285	0.00662000368536543	mitochondrial ribosomal protein L21 [Source:RGD Symbol;Acc:1310203]	Aicardi-Goutieres Syndrome 3; Recurrent Infections, with Encephalopathy, Hepatic Dysfunction, and Cardiovascular Malformations; Intellectual Disability; genetic disease
5	55400543	55410181	9639	-	700	ENSRNOG00000024539	297990	Ndufb6	46.7628774219351	0.34761926380882	4.95055485724165	0.000172088267930883	0.00662000368536543	NADH:ubiquinone oxidoreductase subunit B6 [Source:RGD Symbol;Acc:1311354]	Acromesomelic Dysplasia, Maroteaux Type; obesity; primary ciliary dyskinesia; genetic disease; galactosemia; Hypertriglyceridemia; frontotemporal dementia and/or amyotrophic lateral sclerosis-6
5	166313650	166343429	29780	+	1057	ENSRNOG00000017829	298681	Ssu72	40.8279593669658	0.332040249002954	4.94858319827212	0.000172750874241042	0.00662000368536543	SSU72 homolog, RNA polymerase II CTD phosphatase [Source:RGD Symbol;Acc:1307854]	genetic disease; congenital myasthenic syndrome 8; Ehlers-Danlos syndrome spondylodysplastic type 2; Immunodeficiency 16; Peroxisome Biogenesis Disorder, Complementation Group 7; Neurodevelopmental Disorders; chromosome 1p36 deletion syndrome; Goldberg-Shprintzen syndrome; Shprintzen-Goldberg Craniosynostosis; Dilated Cardiomyopathy 1LL; idiopathic generalized epilepsy; immunodeficiency 38; Joube…
1	196296263	196300615	4353	-	2386	ENSRNOG00000016611	293621	Hras	16.8673142618046	0.323101403433863	4.95093238514163	0.000171961693127218	0.00662000368536543	HRas proto-oncogene, GTPase [Source:RGD Symbol;Acc:2827]	large congenital melanocytic nevus; Breast Neoplasms; Follicular Thyroid Cancer; Hereditary Neoplastic Syndromes; phobic disorder; Pulmonary Valve Stenosis; angiosarcoma; abnormal retina apoptosis; sporadic papillary renal cell carcinoma; Neoplasm Invasiveness; Autistic Disorder; Hypophosphatemic Rickets; adenoid cystic carcinoma; Thymoma; Noonan syndrome 3; urinary bladder cancer; plasma cell ne…
16	8638924	8721981	83058	-	5896	ENSRNOG00000020155	116554	Mapk8	36.0168450251625	0.308628136044787	4.96036100435575	0.00016883148090038	0.00662000368536543	mitogen-activated protein kinase 8 [Source:RGD Symbol;Acc:621506]	abdominal aortic aneurysm; colorectal adenoma; anti-basement membrane glomerulonephritis; colorectal adenocarcinoma; Pancreatic Adenocarcinoma; Trigeminal Neuralgia; Intestinal Neoplasms; Alzheimer's Disease; Megacolon; bacterial pneumonia; Reperfusion Injury; Schizophrenia; Brain Ischemia; Helicobacter Infections; Arenaviridae infectious disease; Acute Liver Failure; pre-malignant neoplasm; chro…
17	85098550	85179792	81243	-	3335	ENSRNOG00000031325	79249	Abi1	36.78357586999	0.2984571686174	4.95654053928148	0.000170092697142552	0.00662000368536543	abl-interactor 1 [Source:RGD Symbol;Acc:621008]	Chemical and Drug Induced Liver Injury; genetic disease; primary coenzyme Q10 deficiency 2
9	41830233	41854279	24047	-	2466	ENSRNOG00000013946	363222	Rnf149	17.0136055506216	0.295234169183334	4.95481222044613	0.000170666439901509	0.00662000368536543	ring finger protein 149 [Source:RGD Symbol;Acc:1308460]	genetic disease
X	100082404	100093728	11325	-	8310	ENSRNOG00000002389	317413	Morf4l2	30.7345889915395	0.268393800559228	4.95020921267468	0.000172204237370374	0.00662000368536543	mortality factor 4 like 2 [Source:RGD Symbol;Acc:1359471]	Autistic Disorder; Pelizaeus-Merzbacher Disease; hereditary spastic paraplegia 2; Developmental Disabilities; genetic disease; syndromic X-linked intellectual disability Lubs type
X	147240301	147278050	37750	+	4286	ENSRNOG00000057464	24948	Fmr1	17.027314026168	0.267100288858044	4.96085427323416	0.000168669346887717	0.00662000368536543	fragile X messenger ribonucleoprotein 1 [Source:RGD Symbol;Acc:2623]	Congenital Abnormalities; abnormal visual evoked potential; abnormal operant conditioning behavior; fragile X-associated tremor/ataxia syndrome; Fragile X Syndrome; Myoclonic-Atonic Epilepsy; increased gnawing activity; impaired spatial learning; abnormal temporal memory; Brain Injuries; enlarged testis; transient cerebral ischemia; cognitive disorder; Autistic Disorder; primary ovarian insuffici…
1	234931271	234952632	21362	+	1714	ENSRNOG00000017396	294079	Marchf5	40.8662429525513	0.264175885246991	4.95249232747375	0.000171439704092286	0.00662000368536543	membrane associated ring-CH-type finger 5 [Source:RGD Symbol;Acc:1305617]
3	163260476	163261450	975	-	159	ENSRNOG00000049912	NULL	NA	221.087317554316	0.494290177011496	4.94276788875675	0.000174720563880861	0.00663461632118505	ATP synthase F1 subunit epsilon [Source:RGD Symbol;Acc:621374]	Fluoride Poisoning; mitochondrial complex V ATP synthase deficiency nuclear type 3
8	42796730	42854552	57823	-	7828	ENSRNOG00000032364	315591	Tbcel	7.50316151818014	-0.417905079305535	-4.94452843221796	0.000174121822127591	0.00663461632118505	tubulin folding cofactor E-like [Source:RGD Symbol;Acc:1308880]	inflammatory bowel disease 28; Chromosome 11, Partial Trisomy 11q; Schizophrenia; immunodeficiency 17; Dwarfism; immunodeficiency 18; Immunodeficiency 19; isolated microphthalmia 5; CD3epsilon deficiency; genetic disease
1	85576041	85577366	1326	-	1326	ENSRNOG00000047045	499125	Sdhaf1	13.9541762723399	0.386405854463283	4.94296482692725	0.000174653482018734	0.00663461632118505	succinate dehydrogenase complex assembly factor 1 [Source:RGD Symbol;Acc:1562079]
8	44706263	44718186	11924	+	4471	ENSRNOG00000010944	192235	Hyou1	46.2446239074803	0.25045700600573	4.94598638456433	0.000173627589985729	0.00663461632118505	hypoxia up-regulated 1 [Source:RGD Symbol;Acc:621146]	immunodeficiency 18; Long QT Syndrome 10; Immunodeficiency 19; isolated microphthalmia 5; Chromosome 11, Partial Trisomy 11q; immunodeficiency 17; Dwarfism; spinocerebellar ataxia type 17; Schizophrenia; Glycogen Storage Disease IB; genetic disease; CD3epsilon deficiency; inflammatory bowel disease 28; immunodeficiency 59
1	135166237	135288024	121788	+	3306	ENSRNOG00000019005	308776	Pde8a	8.50055274494634	-0.820271955068136	-4.93973232126214	0.000175757918235259	0.00664380836623236	phosphodiesterase 8A [Source:RGD Symbol;Acc:735125]	colorectal cancer; Bloom Syndrome; genetic disease
4	157615386	157619541	4156	-	1573	ENSRNOG00000015290	24849	Tpi1	268.137150253147	0.391421418299371	4.93978434639207	0.000175740086136363	0.00664380836623236	triosephosphate isomerase 1 [Source:RGD Symbol;Acc:3896]	neuromuscular disease; developmental and epileptic encephalopathy 21; lung adenocarcinoma; squamous cell carcinoma; genetic disease; Animal Disease Models; Triosephosphate Isomerase Deficiency; hemolytic anemia; carbohydrate metabolic disorder; congenital nonspherocytic hemolytic anemia; Ocular Hypertension; Neuromuscular Manifestations; Klippel-Feil syndrome 3; Lymphoproliferative Syndrome 2; Pe…
9	93472390	93486331	13942	+	7261	ENSRNOG00000045775	684035	Rnpepl1	3.88481065833461	-0.414821231081436	-4.93741692496784	0.000176553434031737	0.00665881439233015	arginyl aminopeptidase like 1 [Source:RGD Symbol;Acc:1595210]	Primary Hyperoxaluria Type 1; hereditary spastic paraplegia 30; Intellectual Disability; Bethlem Myopathy 1; Chromosome 2q37 Deletion Syndrome; genetic disease; D-2-hydroxyglutaric aciduria 1
4	118618269	118700894	82626	+	4766	ENSRNOG00000016182	24827	Tgfa	5.33768606203755	-0.688455755102259	-4.93442260367429	0.000177587720755598	0.00666889064448252	transforming growth factor alpha [Source:RGD Symbol;Acc:3849]	Animal Mammary Neoplasms; Prostatic Neoplasms; Right Ventricular Hypertrophy; Nerve Degeneration; papilloma; hepatocellular carcinoma; Pulmonary Fibrosis; Experimental Mammary Neoplasms; Genetic Predisposition to Disease; Mucositis; Stomach Neoplasms; Head and Neck Neoplasms; Stroke; pulmonary hypertension; Knee Osteoarthritis; Lung Injury; Liver Neoplasms; acute kidney failure; lung non-small ce…
3	10212297	10212829	533	+	501	ENSRNOG00000070193	NULL	NA	3.53997528486043	0.626896866174864	4.93433265954124	0.000177618885371961	0.00666889064448252	NA
13	104728539	104788687	60149	-	4491	ENSRNOG00000005861	25116	Hsd11b1	4.84397269828291	0.543333106413606	4.93011277945194	0.000179087381778201	0.00670895061603178	hydroxysteroid 11-beta dehydrogenase 1 [Source:RGD Symbol;Acc:2834]	type 2 diabetes mellitus; essential hypertension; Metabolic Syndrome; obesity; Diabetic Nephropathies; gastrointestinal stromal tumor; Cortisone Reductase Deficiency; familial hyperlipidemia; parathyroid carcinoma; Experimental Diabetes Mellitus; Left Ventricular Hypertrophy; Cortisone Reductase Deficiency 2; Myocardial Infarction; Insulin Resistance; Pre-Eclampsia; Coronary Artery Disease; genet…
1	42065120	42073216	8097	+	1873	ENSRNOG00000018808	117064	Vip	3.79985536334277	0.846379236204369	4.92256637516959	0.000181744777239568	0.00672457241916593	vasoactive intestinal peptide [Source:RGD Symbol;Acc:621647]	cognitive disorder; ankylosing spondylitis; Bronchial Hyperreactivity; Hypotension; Keratitis; Experimental Arthritis; Autistic Disorder; Parkinsonism; pulmonary hypertension; type 1 diabetes mellitus; Helicobacter Infections; colitis; primary pulmonary hypertension; impotence; Neoplasm Metastasis; Uveitis; bladder disease; Autosomal Recessive Spinocerebellar Ataxia 8; Periodontitis; Intellectual…
9	14351202	14418494	67293	+	4854	ENSRNOG00000039976	301242	Ptk7	4.50447973752221	-0.487765656266633	-4.925013115017	0.000180878756162969	0.00672457241916593	protein tyrosine kinase 7 [Source:RGD Symbol;Acc:1310472]	infantile Refsum disease; Zellweger Syndrome; genetic disease; Neurodevelopmental Disorders
1	78798377	78803351	4975	+	2665	ENSRNOG00000015844	680309	Snrpd2	7.96547420890003	0.393230345102904	4.92363907440494	0.000181364571449065	0.00672457241916593	small nuclear ribonucleoprotein D2 polypeptide [Source:RGD Symbol;Acc:1593018]	genetic disease; systemic lupus erythematosus
8	66603861	66630428	26568	+	937	ENSRNOG00000016781	64367	Ppib	56.2050710344765	0.343751724351738	4.92280144001316	0.00018166139099643	0.00672457241916593	peptidylprolyl isomerase B [Source:RGD Symbol;Acc:620312]	osteogenesis imperfecta type 9; human immunodeficiency virus infectious disease; Osteogenesis Imperfecta; genetic disease; nemaline myopathy 6; colorectal cancer; Bloom Syndrome
17	18026601	18035470	8870	-	3792	ENSRNOG00000026120	291031	Fam8a1	34.908499698662	0.285937463594586	4.92207491406329	0.000181919244281961	0.00672457241916593	family with sequence similarity 8, member A1 [Source:RGD Symbol;Acc:1307845]	genetic disease
10	43997986	44014434	16449	-	1810	ENSRNOG00000060229	64310	Arf1	138.323974303928	0.283987247760942	4.92633822228032	0.000180411512738543	0.00672457241916593	ADP-ribosylation factor 1 [Source:RGD Symbol;Acc:621270]	Multiple Mitochondrial Dysfunctions Syndrome 3; PERIVENTRICULAR NODULAR HETEROTOPIA 8; gastrointestinal stromal tumor; Neoplasm Invasiveness; acute pancreatitis; parathyroid carcinoma; Charcot-Marie-Tooth Disease; Breast Neoplasms
1	68891949	68909743	17795	-	4495	ENSRNOG00000016687	308341	Ssc5d	2.01616403824103	-0.842027064689105	-4.91728132595711	0.000183630033419045	0.00672934243727674	scavenger receptor cysteine rich family member with 5 domains [Source:RGD Symbol;Acc:1565772]	genetic disease
9	36672362	36690995	18634	+	2573	ENSRNOG00000013415	301333	Ptpn18	1.63364087428754	-0.726967456438559	-4.9160779790785	0.000184062095632958	0.00672934243727674	protein tyrosine phosphatase, non-receptor type 18 [Source:RGD Symbol;Acc:1311586]	Experimental Liver Cirrhosis; genetic disease
X	117350889	117362504	11616	+	1858	ENSRNOG00000002563	302500	Mcts1	11.1746760788623	0.387975167667841	4.91647968481038	0.000183917746621754	0.00672934243727674	MCTS1, re-initiation and release factor [Source:RGD Symbol;Acc:1566390]	syndromic X-linked intellectual disability Cabezas type; syndromic X-linked intellectual disability 14; Autistic Disorder; syndromic X-linked intellectual disability Lubs type
15	54862843	54890647	27805	-	3873	ENSRNOG00000011678	114765	Wbp4	14.198723613936	0.307890285204292	4.91929842095521	0.000182908138011155	0.00672934243727674	WW domain binding protein 4 [Source:RGD Symbol;Acc:620033]	Neurodevelopmental Disorders; genetic disease
X	116113875	116125070	11196	+	2147	ENSRNOG00000039985	298317	Ube2a	14.0745122142524	0.259158269336234	4.91753639485	0.00018353858518406	0.00672934243727674	ubiquitin-conjugating enzyme E2A [Source:RGD Symbol;Acc:1359534]	syndromic X-linked intellectual disability Nascimento type; Autistic Disorder; syndromic X-linked intellectual disability 14; genetic disease; syndromic X-linked intellectual disability Lubs type; syndromic X-linked intellectual disability Cabezas type
20	3047550	3051305	3756	+	371	ENSRNOG00000070102	NULL	NA	5.96223595842932	-1.1490836571358	-4.89540878611544	0.000191649176479556	0.00674226026155892	NA
10	72464348	72536977	72630	+	4929	ENSRNOG00000007606	303412	Rnf43	5.65577296631485	-0.806335283287624	-4.89864680586854	0.000190439624128755	0.00674226026155892	ring finger protein 43 [Source:RGD Symbol;Acc:1305204]	high grade glioma; ascending colon cancer; Intellectual Disability; colon cancer; Fanconi Anemia, Complementation Group O; Prostatic Neoplasms; Irritable Bowel Syndrome; endometrial cancer; gastric adenocarcinoma; Microsatellite Instability; colorectal cancer; lung adenocarcinoma; Liver Metastasis; stomach carcinoma; villous adenoma; familial prostate cancer; stomach cancer; Gastritis; Colorectal…
1	188686989	189020667	333679	-	8419	ENSRNOG00000018384	679837	Adam12	1.28265250255173	-0.652210815965731	-4.91098870166952	0.000185901022059392	0.00674226026155892	ADAM metallopeptidase domain 12 [Source:RGD Symbol;Acc:1583652]	Osteoarthritis; Ureteral Obstruction; genetic disease; distal 10q deletion syndrome
7	128923920	128962072	38153	-	6890	ENSRNOG00000055597	84582	Hdac7	5.02535422265773	-0.629327282389665	-4.89494358460088	0.000191823600343188	0.00674226026155892	histone deacetylase 7 [Source:RGD Symbol;Acc:619982]	Alopecia Areata; colorectal cancer; genetic disease; Huntington's Disease
8	19304571	19349853	45283	-	6146	ENSRNOG00000020525	60379	Col5a3	7.55355466834209	-0.490814348567771	-4.89995240594132	0.000189954149240153	0.00674226026155892	collagen type V alpha 3 chain [Source:RGD Symbol;Acc:70922]	Autistic Disorder; Prostatic Neoplasms; Keratoconus; genetic disease
12	33879745	33934619	54875	-	5308	ENSRNOG00000001296	29665	P2rx7	4.06409357515047	-0.411068800050858	-4.90076490542815	0.000189652673070041	0.00674226026155892	purinergic receptor P2X 7 [Source:RGD Symbol;Acc:3241]	B-Cell Chronic Lymphocytic Leukemia; Liver Cirrhosis; Multiple Sclerosis; abnormal renal filtration rate; decreased mean systemic arterial blood pressure; temporal lobe epilepsy; Animal Disease Models; genetic disease; Hypophosphatasia; Spinal Cord Injuries
10	78897770	78903538	5769	-	1011	ENSRNOG00000002671	83782	Nme2	63.71970624144	0.382539857078174	4.89486603535982	0.000191852692760973	0.00674226026155892	NME/NM23 nucleoside diphosphate kinase 2 [Source:RGD Symbol;Acc:619877]	Neoplasm Metastasis; congestive heart failure; prostatic hypertrophy; urinary bladder cancer; Teratoma; Chemical and Drug Induced Liver Injury; Lymphatic Metastasis; Colorectal Neoplasms; Skin Neoplasms; Osteoarthritis; Ovarian Neoplasms; ovarian carcinoma; Mesothelioma; Arteriosclerosis; ovarian cancer; Germ Cell and Embryonal Neoplasms; decreased metastatic potential
1	40894550	40918302	23753	+	2605	ENSRNOG00000019489	292267	Armt1	9.86118221184942	0.373379605794215	4.89978467789805	0.000190016445841547	0.00674226026155892	acidic residue methyltransferase 1 [Source:RGD Symbol;Acc:1305235]	genetic disease
4	81881061	82183100	302040	-	1295	ENSRNOG00000027026	685879	Jazf1	15.2262892702163	0.351635957904901	4.90475542264958	0.000188179142459676	0.00674226026155892	JAZF zinc finger 1 [Source:RGD Symbol;Acc:1589007]	systemic lupus erythematosus; Prostatic Neoplasms; Endometrial Neoplasms; genetic disease; type 2 diabetes mellitus; Pleomorphic Xanthoastrocytoma; body mass
5	129545984	129554242	8259	-	1104	ENSRNOG00000012550	366448	Uqcrh	52.9710453019185	0.342637762076207	4.89425364795004	0.00019208258825126	0.00674226026155892	ubiquinol-cytochrome c reductase hinge protein [Source:RGD Symbol;Acc:1305987]	genetic disease; Mitochondrial Complex III Deficiency Nuclear Type 11
16	58558122	58579576	21455	-	1832	ENSRNOG00000015182	24673	Ppp2cb	52.2621187456818	0.30575160753077	4.90342986223761	0.000188667303095974	0.00674226026155892	protein phosphatase 2 catalytic subunit beta [Source:RGD Symbol;Acc:3381]	genetic disease
16	79518312	79527040	8729	+	8711	ENSRNOG00000014605	290907	Lig4	8.09497670587639	0.304157495026575	4.90374626620785	0.000188550663384437	0.00674226026155892	DNA ligase 4 [Source:RGD Symbol;Acc:1304639]	colorectal cancer; severe combined immunodeficiency; DNA ligase IV deficiency; high grade glioma; Severe Combined Immunodeficiency with Sensitivity to Ionizing Radiation; prostate cancer; pancreatic cancer; Anal Atresia, Hypospadias, and Penoscrotal Inversion; genetic disease; Multiple Myeloma; thyroid gland papillary carcinoma
16	44258372	44421812	163441	+	6864	ENSRNOG00000013248	498630	Wwc2	7.64790173564446	-0.303990891735803	-4.90639509717822	0.000187577104306245	0.00674226026155892	WW and C2 domain containing 2 [Source:RGD Symbol;Acc:1559427]	Long QT Syndrome; genetic disease
8	103695631	103805732	110102	+	2566	ENSRNOG00000009198	363123	Rab6b	160.350613475893	0.291501652935456	4.91169071895689	0.000185646237945038	0.00674226026155892	RAB6B, member RAS oncogene family [Source:RGD Symbol;Acc:1309958]	genetic disease; Primary Lymphedema with Myelodysplasia
5	148088823	148101768	12946	+	4074	ENSRNOG00000007992	362630	Srsf10	19.1750001823946	0.282475098529962	4.89949978810136	0.000190122306255122	0.00674226026155892	serine and arginine rich splicing factor 10 [Source:RGD Symbol;Acc:1311067]	Polycystic Ovary Syndrome; Ovarian Neoplasms; Macular Degeneration; Endometrial Neoplasms; 3-Hydroxy-3-Methylglutaryl-CoA Lyase Deficiency; genetic disease
18	16786867	17064786	277920	-	3555	ENSRNOG00000014503	307540	Celf4	113.477142896371	0.270380095464881	4.90067124029363	0.000189687402154861	0.00674226026155892	CUGBP, Elav-like family member 4 [Source:RGD Symbol;Acc:1307630]	Intellectual Disability; myoepithelioma; genetic disease
12	26872574	26883337	10764	-	2678	ENSRNOG00000000923	288620	Cct6a	39.2313621614123	0.269090962795694	4.89540571488607	0.000191650327478171	0.00674226026155892	chaperonin containing TCP1 subunit 6A [Source:RGD Symbol;Acc:1304763]	PSPH deficiency; Pleomorphic Xanthoastrocytoma; Autistic Disorder; genetic disease
1	164062702	164102938	40237	+	5208	ENSRNOG00000010427	308939	Ipo7	33.5333595149269	0.254965306795044	4.90974870520575	0.000186351936582991	0.00674226026155892	importin 7 [Source:RGD Symbol;Acc:1310849]	human immunodeficiency virus infectious disease; genetic disease
12	39217648	39238640	20993	-	2600	ENSRNOG00000001135	288692	Wsb2	56.1838032774903	0.249822023815556	4.90790519982945	0.000187024396941556	0.00674226026155892	WD repeat and SOCS box-containing 2 [Source:RGD Symbol;Acc:1359599]	genetic disease
2	31304932	31375972	71041	-	2263	ENSRNOG00000017752	361884	Mccc2	14.2898013715421	-0.375730317168776	-4.89111706492479	0.000193264546901529	0.00676952630949844	methylcrotonyl-CoA carboxylase subunit 2 [Source:RGD Symbol;Acc:1310279]	3-Methylcrotonyl CoA Carboxylase 2 Deficiency; genetic disease; Autism Spectrum Disorder; 3-Methylcrotonyl-CoA carboxylase deficiency; Neurodevelopmental Disorders; mitochondrial metabolism disease
4	63547335	63551602	4268	-	1683	ENSRNOG00000026958	500077	Cyren	2.97968775416462	0.536172143001121	4.88992038109754	0.000193717466112924	0.00677119544731115	cell cycle regulator of NHEJ [Source:RGD Symbol;Acc:1563238]	genetic disease; Pleomorphic Xanthoastrocytoma
3	88003617	88082763	79147	-	2361	ENSRNOG00000004666	362171	Prr5l	3.96067786608473	-1.03811994765171	-4.88657760014779	0.000194988440727653	0.0067732862351651	proline rich 5 like [Source:RGD Symbol;Acc:1309969]	Intellectual Disability; genetic disease
8	57317161	57327538	10378	-	3949	ENSRNOG00000017382	315696	Snx33	6.21198301872249	-0.500287978208298	-4.88703102173969	0.000194815540685385	0.0067732862351651	sorting nexin 33 [Source:RGD Symbol;Acc:1307898]	genetic disease; chromosome 15q24 deletion syndrome; colorectal cancer; Schizophrenia; Epilepsy; Bloom Syndrome
7	48321755	48328878	7124	-	7124	ENSRNOG00000059744	100192313	Atxn7l3b	29.4318375511526	0.265436481836173	4.88656445148186	0.00019499345697357	0.0067732862351651	ataxin 7-like 3B [Source:RGD Symbol;Acc:2301984]	genetic disease
1	239891142	239908788	17647	-	2689	ENSRNOG00000022386	361757	Opalin	34.1843563812968	-0.937968724107817	-4.88480192265325	0.000195667070678825	0.00678258385249337	oligodendrocytic myelin paranodal and inner loop protein [Source:RGD Symbol;Acc:1307776]	genetic disease
4	40002216	40023920	21705	-	2715	ENSRNOG00000005512	681024	Ndufa4	36.6620829327026	0.379109158696455	4.87531945414826	0.00019933250970559	0.0067968317799204	Ndufa4, mitochondrial complex associated [Source:RGD Symbol;Acc:1584719]	genetic disease; Mitochondrial Complex IV Deficiency, Nuclear Type 21; blood glucose amount; blood glucose amount
7	69918998	69992288	73291	+	2357	ENSRNOG00000004697	140720	Baalc	36.0133704415213	0.367861602066745	4.87532481681917	0.000199330416898009	0.0067968317799204	BAALC binder of MAP3K1 and KLF4 [Source:RGD Symbol;Acc:628703]	acute myeloid leukemia; Cohen Syndrome; genetic disease
1	97366021	97433472	67452	+	2766	ENSRNOG00000013009	24533	Ldha	59.6423913045667	0.361872138532016	4.88080335893656	0.000197204169826807	0.0067968317799204	lactate dehydrogenase A [Source:RGD Symbol;Acc:2996]	myoglobinuria; pancreatic cancer; genetic disease; hypertension; progressive myoclonus epilepsy 7; Intellectual Disability; Fanconi Syndrome; Myocardial Infarction; hypertrophic cardiomyopathy 12; Glycogen Storage Disease XI; Hyperglycemia; Animal Disease Models; cardiomyopathy; lung adenocarcinoma; Acute Liver Failure; Experimental Neoplasms
10	43971509	43980107	8599	-	1564	ENSRNOG00000002928	303179	Guk1	43.3994142382605	0.307937354677298	4.87588177849784	0.000199113183194338	0.0067968317799204	guanylate kinase 1 [Source:RGD Symbol;Acc:1309638]	Multiple Mitochondrial Dysfunctions Syndrome 3; genetic disease; parathyroid carcinoma; Experimental Diabetes Mellitus; gastrointestinal stromal tumor
16	20617518	20641745	24228	-	3206	ENSRNOG00000011891	117596	Atp6v1b2	145.226066179309	0.29683234905428	4.88177584187758	0.000196829193652952	0.0067968317799204	ATPase H+ transporting V1 subunit B2 [Source:RGD Symbol;Acc:620284]	Osteoarthritis; Zimmermann-Laband Syndrome 2; genetic disease; Zimmerman Laband Syndrome; Zimmermann-Laband Syndrome 1; follicular lymphoma; hereditary spastic paraplegia 53; autosomal dominant congenital deafness with onychodystrophy
17	19777266	19955690	178425	-	5535	ENSRNOG00000045918	681740	Jarid2	11.9141570282965	-0.287465912465248	-4.87618733685228	0.000198994108827741	0.0067968317799204	jumonji and AT-rich interaction domain containing 2 [Source:RGD Symbol;Acc:1591663]	Intellectual Disability; Multiple Sclerosis; Aortic Valve Stenosis; microcephaly; Neurodevelopmental Disorders; Autistic Disorder; DEVELOPMENTAL DELAY WITH VARIABLE INTELLECTUAL DISABILITY AND DYSMORPHIC FACIES; Autism Spectrum Disorder; autosomal dominant intellectual developmental disorder; genetic disease
20	31811817	31838561	26745	+	3644	ENSRNOG00000000411	294400	Nus1	20.5736764571632	0.284159236442618	4.87715368860591	0.000198618009657711	0.0067968317799204	NUS1 dehydrodolichyl diphosphate synthase subunit [Source:RGD Symbol;Acc:1307879]	genetic disease; Autistic Disorder; type 2 diabetes mellitus; Tremor; congenital disorder of glycosylation Iaa; Animal Disease Models; Intellectual Disability; autosomal dominant intellectual developmental disorder 55; body dysmorphic disorder; Chemical and Drug Induced Liver Injury; microcephaly; Insulin Resistance; Weight Gain; Hyperglycemia; Epilepsy; Glucose Intolerance; congenital disorder o…
11	83578489	83608958	30470	-	3398	ENSRNOG00000001867	116500	Snap29	11.0954396627292	0.266646248062629	4.87592303169249	0.000199097102771903	0.0067968317799204	synaptosome associated protein 29 [Source:RGD Symbol;Acc:620225]	chromosome 22q11.2 microduplication syndrome; Autistic Disorder; Experimental Liver Cirrhosis; chromosome 22q11.2 deletion syndrome, distal; Megacolon; velocardiofacial syndrome; Schizophrenia; DiGeorge Syndrome; genetic disease; primary immunodeficiency disease; Intellectual Disability; Epilepsy; hypomyelinating leukodystrophy 2; Neurodevelopmental Disorders; CEDNIK Syndrome
13	88946091	89225708	279618	-	4845	ENSRNOG00000021497	29414	Akt3	50.084402131457	0.277004532429233	4.8711146845917	0.000200980428197932	0.00683906516157036	AKT serine/threonine kinase 3 [Source:RGD Symbol;Acc:62390]	Bardet-Biedl syndrome 16; Megalencephaly Cutis Marmorata Telangiectatica Congenita; Pancreatic Adenocarcinoma; Senior-Loken Syndrome 7; developmental and epileptic encephalopathy 54; Megalencephaly-Polymicrogyria-Polydactyly-Hydrocephalus Syndrome; Bardet-Biedl Syndrome; prostate cancer; renal cell carcinoma; Megacolon; lung non-small cell carcinoma; MEGALENCEPHALY-POLYMICROGYRIA-POLYDACTYLY-HYDR…
4	84224002	84265904	41903	-	2047	ENSRNOG00000011145	64680	Crhr2	1.08832914156382	-1.02403080180231	-4.86720897502436	0.000202523713404134	0.00685968151191066	corticotropin releasing hormone receptor 2 [Source:RGD Symbol;Acc:70547]	Hypotension; Left Ventricular Hypertrophy; Pleomorphic Xanthoastrocytoma; depressive disorder; Ischemia; lung disease; Pneumonia; colitis; Inflammation; Muscular Atrophy; Cocaine-Related Disorders; Rhinitis; Anorexia; Charcot-Marie-Tooth disease type 2; hypertension; functional colonic disease; genetic disease; Pneumococcal Pneumonia; Fetal Hypoxia; anxiety disorder; Irritable Bowel Syndrome; alc…
10	39564857	39579950	15094	-	555	ENSRNOG00000013118	84355	Atox1	21.3221103092643	0.388897899361572	4.86687443631286	0.000202656467902416	0.00685968151191066	antioxidant 1 copper chaperone [Source:RGD Symbol;Acc:621684]	familial adenomatous polyposis 1; genetic disease; amyotrophic lateral sclerosis; Colorectal Neoplasms; hypertension; Hereditary Neoplastic Syndromes; Lung Neoplasms; Chronic Hepatitis; liver copper amount
9	95742927	95761081	18155	+	2182	ENSRNOG00000019087	301634	Fam174a	8.24693956502168	0.316094879413702	4.86646775481506	0.000202817971443851	0.00685968151191066	family with sequence similarity 174, member A [Source:RGD Symbol;Acc:1309973]	Hereditary Neoplastic Syndromes; Neurodevelopmental Disorders; familial adenomatous polyposis 1; genetic disease
14	86378685	86469208	90524	-	5412	ENSRNOG00000004327	24311	Ddc	1.70548546346072	-0.616081821408744	-4.8617602606084	0.000204697115234356	0.00690005200143676	dopa decarboxylase [Source:RGD Symbol;Acc:2494]	inherited metabolic disorder; Parkinsonism; aromatic L-amino acid decarboxylase deficiency; Bipolar Disorder; genetic disease; Developmental Disabilities; portal hypertension; Nerve Degeneration; hyperinsulinism; Pleomorphic Xanthoastrocytoma; pheochromocytoma; Experimental Liver Cirrhosis; disease of mental health; Drug-Induced Dyskinesia; Parkinson's disease; Nephrotic Syndrome
8	76399777	76442015	42239	-	2164	ENSRNOG00000010784	116635	Scg3	97.8633713542412	0.280218252515519	4.86141024204775	0.000204837550437673	0.00690005200143676	secretogranin III [Source:RGD Symbol;Acc:621209]	Metabolic Syndrome; paraplegia; developmental and epileptic encephalopathy 13; Schizophrenia; colorectal cancer; Bloom Syndrome; genetic disease
3	65232697	65272719	40023	+	4191	ENSRNOG00000006803	295690	Dnajc10	44.3847851596951	0.271205308092243	4.85903962431008	0.000205791310707176	0.00691823182956841	DnaJ heat shock protein family (Hsp40) member C10 [Source:RGD Symbol;Acc:1307813]	genetic disease; Prostatic Neoplasms; disease of cellular proliferation
2	171356251	171515561	159311	+	6378	ENSRNOG00000011752	295171	Sh3d19	8.05123013614923	-0.486286435587597	-4.85095671277851	0.000209077799604722	0.00700807958836863	SH3 domain containing 19 [Source:RGD Symbol;Acc:1304885]	Essential Tremor; genetic disease
11	33455809	33624222	168414	-	6293	ENSRNOG00000001686	288240	Hlcs	7.48891829446604	-0.302680887364125	-4.850408055702	0.000209302831852762	0.00700807958836863	holocarboxylase synthetase [Source:RGD Symbol;Acc:1565360]	amyotrophic lateral sclerosis type 1; autosomal dominant intellectual developmental disorder 7; genetic disease; Holocarboxylase Synthetase Deficiency; Epilepsy
10	65489154	65766349	277196	-	5531	ENSRNOG00000003276	25485	Myo1d	10.0863857399433	-0.689119855547385	-4.84720039322771	0.000210623459248995	0.00703819351426442	myosin ID [Source:RGD Symbol;Acc:621321]	genetic disease; Autistic Disorder
5	155778201	155793932	15732	+	2937	ENSRNOG00000027278	502994	Pramef8	4.48713576035264	0.422779667652679	4.84497956779688	0.000211542820606822	0.0070479709211058	PRAME family member 8 [Source:RGD Symbol;Acc:1564061]	chromosome 1p36 deletion syndrome
17	9269022	9287265	18244	+	2989	ENSRNOG00000016161	290994	Lman2	14.5778610112021	0.305995716716711	4.844457070818	0.000211759720038013	0.0070479709211058	lectin, mannose-binding 2 [Source:RGD Symbol;Acc:1308965]	Sotos Syndrome; Ehlers-Danlos syndrome dermatosparaxis type; Ehlers-Danlos syndrome spondylodysplastic type 2; Chromosome 5, Trisomy 5q; Marfanoid Mental Retardation Syndrome, Autosomal; genetic disease
X	15185451	15334264	148814	+	3040	ENSRNOG00000002862	25749	Clcn5	4.66377260511475	-0.452254830758236	-4.84261721670336	0.000212525306745334	0.00704947988668265	chloride voltage-gated channel 5 [Source:RGD Symbol;Acc:2362]	Dent Disease; Familial Hypophosphatemic Rickets; high grade glioma; X-Linked Epilepsy, with Variable Learning Disabilities and Behavior Disorders; X-linked recessive hypophosphatemic rickets; syndromic X-linked intellectual disability Lubs type; Proteinuria; Nephrotic Syndrome; Neurodegeneration with Brain Iron Accumulation 5; congenital disorder of glycosylation type IIm; Goiter; X-linked severe…
15	97596020	97624138	28119	+	4970	ENSRNOG00000051564	114560	Rap2a	17.9137724661661	0.392916845040416	4.84232083200138	0.000212648902495096	0.00704947988668265	RAP2A, member of RAS oncogene family [Source:RGD Symbol;Acc:620590]	genetic disease; rheumatoid arthritis; Holoprosencephaly 5; Anal Atresia, Hypospadias, and Penoscrotal Inversion
16	1558766	1568565	9800	+	3627	ENSRNOG00000025408	306226	Dux4	1.94669930423416	-0.603736735376326	-4.84087331128837	0.000213253599257619	0.00705552700276495	double homeobox 4 [Source:RGD Symbol;Acc:1311053]	B-lymphoblastic leukemia/lymphoma; Factor XI Deficiency; facioscapulohumeral muscular dystrophy; acute lymphoblastic leukemia
5	121406326	121423130	16805	+	2553	ENSRNOG00000007189	298300	Ttc22	1.86944021502124	0.844919518236365	4.82848350007488	0.000218502395242208	0.00717342988665346	tetratricopeptide repeat domain 22 [Source:RGD Symbol;Acc:1561518]	genetic disease
11	83872659	83874902	2244	+	1064	ENSRNOG00000001859	680945	Sdf2l1	7.31025667742958	0.707778226779285	4.8297682096158	0.000217952016221154	0.00717342988665346	stromal cell-derived factor 2-like 1 [Source:RGD Symbol;Acc:1585844]	Spontaneous Abortions; type 2 diabetes mellitus; Crohn's disease; Prostatic Neoplasms; chromosome 22q11.2 deletion syndrome, distal; DiGeorge Syndrome; genetic disease
12	7970595	8005624	35030	-	2023	ENSRNOG00000000954	360762	Polr1d	11.4732526479231	0.369908443984533	4.82641105223823	0.000219393265027527	0.00717342988665346	RNA polymerase I and III subunit D [Source:RGD Symbol;Acc:1564358]	substance-related disorder; Hearing Loss; Animal Disease Models; genetic disease; lung adenocarcinoma; Treacher Collins syndrome; Mandibulofacial Dysostosis
3	168416810	168425056	8247	-	5709	ENSRNOG00000013657	29246	Stmn3	40.8042476593375	0.349654237226424	4.83028766491977	0.00021772988317255	0.00717342988665346	stathmin 3 [Source:RGD Symbol;Acc:3628]	neuronal ceroid lipofuscinosis; benign familial infantile seizures 6; Autosomal Dominant Nocturnal Frontal Lobe Epilepsy; autosomal recessive dyskeratosis congenita 5; early infantile epileptic encephalopathy; genetic disease; developmental and epileptic encephalopathy 33; developmental and epileptic encephalopathy; Pulmonary Fibrosis and/or Bone Marrow Failure Syndrome, Telomere-Related, 3
7	910774	933791	23018	-	2140	ENSRNOG00000054140	685867	Myl6	56.6015829954842	0.313185035971259	4.82716842426446	0.000219067265602362	0.00717342988665346	myosin light chain 6 [Source:RGD Symbol;Acc:1589019]	genetic disease
3	10280654	10290996	10343	-	2372	ENSRNOG00000027867	311826	Rexo4	17.8310282777255	0.288550139727964	4.82785592192576	0.000218771774377986	0.00717342988665346	REX4 homolog, 3'-5' exonuclease [Source:RGD Symbol;Acc:1306220]	primary coenzyme Q10 deficiency 7; Kleefstra Syndrome 1; Tuberous Sclerosis 1; genetic disease; developmental and epileptic encephalopathy 14; Habitual Abortions; Leigh Disease; Rafiq syndrome; Ehlers-Danlos syndrome classic type 1
4	67904307	67966998	62692	-	8098	ENSRNOG00000052445	684297	Kdm7a	8.08221881139594	0.312655720870858	4.82465689912234	0.000220150233353055	0.00718412128684148	lysine demethylase 7A [Source:RGD Symbol;Acc:1592650]	melanoma; genetic disease; Pleomorphic Xanthoastrocytoma
13	44831085	44875762	44678	-	4388	ENSRNOG00000028353	289026	Sox13	3.64558481262926	-0.408837545983162	-4.82058857965364	0.000221916199246767	0.00718561212599803	SRY-box transcription factor 13 [Source:RGD Symbol;Acc:1309674]	Hypokalemic Periodic Paralysis, Type 1; parathyroid carcinoma; gastrointestinal stromal tumor; Familial Adult Myoclonic Epilepsy, 5; Albuminuria; Autistic Disorder; salt-sensitive hypertension; genetic disease
17	9863571	9876915	13345	+	4402	ENSRNOG00000017974	364676	Gprin1	23.575486987503	0.35944673462972	4.82122541820275	0.000221638802129261	0.00718561212599803	G protein-regulated inducer of neurite outgrowth 1 [Source:RGD Symbol;Acc:1308762]	Sotos Syndrome; genetic disease; Ehlers-Danlos syndrome dermatosparaxis type; Marfanoid Mental Retardation Syndrome, Autosomal; Chromosome 5, Trisomy 5q
18	39452191	39462418	10228	-	3004	ENSRNOG00000000157	361321	Atg12	26.0543234441352	0.336248837974185	4.82117250100358	0.000221661838446244	0.00718561212599803	autophagy related 12 [Source:RGD Symbol;Acc:1306306]	Brain Injuries; Hereditary Neoplastic Syndromes; genetic disease; Neurodevelopmental Disorders; familial adenomatous polyposis 1; Autistic Disorder
17	4905287	4917955	12669	+	1862	ENSRNOG00000018343	290985	Isca1	55.8371565746849	0.271919080445209	4.82354662371852	0.000220630738690375	0.00718561212599803	iron-sulfur cluster assembly 1 [Source:RGD Symbol;Acc:727792]	MULTIPLE MITOCHONDRIAL DYSFUNCTIONS SYNDROME 5; genetic disease; embryonic lethality, complete penetrance; abnormal respiratory electron transport chain; Multiple Mitochondrial Dysfunctions Syndrome; Kidney mass
13	72437490	72450177	12688	-	1942	ENSRNOG00000002572	289144	Cacybp	48.7844268940155	0.508685608431239	4.81741748649818	0.000223302809150492	0.0072086516647185	calcyclin binding protein [Source:RGD Symbol;Acc:1303146]	genetic disease; parathyroid carcinoma; Myocardial Infarction; Antithrombin III Deficiency; Neoplasm Metastasis; gastrointestinal stromal tumor; pancreatic cancer; 1q24 Deletion Syndrome
14	19305218	19326247	21030	-	4538	ENSRNOG00000003296	79127	Dck	9.37083111541765	0.384318019623029	4.81698949519501	0.000223490636959791	0.0072086516647185	deoxycytidine kinase [Source:RGD Symbol;Acc:620667]	genetic disease
9	23640594	23652379	11786	+	1082	ENSRNOG00000013238	363206	Tmem14a	17.5484839610593	0.491438979970959	4.81421246998579	0.000224713316949406	0.00723412350595507	transmembrane protein 14A [Source:RGD Symbol;Acc:1307710]
17	9029646	9034176	4531	-	2405	ENSRNOG00000021882	361207	Tmed9	17.4996754811585	0.326298333124675	4.81154737752331	0.000225893190101562	0.00725812196195558	transmembrane p24 trafficking protein 9 [Source:RGD Symbol;Acc:1307627]	genetic disease; Sotos Syndrome; Ehlers-Danlos syndrome dermatosparaxis type; Ehlers-Danlos syndrome spondylodysplastic type 2; Marfanoid Mental Retardation Syndrome, Autosomal; Monoclonal B-Cell Lymphocytosis
5	138557754	138572819	15066	+	1387	ENSRNOG00000010550	362599	Trappc3	27.6829944138659	0.274622389391596	4.81049089989036	0.000226362670557885	0.00725924664046286	trafficking protein particle complex subunit 3 [Source:RGD Symbol;Acc:1309135]	genetic disease; Charcot-Marie-Tooth disease dominant intermediate C; Bardet-Biedl Syndrome
1	86117459	86132322	14864	-	3697	ENSRNOG00000024000	308501	Cd22	0.37673928373503	-1.8690328614217	-4.8091241108305	0.000226971538636635	0.00726482848187912	CD22 molecule [Source:RGD Symbol;Acc:1311610]	Brugada Syndrome 5; hereditary spastic paraplegia 75; diffuse large B-cell lymphoma; genetic disease; dystonia
1	245973914	245980761	6848	-	368	ENSRNOG00000020296	171069	Atp5mk	98.8121862937942	0.464389696838366	4.80700621609944	0.000227918336045855	0.00726728923407278	ATP synthase membrane subunit K [Source:RGD Symbol;Acc:631426]	mitochondrial complex V ATP synthase deficiency nuclear type 6
5	2661724	2677890	16167	+	2501	ENSRNOG00000031730	64525	Eloc	14.3084832296948	0.243419214924697	4.80725851157176	0.000227805335277301	0.00726728923407278	elongin C [Source:RGD Symbol;Acc:620658]	renal cell carcinoma; Charcot-Marie-Tooth disease axonal type 2K
8	73548466	73653259	104794	+	5308	ENSRNOG00000055251	315806	Prtg	2.51774030877339	-0.707570919662665	-4.80462216020571	0.000228988984865357	0.00727366532154065	protogenin [Source:RGD Symbol;Acc:1307157]	Bloom Syndrome; Autistic Disorder; genetic disease; colorectal cancer; Experimental Liver Cirrhosis
14	34150004	34219227	69224	+	4977	ENSRNOG00000002106	289584	Usp46	29.4657342285795	0.274698335645623	4.80481437745262	0.000228902471035379	0.00727366532154065	ubiquitin specific peptidase 46 [Source:RGD Symbol;Acc:1564808]	genetic disease
10	86706749	86721974	15226	-	2709	ENSRNOG00000020792	360635	Etv4	2.29659171481931	0.583751450863983	4.80197359913685	0.000230184491238324	0.00727880624734429	ETS variant transcription factor 4 [Source:RGD Symbol;Acc:1306524]	Neoplastic Processes; genetic disease; Cakut; Neoplasm Metastasis; Prostatic Neoplasms; hereditary breast ovarian cancer syndrome; Breast Neoplasms
20	44273089	44325358	52270	-	3208	ENSRNOG00000000581	361859	Cdc40	13.3211301280434	0.385110800413811	4.80137014611798	0.000230457775008686	0.00727880624734429	cell division cycle 40 [Source:RGD Symbol;Acc:1307063]	genetic disease; Pontocerebellar Hypoplasia Type 15; pontocerebellar hypoplasia
12	15251813	15267206	15394	-	4422	ENSRNOG00000001288	498153	Gpr146	4.62077838906091	-0.340003150800619	-4.80177441015799	0.000230274660396069	0.00727880624734429	G protein-coupled receptor 146 [Source:RGD Symbol;Acc:1560731]
2	174180848	174195455	14608	+	3503	ENSRNOG00000064584	499652	Rit1	21.4668217550158	0.22939101900851	4.80005810513416	0.000231053107546953	0.00728384022810282	Ras-like without CAAX 1 [Source:RGD Symbol;Acc:1559874]	Cherubism; Noonan syndrome 1; Megalencephaly Cutis Marmorata Telangiectatica Congenita; severe congenital neutropenia 5; Noonan Syndrome; Hypertelorism; Experimental Liver Cirrhosis; Neoplasm Metastasis; autosomal recessive Alport syndrome; Hydrops Fetalis; parathyroid carcinoma; genetic disease; gastrointestinal stromal tumor; severe congenital neutropenia 3; IMMUNODEFICIENCY 42; Cardiofaciocuta…
2	38169688	38191204	21517	-	1446	ENSRNOG00000062438	NULL	NA	16.4544976766205	0.285102416769734	4.79628731649599	0.000232772912160804	0.00732423694234033	NA
4	147297969	147413443	115475	+	2062	ENSRNOG00000005697	79213	Slc6a11	73.9210234141782	-0.407201707218457	-4.79515087420568	0.000233293807110358	0.00732682881428546	solute carrier family 6 member 11 [Source:RGD Symbol;Acc:628737]	Myoclonic-Atonic Epilepsy; Reperfusion Injury; genetic disease; melanoma; visual epilepsy; atrioventricular septal defect 2; Neurodevelopmental Disorders
2	174635995	174640733	4739	+	2950	ENSRNOG00000020539	24571	Muc1	0.522598671700339	-1.18680985907566	-4.79271737430832	0.000234413254384577	0.00734817383537996	mucin 1, cell surface associated [Source:RGD Symbol;Acc:3122]	Bronchiolitis Obliterans; Charcot-Marie-Tooth disease type 2; interstitial lung disease; viral bronchiolitis; Otitis Media; lung adenocarcinoma; Breast Adenocarcinoma; pneumocystosis; pulmonary sarcoidosis; pancreatic ductal carcinoma; Cystic Fibrosis; severe congenital neutropenia 5; heart disease; Neoplastic Cell Transformation; Cholangiocarcinoma; biliary tract benign neoplasm; Stomach Neoplas…
16	23037789	23046759	8971	-	2618	ENSRNOG00000014149	29358	Npy1r	7.44421905190141	0.456917513769788	4.79136123168436	0.000235039497943987	0.00735400736263695	neuropeptide Y receptor Y1 [Source:RGD Symbol;Acc:3198]	depressive disorder; peripheral artery disease; anxiety disorder; hypertension; Myocardial Reperfusion Injury; Stroke; Dehydration; Wallerian Degeneration; temporal lobe epilepsy; Experimental Diabetes Mellitus; obesity; substance-induced psychosis; visual epilepsy; amphetamine abuse; genetic disease; Toothache; Anorexia; Atherosclerosis; childhood absence epilepsy; neural tube defect
14	30862553	30894354	31802	-	4044	ENSRNOG00000002074	83618	Rest	3.81025861911834	-0.437062433901243	-4.79035330953969	0.000235506054320209	0.0073548320665085	RE1-silencing transcription factor [Source:RGD Symbol;Acc:621069]	autosomal dominant nonsyndromic deafness 27; gingival fibromatosis 5; WILMS TUMOR 6; congenital disorder of glycosylation type IIk; nephroblastoma; genetic disease; Gingival Fibromatosis 1
16	66277345	66288852	11508	-	1693	ENSRNOG00000015375	364624	Lsm1	6.13633995157774	0.49025947468801	4.78676635935172	0.000237174159962199	0.00736562428373313	LSM1 homolog, mRNA degradation associated [Source:RGD Symbol;Acc:1304967]	Cryptorchidism; Developmental Disabilities; hereditary spastic paraplegia 54; paraplegia; genetic disease; hypogonadotropic hypogonadism 2 with or without anosmia; Episodic Ataxia Type 9
10	63140563	63201109	60547	+	1877	ENSRNOG00000012121	287470	Sdf2	16.405165974201	0.31270940552145	4.78805996181197	0.00023657117490379	0.00736562428373313	stromal cell derived factor 2 [Source:RGD Symbol;Acc:1307274]	genetic disease
4	52995546	53005598	10053	-	2175	ENSRNOG00000071062	25488	Ndufa5	58.4701689372385	0.284591409798719	4.78754159681099	0.00023681261000656	0.00736562428373313	NADH:ubiquinone oxidoreductase subunit A5 [Source:RGD Symbol;Acc:3155]	Alzheimer's Disease; Facial Nerve Injuries; genetic disease; Pleomorphic Xanthoastrocytoma
12	41986780	42033682	46903	-	3560	ENSRNOG00000001198	498193	Fam222a	10.5476338406639	-0.781950111774601	-4.78161301580953	0.000239592022572158	0.00739945196513053	family with sequence similarity 222, member A [Source:RGD Symbol;Acc:1565883]	genetic disease
X	152138218	152139632	1415	-	914	ENSRNOG00000053456	NULL	NA	18.5359548863858	0.43784821212468	4.78174897108407	0.000239527910008089	0.00739945196513053	L antigen family, member 3 [Source:RGD Symbol;Acc:1562476]	Splenomegaly; periventricular nodular heterotopia; Adrenoleukodystrophy; cerebral creatine deficiency syndrome 1; severe congenital encephalopathy due to MECP2 mutation; Autistic Disorder; Galloway-Mowat syndrome 2; syndromic X-linked intellectual disability Lubs type; genetic disease; Galloway-Mowat syndrome; paraplegia; Favism; Dyskeratosis Congenita; immunodeficiency 33; Barth Syndrome; Emery-…
7	67111024	67141963	30940	-	368	ENSRNOG00000010807	54322	Cox6c	192.605774069831	0.36380088818386	4.78179784214671	0.000239504868145737	0.00739945196513053	cytochrome c oxidase subunit 6C [Source:RGD Symbol;Acc:620616]	genetic disease; Cohen Syndrome
2	151727102	151733460	6359	-	1561	ENSRNOG00000013572	59073	Lxn	7.55615058755252	0.576830385283595	4.77723135550546	0.000241667768657239	0.00743193787134494	latexin [Source:RGD Symbol;Acc:68361]	melanoma; genetic disease; Chromosomal Instability
18	25931589	25938017	6429	+	1032	ENSRNOG00000020204	291685	Srp19	13.4918844255654	0.406281978663597	4.77791630305091	0.000241342068862486	0.00743193787134494	signal recognition particle 19 [Source:RGD Symbol;Acc:1308437]	familial adenomatous polyposis 1; genetic disease; Shwachman-Diamond syndrome; Hereditary Neoplastic Syndromes; Neurodevelopmental Disorders
4	179027281	179404164	376884	-	14886	ENSRNOG00000001804	81678	Itpr2	6.22515600282993	-0.355485096745504	-4.77657909493399	0.000241978345823058	0.00743193787134494	inositol 1,4,5-trisphosphate receptor, type 2 [Source:RGD Symbol;Acc:69649]	genetic disease; Cardiomegaly; isolated anhidrosis with normal sweat glands; Brain Hypoxia; amyotrophic lateral sclerosis; Intellectual Disability
15	41979729	42158649	178921	-	10467	ENSRNOG00000024703	305987	Dock5	5.70837604183357	-0.731716098319171	-4.77319799475461	0.000243594867813481	0.00744055402454778	dedicator of cytokinesis 5 [Source:RGD Symbol;Acc:1306872]	genetic disease; prostate cancer
8	41755488	41902911	147424	+	8831	ENSRNOG00000067595	NULL	NA	4.12196253572434	-0.501888030253182	-4.7749493979014	0.000242756130342448	0.00744055402454778	NA
3	80378096	80403264	25169	-	4377	ENSRNOG00000009689	362170	Api5	28.2758943849227	0.252203349530694	4.77330008024464	0.000243545897899654	0.00744055402454778	apoptosis inhibitor 5 [Source:RGD Symbol;Acc:1309772]	genetic disease; cervical cancer; Intellectual Disability
14	42409510	42483960	74451	-	12338	ENSRNOG00000027152	305342	N4bp2	3.44562161558877	-0.541701896757748	-4.76793643384107	0.00024613257780934	0.0074811554376746	NEDD4 binding protein 2 [Source:RGD Symbol;Acc:1565738]	genetic disease; HYPERGLYCINEMIA, LACTIC ACIDOSIS, AND SEIZURES
5	28023594	28214334	190741	-	4104	ENSRNOG00000006636	297911	Otud6b	4.31522908659216	0.432796903787895	4.76765849169344	0.000246267386325175	0.0074811554376746	OTU deubiquitinase 6B [Source:RGD Symbol;Acc:1310024]	Epilepsy; INTELLECTUAL DEVELOPMENTAL DISORDER WITH DYSMORPHIC FACIES, SEIZURES, AND DISTAL LIMB ANOMALIES; genetic disease
7	69078291	69108633	30343	-	3529	ENSRNOG00000025454	299976	Rrm2b	18.026382455333	0.210793453681006	4.76815107695628	0.00024602852277232	0.0074811554376746	ribonucleotide reductase regulatory TP53 inducible subunit M2B [Source:RGD Symbol;Acc:1306045]	Muscle Hypotonia; mitochondrial DNA depletion syndrome 8A; Rod-Cone Dystrophy, Sensorineural Deafness, and Fanconi-Type Renal Dysfunction; genetic disease; Cohen Syndrome; mitochondrial metabolism disease; lactic acidosis; chronic progressive external ophthalmoplegia; kidney disease; sensorineural hearing loss; mitochondrial DNA depletion syndrome; mitochondrial myopathy; Camptocormia; autosomal …
12	41791359	41796200	4842	+	1403	ENSRNOG00000069648	NULL	NA	43.3665939489997	0.462056910893104	4.76478128418878	0.000247667370924972	0.00750678367796764	RGD1560398 [Source:RGD Symbol;Acc:1560398]
12	32249747	32258479	8733	+	1637	ENSRNOG00000001070	360804	Cdk2ap1	18.9972446476766	0.365999886562376	4.76361702493256	0.000248236197622638	0.00750678367796764	cyclin-dependent kinase 2 associated protein 1 [Source:RGD Symbol;Acc:1308664]	genetic disease
4	179491599	179512630	21032	+	2934	ENSRNOG00000001811	362463	Fgfr1op2	17.7151911479323	0.328072759081213	4.76316194214433	0.000248458904352173	0.00750678367796764	FGFR1 oncogene partner 2 [Source:RGD Symbol;Acc:1303233]	genetic disease; myeloid neoplasm
7	107258779	107261454	2676	-	1751	ENSRNOG00000007334	300025	Ly6h	44.2507690109962	0.319540601370568	4.76012023959987	0.000249952728697231	0.0075144890539991	lymphocyte antigen 6 family member H [Source:RGD Symbol;Acc:1311896]	epidermolysis bullosa simplex with muscular dystrophy; genetic disease; Holoprosencephaly
6	76740898	76752024	11127	-	1199	ENSRNOG00000004103	299075	Trappc6b	25.5038567573172	0.314409768989303	4.75874651659713	0.000250630409366757	0.0075144890539991	trafficking protein particle complex subunit 6B [Source:RGD Symbol;Acc:1309325]	genetic disease; NEURODEVELOPMENTAL DISORDER WITH MICROCEPHALY, EPILEPSY, AND BRAIN ATROPHY; brain-lung-thyroid syndrome
19	9886693	9920451	33759	+	7689	ENSRNOG00000014087	307644	Kifc3	13.2104438007811	-0.268639951402189	-4.75964566651074	0.000250186630238433	0.0075144890539991	kinesin family member C3 [Source:RGD Symbol;Acc:1307693]	genetic disease; developmental and epileptic encephalopathy; Bardet-Biedl Syndrome; early infantile epileptic encephalopathy
2	233508021	233641769	133749	-	4115	ENSRNOG00000012549	292155	Hs2st1	15.3853262328521	0.256506053875193	4.76091726816452	0.000249560405381317	0.0075144890539991	heparan sulfate 2-O-sulfotransferase 1 [Source:RGD Symbol;Acc:1305366]	NEUROFACIOSKELETAL SYNDROME WITH OR WITHOUT RENAL AGENESIS; genetic disease
10	63417775	63432466	14692	-	3858	ENSRNOG00000009069	287543	Tnfaip1	14.8890846256031	0.208647213772376	4.75807431512956	0.000250962706016968	0.0075144890539991	TNF alpha induced protein 1 [Source:RGD Symbol;Acc:3877]	genetic disease; Diabetic Nephropathies; uvea integrity trait; blood autoantibody amount; joint integrity trait
8	46071076	46134336	63261	-	7561	ENSRNOG00000029826	363055	Cep164	4.83529026456246	-0.455352683233648	-4.75640894788027	0.000251787918580667	0.00751549131233809	centrosomal protein 164 [Source:RGD Symbol;Acc:1561243]	immunodeficiency 17; isolated microphthalmia 5; inflammatory bowel disease 28; genetic disease; hepatocellular carcinoma; Nephronophthisis 15; Dwarfism; CD3epsilon deficiency; Nephronophthisis; immunodeficiency 18; Chromosome 11, Partial Trisomy 11q; Immunodeficiency 19; fundus dystrophy; Intellectual Disability
7	8321466	8326289	4824	-	1646	ENSRNOG00000004259	314644	Dohh	5.1080628893646	0.44236957339815	4.7561916335869	0.000251895806494454	0.00751549131233809	deoxyhypusine hydroxylase [Source:RGD Symbol;Acc:1304783]	genetic disease; Neurodevelopmental Disorder with Microcephaly, Cerebral Atrophy, and Visual Impairment; Neurodevelopmental Disorders
13	67270135	67272227	2093	-	1368	ENSRNOG00000059406	498256	Ier5	8.89810925780806	0.429853975512401	4.75194153707907	0.000254015395638343	0.00756286161380576	immediate early response 5 [Source:RGD Symbol;Acc:69252]	gastrointestinal stromal tumor; genetic disease; parathyroid carcinoma; 1q24 Deletion Syndrome; autosomal recessive chronic granulomatous disease 2
14	77071632	77081906	10275	+	1727	ENSRNOG00000037162	681062	Slbp	10.7517937262864	0.383238598482555	4.75052957216778	0.000254723616764739	0.00756286161380576	stem-loop binding protein [Source:RGD Symbol;Acc:1584682]	genetic disease; Retinal Dysplasia; Cherubism; Optic Atrophy; Coloboma
5	57787943	57817900	29958	-	8698	ENSRNOG00000016630	313494	Tln1	13.1267269168428	-0.37776166472163	-4.75029502554027	0.000254841458497285	0.00756286161380576	talin 1 [Source:RGD Symbol;Acc:1306247]	hyperphosphatasia with impaired intellectual development syndrome 2; Osteoporosis; Acromesomelic Dysplasia, Maroteaux Type; cerebellar ataxia; frontotemporal dementia and/or amyotrophic lateral sclerosis-6; distal spinal muscular atrophy 2; Neoplasm Invasiveness; primary ciliary dyskinesia; genetic disease; Capillary Leak Syndrome; galactosemia
3	44385474	44592908	207435	-	7035	ENSRNOG00000056984	317627	Baz2b	16.9573853814784	-0.37746649373209	-4.74502062092432	0.000257506302088183	0.00762839591363362	bromodomain adjacent to zinc finger domain, 2B [Source:RGD Symbol;Acc:1309801]	genetic disease; Neurodevelopmental Disorders; Autistic Disorder
3	167711840	167734465	22626	+	2586	ENSRNOG00000009531	362285	Col9a3	12.6900394953644	-1.08695627935021	-4.74277137696962	0.000258651411860365	0.0076352434441042	collagen type IX alpha 3 chain [Source:RGD Symbol;Acc:1310255]	Hearing Loss; genetic disease; Intervertebral Disc Disease; sensorineural hearing loss; Autosomal Dominant Nocturnal Frontal Lobe Epilepsy; Stickler Syndrome, Type VI; developmental and epileptic encephalopathy; Epilepsy; multiple epiphyseal dysplasia; Retinal Detachment; benign familial infantile seizures 6; developmental and epileptic encephalopathy 33; Stickler syndrome; multiple epiphyseal dy…
7	121340990	121345516	4527	+	4527	ENSRNOG00000066498	NULL	NA	13.2815198045425	0.322979410110132	4.74286791932391	0.000258602153905596	0.0076352434441042	NA
2	174781902	174795832	13931	+	2349	ENSRNOG00000058618	295247	Dcst2	0.452148683950317	-1.49063742080167	-4.73725243613523	0.000261483393898061	0.00767810640775868	DC-STAMP domain containing 2 [Source:RGD Symbol;Acc:1564557]	MHC class II deficiency; genetic disease; severe congenital neutropenia 3; Charcot-Marie-Tooth disease type 2; severe congenital neutropenia 5; parathyroid carcinoma; gastrointestinal stromal tumor; IMMUNODEFICIENCY 42
12	1503646	1512585	8940	-	1538	ENSRNOG00000028100	288369	Pex11g	2.60469205375497	-0.722870468471052	-4.73613232608811	0.000262062047278445	0.00767810640775868	peroxisomal biogenesis factor 11 gamma [Source:RGD Symbol;Acc:1307070]	genetic disease; hereditary spastic paraplegia 39; mucolipidosis type IV
16	9819563	9829484	9922	-	5698	ENSRNOG00000066899	NULL	NA	1.67262527538345	-0.590340356540307	-4.73505776768785	0.000262618406012593	0.00767810640775868	NA
10	54300048	54311524	11477	+	3694	ENSRNOG00000010756	24842	Tp53	4.27176394620966	-0.541634320841548	-4.73573124655505	0.000262269566598153	0.00767810640775868	tumor protein p53 [Source:RGD Symbol;Acc:3889]	Adrenal Gland Neoplasms; small cell carcinoma; myeloid leukemia associated with Down Syndrome; B-Cell Chronic Lymphocytic Leukemia; dilated cardiomyopathy; endometrial carcinoma; angiosarcoma; Leukemia; Emphysema; very long chain acyl-CoA dehydrogenase deficiency; colon carcinoma; Prostatic Neoplasms; Experimental Neoplasms; Drug-induced Neutropenia; B-lymphoblastic leukemia/lymphoma; ovarian sma…
6	132096901	132154583	57683	+	3378	ENSRNOG00000014744	691631	Pacs2	55.7559956678822	-0.469890559278023	-4.73459049601847	0.000262860717335287	0.00767810640775868	phosphofurin acidic cluster sorting protein 2 [Source:RGD Symbol;Acc:1597262]	genetic disease; Charcot-Marie-Tooth disease axonal type 2O; developmental and epileptic encephalopathy 66; Intellectual Disability; focal segmental glomerulosclerosis 5; developmental and epileptic encephalopathy 1; Epilepsy; Autistic Disorder
19	33403355	33447450	44096	-	2758	ENSRNOG00000017235	291969	Atp6v0d1	92.6558954623709	0.305570247260155	4.73616302943633	0.000262046168265888	0.00767810640775868	ATPase H+ transporting V0 subunit D1 [Source:RGD Symbol;Acc:1306159]	autosomal dominant dyskeratosis congenita 6; genetic disease
14	1319868	1321013	1146	+	207	ENSRNOG00000000064	140608	Atp5me	181.866691803775	0.413537794780482	4.73240275361696	0.000263998268217877	0.00769787620485914	ATP synthase membrane subunit e [Source:RGD Symbol;Acc:621377]	heart disease; Cherubism; Retinitis Pigmentosa 40; retinitis pigmentosa; genetic disease; oculocutaneous albinism type II; Mental Retardation, Autosomal Recessive 53
1	189059746	189293435	233690	-	3880	ENSRNOG00000027542	NA	D7Ertd443e	3.13827366927483	-1.15379788714441	-4.72981803360316	0.000265348759059345	0.00770384268683242	hypothetical LOC100302465 [Source:RGD Symbol;Acc:2311471]
10	51856738	51883236	26499	+	6041	ENSRNOG00000065740	691644	Myh2	0.44371922764901	-0.84887978763169	-4.72936508712188	0.000265586149605906	0.00770384268683242	myosin heavy chain 2 [Source:RGD Symbol;Acc:620354]	congenital myopathy 6; muscular dystrophy; myopathy; genetic disease; inclusion body myositis
19	14089686	14152829	63144	-	2297	ENSRNOG00000016643	100359680	Lpcat2	8.55291908835076	-0.400841628149381	-4.73105029585147	0.000264704030380495	0.00770384268683242	lysophosphatidylcholine acyltransferase 2 [Source:RGD Symbol;Acc:2325051]	Osteolysis Hereditary Multicentric; Polycystic Ovary Syndrome; genetic disease; Winchester syndrome
6	97656576	97672303	15728	-	2950	ENSRNOG00000009080	299159	Atp6v1d	47.7574864221754	0.261151350845173	4.72404074739936	0.000268393076254883	0.0077717703952627	ATPase H+ transporting V1 subunit D [Source:RGD Symbol;Acc:735119]	Leber Congenital Amaurosis 13; Experimental Liver Cirrhosis; genetic disease; Chemical and Drug Induced Liver Injury
8	46311989	46522444	210456	+	6559	ENSRNOG00000045931	684112	Sik3	29.2143669680718	-0.327271443569894	-4.72077554966172	0.000270129518263518	0.00779503279990821	SIK family kinase 3 [Source:RGD Symbol;Acc:1593938]	Spondyloepimetaphyseal Dysplasia, Krakow Type; Immunodeficiency 19; CD3epsilon deficiency; inflammatory bowel disease 28; isolated microphthalmia 5; immunodeficiency 18; immunodeficiency 17; Dwarfism; Chromosome 11, Partial Trisomy 11q; genetic disease; Intellectual Disability; Nephronophthisis 15
10	42512552	42530221	17670	+	3102	ENSRNOG00000054400	690898	Sh3bp5l	10.9315381566712	0.274054425727745	4.72089999147193	0.00027006312849926	0.00779503279990821	SH3 binding domain protein 5 like [Source:RGD Symbol;Acc:1590939]	genetic disease; developmental and epileptic encephalopathy 54
12	27074409	27099316	24908	-	3509	ENSRNOG00000023643	288626	Mmp17	13.2475437572476	0.459768693216573	4.71572943427496	0.000272835805648199	0.00785955282891398	matrix metallopeptidase 17 [Source:RGD Symbol;Acc:1311541]	genetic disease
5	153989640	153994478	4839	-	4839	ENSRNOG00000070598	NULL	NA	13.8460953555857	0.282648349282995	4.71116010273462	0.000275310432348194	0.00791718881871535	NA
5	60780392	60814950	34559	+	2291	ENSRNOG00000008945	298071	Nans	11.5153344830151	0.36041222018716	4.70935315858207	0.000276295379562969	0.00793186117137127	N-acetylneuraminate synthase [Source:RGD Symbol;Acc:1311943]	congenital disorder of glycosylation type II; Spondyloepimetaphyseal Dysplasia, Genevieve Type; Developmental Disabilities; bone development disease; genetic disease; congenital myasthenic syndrome 14; Generalized Epilepsy; Intellectual Disability; Nephronophthisis; thoracic aortic aneurysm; congenital disorder of glycosylation Ii
1	155351165	155367632	16468	-	4416	ENSRNOG00000019283	29597	P2ry2	0.658198331992706	-1.0471964250522	-4.7071771714432	0.000277486297122455	0.00793367139687858	purinergic receptor P2Y2 [Source:RGD Symbol;Acc:62088]	abnormal renal glomerulus morphology; increased lymphocyte cell number; increased circulating alanine transaminase level; Intellectual Disability; increased neutrophil cell number; Dehydration; abnormal portal triad morphology; genetic disease; expanded mesangial matrix; impotence; increased leukocyte cell number; increased circulating alkaline phosphatase level; abnormal exorbital lacrimal gland…
3	13804033	13804473	441	-	441	ENSRNOG00000022490	NULL	NA	24.3233638969141	0.478646734713727	4.70185124598787	0.000280423487171652	0.00793367139687858	Cytochrome c oxidase subunit 5A, mitochondrial-like [Source:RGD Symbol;Acc:2320952]
7	89558909	89569810	10902	-	1371	ENSRNOG00000006370	314992	RGD1310852	7.15936413112355	0.412409400393134	4.70290445070493	0.000279840132069031	0.00793367139687858	similar to RIKEN cDNA 9130401M01 [Source:RGD Symbol;Acc:1310852]
6	83113786	83127011	13226	-	2456	ENSRNOG00000004629	299104	Fkbp3	34.5301981635703	0.392758320044101	4.70389977629036	0.000279289981660283	0.00793367139687858	FKBP prolyl isomerase 3 [Source:RGD Symbol;Acc:1304992]	genetic disease; Fanconi Anemia; brain-lung-thyroid syndrome
4	10580462	10585916	5455	-	2987	ENSRNOG00000010466	296733	Chpf2	22.3312488705513	-0.367198565462955	-4.70589865552026	0.000278188488219771	0.00793367139687858	chondroitin polymerizing factor 2 [Source:RGD Symbol;Acc:1306404]	genetic disease; Long QT Syndrome; lethal congenital glycogen storage disease of heart
10	105874708	105887254	12547	+	4606	ENSRNOG00000036686	259222	Npb	4.45983401355116	0.337281337594616	4.70766700726666	0.000277217750651442	0.00793367139687858	neuropeptide B [Source:RGD Symbol;Acc:708513]	genetic disease; Polycystic Ovary Syndrome
5	21676129	21739899	63771	+	1916	ENSRNOG00000005963	65158	Rab2a	113.638312848486	0.325105408222963	4.70064609082457	0.00028109253898708	0.00793367139687858	RAB2A, member RAS oncogene family [Source:RGD Symbol;Acc:68323]	genetic disease; CHARGE Syndrome; Polycystic Ovary Syndrome
1	77546900	77558630	11731	+	2823	ENSRNOG00000052256	499088	Dact3	34.8436808600184	0.298837694656896	4.70386040641164	0.000279311721606533	0.00793367139687858	dishevelled-binding antagonist of beta-catenin 3 [Source:RGD Symbol;Acc:1563892]	Polycystic Ovary Syndrome; Long QT Syndrome 1; Walker-Warburg Syndrome; Intellectual Disability; genetic disease
1	28928325	28935893	7569	-	2478	ENSRNOG00000066093	308060	Ccdc127	18.2896824733659	0.294878126737752	4.70290213283502	0.000279841414533863	0.00793367139687858	coiled-coil domain containing 127 [Source:RGD Symbol;Acc:735106]	genetic disease
10	34342830	34456062	113233	+	8979	ENSRNOG00000046330	NA	AABR07029581.1	27.5537630485613	0.230015581208019	4.70062032139896	0.000281106862996895	0.00793367139687858	ring finger protein 130 [Source:RGD Symbol;Acc:1562041]	Prostatic Neoplasms; genetic disease
17	43538285	43550643	12359	-	2196	ENSRNOG00000055917	291171	Trim27	12.7780556708521	0.298316812189367	4.69765020116087	0.000282762849094543	0.00796695056099767	tripartite motif-containing 27 [Source:RGD Symbol;Acc:1310105]	Megacolon; genetic disease
14	95630306	95645925	15620	-	2220	ENSRNOG00000008103	24551	Mdh1	214.264673869158	0.351145687568073	4.69533911987683	0.000284058322326486	0.00797704613219113	malate dehydrogenase 1 [Source:RGD Symbol;Acc:3072]	Bardet-Biedl Syndrome; genetic disease; Liver Injury; Acute Liver Failure; Experimental Liver Cirrhosis; adult respiratory distress syndrome; hypertension; Chemical and Drug Induced Liver Injury; developmental and epileptic encephalopathy 88
5	72711933	72724629	12697	-	802	ENSRNOG00000012081	116484	Txn1	37.4275306594036	0.337352032365147	4.69530759021528	0.00028407603834413	0.00797704613219113	thioredoxin 1 [Source:RGD Symbol;Acc:621157]	Bronchopulmonary Dysplasia; genetic disease; liver disease; Arterial Occlusive Diseases; cardiomyopathy; contact dermatitis; Neoplasm Metastasis; Myocardial Infarction; intermediate coronary syndrome; Experimental Diabetes Mellitus; Hydrocephalus; Myocarditis; Drug-Related Side Effects and Adverse Reactions; dilated cardiomyopathy; Breast Neoplasms; glaucoma; Myocardial Reperfusion Injury; Acute …
3	105998430	106010975	12546	-	2361	ENSRNOG00000010472	296081	Ccdc32	21.5447886561905	0.421881082672076	4.69432869802427	0.000284626627592072	0.00797909680169184	coiled-coil domain containing 32 [Source:RGD Symbol;Acc:1307516]	Bloom Syndrome; Cardiofacioneurodevelopmental Syndrome; colorectal cancer
14	2856599	2939238	82640	+	5383	ENSRNOG00000023299	690161	Hfm1	3.88022212195856	-0.657993914453961	-4.68750706413637	0.000288494108266396	0.00807396911376038	helicase for meiosis 1 [Source:RGD Symbol;Acc:1584010]	primary ovarian insufficiency 16; Spermatogenic Failure 4; genetic disease; primary ovarian insufficiency 9; hereditary breast ovarian cancer syndrome; Azoospermia
X	71271440	71287418	15979	+	1975	ENSRNOG00000058249	NULL	NA	136.287630569971	0.28699425804987	4.6852276059439	0.000289798435073172	0.00809691012241232	phosphoglycerate kinase 1 [Source:RGD Symbol;Acc:619878]	Young Syndrome; Autistic Disorder; phosphoglycerate kinase 1 deficiency; genetic disease; Generalized Epilepsy; renal cell carcinoma; hemolytic anemia; syndromic X-linked intellectual disability Lubs type; Menkes disease; X-linked immunodeficiency with magnesium defect, Epstein-Barr virus infection, and neoplasia; hepatocellular carcinoma
20	27668747	27814964	146218	+	2311	ENSRNOG00000043436	365567	Micu1	53.835585879798	0.205527937573743	4.68263672129612	0.000291288322899761	0.00812495041570819	mitochondrial calcium uptake 1 [Source:RGD Symbol;Acc:735033]	learning disability; genetic disease; Nervous System Malformations; Neurodevelopmental Disorders; Myopathy with Extrapyramidal Signs; movement disease; muscular disease; basal ganglia disease
1	197614687	197648416	33730	+	3571	ENSRNOG00000020300	361680	Lsp1	0.842255845390589	-0.735761059453404	-4.68150811200286	0.000291939788145482	0.00812954996722451	lymphocyte-specific protein 1 [Source:RGD Symbol;Acc:1306133]	ulcerative colitis; Breast Neoplasms; Segawa Syndrome, Autosomal Recessive; heart valve disease; neuronal ceroid lipofuscinosis; IMMUNODEFICIENCY 39; developmental and epileptic encephalopathy; early infantile epileptic encephalopathy; genetic disease; Calcinosis; Delta-Beta Thalassemia
15	39595249	39599548	4300	+	4257	ENSRNOG00000069433	NULL	NA	1.55932345446762	-1.01916656883391	-4.67901503096287	0.000293384176170959	0.00814262926156874	NA
15	50071947	50249657	177711	-	3968	ENSRNOG00000009412	502020	Lrch1	8.70185293710236	-0.416054831557676	-4.67954607426374	0.000293075897467641	0.00814262926156874	leucine rich repeats and calponin homology domain containing 1 [Source:RGD Symbol;Acc:1595678]	genetic disease; Multiple Sclerosis; Stroke
10	44191218	44234424	43207	-	3454	ENSRNOG00000022472	303183	Snap47	9.06518986943187	0.348955425894457	4.67261550647859	0.000297125502916524	0.0082250362989795	synaptosome associated protein 47 [Source:RGD Symbol;Acc:735194]	lung non-small cell carcinoma; genetic disease; gastrointestinal stromal tumor; parathyroid carcinoma
8	55340386	55347890	7505	+	1165	ENSRNOG00000013493	29671	Psma4	48.2588888682315	0.298988745193525	4.66975311503684	0.00029881476140056	0.0082250362989795	proteasome 20S subunit alpha 4 [Source:RGD Symbol;Acc:61846]	Bloom Syndrome; Animal Mammary Neoplasms; genetic disease; Carcinoma; adult respiratory distress syndrome; human immunodeficiency virus infectious disease; Experimental Mammary Neoplasms; colorectal cancer; Liver Neoplasms
13	102510589	102529493	18905	+	4910	ENSRNOG00000003795	305035	Angel2	11.6511288645358	0.274495945496332	4.67109027963307	0.000298024400700029	0.0082250362989795	angel homolog 2 [Source:RGD Symbol;Acc:1305056]	genetic disease; gastrointestinal stromal tumor; parathyroid carcinoma
7	24064404	24117305	52902	-	4757	ENSRNOG00000024955	314717	Scyl2	14.5287879745368	0.22617152549129	4.67032737017857	0.000298475071743072	0.0082250362989795	SCY1 like pseudokinase 2 [Source:RGD Symbol;Acc:1305665]	arthrogryposis multiplex congenita-4; genetic disease
2	164207513	164244247	36735	-	5890	ENSRNOG00000021581	310533	Rapgef2	32.2404222847366	0.224472025713122	4.67117259957797	0.000297975813905447	0.0082250362989795	Rap guanine nucleotide exchange factor 2 [Source:RGD Symbol;Acc:1306434]	genetic disease; Familial Adult Myoclonic Epilepsy, 7; Myoclonic Epilepsies
1	202065529	202074812	9284	-	8236	ENSRNOG00000066567	NULL	NA	7.05632841091756	-0.532827459176378	-4.66572474762791	0.000301208856483514	0.0082501599575845	NA
13	51664686	52056987	392302	+	3619	ENSRNOG00000013312	304827	Kcnt2	9.79112684256794	0.35220063459048	4.66592491440879	0.00030108943162796	0.0082501599575845	potassium sodium-activated channel subfamily T member 2 [Source:RGD Symbol;Acc:735074]	Epilepsy; membranoproliferative glomerulonephritis; Congenital Hyperinsulinism; genetic disease; parathyroid carcinoma; developmental and epileptic encephalopathy 57; gastrointestinal stromal tumor
20	29270193	29334858	64666	-	4307	ENSRNOG00000000561	294508	Pald1	4.4239605640546	-0.297188759643269	-4.66610267977297	0.00030098341283464	0.0082501599575845	phosphatase domain containing, paladin 1 [Source:RGD Symbol;Acc:1305933]	genetic disease; familial hemophagocytic lymphohistiocytosis 2; Visceral Heterotaxy 5, Autosomal
10	27408747	27749637	340891	+	6031	ENSRNOG00000003781	303056	Atp10b	0.845277124227477	-1.1079506273968	-4.66399251557753	0.000302244387155894	0.00825146931470698	ATPase phospholipid transporting 10B (putative) [Source:RGD Symbol;Acc:1565126]	Amenorrhea; genetic disease
3	151853294	151980749	127456	+	3142	ENSRNOG00000008146	311615	Tox2	7.79307727573604	-0.950873473098662	-4.6640558619851	0.000302206454243618	0.00825146931470698	TOX high mobility group box family member 2 [Source:RGD Symbol;Acc:735184]	T-Cell Immunodeficiency, Recurrent Infections, and Autoimmunity with or without Cardiac Malformations; focal epilepsy; genetic disease
1	196039103	196044372	5270	+	2736	ENSRNOG00000014783	309103	Pgghg	2.80075644872644	-0.570136836795604	-4.65906995946008	0.000305207104882061	0.00825567427959715	protein-glucosylgalactosylhydroxylysine glucosidase [Source:RGD Symbol;Acc:1306015]	Osteogenesis Imperfecta; Postmenopausal Osteoporosis; genetic disease; IMMUNODEFICIENCY 39; osteogenesis imperfecta type 5
12	44248145	44257772	9628	+	1874	ENSRNOG00000061004	364948	Asphd2	15.9615216251358	0.422374887677667	4.66187366634296	0.000303516011999987	0.00825567427959715	aspartate beta-hydroxylase domain containing 2 [Source:RGD Symbol;Acc:1306020]	cataract 23; genetic disease
12	9421579	9428236	6658	+	699	ENSRNOG00000027049	690441	Atp5mf	64.8049812013865	0.408903946935525	4.66158206581961	0.00030369144538534	0.00825567427959715	ATP synthase membrane subunit f [Source:RGD Symbol;Acc:1596067]	genetic disease; Pleomorphic Xanthoastrocytoma
15	54806873	54811687	4815	+	4815	ENSRNOG00000064764	100909827	Kbtbd7	9.86469219255262	0.318252370824021	4.65735830103616	0.000306244268899138	0.00825567427959715	kelch repeat and BTB domain containing 7 [Source:RGD Symbol;Acc:6501695]	Moebius syndrome; genetic disease
19	9351404	9386914	35511	-	3306	ENSRNOG00000012482	64457	Ndrg4	378.291118791225	0.280461811660816	4.65748015234422	0.00030617031465997	0.00825567427959715	NDRG family member 4 [Source:RGD Symbol;Acc:621593]	Bardet-Biedl Syndrome; high grade glioma; developmental and epileptic encephalopathy; early infantile epileptic encephalopathy; genetic disease; glioblastoma; transient cerebral ischemia; Hepatoblastoma
19	10336921	10346564	9644	-	2253	ENSRNOG00000016991	498910	Arl2bp	56.6886683919909	0.272004544606062	4.6578000077586	0.000305976274628605	0.00825567427959715	ADP-ribosylation factor like GTPase 2 binding protein [Source:RGD Symbol;Acc:1561471]	male infertility; genetic disease; developmental and epileptic encephalopathy; Retinitis Pigmentosa with or without Situs Inversus; Bardet-Biedl Syndrome; fundus dystrophy; retinitis pigmentosa; early infantile epileptic encephalopathy
15	28356807	28361624	4818	+	3677	ENSRNOG00000015732	60434	Bcl2l2	40.7557609704137	0.231449635521413	4.65777601892856	0.00030599082305105	0.00825567427959715	Bcl2-like 2 [Source:RGD Symbol;Acc:620717]	Azoospermia; transient cerebral ischemia; diffuse large B-cell lymphoma; brain-lung-thyroid syndrome; pterygium; Epilepsy; Multiple Sclerosis; Specific Granule Deficiency; Burkitt Lymphoma; atrophy of testis; genetic disease; colorectal adenocarcinoma; Alzheimer's Disease; Lysinuric Protein Intolerance; B-cell lymphoma
2	216276631	216309013	32383	-	4323	ENSRNOG00000024492	362037	Ap1ar	15.0467986453603	0.216660327203727	4.65718195134446	0.000306351331897907	0.00825567427959715	adaptor-related protein complex 1 associated regulatory protein [Source:RGD Symbol;Acc:1311435]	Aniridia; genetic disease; Axenfeld-Rieger syndrome type 1
16	55984463	56015156	30694	+	3827	ENSRNOG00000053706	306505	Lonrf1	8.39883447806871	0.369044320493029	4.65320478748353	0.000308776129696153	0.0083076192833548	LON peptidase N-terminal domain and ring finger 1 [Source:RGD Symbol;Acc:1562583]	genetic disease
5	77375851	77460624	84774	-	7527	ENSRNOG00000058645	116640	Tnc	3.83700977680827	-0.61660336536157	-4.65101238718136	0.000310121211509219	0.00833039421526694	tenascin C [Source:RGD Symbol;Acc:621057]	sensorineural hearing loss; allergic conjunctivitis; pulmonary hypertension; hereditary breast ovarian cancer syndrome; pulmonary sarcoidosis; intracranial vasospasm; Myocardial Reperfusion Injury; Mesothelioma; Asbestosis; autosomal dominant nonsyndromic deafness 56; Myocardial Infarction; Subarachnoid Hemorrhage; Experimental Diabetes Mellitus; Neoplasm Metastasis; Osteoarthritis, Hip; pleural …
7	66022352	66028422	6071	+	5476	ENSRNOG00000066111	66022	Kcns2	8.68246484637724	0.417164667731606	4.64787200746288	0.000312058388714478	0.00836298651532817	potassium voltage-gated channel, modifier subfamily S, member 2 [Source:RGD Symbol;Acc:621525]	Cohen Syndrome; genetic disease
14	81275091	81299601	24511	+	1719	ENSRNOG00000027864	100360977	Ppial4d	168.386234269705	0.394580295650066	4.64735962255152	0.000312375636089504	0.00836298651532817	peptidylprolyl isomerase A [Source:RGD Symbol;Acc:3372]	nasopharynx carcinoma; Sepsis; genetic disease; Hepatitis C; Aggressive Periodontitis; Respirovirus Infections; Neoplasm Metastasis; lung non-small cell carcinoma; hypertension; Cholangiocarcinoma; Bell's palsy; squamous cell carcinoma; atopic dermatitis; human immunodeficiency virus infectious disease; Mouth Neoplasms; Epilepsy; Stomach Neoplasms; Pleomorphic Xanthoastrocytoma; prion disease; Vi…
2	234667491	234799339	131849	+	2695	ENSRNOG00000014613	64157	Ddah1	32.8779920116231	-0.318447089258318	-4.64497247164654	0.000313858032143717	0.00836298651532817	dimethylarginine dimethylaminohydrolase 1 [Source:RGD Symbol;Acc:70968]	Pulmonary Arterial Hypertension; increased aorta wall thickness; liver disease; cardiovascular system disease; genetic disease; hypertension; Coronary Artery Disease; increased heart right ventricle weight; oxidative stress; Pulmonary Fibrosis; increased right ventricle systolic pressure
17	9846802	9855012	8211	+	1543	ENSRNOG00000018039	113893	Sncb	124.346915349831	0.317521702413536	4.64557866530296	0.000313480909178273	0.00836298651532817	synuclein, beta [Source:RGD Symbol;Acc:70992]	Lewy body dementia; Chromosome 5, Trisomy 5q; Pick's disease; Ehlers-Danlos syndrome dermatosparaxis type; Ehlers-Danlos syndrome spondylodysplastic type 2; Pantothenate Kinase-Associated Neurodegeneration; Experimental Autoimmune Encephalomyelitis; Sotos Syndrome; Alzheimer's Disease; Uveitis; genetic disease; Brain Injuries; Parkinson's disease; GM2 gangliosidosis; acute megakaryocytic leukemia…
2	175684993	175690108	5116	+	2057	ENSRNOG00000016379	29439	Jtb	12.0169315662743	0.275319300464427	4.645538404244	0.000313505941807871	0.00836298651532817	jumping translocation breakpoint [Source:RGD Symbol;Acc:2942]	gastrointestinal stromal tumor; MHC class II deficiency; severe congenital neutropenia 5; genetic disease; parathyroid carcinoma; IMMUNODEFICIENCY 42; GAND syndrome; severe congenital neutropenia 3
13	36800093	36844124	44032	-	4553	ENSRNOG00000003206	81732	Actr3	39.607917223206	0.261449845768293	4.64420240638503	0.000314337774217506	0.00836298651532817	actin related protein 3 [Source:RGD Symbol;Acc:71024]	Cognitive Dysfunction; colorectal carcinoma; Schizophrenia; gallbladder carcinoma; Opisthorchiasis; Chemical and Drug Induced Liver Injury; increased urine protein level; genetic disease; glioblastoma; focal segmental glomerulosclerosis; total urine protein amount
3	143049478	143075361	25884	-	3162	ENSRNOG00000016708	311562	Necab3	30.0466881235359	0.650094443109896	4.6428414250451	0.000315187492677456	0.00837226172918114	E2F transcription factor 1 [Source:RGD Symbol;Acc:728892]	genetic disease; lung non-small cell carcinoma; Dementia; hepatocellular carcinoma; Sjogren's Syndrome; lung small cell carcinoma; chronic myeloid leukemia; lung squamous cell carcinoma; disease of cellular proliferation; prostate cancer; viral encephalitis; Neoplasm Metastasis; Pancreatic Adenocarcinoma; glioblastoma; Breast Neoplasms; Chemical and Drug Induced Liver Injury; lung adenocarcinoma;…
17	30747734	30750638	2905	+	1431	ENSRNOG00000017445	291081	Tubb2b	4.88222054648947	0.812593720684814	4.64077675962203	0.000316481056654434	0.00839327856282903	tubulin, beta 2B class IIb [Source:RGD Symbol;Acc:1309427]	genetic disease; Experimental Mammary Neoplasms; Lissencephaly; Carcinoma; complex cortical dysplasia with other brain malformations; complex cortical dysplasia with other brain malformations 1; Animal Mammary Neoplasms; complex cortical dysplasia with other brain malformations 7
13	99564669	99783397	218729	+	3117	ENSRNOG00000002593	360896	Esrrg	6.22075045272259	-0.506182131842894	-4.63633796389634	0.000319280562102987	0.0084460127462843	estrogen-related receptor gamma [Source:RGD Symbol;Acc:1303236]	gastrointestinal stromal tumor; Usher syndrome; genetic disease; parathyroid carcinoma; Loeys-Dietz Syndrome 4; Fetal Growth Retardation; primary ovarian insufficiency
4	118830638	118842951	12314	-	3917	ENSRNOG00000016704	246302	Pcyox1	46.4598289777701	0.261792502782002	4.63602249304181	0.000319480491719636	0.0084460127462843	prenylcysteine oxidase 1 [Source:RGD Symbol;Acc:628652]	Weight Gain; genetic disease
7	8013122	8018206	5085	-	2148	ENSRNOG00000064426	NULL	NA	0.920764256334245	0.653583476543791	4.6324099858025	0.000321779102522638	0.00846659093692636	zinc finger protein 709-like [Source:RGD Symbol;Acc:6487604]
4	47306295	47314293	7999	+	2929	ENSRNOG00000070946	296913	Lsm8	6.25515192741535	0.525811428400114	4.63313870459098	0.000321314061067831	0.00846659093692636	LSM8 homolog, U6 small nuclear RNA associated [Source:RGD Symbol;Acc:1308442]	Pleomorphic Xanthoastrocytoma
15	82032366	82086317	53952	+	2283	ENSRNOG00000024022	361089	Ndfip2	32.9235002058427	0.243689643941184	4.63377538778313	0.000320908318156111	0.00846659093692636	Nedd4 family interacting protein 2 [Source:RGD Symbol;Acc:1309716]	chromosome 13q14 deletion syndrome; genetic disease
3	114677030	114743556	66527	-	3164	ENSRNOG00000014152	65199	Kcnip3	14.8243712233242	0.366015072492952	4.63159867033354	0.00032229766715077	0.00846690160810544	potassium voltage-gated channel interacting protein 3 [Source:RGD Symbol;Acc:70888]	genetic disease
2	166134626	166207489	72864	-	3035	ENSRNOG00000010199	25456	Glrb	48.0211649727521	0.368217747308708	4.63076814900614	0.000322829396232267	0.00846755659693677	glycine receptor, beta [Source:RGD Symbol;Acc:2706]	Stiff-Person Syndrome; Hyperekplexia 2; hyperekplexia; genetic disease
5	29459457	29494150	34694	+	3205	ENSRNOG00000008580	85482	Nbn	10.5005740170175	0.281990102457762	4.62919002854128	0.000323842247655766	0.00848080920663407	nibrin [Source:RGD Symbol;Acc:621420]	ovarian cancer; Hereditary Neoplastic Syndromes; Breast Cancer, Familial; rectum cancer; T-cell acute lymphoblastic leukemia; genetic disease; Neoplasm Recurrence, Local; ovarian carcinoma; disease of metabolism; hepatocellular carcinoma; breast cancer; microcephaly; acute lymphoblastic leukemia; stomach cancer; Alzheimer's Disease; colon carcinoma; primary ovarian insufficiency; aplastic anemia;…
15	88847535	88856836	9302	+	6150	ENSRNOG00000009649	306152	Slitrk5	12.8918461925347	0.360724242481889	4.62699266434426	0.000325257971580468	0.00850455428664548	SLIT and NTRK-like family, member 5 [Source:RGD Symbol;Acc:1310957]	genetic disease; Autism Spectrum Disorder; Schizophrenia; Obsessive-Compulsive Disorder
3	167270296	167318451	48156	-	11485	ENSRNOG00000053691	140433	Lama5	3.41109263461502	-0.975911390404439	-4.6166376026937	0.000332015575108633	0.00851595553867336	laminin subunit alpha 5 [Source:RGD Symbol;Acc:621023]	prostate cancer; Nephrotic Syndrome Type 26; genetic disease; Developmental Disease; Bent Bone Dysplasia Syndrome 2; Holoprosencephaly; congenital myasthenic syndrome; Dwarfism; Bent Bone Dysplasia Syndrome 1; benign familial hematuria; Nephrotic Syndrome; developmental and epileptic encephalopathy 33; neuronal ceroid lipofuscinosis; developmental and epileptic encephalopathy; High Myopia; omphal…
7	996225	1015525	19301	-	4311	ENSRNOG00000004964	29496	Erbb3	8.73378383189976	-0.815325251987225	-4.6178019191999	0.000331248617114099	0.00851595553867336	erb-b2 receptor tyrosine kinase 3 [Source:RGD Symbol;Acc:69323]	ductal carcinoma in situ; lung adenocarcinoma; Uterine Cervical Neoplasms; Experimental Mammary Neoplasms; Wallerian Degeneration; transitional cell carcinoma; disease of cellular proliferation; Mouth Neoplasms; uterine carcinosarcoma; Neoplasm Metastasis; Breast Neoplasms; colorectal adenocarcinoma; Lethal Congenital Contracture Syndrome 2; urinary bladder neoplasm; gallbladder carcinoma; Famili…
10	18827239	19244808	417570	-	8175	ENSRNOG00000006932	NA	AABR07029272.1	1.32469144925157	-0.419788334655121	-4.62209280854406	0.000328437790097232	0.00851595553867336	dedicator of cytokinesis 2 [Source:RGD Symbol;Acc:1564189]	familial prostate cancer; genetic disease; prostate cancer; esophagus adenocarcinoma; immunodeficiency 40
10	91002640	91012042	9403	+	2884	ENSRNOG00000008405	360645	Taco1	5.43223813166576	0.392623020622292	4.62171967385048	0.000328681244029134	0.00851595553867336	translational activator of cytochrome c oxidase I [Source:RGD Symbol;Acc:1306784]	Leigh Disease; cytochrome-c oxidase deficiency disease; genetic disease; Mitochondrial Complex IV Deficiency, Nuclear Type 1; Mitochondrial Complex IV Deficiency, Nuclear Type 8
16	51775412	51794576	19165	+	2419	ENSRNOG00000012263	306492	Cnot7	27.0120328357129	0.384972532233537	4.61834359091495	0.000330892427434509	0.00851595553867336	CCR4-NOT transcription complex, subunit 7 [Source:RGD Symbol;Acc:1305313]	male infertility; genetic disease; hereditary spastic paraplegia 53
10	3888301	4298655	410355	-	2806	ENSRNOG00000002294	689142	Snx29	12.550249493047	-0.369154244589827	-4.62423509578685	0.000327043619920716	0.00851595553867336	sorting nexin 29 [Source:RGD Symbol;Acc:1596162]	Schizophrenia; genetic disease
3	111883872	111941094	57223	+	6225	ENSRNOG00000004812	311384	Sema6d	24.4599394676929	-0.365524977400173	-4.61540466826213	0.000332829720298881	0.00851595553867336	semaphorin 6D [Source:RGD Symbol;Acc:1310910]	Marfan Syndrome; genetic disease; substance-related disorder; colorectal cancer; Bloom Syndrome; Experimental Liver Cirrhosis
20	32844951	32929600	84650	-	7846	ENSRNOG00000003281	NULL	NA	2.69536973396701	-0.322649451724012	-4.61872732853282	0.000330640329171361	0.00851595553867336	minichromosome maintenance 9 homologous recombination repair factor [Source:RGD Symbol;Acc:1560557]	ovarian dysgenesis 4; Autistic Disorder; hepatocellular carcinoma; microcephaly; Epilepsy; Tremor; primary ovarian insufficiency; spermatogenic failure 3; congenital disorder of glycosylation Iaa; Intellectual Disability; primary ovarian insufficiency 1; genetic disease
4	62774123	62776700	2578	-	2398	ENSRNOG00000066650	NULL	NA	7.80797309668529	0.312660985731442	4.62153694176042	0.000328800536223962	0.00851595553867336	NA
19	33746854	33749540	2687	+	2687	ENSRNOG00000019109	307806	Thap11	7.75880353631067	0.296070385133907	4.62431535537457	0.000326991506338755	0.00851595553867336	THAP domain containing 11 [Source:RGD Symbol;Acc:1310268]	inherited metabolic disorder; genetic disease; methylmalonic aciduria and homocystinuria type cblC; autosomal dominant dyskeratosis congenita 6
19	51238160	51246436	8277	-	2105	ENSRNOG00000016001	365024	Chmp1a	32.1894457299258	0.291187520277158	4.61562992836848	0.000332680821155908	0.00851595553867336	charged multivesicular body protein 1A [Source:RGD Symbol;Acc:1311083]	Fanconi Anemia; primary ciliary dyskinesia 33; pontocerebellar hypoplasia type 8; Intellectual Disability; pontocerebellar hypoplasia type 1B; pontocerebellar hypoplasia; pontocerebellar hypoplasia type 1A; Fanconi anemia complementation group A; genetic disease; KBG Syndrome; autosomal recessive chronic granulomatous disease 4
6	110735450	110779648	44199	-	7069	ENSRNOG00000004464	314352	Sel1l	37.6877666252356	0.256472504599572	4.61634248996502	0.000332210261009733	0.00851595553867336	SEL1L adaptor subunit of ERAD E3 ubiquitin ligase [Source:RGD Symbol;Acc:620147]	genetic disease; pancreatic cancer; cerebellar ataxia
15	51020813	51070570	49758	-	5765	ENSRNOG00000000155	361073	Cog3	12.3815504825203	-0.195864416092366	-4.62362659263218	0.000327439006310359	0.00851595553867336	component of oligomeric golgi complex 3 [Source:RGD Symbol;Acc:1304555]	Congenital Disorder of Glycosylation Type IIbb; genetic disease
9	103956678	104006783	50106	-	4734	ENSRNOG00000015528	192256	Pja2	155.40662131094	0.185595943000348	4.61590115465839	0.000332501628635046	0.00851595553867336	praja ring finger ubiquitin ligase 2 [Source:RGD Symbol;Acc:620273]	Neurodevelopmental Disorders; genetic disease; familial adenomatous polyposis 1; Hereditary Neoplastic Syndromes
10	30583926	30600640	16715	-	3423	ENSRNOG00000006255	303070	Nipal4	2.56972633498663	-0.96491476563722	-4.61283551983893	0.00033453279960155	0.00854644344914786	NIPA-like domain containing 4 [Source:RGD Symbol;Acc:1309452]	autosomal recessive congenital ichthyosis 6; genetic disease; erythrokeratodermia variabilis et progressiva 1; lymphoproliferative syndrome 1; autosomal recessive congenital ichthyosis
9	56589789	56593089	3301	+	887	ENSRNOG00000051624	25462	Hspe1	42.0448812519442	0.385784510063885	4.61127599313908	0.000335570964436514	0.00854853295973797	heat shock protein family E (Hsp10) member 1 [Source:RGD Symbol;Acc:2844]	Neurodevelopmental Disorders; cardiomyopathy; genetic disease
15	95862760	95954526	91767	+	1413	ENSRNOG00000010085	290485	Cldn10	10.417603999198	0.314352430307744	4.61117564975992	0.000335637875364383	0.00854853295973797	claudin 10 [Source:RGD Symbol;Acc:1308027]	genetic disease; HELIX SYNDROME; Hypokalemia; Anal Atresia, Hypospadias, and Penoscrotal Inversion; Holoprosencephaly 5; malignant mesothelioma
8	121610787	121642942	32156	+	3494	ENSRNOG00000025676	316090	Gask1a	1.62270653586822	-0.808313942720543	-4.60965356512712	0.000336654512023639	0.00856137532251288	golgi associated kinase 1A [Source:RGD Symbol;Acc:1305157]	congenital muscular dystrophy-dystroglycanopathy type A8; genetic disease
15	45533974	45545221	11248	+	2776	ENSRNOG00000010555	290356	Phyhip	86.3047703052128	0.3324967050648	4.60447563610143	0.00034013669928251	0.00861061207820028	phytanoyl-CoA 2-hydroxylase interacting protein [Source:RGD Symbol;Acc:1305790]	Conotruncal Cardiac Defects; genetic disease
1	58128961	58185964	57004	+	1522	ENSRNOG00000012988	292381	Lix1	48.911478985189	0.311166471362547	4.60470628946932	0.000339980799690651	0.00861061207820028	limb and CNS expressed 1 [Source:RGD Symbol;Acc:1309454]	genetic disease; familial adenomatous polyposis 1; Neurodevelopmental Disorders; Hereditary Neoplastic Syndromes
8	119655268	119666972	11705	-	2490	ENSRNOG00000018047	56082	Gorasp1	12.8855881706363	0.25606745154954	4.60595839293255	0.000339135776239947	0.00861061207820028	golgi reassembly stacking protein 1 [Source:RGD Symbol;Acc:621122]	genetic disease
5	78498300	78730666	232367	+	7357	ENSRNOG00000033527	313262	Pappa1	0.389686518877454	-0.865428527001418	-4.60224048257551	0.000341651254534663	0.00861782116516012	pappalysin [Source:RGD Symbol;Acc:1307742]	Acute Coronary Syndrome; Hypercholesterolemia; type 2 diabetes mellitus; Endometriosis; carotid artery disease; Pregnancy in Diabetics; Myocardial Infarction; genetic disease; Arteriosclerosis; Female Infertility; degenerative disc disease; intermediate coronary syndrome; hypertension; autosomal dominant nonsyndromic deafness 56; Coronary Artery Disease
1	96308365	96344793	36429	-	5254	ENSRNOG00000021063	24412	Grin2d	7.8372436723258	-0.611842191003872	-4.60114056422142	0.000342399105809679	0.00861782116516012	glutamate ionotropic receptor NMDA type subunit 2D [Source:RGD Symbol;Acc:2740]	Intellectual Disability; Nerve Degeneration; genetic disease; Schizophrenia; brain disease; Epilepsy; developmental and epileptic encephalopathy 46
5	161459533	161495607	36075	-	7220	ENSRNOG00000018413	78962	Per3	12.9985692215048	-0.51920437065769	-4.60178798019019	0.000341958714657317	0.00861782116516012	period circadian regulator 3 [Source:RGD Symbol;Acc:621581]	chronic myeloid leukemia; genetic disease; Neurodevelopmental Disorders; advanced sleep phase syndrome; advanced sleep phase syndrome 1; advanced sleep phase syndrome 3; Breast Neoplasms; withdrawal disorder; chromosome 1p36 deletion syndrome
1	255839595	255871935	32341	-	5309	ENSRNOG00000051680	361773	Ccdc186	21.2044873090675	0.242091232651991	4.60101492990501	0.000342484633329323	0.00861782116516012	coiled-coil domain containing 186 [Source:RGD Symbol;Acc:1307158]	genetic disease; Pulmonary Valve Stenosis
12	22254221	22361040	106820	+	3939	ENSRNOG00000001478	246770	Gtf2ird1	13.1681537780946	-0.571062114430229	-4.59570676545155	0.000346118352412247	0.00867008310660243	GTF2I repeat domain containing 1 [Source:RGD Symbol;Acc:620856]	Craniofacial Abnormalities; Cognitive Dysfunction; Autistic Disorder; Volvulus Of Midgut; intestinal volvulus; Neurodevelopmental Disorders; Williams-Beuren syndrome; genetic disease; Pleomorphic Xanthoastrocytoma; Autism Spectrum Disorder; Schizophrenia; Childhood Schizophrenia
14	30737164	30797314	60151	+	1352	ENSRNOG00000002050	289560	Igfbp7	22.7076596897713	0.305316228462443	4.59582308687866	0.000346038301773452	0.00867008310660243	insulin-like growth factor binding protein 7 [Source:RGD Symbol;Acc:1306201]	Experimental Liver Cirrhosis; Breast Neoplasms; Insulin Resistance; renal cell carcinoma; genetic disease; Prostatic Neoplasms; Burns; Retinal Arterial Macroaneurysm with Supravalvular Pulmonic Stenosis; Stomach Neoplasms
17	6439002	6477090	38089	+	3648	ENSRNOG00000019282	114590	Ubqln1	55.4739980770765	0.209669324299456	4.59628052902632	0.000345723681246544	0.00867008310660243	ubiquilin 1 [Source:RGD Symbol;Acc:620745]	Neoplasm Invasiveness; genetic disease
1	181534515	181552881	18367	+	1756	ENSRNOG00000020010	293497	Kctd13	19.8923521616606	0.360089613954065	4.5947515493498	0.000346776436755061	0.00867356393009516	potassium channel tetramerization domain containing 13 [Source:RGD Symbol;Acc:735189]	Schizophrenia; Autism Spectrum Disorder; Glycogen Storage Disease XII; episodic kinesigenic dyskinesia 1; chromosome 16p11.2 deletion syndrome; Neurodevelopmental Disorders; Autistic Disorder; 16p11.2 Deletion Syndrome; genetic disease; Spondylocostal Dysostosis 5; coronin-1A deficiency; chromosome 16p11.2 duplication syndrome
11	55099743	55113485	13743	+	1581	ENSRNOG00000064186	63837	Tagln3	78.9240918585301	0.405125209728499	4.59196069113461	0.000348706529149863	0.0087088022257637	transgelin 3 [Source:RGD Symbol;Acc:69301]	genetic disease
11	31295614	31348484	52871	+	828	ENSRNOG00000059381	100360017	Mrps6	13.5653355190345	0.523122334913931	4.58862360987255	0.000351028853529685	0.00875371654443878	mitochondrial ribosomal protein S6 [Source:RGD Symbol;Acc:2322928]	Coronary Artery Disease; ZTTK SYNDROME; genetic disease; autosomal dominant intellectual developmental disorder 7; amyotrophic lateral sclerosis type 1; Parkinson's disease 20; Thrombocytopenia
9	80115077	80129504	14428	+	8031	ENSRNOG00000063437	NA	Utp14b	21.4258756558143	-0.38001836686286	-4.58701268222048	0.000352155595172447	0.00876872680199888	U3 small nucleolar RNA-associated protein 14 homolog B-like [Source:RGD Symbol;Acc:7514331]
6	41704001	41706961	2961	+	1435	ENSRNOG00000067724	NULL	NA	12.7260217893927	0.389104504939059	4.58562281654826	0.000353130699486574	0.00877992221282988	NA
17	61756067	62300831	544765	-	2798	ENSRNOG00000030775	117088	Adarb2	12.6673496516491	-0.362795744843938	-4.58075884161589	0.000356565039263144	0.00885213770580774	adenosine deaminase, RNA-specific, B2 [Source:RGD Symbol;Acc:621519]	genetic disease; Amenorrhea; substance-related disorder; Parkinson's disease
8	119220905	119318769	97865	-	8541	ENSRNOG00000015049	25665	Scn5a	1.47374487983436	-0.897106002030501	-4.57912443362962	0.000357726732700341	0.00886780155780015	sodium voltage-gated channel alpha subunit 5 [Source:RGD Symbol;Acc:3637]	Nonprogressive Heart Block; Long QT Syndrome 3/6; dilated cardiomyopathy 1B; Progressive Familial Heart Block, Type IA; Death; Long QT Syndrome 3; hypertrophic cardiomyopathy; Brain Ischemia; Brugada syndrome 1; Sick Sinus Syndrome; Long QT Syndrome 2; progressive familial heart block type I; Ventricular Tachycardia; cardiomyopathy; sudden infant death syndrome; Cardiac Conduction Defect, Nonprog…
3	167606215	167656377	50163	+	3703	ENSRNOG00000028708	366274	Ntsr1	2.46698036124865	-0.951602998750646	-4.57693933870242	0.00035928590774731	0.00887839714116437	neurotensin receptor 1 [Source:RGD Symbol;Acc:1306076]	Autism Spectrum Disorder; developmental and epileptic encephalopathy; developmental and epileptic encephalopathy 33; neuronal ceroid lipofuscinosis; early infantile epileptic encephalopathy; Schizophrenia; genetic disease; Epilepsy; Hyperalgesia; Parkinson's disease; Pain
8	58661992	58669860	7869	+	2159	ENSRNOG00000008530	300748	Stoml1	13.4153891686195	0.320400696479532	4.5771333560977	0.000359147185010946	0.00887839714116437	stomatin like 1 [Source:RGD Symbol;Acc:1559463]	colorectal cancer; genetic disease; Schizophrenia; Bloom Syndrome; Bardet-Biedl Syndrome
7	107759343	107782331	22989	-	5472	ENSRNOG00000032574	362938	Scrib	14.5821254063918	-0.285764975633882	-4.57555166266987	0.000360279702041504	0.00887839714116437	scribble planar cell polarity protein [Source:RGD Symbol;Acc:1565055]	genetic disease; neural tube defect; Holoprosencephaly; Brown-Vialetto-Van Laere Syndrome 2; epidermolysis bullosa simplex with muscular dystrophy; microcephaly
14	97233270	97275498	42229	+	6036	ENSRNOG00000009935	85252	Xpo1	24.6679086503394	0.276937206137282	4.57621069004479	0.000359807383683418	0.00887839714116437	exportin 1 [Source:RGD Symbol;Acc:620517]	Prostatic Neoplasms; lung carcinoma; Breast Neoplasms; stomach cancer; Atrial Fibrillation; peroxisome biogenesis disorder 11A; colorectal cancer; Amenorrhea; uterine cancer; Epilepsy; extrahepatic bile duct carcinoma; colorectal carcinoma; chronic lymphocytic leukemia; genetic disease; stomach carcinoma; lung adenocarcinoma; Schizophrenia; gastric adenocarcinoma; prostate adenocarcinoma; B-Cell …
3	59424286	59486518	62233	-	6838	ENSRNOG00000001593	362151	Lnpk	13.8354249613883	0.244504460742073	4.57430591339933	0.000361174256271447	0.00888733354018165	lunapark, ER junction formation factor [Source:RGD Symbol;Acc:1312042]	NEURODEVELOPMENTAL DISORDER WITH EPILEPSY AND HYPOPLASIA OF THE CORPUS CALLOSUM; genetic disease; split hand-foot malformation 5
4	58989987	59011933	21947	-	1831	ENSRNOG00000010154	296957	Zc3hc1	9.00784719649988	0.291862686589293	4.57265437910705	0.000362363712388677	0.00890348956851473	zinc finger, C3HC-type containing 1 [Source:RGD Symbol;Acc:1561099]	type 2 diabetes mellitus; Coronary Disease; Pleomorphic Xanthoastrocytoma; genetic disease; Coronary Artery Disease
15	34419903	34457861	37959	+	3880	ENSRNOG00000012918	305935	Mtmr6	37.9948001526445	0.25597719382255	4.57117417879462	0.000363433185866651	0.00891665443386197	myotubularin related protein 6 [Source:RGD Symbol;Acc:1305378]	genetic disease
6	48310505	48317486	6982	-	4531	ENSRNOG00000008423	298944	Gpr22	15.7401110036244	0.714119950713687	4.56900617271894	0.000365005459303915	0.00894209855432523	G protein-coupled receptor 22 [Source:RGD Symbol;Acc:1310848]	Pleomorphic Xanthoastrocytoma; genetic disease; congenital disorder of glycosylation type IIi
5	75971381	76002176	30796	+	3460	ENSRNOG00000024506	NULL	NA	1.30791340388462	-0.57702976229679	-4.56562145817081	0.00036747407111788	0.00896308273121937	similar to hypothetical protein 4933430I17 [Source:RGD Symbol;Acc:1563460]
5	123353292	123367318	14027	+	3350	ENSRNOG00000008634	313478	Cc2d1b	12.6815981693563	-0.333517701611506	-4.56489269353642	0.000368007825808983	0.00896308273121937	coiled-coil and C2 domain containing 1B [Source:RGD Symbol;Acc:1306630]	genetic disease
8	109691522	109706408	14887	+	1890	ENSRNOG00000020667	301013	Shisa5	14.0211425523472	0.317823867749099	4.56585848554573	0.000367300641005603	0.00896308273121937	shisa family member 5 [Source:RGD Symbol;Acc:1359661]	Progressive Microcephaly with Seizures and Cerebral and Cerebellar Atrophy; Aicardi-Goutieres Syndrome 1; genetic disease
8	106034636	106156006	121371	-	6876	ENSRNOG00000013305	170699	Atp2c1	41.0412072757971	0.296370524390575	4.56572928360058	0.000367395166122164	0.00896308273121937	ATPase secretory pathway Ca2+ transporting 1 [Source:RGD Symbol;Acc:621311]	Alkaptonuria; Hailey-Hailey disease; Immunodeficiency 21; genetic disease; Primary Lymphedema with Myelodysplasia
17	10486271	10522529	36259	-	3260	ENSRNOG00000018279	364678	Sfxn1	23.7320063574463	0.276477981303176	4.56360522012234	0.000368952728545099	0.00897301628607207	sideroflexin 1 [Source:RGD Symbol;Acc:1308482]	lung adenocarcinoma; Animal Disease Models; genetic disease; Colorectal Neoplasms
5	145336842	145399242	62401	+	3361	ENSRNOG00000009805	313024	Wasf2	6.0752489148262	-0.519772663675706	-4.56063178651398	0.000371144512440116	0.0089870761070282	WASP family member 2 [Source:RGD Symbol;Acc:1307299]	genetic disease
3	96406813	96417728	10916	+	4530	ENSRNOG00000062543	60442	Lin7c	37.0708567487974	0.275955347741006	4.56088534082602	0.000370957092239679	0.0089870761070282	lin-7 homolog C, crumbs cell polarity complex component [Source:RGD Symbol;Acc:621164]	Intellectual Disability; genetic disease
1	111101329	111123634	22306	-	1467	ENSRNOG00000054391	81781	Snrpn	371.703714689169	0.241160085269445	4.56071548992184	0.000371082630505354	0.0089870761070282	small nuclear ribonucleoprotein polypeptide N [Source:RGD Symbol;Acc:621306]	genetic disease; Prader-Willi Syndrome; Autism Spectrum Disorder; chromosome 15q11.2 deletion syndrome; Angelman Syndrome; Autistic Disorder; Schizophrenia; Neurodevelopmental Disorders
4	129895708	130084197	188490	-	7225	ENSRNOG00000007764	252858	Frmd4b	6.43535831426092	-0.534650499459919	-4.55704206704171	0.000373808375740227	0.0089927539184829	FERM domain containing 4B [Source:RGD Symbol;Acc:620172]	genetic disease; Atrial Fibrillation
X	64925051	64951077	26027	+	4911	ENSRNOG00000038066	NA	Fam155b	5.74625381171224	0.400386197534836	4.55931382384009	0.000372120278740817	0.0089927539184829	NALCN channel auxiliary factor 2 [Source:RGD Symbol;Acc:1584125]	syndromic X-linked intellectual disability Lubs type; genetic disease; Autistic Disorder
13	63990592	64199596	209005	-	1819	ENSRNOG00000028236	289084	RGD1309104	19.9265225873966	0.263863707863473	4.5584444480831	0.000372765369119302	0.0089927539184829	similar to RIKEN cDNA 1700025G04 gene [Source:RGD Symbol;Acc:1309104]
11	67281707	67385772	104066	-	3458	ENSRNOG00000001789	58820	Zfp148	28.3018508913189	0.208538238662746	4.55786834094295	0.000373193481286834	0.0089927539184829	zinc finger protein 148 [Source:RGD Symbol;Acc:62063]	familial thoracic aortic aneurysm 7; genetic disease; GLOBAL DEVELOPMENTAL DELAY, ABSENT OR HYPOPLASTIC CORPUS CALLOSUM, AND DYSMORPHIC FACIES; Alkaptonuria; Primary Lymphedema with Myelodysplasia; Autism Spectrum Disorder; familial hypocalciuric hypercalcemia
14	1458223	1469638	11416	-	3062	ENSRNOG00000000070	289881	Dr1	17.1045936475584	0.207028963001169	4.55669073420875	0.00037407014444252	0.0089927539184829	down-regulator of transcription 1 [Source:RGD Symbol;Acc:1305201]	genetic disease
3	57966896	58084480	117585	-	1701	ENSRNOG00000019047	296488	Ola1	46.9581448187782	0.305610828527002	4.548399563602	0.000380302539512285	0.00912944659507364	Obg-like ATPase 1 [Source:RGD Symbol;Acc:1307982]	prostate cancer; genetic disease; split hand-foot malformation 5
6	39312748	39417097	104350	-	3427	ENSRNOG00000004377	313977	Lpin1	13.1112484905943	-0.400888688384202	-4.54728355451537	0.000381149526019683	0.00913136306827406	lipin 1 [Source:RGD Symbol;Acc:1307646]	morbid obesity; dysmyelination; Cachexia; abnormal sciatic nerve morphology; Acute Recurrent Myoglobinuria, Autosomal Recessive; increased cell proliferation; genetic disease; Experimental Diabetes Mellitus; Lipodystrophy; Weight Loss; Insulin Resistance; Schizophrenia
3	76665786	76724565	58780	+	6458	ENSRNOG00000028215	311182	Nup160	5.55947025313941	-0.226147212709454	-4.54685481810482	0.000381475426242237	0.00913136306827406	nucleoporin 160 [Source:RGD Symbol;Acc:1311052]	genetic disease; nephrotic syndrome type 19; congenital disorder of glycosylation type IIc; Intellectual Disability
19	51508613	51537396	28784	+	4331	ENSRNOG00000026994	361436	Afg3l1	5.01116523279916	-0.291775762311956	-4.54174706105887	0.000385380092716055	0.00919847227014263	AFG3 (ATPase family gene 3)-like 1 [Source:RGD Symbol;Acc:1309722]
3	105728989	105731324	2336	+	2336	ENSRNOG00000066025	NULL	NA	21.0485000142641	0.202394389932023	4.54179357680408	0.000385344349108821	0.00919847227014263	NA
1	154618281	154618592	312	+	237	ENSRNOG00000052319	NA	AABR07004881.1	135.195733158345	0.486924763830424	4.53940834206006	0.00038718159881185	0.00920587119120239	NA
5	25614033	25632489	18457	-	1657	ENSRNOG00000016338	297903	Cibar1	19.2493097227064	0.366829617443098	4.53919930872479	0.000387343036115351	0.00920587119120239	CBY1 interacting BAR domain containing 1 [Source:RGD Symbol;Acc:1310681]	syndactyly; Postaxial Polydactyly, Type A9; polydactyly; genetic disease; Postaxial Polydactyly, Type A1; ciliopathy
8	107525898	107551696	25799	-	8692	ENSRNOG00000014161	315988	Rbm15b	5.77293190770978	0.232026852765738	4.54021266844882	0.00038656105732251	0.00920587119120239	RNA binding motif protein 15B [Source:RGD Symbol;Acc:1305937]	genetic disease
8	90137374	90169137	31764	-	5648	ENSRNOG00000013399	501033	Minar1	7.0954579375331	-0.630393629638413	-4.53748446109569	0.000388670027920567	0.00922197646783905	membrane integral NOTCH2 associated receptor 1 [Source:RGD Symbol;Acc:1591930]	genetic disease; Bloom Syndrome; colorectal cancer
14	44482287	44670299	188013	-	5229	ENSRNOG00000051837	289633	Nwd2	88.9559433083995	0.597860676437953	4.5361877804968	0.000389676525394683	0.00922197646783905	NACHT and WD repeat domain containing 2 [Source:RGD Symbol;Acc:1563065]	genetic disease
1	12525135	12576427	51293	-	6460	ENSRNOG00000060972	308624	Heca	11.4235738027976	0.263567760813122	4.53634369018523	0.000389555365425465	0.00922197646783905	hdc homolog, cell cycle regulator [Source:RGD Symbol;Acc:1304818]	genetic disease; familial Behcet-like autoinflammatory syndrome
3	141429444	141475865	46422	+	1829	ENSRNOG00000008596	311548	Ttll9	7.80688964855376	-0.67692030786655	-4.53266717699822	0.000392422753171178	0.00923918976235157	tubulin tyrosine ligase like 9 [Source:RGD Symbol;Acc:1359622]	Liver Neoplasms; genetic disease; Polycystic Ovary Syndrome; pre-malignant neoplasm
4	146533953	146557889	23937	+	4160	ENSRNOG00000009032	362415	Ttll3	4.07275339013895	-0.563372030540057	-4.53403411820458	0.000391354129532866	0.00923918976235157	tubulin tyrosine ligase like 3 [Source:RGD Symbol;Acc:1311255]	atrioventricular septal defect 2; Long QT Syndrome; genetic disease; Neurodevelopmental Disorders
7	69834463	69872278	37816	+	2297	ENSRNOG00000004846	299971	Atp6v1c1	78.9426352696403	0.336509535394528	4.53320479522445	0.00039200210687909	0.00923918976235157	ATPase H+ transporting V1 subunit C1 [Source:RGD Symbol;Acc:1311082]	Neoplasm Metastasis; Cohen Syndrome; Oral Squamous Cell Carcinoma; genetic disease; stomach carcinoma
2	101608288	101652171	43884	-	2769	ENSRNOG00000013253	294948	Armc1	24.2919348339438	0.306472085676691	4.53201459670337	0.000392933970498652	0.00923918976235157	armadillo repeat containing 1 [Source:RGD Symbol;Acc:1560393]	genetic disease
7	9560608	9565929	5322	-	2468	ENSRNOG00000014625	245965	Atp5f1d	28.0606678839782	0.250391053368221	4.53171515298389	0.000393168776695713	0.00923918976235157	ATP synthase F1 subunit delta [Source:RGD Symbol;Acc:621372]	Alzheimer's Disease; Aortic Calcification; cyclic hematopoiesis; Cardiomegaly; cerebral creatine deficiency syndrome; colitis; mitochondrial complex V ATP synthase deficiency nuclear type 3; urinary bladder cancer; Myocardial Infarction; Mitochondrial Complex V ATP Synthase Deficiency, Nuclear Type 5; Myocardial Reperfusion Injury; Intestinal Reperfusion Injury; Left Ventricular Hypertrophy; obes…
8	121248168	121255353	7186	-	2558	ENSRNOG00000019350	363168	Lyzl4	0.285198740982702	1.62575528846151	4.52682770468254	0.000397021624016338	0.00924397850874682	lysozyme-like 4 [Source:RGD Symbol;Acc:1308401]	genetic disease; congenital muscular dystrophy-dystroglycanopathy type A8
8	78239900	78406490	166591	-	2953	ENSRNOG00000005970	367113	Lrrc1	5.73440813843502	-0.5692429540072	-4.52712239001452	0.000396788226581611	0.00924397850874682	leucine rich repeat containing 1 [Source:RGD Symbol;Acc:1549773]	hepatocellular carcinoma; genetic disease
7	134448921	134475548	26628	-	2799	ENSRNOG00000036833	685474	Zfp385a	15.3541711099051	-0.509568490911091	-4.52585498842528	0.000397793036591206	0.00924397850874682	zinc finger protein 385A [Source:RGD Symbol;Acc:1593784]	genetic disease
3	9278086	9323531	45446	-	9499	ENSRNOG00000019322	25496	Notch1	11.5327913588851	-0.381763144055334	-4.52655163260593	0.000397240406999535	0.00924397850874682	notch receptor 1 [Source:RGD Symbol;Acc:3187]	Splenomegaly; Uterine Cervical Neoplasms; connective tissue disease; Tetralogy of Fallot; Ehlers-Danlos syndrome classic type 1; Calcinosis; Myocardial Ischemia; Diabetic Retinopathy; amyotrophic lateral sclerosis; Cardiovascular Abnormalities; Neoplastic Cell Transformation; Adams-Oliver syndrome; nervous system disease; Colonic Neoplasms; malignant astrocytoma; squamous cell carcinoma; Surgical…
12	41261967	41265041	3075	+	638	ENSRNOG00000001170	25282	Cox6a1	186.042758644779	0.377166380273264	4.52937702896571	0.000395007149532986	0.00924397850874682	cytochrome c oxidase subunit 6A1 [Source:RGD Symbol;Acc:2384]	peripheral nervous system disease; genetic disease; Neuropathy; Charcot-Marie-Tooth disease recessive intermediate D
6	129885570	129899480	13911	-	1670	ENSRNOG00000008035	299334	Cinp	11.8826321880078	0.369894019729533	4.52662973745062	0.000397178497548587	0.00924397850874682	cyclin-dependent kinase 2-interacting protein [Source:RGD Symbol;Acc:1563395]	Charcot-Marie-Tooth disease axonal type 2O; Epilepsy
9	105391412	105450633	59222	+	7661	ENSRNOG00000013733	140943	Ppp4r1	6.65515487371747	-0.343173005162408	-4.52584786421303	0.000397798692110903	0.00924397850874682	protein phosphatase 4, regulatory subunit 1 [Source:RGD Symbol;Acc:619798]	Intellectual Disability; genetic disease; dystonia; chromosome 18p deletion syndrome
11	84581216	84631482	50267	+	4705	ENSRNOG00000001813	114114	Dnm1l	66.6351754709459	0.225320951515351	4.52590607984252	0.000397752480343895	0.00924397850874682	dynamin 1-like [Source:RGD Symbol;Acc:620416]	genetic disease; obesity; arrhythmogenic right ventricular dysplasia 9; dental fluorosis; type 2 diabetes mellitus; Myopathy, Lactic Acidosis, and Sideroblastic Anemia 2; mitochondrial metabolism disease; mitochondrial encephalomyopathy; Parkinson's disease; encephalopathy due to defective mitochondrial and peroxisomal fission 1; microcephaly; lactic acidosis; chronic kidney disease; Charcot-Mari…
1	152111188	152226383	115196	+	3682	ENSRNOG00000029784	29431	Pak1	51.6579152596593	0.305091904818092	4.52506639896865	0.000398419554921861	0.00924554711615897	p21 (RAC1) activated kinase 1 [Source:RGD Symbol;Acc:3250]	Experimental Neoplasms; NEURODEVELOPMENTAL DISORDER WITH BEHAVIORAL ABNORMALITIES, ABSENT SPEECH, AND HYPOTONIA; Cardiomegaly; genetic disease; Neoplasm Invasiveness; Cardiac Fibrosis; Alzheimer's Disease; Acute Lung Injury; Trauma and Stressor Related Disorders; Neointima; Intellectual Disability; Stroke; breast cancer; Proteinuria; Brain Ischemia; transitional cell carcinoma; Schizophrenia; ova…
17	8317933	8324839	6907	+	386	ENSRNOG00000011984	306748	Cxcl14	29.374687109402	0.499333406473095	4.52347653837938	0.000399685743684522	0.00926206574962689	C-X-C motif chemokine ligand 14 [Source:RGD Symbol;Acc:1307406]	Lung Neoplasms; genetic disease; substance-related disorder; Endometriosis; contact dermatitis; familial adenomatous polyposis 1; Neurodevelopmental Disorders; hepatocellular carcinoma; asthma; Liver Cirrhosis; Hereditary Neoplastic Syndromes
3	146210117	146220526	10410	-	8143	ENSRNOG00000069366	NULL	NA	4.14067672519122	-0.811452911617583	-4.52146389098566	0.000401294563655206	0.00926296798035296	NA
1	241523377	241548761	25385	-	1987	ENSRNOG00000015807	309381	Pyroxd2	5.81696969644072	-0.559421830402768	-4.5213473964529	0.000401387887106508	0.00926296798035296	pyridine nucleotide-disulphide oxidoreductase domain 2 [Source:RGD Symbol;Acc:1303232]	genetic disease; Leigh Disease
11	30804837	30837661	32825	-	2283	ENSRNOG00000002028	360698	Tmem50b	43.8534412933044	0.378207082100252	4.52194881927579	0.000400906327820352	0.00926296798035296	transmembrane protein 50B [Source:RGD Symbol;Acc:1307561]	amyotrophic lateral sclerosis type 1; Interferon Gamma, Receptor 1, Deficiency; genetic disease; Parkinson's disease 20; autosomal dominant intellectual developmental disorder 7; IMMUNODEFICIENCY 28; ZTTK SYNDROME
15	95542315	95774283	231969	-	4892	ENSRNOG00000010064	170924	Abcc4	6.50374079913569	-0.415035897029336	-4.51711317729633	0.0004047950487141	0.00932871127436577	ATP binding cassette subfamily C member 4 [Source:RGD Symbol;Acc:620266]	cognitive disorder; Endometriosis; prostate cancer; rheumatoid arthritis; Diabetes Complications; Holoprosencephaly 5; extrahepatic cholestasis; genetic disease; Anal Atresia, Hypospadias, and Penoscrotal Inversion; Prostatic Neoplasms; Drug-Related Side Effects and Adverse Reactions; Cholestasis; substance-related disorder; Neoplasm Metastasis; Colorectal Neoplasms
4	77548847	77575296	26450	+	8012	ENSRNOG00000008362	312309	Zfp775	2.54359445708399	-0.364884186307436	-4.51149545454145	0.000409361280228126	0.009420948030374	zinc finger protein 775 [Source:RGD Symbol;Acc:1304910]	Long QT Syndrome; genetic disease
10	56395874	56424677	28804	+	2770	ENSRNOG00000007869	287466	Wscd1	56.7148733025133	-0.528677726274784	-4.50736321871887	0.000412753735862292	0.00948595518402638	WSC domain containing 1 [Source:RGD Symbol;Acc:1308212]	developmental and epileptic encephalopathy 25; pre-malignant neoplasm; genetic disease; Liver Neoplasms
5	130004901	130010655	5755	-	2245	ENSRNOG00000029152	619582	Tmem69	8.34216037605453	0.389214687019275	4.50493442862038	0.000414761136710511	0.0094987587147496	transmembrane protein 69 [Source:RGD Symbol;Acc:1561569]	Charcot-Marie-Tooth disease dominant intermediate C; developmental and epileptic encephalopathy; early infantile epileptic encephalopathy; genetic disease; Amenorrhea
20	2912778	2916940	4163	+	2408	ENSRNOG00000061216	29214	Tubb5	159.053001110145	0.355830874134386	4.50462645530692	0.000415016391056213	0.0094987587147496	tubulin, beta 5 class I [Source:RGD Symbol;Acc:628596]	congestive heart failure; genetic disease; perinatal necrotizing enterocolitis; Congenital Symmetric Circumferential Skin Creases 1; microcephaly; dilated cardiomyopathy; multiple benign circumferential skin creases on limbs; Hydrocephalus; complex cortical dysplasia with other brain malformations 6; Lissencephaly; ventriculomegaly; Megacolon; total urine protein amount; total urine protein amount
7	38553196	38607239	54044	+	3569	ENSRNOG00000027468	282712	Slc6a15	25.666969319711	0.300724486560527	4.50574461210785	0.000414090408604434	0.0094987587147496	solute carrier family 6 member 15 [Source:RGD Symbol;Acc:628664]	genetic disease
10	55727643	55739518	11876	-	3732	ENSRNOG00000055466	100910823	Derl2	6.98305052954351	0.331836952187566	4.50383998231256	0.000415668965961085	0.009500680004484	derlin 2 [Source:RGD Symbol;Acc:6496100]	genetic disease; developmental and epileptic encephalopathy 25
1	134860180	134868479	8300	-	1810	ENSRNOG00000010664	308751	Wdr73	7.6053695315255	0.368032937384985	4.50313934136882	0.000416251207327081	0.00950099067215967	WD repeat domain 73 [Source:RGD Symbol;Acc:1306429]	Bloom Syndrome; Epilepsy; colorectal cancer; genetic disease; dystonia; Galloway-Mowat Syndrome 1; Nephrotic Syndrome; Galloway-Mowat syndrome
4	11438116	11449855	11740	+	7761	ENSRNOG00000069797	NULL	NA	0.368766069935776	-0.64932074518416	-4.50234017697201	0.000416916343153052	0.00950318998826902	NA
5	110960317	110995115	34799	-	1923	ENSRNOG00000042224	313373	Cyp2j10	3.43329887599266	-1.03593094418255	-4.49287280906939	0.0004248792969381	0.0095081027529811	cytochrome P450, family 2, subfamily j, polypeptide 10 [Source:RGD Symbol;Acc:1563215]
6	128543939	128549182	5244	-	4704	ENSRNOG00000048751	108351300	Rtl1	0.285023890397116	-0.891474174497595	-4.49435479677478	0.000423622592520075	0.0095081027529811	retrotransposon-like 1 [Source:RGD Symbol;Acc:11378340]	genetic disease; Kagami-Ogata syndrome
2	168478826	168682732	203907	+	10044	ENSRNOG00000047473	310550	Dchs2	2.99869194509428	-0.654386552962975	-4.49364736372335	0.000424222009948257	0.0095081027529811	protocadherin-16-like [Source:RGD Symbol;Acc:6503563]	Multiple Abnormalities; genetic disease; prostate cancer
10	35899096	35907001	7906	-	2542	ENSRNOG00000021731	303112	N4bp3	2.57642404495736	0.555672419785907	4.49703723113103	0.000421357601678247	0.0095081027529811	Nedd4 binding protein 3 [Source:RGD Symbol;Acc:1308356]	Ehlers-Danlos syndrome spondylodysplastic type 2; Dyskeratosis Congenita; genetic disease; Ehlers-Danlos syndrome dermatosparaxis type; Sotos Syndrome
3	131990291	131992132	1842	+	999	ENSRNOG00000036971	296207	Smim26	12.5734708229347	0.527537769554173	4.49855466987179	0.000420081806596406	0.0095081027529811	small integral membrane protein 26 [Source:RGD Symbol;Acc:1566320]
1	127128934	127172918	43985	+	6362	ENSRNOG00000012874	308739	Rgma	10.7097975242606	-0.468962855026757	-4.49471454886215	0.000423318102672036	0.0095081027529811	repulsive guidance molecule BMP co-receptor a [Source:RGD Symbol;Acc:1311983]	Spinal Cord Injuries; middle cerebral artery infarction; Penetrating Eye Injuries; Sciatic Neuropathy; temporal lobe epilepsy; Multiple Sclerosis; genetic disease; nervous system integrity trait
17	75304008	75501510	197503	-	6033	ENSRNOG00000016538	364786	Itga8	2.48854436983369	0.464169234854729	4.49628306906044	0.000421993143625389	0.0095081027529811	integrin subunit alpha 8 [Source:RGD Symbol;Acc:621634]	Mesangial Proliferative Glomerulonephritis; Renal Hypodysplasia/Aplasia 1; genetic disease; autosomal dominant polycystic kidney disease; Stomach Neoplasms; hypoparathyroidism-deafness-renal disease syndrome; ovarian cancer; renal agenesis; Schizophrenia; Ovarian Neoplasms
2	188811380	188899645	88266	+	8265	ENSRNOG00000023851	295325	Igsf3	5.35467654511558	-0.382283670059224	-4.49153813238283	0.000426014352171267	0.0095081027529811	immunoglobulin superfamily, member 3 [Source:RGD Symbol;Acc:1307796]	Lacrimal Duct Obstruction; myoepithelioma; Lacrimal Puncta Agenesis; Esophageal Atresia; genetic disease
5	111671886	111673173	1288	+	1225	ENSRNOG00000030963	NULL	NA	45.6844252266051	0.376855629931885	4.48994272386759	0.000427375219504956	0.0095081027529811	glyceraldehyde-3-phosphate dehydrogenase [Source:RGD Symbol;Acc:11369796]
2	182572662	182583647	10986	-	7228	ENSRNOG00000021026	100363361	Zfp687	6.56316000084623	-0.353202143717077	-4.49551998369222	0.000422637204951182	0.0095081027529811	zinc finger protein 687 [Source:RGD Symbol;Acc:2323182]	severe congenital neutropenia 5; genetic disease; Dravet syndrome; Paget's disease of bone; MHC class II deficiency; Paget's disease of bone 6; parathyroid carcinoma; gastrointestinal stromal tumor; IMMUNODEFICIENCY 42; severe congenital neutropenia 3
5	19489961	19527572	37612	+	2991	ENSRNOG00000009683	83841	Sdcbp	77.7224511916293	0.322652159346271	4.4953685807791	0.000422765112114889	0.0095081027529811	syndecan binding protein [Source:RGD Symbol;Acc:621497]	Osteoarthritis; genetic disease
11	85304526	85336369	31844	+	1427	ENSRNOG00000001829	287927	Ube2v2	35.9624617116933	0.293270138348466	4.49873869464222	0.000419927356049166	0.0095081027529811	ubiquitin conjugating enzyme E2 V2 [Source:RGD Symbol;Acc:727838]	immunodeficiency 26
7	8676759	8685149	8391	+	3750	ENSRNOG00000045524	314637	Slc39a3	7.73985671835682	0.285137357092204	4.49707243222445	0.000421327961234348	0.0095081027529811	solute carrier family 39 member 3 [Source:RGD Symbol;Acc:1310863]	Neurodevelopmental Disorders; genetic disease
10	106047221	106050345	3125	-	1799	ENSRNOG00000050298	60433	Rfng	20.4305671708006	0.272064836680484	4.4936845855316	0.000424190449770188	0.0095081027529811	RFNG O-fucosylpeptide 3-beta-N-acetylglucosaminyltransferase [Source:RGD Symbol;Acc:621322]	Weight Gain; genetic disease
19	10166951	10179949	12999	-	1717	ENSRNOG00000016190	498909	Coq9	18.2857428851663	0.268856769649036	4.49232859643419	0.000425341739657731	0.0095081027529811	coenzyme Q9 [Source:RGD Symbol;Acc:1586040]	developmental and epileptic encephalopathy; Bardet-Biedl Syndrome; early infantile epileptic encephalopathy; Chemical and Drug Induced Liver Injury; coenzyme Q10 deficiency disease; primary coenzyme Q10 deficiency 5; genetic disease
14	94415275	94448248	32974	+	2086	ENSRNOG00000004992	81754	Rab1a	70.2275148031223	0.251375274521457	4.49040686435146	0.000426978853676826	0.0095081027529811	RAB1A, member RAS oncogene family [Source:RGD Symbol;Acc:619736]	genetic disease
9	105177907	105207847	29941	-	1763	ENSRNOG00000014765	58857	Vapa	81.4906372233793	0.250470267773231	4.49114766922803	0.000426347002498216	0.0095081027529811	VAMP associated protein A [Source:RGD Symbol;Acc:61803]	chromosome 18p deletion syndrome; Intellectual Disability; genetic disease; dystonia
4	157728756	157744317	15562	+	1820	ENSRNOG00000016589	312709	Mlf2	109.353003616953	0.215972006559273	4.49650264877959	0.000421807999733113	0.0095081027529811	myeloid leukemia factor 2 [Source:RGD Symbol;Acc:1306294]	genetic disease; Hyperphosphatemic Familial Tumoral Calcinosis 1; Peroxisome Biogenesis Disorder 2B; Temtamy Syndrome; Lymphoproliferative Syndrome 2
5	160031308	160094583	63276	+	4496	ENSRNOG00000016398	313717	Clstn1	244.061398724521	0.265427432741809	4.48850898418325	0.000428601983922001	0.0095107595720835	calsyntenin 1 [Source:RGD Symbol;Acc:1306458]	Immunodeficiency 14; Charcot-Marie-Tooth disease type 2; chromosome 1p36 deletion syndrome; genetic disease
8	50978051	51004479	26429	-	3746	ENSRNOG00000009994	81654	Dlat	35.8682340081095	0.244639851185664	4.4884726644101	0.000428633107360479	0.0095107595720835	dihydrolipoamide S-acetyltransferase [Source:RGD Symbol;Acc:619859]	congenital disorder of glycosylation Il; Chromosome 11, Partial Trisomy 11q; Sleep Deprivation; BH4-deficient hyperphenylalaninemia A; Carney-Stratakis Syndrome; prostate cancer; Myocardial Ischemia; dilated cardiomyopathy 1II; Intellectual Disability; Ataxia Telangiectasia; Chemical and Drug Induced Liver Injury; genetic disease; Pyruvate Dehydrogenase E2 Deficiency
3	88175987	88190439	14453	+	1313	ENSRNOG00000004755	295956	Commd9	18.6263131543182	0.283131590624367	4.48754950303081	0.000429424968130638	0.00951569279512826	COMM domain containing 9 [Source:RGD Symbol;Acc:1307706]	Intellectual Disability; genetic disease
18	55416413	55483083	66671	+	4656	ENSRNOG00000019305	307393	Sh3tc2	0.755784101694333	-0.761777597614149	-4.48643962147649	0.000430378976095267	0.0095201096610617	SH3 domain and tetratricopeptide repeats 2 [Source:RGD Symbol;Acc:1309038]	Charcot-Marie-Tooth Disease; familial adenomatous polyposis 1; Charcot-Marie-Tooth disease type 1; Median Neuropathy; arthrogryposis multiplex congenita; Hereditary Neoplastic Syndromes; scoliosis; Charcot-Marie-Tooth disease type 4; Mononeuropathy of the Median Nerve, Mild; Charcot-Marie-Tooth disease type 4C; peripheral nervous system disease; Talipes Cavus; high grade glioma; motor peripheral …
2	164727779	164740221	12443	+	1760	ENSRNOG00000027408	361967	Ppid	32.8623916637406	0.349490639562276	4.48599254236896	0.000430763879803845	0.0095201096610617	peptidylprolyl isomerase D [Source:RGD Symbol;Acc:1303174]	Megacolon; Brain Ischemia; genetic disease
5	142388426	142442825	54400	+	5319	ENSRNOG00000031475	366474	Col16a1	9.20879281095358	-0.512673073226414	-4.48186534468567	0.00043433380178285	0.00952102728432645	collagen type XVI alpha 1 chain [Source:RGD Symbol;Acc:1310982]	genetic disease
18	54448464	54467319	18856	-	2755	ENSRNOG00000018644	117100	Slc6a7	25.4229326906819	0.500815111054228	4.48174916368128	0.000434434732804084	0.00952102728432645	solute carrier family 6 member 7 [Source:RGD Symbol;Acc:620928]	Hereditary Neoplastic Syndromes; familial adenomatous polyposis 1; genetic disease
10	26595160	26650864	55705	-	4723	ENSRNOG00000003512	29705	Gabra1	58.6227271985385	0.375387475574026	4.48254545235823	0.000433743447033795	0.00952102728432645	gamma-aminobutyric acid type A receptor subunit alpha 1 [Source:RGD Symbol;Acc:61855]	childhood absence epilepsy; Marfanoid Mental Retardation Syndrome, Autosomal; genetic disease; amyotrophic lateral sclerosis type 1; idiopathic generalized epilepsy 13; ovarian cyst; sensorineural hearing loss; developmental and epileptic encephalopathy 19; Ataxia; Neurodevelopmental Disorders; Autistic Disorder; Hepatic Encephalopathy; Intellectual Disability; Essential Tremor; idiopathic genera…
8	889638	899464	9827	+	9827	ENSRNOG00000063458	NULL	NA	15.1594723106012	0.350303144269527	4.48502124906381	0.000431601310712273	0.00952102728432645	NA
10	13494291	13497858	3568	+	3476	ENSRNOG00000009536	287115	Pgp	9.08911320714743	0.330944236920797	4.4813354479336	0.000434794339115459	0.00952102728432645	phosphoglycolate phosphatase [Source:RGD Symbol;Acc:1307773]	idiopathic generalized epilepsy; endometrial carcinoma; autosomal dominant polycystic kidney disease; short-rib thoracic dysplasia 9 with or without polydactyly; genetic disease; Epilepsy; developmental and epileptic encephalopathy 1; Tuberous Sclerosis 2
7	68166323	68174148	7826	-	1939	ENSRNOG00000060956	NULL	NA	60.7792209183436	0.277675992083203	4.48257280216235	0.000433719723744838	0.00952102728432645	zinc finger protein 706 [Source:RGD Symbol;Acc:1563959]	Cohen Syndrome
10	14032648	14120433	87786	+	5801	ENSRNOG00000016545	100362124	Ift140	12.5451648378404	-0.260971007163351	-4.48348054935672	0.000432933095135681	0.00952102728432645	intraflagellar transport 140 [Source:RGD Symbol;Acc:2318759]	retinitis pigmentosa; Leber Congenital Amaurosis; asphyxiating thoracic dystrophy; Nephronophthisis; genetic disease; idiopathic generalized epilepsy; short-rib thoracic dysplasia 9 with or without polydactyly; fundus dystrophy; microcephaly; myoepithelioma; Epilepsy; asphyxiating thoracic dystrophy 1; Tuberous Sclerosis 2; RETINITIS PIGMENTOSA 80
10	100657708	100663479	5772	-	1209	ENSRNOG00000003626	641434	Atp5pd	47.4865711015009	0.38323638642712	4.4806772312858	0.000435367096822186	0.00952109090799094	ATP synthase peripheral stalk subunit d [Source:RGD Symbol;Acc:620083]	Congenital Hypothyroidism; genetic disease; Brain Injuries; depressive disorder; hepatocellular carcinoma; Experimental Diabetes Mellitus; lung adenocarcinoma
14	12484729	12579134	94406	-	4335	ENSRNOG00000002040	498333	Bmp2k	12.984101595575	-0.251244679803216	-4.4787981422177	0.000437006471921622	0.00954444984688427	BMP-2 inducible kinase [Source:RGD Symbol;Acc:1564828]	genetic disease
4	157766588	157773948	7361	-	2474	ENSRNOG00000016778	312710	Cops7a	28.8818244488461	0.213713752289326	4.47750833326304	0.000438135398954394	0.00955661389781986	COP9 signalosome subunit 7A [Source:RGD Symbol;Acc:1310070]	Temtamy Syndrome; Hyperphosphatemic Familial Tumoral Calcinosis 1; Lymphoproliferative Syndrome 2; genetic disease; Disease Progression; Peroxisome Biogenesis Disorder 2B; Stomach Neoplasms
1	206854175	206886157	31983	-	5615	ENSRNOG00000028274	293736	Myrf	21.3954250740807	-0.74063676606736	-4.47580375711498	0.000439631941550169	0.00956694853689394	myelin regulatory factor [Source:RGD Symbol;Acc:1306622]	Dextrocardia; Developmental Disease; Spinal Cord Injuries; Epilepsy; congenital diaphragmatic hernia; Hydrops Fetalis; primary angle-closure glaucoma; Cerebral Infarction; Nanophthalmos 1; genetic disease; congenital heart disease; prostate cancer; Retinal Degeneration; neurotoxicity; Cardiac-Urogenital Syndrome; Neurodevelopmental Disorders; disorder of sexual development; nanophthalmos; Mild En…
1	240672382	240706018	33637	-	4465	ENSRNOG00000048495	679127	Rrp12	5.45821745723156	-0.338708798527465	-4.47566454155247	0.000439754397673841	0.00956694853689394	ribosomal RNA processing 12 [Source:RGD Symbol;Acc:1591867]	genetic disease
8	20342089	20394552	52464	-	7120	ENSRNOG00000010652	367039	Dock6	2.82091362814727	-0.705119692805929	-4.47141955300706	0.000443505174107848	0.00958613770891839	dedicator of cytokinesis 6 [Source:RGD Symbol;Acc:1306517]	Hydrocephalus; stomach cancer; Intellectual Disability; Adams-Oliver Syndrome 1; Glutaric Acidemia I; Familial Hypercholanemia 1; Liver Metastasis; Alpha-Mannosidosis; microcephaly; Adams-Oliver Syndrome 2; familial hypercholesterolemia; Paget's disease of bone; Charcot-Marie-Tooth disease dominant intermediate B; Adams-Oliver syndrome; Oral Squamous Cell Carcinoma; episodic ataxia type 2; geneti…
10	35877054	35882545	5492	+	2673	ENSRNOG00000063470	287273	Nhp2	7.38718472529216	0.375853512234928	4.47223814012239	0.000442779347753956	0.00958613770891839	NHP2 ribonucleoprotein [Source:RGD Symbol;Acc:1309435]	autosomal recessive dyskeratosis congenita; autosomal recessive dyskeratosis congenita 1; Ehlers-Danlos syndrome spondylodysplastic type 2; Dyskeratosis Congenita; Ehlers-Danlos syndrome dermatosparaxis type; autosomal recessive dyskeratosis congenita 2; genetic disease; Sotos Syndrome
9	48126808	48139073	12266	+	2360	ENSRNOG00000003942	299507	Asnsd1	17.0908766957845	0.292484225787634	4.47158068412816	0.000443362205812462	0.00958613770891839	ASNSD1 upstream open reading frame [Source:RGD Symbol;Acc:41174017]	Neurodevelopmental Disorders; genetic disease; IMMUNODEFICIENCY 31B
3	78877114	78917392	40279	+	3384	ENSRNOG00000008000	80977	Syt13	43.4564763367074	0.245420465366769	4.47238101672595	0.000442652786402687	0.00958613770891839	synaptotagmin 13 [Source:RGD Symbol;Acc:621877]	genetic disease; Cocaine-Related Disorders; Intellectual Disability
2	112321929	112382352	60424	-	4538	ENSRNOG00000009652	84006	Prkci	20.4061878880091	0.216402723561648	4.47305472883197	0.000442056505304146	0.00958613770891839	protein kinase C, iota [Source:RGD Symbol;Acc:620961]	ovarian carcinoma; Experimental Diabetes Mellitus; obesity; invasive ductal carcinoma; Fanconi Syndrome; Autistic Disorder; abdominal obesity-metabolic syndrome; type 2 diabetes mellitus; genetic disease; autosomal dominant dyskeratosis congenita 1
7	132398483	132407633	9151	+	1428	ENSRNOG00000007756	300240	Atg101	13.0241013610593	0.314406720295174	4.47003576508691	0.00044473492573755	0.00960029862948707	autophagy related 101 [Source:RGD Symbol;Acc:1359310]	hepatocellular carcinoma; genetic disease; Cholangiocarcinoma; Lung Neoplasms; colon cancer
8	11693540	11704028	10489	+	3646	ENSRNOG00000030318	140595	Gpr83	5.53012774198317	0.613952164295217	4.46504707408499	0.000449197360452844	0.00965918854368869	G protein-coupled receptor 83 [Source:RGD Symbol;Acc:619891]	Intellectual Disability; genetic disease
9	56617368	56641329	23962	+	2494	ENSRNOG00000014980	171050	Mob4	28.3479096503021	0.308345051816617	4.46562650985956	0.00044867670445196	0.00965918854368869	MOB family member 4, phocein [Source:RGD Symbol;Acc:620183]	Neurodevelopmental Disorders
18	32123842	32157642	33801	-	3035	ENSRNOG00000014564	361315	Yipf5	13.8707484591037	0.288399633075235	4.46607352441432	0.00044827545871992	0.00965918854368869	Yip1 domain family, member 5 [Source:RGD Symbol;Acc:1359165]	genetic disease; familial adenomatous polyposis 1; Microcephaly, Epilepsy, and Diabetes Syndrome 2; Hereditary Neoplastic Syndromes; Neurodevelopmental Disorders
10	99709007	99753444	44438	+	3500	ENSRNOG00000024578	287803	Ttyh2	19.169891539963	-0.732385419783366	-4.46276604231193	0.000451253015856339	0.00969091952304332	tweety family member 2 [Source:RGD Symbol;Acc:1562969]	genetic disease
16	58431742	58439651	7910	+	1317	ENSRNOG00000049689	100909793	Smim18	4.27555591889243	0.646863020705742	4.45692124912954	0.000456564391432347	0.0097763755335484	small integral membrane protein 18 [Source:RGD Symbol;Acc:6501537]	genetic disease
15	16607205	16630396	23192	+	4252	ENSRNOG00000033261	361018	Fam107a	66.446283244601	0.3536211486926	4.45760182935513	0.000455942644976401	0.0097763755335484	family with sequence similarity 107, member A [Source:RGD Symbol;Acc:1306327]	high grade glioma; genetic disease
7	105126728	105331783	205056	-	4892	ENSRNOG00000007916	25614	Ptk2	32.8243530419002	0.22535928254964	4.45645850549726	0.000456987628184181	0.0097763755335484	protein tyrosine kinase 2 [Source:RGD Symbol;Acc:3443]	cervical cancer; ductal carcinoma in situ; hepatocellular carcinoma; ovarian carcinoma; Autistic Disorder; Nephritis; glioblastoma; Experimental Liver Cirrhosis; Right Ventricular Hypertrophy; Leiomyoma; Endometrial Hyperplasia; squamous cell carcinoma; Reperfusion Injury; Lymphatic Metastasis; genetic disease; prostate cancer; Experimental Mammary Neoplasms; endometrial carcinoma; Uremia; lung s…
10	67880009	67893109	13101	+	4242	ENSRNOG00000021719	303377	Slfn5	5.3856255024063	-0.566605397607123	-4.45197580315583	0.000461108469757923	0.00982870312827888	schlafen family member 5 [Source:RGD Symbol;Acc:1312025]	peroxisome biogenesis disorder 3A; genetic disease
5	56081343	56098529	17187	+	1369	ENSRNOG00000008672	297995	Chmp5	57.4328731764935	0.301263735454228	4.45187840884208	0.000461198423065037	0.00982870312827888	charged multivesicular body protein 5 [Source:RGD Symbol;Acc:1305968]	genetic disease; acute myeloid leukemia; Acromesomelic Dysplasia, Maroteaux Type; primary ciliary dyskinesia; galactosemia; frontotemporal dementia and/or amyotrophic lateral sclerosis-6
14	81150091	81217479	67389	+	4261	ENSRNOG00000005130	360975	Ogdh	59.7675022942426	-0.255847239499095	-4.45244887805288	0.000460671793609352	0.00982870312827888	oxoglutarate dehydrogenase [Source:RGD Symbol;Acc:1561359]	Oxoglutarate Dehydrogenase Deficiency; genetic disease; Pleomorphic Xanthoastrocytoma; Chemical and Drug Induced Liver Injury
14	81527385	81544902	17518	+	1287	ENSRNOG00000053766	56820	Ramp3	10.377350070066	0.632785340709201	4.4483066049618	0.000464509778185667	0.0098740220007569	receptor activity modifying protein 3 [Source:RGD Symbol;Acc:61873]	genetic disease; colorectal cancer; Lymphatic Metastasis; Pleomorphic Xanthoastrocytoma
15	3592727	3593901	1175	-	553	ENSRNOG00000009297	361005	Chchd1	21.9937931537756	0.476691557681234	4.44793883637587	0.000464852108947103	0.0098740220007569	coiled-coil-helix-coiled-coil-helix domain containing 1 [Source:RGD Symbol;Acc:1307134]	genetic disease
15	38924624	39084879	160256	+	16569	ENSRNOG00000013089	305967	Kif13b	8.60638669434088	-0.470840311252162	-4.4476749777006	0.000465097876142906	0.0098740220007569	kinesin family member 13B [Source:RGD Symbol;Acc:1303307]	genetic disease
6	40121531	40144187	22657	-	2015	ENSRNOG00000067198	NULL	NA	0.787807496968821	-0.785940957286044	-4.44513667119434	0.00046746894872008	0.00991176547616129	NA
6	90648160	90662501	14342	+	1854	ENSRNOG00000004751	299127	Jkamp	24.0929513793871	0.289676618770131	4.44058808118862	0.000471748858240035	0.00998983513748353	JNK1/MAPK8-associated membrane protein [Source:RGD Symbol;Acc:1308917]	genetic disease
X	66404760	66428387	23628	+	9213	ENSRNOG00000003848	679693	Med12	6.88273629648603	-0.366221383875713	-4.43939874141933	0.000472874545337739	0.0100009973462063	mediator complex subunit 12 [Source:RGD Symbol;Acc:1585896]	Agenesis of Corpus Callosum; autosomal recessive nonsyndromic deafness 3; angiosarcoma; Pancreatic Adenocarcinoma; FG syndrome; Anorectal Malformations; syndromic X-linked intellectual disorder Lujan-Fryns-type; thoracic aortic aneurysm; FG Syndrome 1; uterine fibroid; Hardikar Syndrome; Ehlers-Danlos syndrome classic type 1; glioblastoma; syndromic X-linked intellectual disability Lubs type; Sim…
20	3856006	3873240	17235	+	4127	ENSRNOG00000050647	NULL	NA	0.91101342309776	1.56112683022313	4.4358838620702	0.000476217405788808	0.0100255535997902	heat shock protein family A (Hsp70) member 1B [Source:RGD Symbol;Acc:1593284]	Diabetic Nephropathies; Pulmonary Fibrosis; facioscapulohumeral muscular dystrophy; graft-versus-host disease; obesity; Schizophrenia; skin disease; genetic disease; Senile Cataract; familial hyperlipidemia; Brain Ischemia; Atherosclerosis; urinary tract infection; Reperfusion Injury; type 2 diabetes mellitus; Cakut; Diabetic Foot; Hearing Loss, Noise-Induced; Hypoxia; chronic obstructive pulmona…
3	79144895	79160050	15156	+	2867	ENSRNOG00000008738	311209	Tp53i11	31.5164552471861	0.499543201232588	4.43480559767333	0.000477247740020558	0.0100255535997902	tumor protein p53 inducible protein 11 [Source:RGD Symbol;Acc:1308395]	Intellectual Disability
8	110360804	110383271	22468	-	5204	ENSRNOG00000020862	117552	Ptpn23	14.2900517476738	-0.458751769289914	-4.43717859863856	0.000474983229197115	0.0100255535997902	protein tyrosine phosphatase, non-receptor type 23 [Source:RGD Symbol;Acc:619892]	Developmental Disabilities; Neurodevelopmental Disorders; Progressive Microcephaly with Seizures and Cerebral and Cerebellar Atrophy; genetic disease; Luscan-Lumish Syndrome; NEURODEVELOPMENTAL DISORDER AND STRUCTURAL BRAIN ANOMALIES WITH OR WITHOUT SEIZURES AND SPASTICITY
X	117375525	117382787	7263	-	4199	ENSRNOG00000069353	302499	C1galt1c1	5.67349902350132	0.328624135034491	4.435912459759	0.000476190110312809	0.0100255535997902	C1GALT1-specific chaperone 1 [Source:RGD Symbol;Acc:1311230]	Tn polyagglutination syndrome; syndromic X-linked intellectual disability Cabezas type; syndromic X-linked intellectual disability Lubs type; syndromic X-linked intellectual disability 14; Atypical Hemolytic Uremic Syndrome; HEMOLYTIC UREMIC SYNDROME, ATYPICAL, 8, WITH RHIZOMELIC SHORT STATURE; genetic disease; Autistic Disorder; congenital disorder of glycosylation
11	63334667	63657014	322348	+	6306	ENSRNOG00000002496	288080	Stxbp5l	46.5588457565672	0.290051079399088	4.43544079196782	0.00047664050507669	0.0100255535997902	syntaxin binding protein 5L [Source:RGD Symbol;Acc:1311561]	Alkaptonuria; Primary Lymphedema with Myelodysplasia; genetic disease
8	58996887	59063401	66515	+	3121	ENSRNOG00000009029	56064	Nptn	113.068819693222	0.267848759757065	4.43377365514848	0.000478235947990948	0.0100255535997902	neuroplastin [Source:RGD Symbol;Acc:620296]	colorectal cancer; hypertension; Developmental Disease; Myocardial Ischemia; Tay-Sachs Disease; Bloom Syndrome; Schizophrenia; Bardet-Biedl Syndrome; genetic disease
19	48198209	48216575	18367	+	6388	ENSRNOG00000017431	307907	RGD1304884	47.2761366032511	0.213740591496296	4.43411102932728	0.000477912641807951	0.0100255535997902	similar to RIKEN cDNA 6430548M08 [Source:RGD Symbol;Acc:1304884]
4	128739313	129243777	504465	+	3677	ENSRNOG00000070575	500266	Tafa1	12.2225933843046	0.834132200901085	4.43048758858799	0.000481396722328055	0.0100516144598717	protein FAM19A1 [Source:RGD Symbol;Acc:11412621]	genetic disease
17	40240378	40252851	12474	+	743	ENSRNOG00000018415	291135	Acot13	11.4332402179162	0.511508963479116	4.42969123796471	0.000482165922509381	0.0100516144598717	acyl-CoA thioesterase 13 [Source:RGD Symbol;Acc:1306513]	genetic disease
19	27131262	27239236	107975	+	4348	ENSRNOG00000017879	361388	Gab1	15.4295123931194	-0.46885336108923	-4.42873757733249	0.000483088724639511	0.0100516144598717	GRB2-associated binding protein 1 [Source:RGD Symbol;Acc:1311085]	Experimental Liver Cirrhosis; autosomal recessive nonsyndromic deafness 26; Helicobacter Infections; sensorineural hearing loss; genetic disease; Polycystic Ovary Syndrome
4	179560579	179567548	6970	+	951	ENSRNOG00000001820	312849	Med21	8.98651384113606	0.433168709203117	4.4308623004212	0.000481035220325374	0.0100516144598717	mediator complex subunit 21 [Source:RGD Symbol;Acc:1309836]
19	35346814	35472699	125886	+	5460	ENSRNOG00000012937	291999	Wwp2	6.24173471535325	-0.255014253647966	-4.43091332754212	0.000480986013574823	0.0100516144598717	WW domain containing E3 ubiquitin protein ligase 2 [Source:RGD Symbol;Acc:1310091]	Spondyloepiphyseal Dysplasia, Nishimura Type; autosomal dominant dyskeratosis congenita 6; Knee Osteoarthritis; genetic disease
11	80328041	80364140	36100	-	2103	ENSRNOG00000001709	116563	Ap2m1	195.462256122839	0.252654387670735	4.42875818521643	0.000483068764491322	0.0100516144598717	adaptor related protein complex 2 subunit mu 1 [Source:RGD Symbol;Acc:620135]	Autosomal Dominant Intellectual Developmental Disorder 60; congenital disorder of glycosylation Id; Neurodevelopmental Disorders; genetic disease; 3-Methylcrotonyl CoA Carboxylase 1 Deficiency; Currarino syndrome; Autistic Disorder
15	22308946	22355335	46390	-	4519	ENSRNOG00000013804	60627	Exoc5	24.6850525386126	0.22038325869824	4.42796850337003	0.00048383422926599	0.0100546048539504	exocyst complex component 5 [Source:RGD Symbol;Acc:708408]	genetic disease; obstructive nephropathy
20	46153075	46187023	33949	+	3210	ENSRNOG00000037647	499474	Ostm1	25.3470171029686	0.225077952950794	4.42627206877442	0.000485482839601587	0.0100638303772498	osteoclastogenesis associated transmembrane protein 1 [Source:RGD Symbol;Acc:1564976]	Osteopetrosis; Charcot-Marie-Tooth disease type 4; autosomal recessive osteopetrosis 5; genetic disease
2	61137611	61200322	62712	+	5035	ENSRNOG00000011627	365703	Zfr	74.3285066994395	0.196948466705183	4.42671391493152	0.000485052896723753	0.0100638303772498	zinc finger RNA binding protein [Source:RGD Symbol;Acc:1311890]	Neurodevelopmental Disorders; Thyroid Neoplasms; Neoplasm Invasiveness; hereditary spastic paraplegia; Intellectual Disability; genetic disease
7	111804183	111806446	2264	+	1478	ENSRNOG00000017801	79255	Atf4	73.9554737250987	0.406259858296934	4.42374815753181	0.000487946243802789	0.010099699208989	activating transcription factor 4 [Source:RGD Symbol;Acc:621863]	genetic disease; prostatic hypertrophy; Spinal Cord Injuries; prostate carcinoma; Hypoxia; fatty liver disease; Borna Disease; invasive ductal carcinoma; Necrosis; Zika fever; pulmonary venoocclusive disease; adenylosuccinase lyase deficiency
12	20809089	20878505	69417	-	3574	ENSRNOG00000001439	685890	Srrm3	22.995719391191	0.330236897459848	4.42326208455966	0.000488422130767483	0.010099699208989	serine/arginine repetitive matrix 3 [Source:RGD Symbol;Acc:1587868]	genetic disease; Pleomorphic Xanthoastrocytoma; Chromosome 7q11.23 Deletion Syndrome, Distal, 1.2-MB
14	91462647	91492735	30089	+	1822	ENSRNOG00000005326	364208	Cnrip1	32.9485631902757	0.404725245178891	4.42173437399637	0.000489920921257785	0.010105677472068	cannabinoid receptor interacting protein 1 [Source:RGD Symbol;Acc:1308373]	genetic disease
11	35445815	35459973	14159	+	2817	ENSRNOG00000001629	288233	Get1	18.7463168466773	0.260734715442977	4.42204743794578	0.00048961340081027	0.010105677472068	guided entry of tail-anchored proteins factor 1 [Source:RGD Symbol;Acc:735104]	Experimental Liver Cirrhosis; Autistic Disorder; genetic disease
14	41485031	41495590	10560	-	1035	ENSRNOG00000002343	29545	Uchl1	478.4003854603	0.307356498992472	4.4206716748411	0.000490966277759043	0.0101147528591838	ubiquitin C-terminal hydrolase L1 [Source:RGD Symbol;Acc:3928]	peripheral nervous system disease; lung non-small cell carcinoma; genetic disease; Diaphragmatic Hernia; Deglutition Disorders; retinal disease; Esophageal Neoplasms; hepatocellular carcinoma; HYPERGLYCINEMIA, LACTIC ACIDOSIS, AND SEIZURES; hereditary spastic paraplegia 79A; neuroaxonal dystrophy; Parkinson's disease; Gallbladder Neoplasms; Parkinson's Disease 5; Alzheimer's Disease; hereditary s…
10	98664216	98674351	10136	+	5072	ENSRNOG00000002793	54305	Sstr2	4.26576226060575	0.600268493482044	4.41418299050532	0.000497398768810368	0.0101783442657344	somatostatin receptor 2 [Source:RGD Symbol;Acc:3763]	genetic disease; pancreatic cancer; Experimental Diabetes Mellitus; paraganglioma; neuroendocrine tumor; Brain Injuries; Status Epilepticus
3	54554733	54562238	7506	+	3241	ENSRNOG00000007979	295663	Phospho2	7.5565028377126	0.481495850623155	4.41413171669606	0.000497449940495054	0.0101783442657344	phosphatase, orphan 2 [Source:RGD Symbol;Acc:1359274]	genetic disease
12	27674050	27678276	4227	-	2007	ENSRNOG00000000938	84509	Ran	76.4236359961112	0.28796762927806	4.4145729724446	0.000497009739823136	0.0101783442657344	RAN, member RAS oncogene family [Source:RGD Symbol;Acc:620367]	type 1 diabetes mellitus; Osteoarthritis; Animal Mammary Neoplasms; Experimental Mammary Neoplasms; Sciatic Neuropathy; Keloid; Carcinoma; human immunodeficiency virus infectious disease
11	68677871	68687022	9152	-	1633	ENSRNOG00000024924	192229	Cep19	23.9255246234537	0.286276985123603	4.41351567859682	0.000498065172851313	0.0101783442657344	centrosomal protein 19 [Source:RGD Symbol;Acc:621352]	genetic disease; Schizophrenia; chromosome 3q29 microdeletion syndrome; Autistic Disorder; Bardet-Biedl Syndrome; Morbid Obesity and Spermatogenic Failure
20	18065628	18187592	121965	-	3533	ENSRNOG00000000275	294565	Fam13c	17.0604564789017	0.27865562000394	4.41596820835798	0.000495620460526436	0.0101783442657344	family with sequence similarity 13, member C [Source:RGD Symbol;Acc:1310149]	genetic disease; prostate cancer
16	6446709	6455535	8827	+	3751	ENSRNOG00000019097	306257	Bap1	37.8713120558828	0.228231177627864	4.41562856776554	0.000495958284826681	0.0101783442657344	Brca1 associated protein 1 [Source:RGD Symbol;Acc:1311938]	Ewing sarcoma; Stomach Neoplasms; lipoma; Leukemia; Mesothelioma; Meningioma; Uveal Melanoma; Genetic Predisposition to Disease; extrahepatic bile duct adenocarcinoma; mucoepidermoid carcinoma; neuroendocrine tumor; Adrenocortical Carcinoma; Kidney Neoplasms; Multiple Myeloma; basal cell carcinoma; paraganglioma; congenital disorder of glycosylation In; Nevi and Melanomas; Prostatic Neoplasms; re…
19	39718347	39823824	105478	-	3454	ENSRNOG00000019326	292027	Cfdp1	15.6876424001831	0.203027545441425	4.41326343646888	0.000498317309634353	0.0101783442657344	craniofacial development protein 1 [Source:RGD Symbol;Acc:735080]	genetic disease; macular corneal dystrophy; paraplegia
1	21197075	21237279	40205	-	2932	ENSRNOG00000015670	60466	Stx7	39.7347089566224	0.300997306516452	4.41112390041318	0.000500461210239041	0.010209653114376	syntaxin 7 [Source:RGD Symbol;Acc:619747]	genetic disease
1	196950771	196983625	32855	-	5116	ENSRNOG00000019861	361677	Tollip	21.8892918579544	0.198270897325668	4.40893244057923	0.000502666923960813	0.0102421450799235	toll interacting protein [Source:RGD Symbol;Acc:1304676]	neuronal ceroid lipofuscinosis; IMMUNODEFICIENCY 39; Idiopathic Pulmonary Fibrosis; developmental and epileptic encephalopathy; early infantile epileptic encephalopathy; Delta-Beta Thalassemia; genetic disease; Segawa Syndrome, Autosomal Recessive; chronic obstructive pulmonary disease
10	60043002	60116978	73977	+	3789	ENSRNOG00000003121	303311	Rtn4rl1	24.4891906151068	0.45275915280588	4.40804653528375	0.000503561411818514	0.0102478734088474	reticulon 4 receptor-like 1 [Source:RGD Symbol;Acc:727812]	genetic disease
18	23038378	23046332	7955	-	2011	ENSRNOG00000017333	64440	Syt4	72.313279560791	0.279647977449475	4.4066825519365	0.000504941793859797	0.010263464101958	synaptotagmin 4 [Source:RGD Symbol;Acc:68397]	Intellectual Disability; genetic disease; melanoma; visual epilepsy
7	131789839	131819661	29823	-	3711	ENSRNOG00000033059	100361647	Galnt6	5.20438275005011	-0.840015188097806	-4.40511217242122	0.000506535848061482	0.0102708749386059	polypeptide N-acetylgalactosaminyltransferase 6 [Source:RGD Symbol;Acc:2319726]	genetic disease
1	34867089	34899425	32337	+	3352	ENSRNOG00000017826	290947	Mtrr	7.61058983065385	0.31216124830136	4.40541035514913	0.000506232774575493	0.0102708749386059	5-methyltetrahydrofolate-homocysteine methyltransferase reductase [Source:RGD Symbol;Acc:1308671]	Down Syndrome; acute myeloid leukemia; Homocystinuria; Temporomandibular Joint Disorders; ulcerative colitis; Drug-Related Side Effects and Adverse Reactions; acute lymphoblastic leukemia; Anencephaly; Multiple Myeloma; Meningioma; pancreatic cancer; hepatocellular carcinoma; abdominal aortic aneurysm; nervous system disease; heart disease; gastrointestinal stromal tumor; Hyperhomocysteinemia; my…
4	90149070	90154178	5109	-	2144	ENSRNOG00000063537	NULL	NA	2.12395189727426	0.65867875280446	4.40202497059476	0.00050968461535067	0.0103221946100351	NA
14	19440941	19441965	1025	-	153	ENSRNOG00000068298	NULL	NA	131.760503157073	0.300539870498949	4.3990316326594	0.000512756765231687	0.0103718402342506	NA
5	95766118	95920499	154382	-	7676	ENSRNOG00000007894	29365	Mpdz	26.1225598856785	0.392594775622209	4.39820092932485	0.000513612693013077	0.0103765911425181	multiple PDZ domain crumbs cell polarity complex component [Source:RGD Symbol;Acc:3105]	Congenital Hydrocephalus 2, with or without Brain or Eye Anomalies; Nonsyndromic Deafness; Autism Spectrum Disorder; genetic disease; Hydrocephalus
1	205817378	205837807	20430	+	4924	ENSRNOG00000019873	293722	B3gat3	21.8394079594035	0.236654086173127	4.39735546064864	0.000514485335060591	0.0103816678480584	beta-1,3-glucuronyltransferase 3 [Source:RGD Symbol;Acc:1311968]	Intellectual Disability; leukocyte adhesion deficiency 3; genetic disease; Larsen-like syndrome B3GAT3 type; retinitis pigmentosa; Craniofacial Abnormalities
1	95096266	95158836	62571	-	6610	ENSRNOG00000020014	308572	Myh14	7.63704927100811	-0.439572400770708	-4.39420040490483	0.000517755204098272	0.0104224746386433	myosin heavy chain 14 [Source:RGD Symbol;Acc:1306821]	Nonsyndromic Sensorineural Hearing Loss; Peripheral Neuropathy, Myopathy, Hoarseness, and Hearing Loss; genetic disease; Autosomal Dominant Deafness 4; Prostatic Neoplasms; autosomal dominant nonsyndromic deafness 4A; Charcot-Marie-Tooth Disease; sensorineural hearing loss; Hearing Loss
18	56440505	56459153	18649	+	3366	ENSRNOG00000018914	307382	Napg	48.9324872742104	0.303998086963189	4.39447498454671	0.000517469789965566	0.0104224746386433	NSF attachment protein gamma [Source:RGD Symbol;Acc:1310109]	genetic disease; chromosome 18p deletion syndrome; Intellectual Disability; dystonia
12	10426777	10508750	81974	-	8753	ENSRNOG00000025155	304286	Lmtk2	32.9502749288047	0.323043260925156	4.39132504919914	0.000520753704848412	0.0104702200970003	lemur tyrosine kinase 2 [Source:RGD Symbol;Acc:1598332]	Prostatic Neoplasms; genetic disease; Pleomorphic Xanthoastrocytoma
10	74128712	74130339	1628	-	1628	ENSRNOG00000023683	25495	Nog	3.36517835315465	0.653903688351209	4.39052124173732	0.000521595109562854	0.0104745325607887	noggin [Source:RGD Symbol;Acc:3183]	esophageal atresia/tracheoesophageal fistula; Spinal Cord Injuries; Conductive Hearing Loss; type 2 diabetes mellitus; Alzheimer's Disease; hyperopia; Multiple Synostoses Syndrome 1; relapsing-remitting multiple sclerosis; Joubert Syndrome 1; Stapes Ankylosis with Broad Thumbs and Toes; Huntington's Disease; proximal symphalangism 1; tarsal carpal coalition syndrome; brachydactyly type B2; Cleft …
17	40031506	40059030	27525	+	2370	ENSRNOG00000069115	NULL	NA	0.258675502559001	-1.73539099286803	-4.389658012661	0.000522500263625118	0.0104801133309105	NA
10	82394648	82496504	101857	+	6047	ENSRNOG00000022771	303501	Arhgap23	27.6548190787832	-0.34943140410034	-4.38817122991602	0.000524063023487363	0.0104862814328465	Rho GTPase activating protein 23 [Source:RGD Symbol;Acc:1309742]	Polycystic Ovary Syndrome; genetic disease
10	62373080	62374209	1130	-	1130	ENSRNOG00000063978	NULL	NA	40.8719878309509	0.312309427363032	4.38857816983703	0.000523634813759407	0.0104862814328465	NA
5	76022001	76161894	139894	+	6000	ENSRNOG00000024501	54293	Rgs3	10.5304649831709	-0.484390389173939	-4.38722939674222	0.000525055458074107	0.0104923914104133	regulator of G-protein signaling 3 [Source:RGD Symbol;Acc:3566]	bladder disease; lesion of sciatic nerve; genetic disease; Experimental Liver Cirrhosis
10	79990161	80022118	31958	-	5095	ENSRNOG00000004276	360606	Itga3	10.7128682577262	-0.325984576688424	-4.38669033314578	0.000525624348247303	0.0104923914104133	integrin subunit alpha 3 [Source:RGD Symbol;Acc:1310333]	Experimental Diabetes Mellitus; Cardiomegaly; Hyperalgesia; Glomerulonephritis; Junctional Epidermolysis Bullosa 7, with Interstitial Lung Disease and Nephrotic Syndrome; Penoscrotal Transposition; respiratory failure; Anemia; Myocardial Infarction; osteogenesis imperfecta type 1; gastroesophageal reflux disease; Bronchopulmonary Dysplasia; genetic disease; Nephrotic Syndrome; phimosis; Eczema
20	4843599	4848714	5116	-	2493	ENSRNOG00000067213	NULL	NA	0.238631351917627	-1.24026091585673	-4.3857563368727	0.000526611515407702	0.0104995527439521	uncharacterized LOC120098897 [Source:RGD Symbol;Acc:41315246]
7	129953318	129957341	4024	-	3616	ENSRNOG00000059605	25113	Ddn	144.327708600996	0.469741841706909	4.38455197580493	0.00052788723781536	0.0105124433485328	dendrin [Source:RGD Symbol;Acc:2497]	genetic disease
13	77728250	77747664	19415	+	908	ENSRNOG00000003150	100359982	Mpc2	62.429028132658	0.38614378238178	4.38290807654271	0.000529633644416475	0.010534665393941	mitochondrial pyruvate carrier 2 [Source:RGD Symbol;Acc:1563422]	parathyroid carcinoma; immunodeficiency 25; gastrointestinal stromal tumor; genetic disease
1	85336618	85350067	13450	+	5883	ENSRNOG00000020762	53982	Zfp260	13.9539575314301	0.325919302976775	4.38085919045628	0.000531818564191841	0.0105655464572144	zinc finger protein 260 [Source:RGD Symbol;Acc:621205]	genetic disease
20	4099806	4101368	1563	-	1364	ENSRNOG00000000432	406168	Fkbpl	6.40669163488808	0.529357951744964	4.37898352557149	0.000533826841891391	0.010592849019384	FKBP prolyl isomerase like [Source:RGD Symbol;Acc:1303227]	JMP syndrome; Breast Neoplasms; genetic disease
10	35881268	35892265	10998	-	1830	ENSRNOG00000047396	497900	Rmnd5b	9.97631099893233	0.313151164155962	4.37799296393507	0.000534890565052852	0.0106013660271685	required for meiotic nuclear division 5 homolog B [Source:RGD Symbol;Acc:1559511]	Experimental Liver Cirrhosis; genetic disease; autosomal recessive dyskeratosis congenita 1; autosomal recessive dyskeratosis congenita 2; Dyskeratosis Congenita; Ehlers-Danlos syndrome spondylodysplastic type 2; Sotos Syndrome; Ehlers-Danlos syndrome dermatosparaxis type
17	58220071	58304822	84752	+	4466	ENSRNOG00000017593	81522	Mtr	9.06306595822027	-0.30544551390312	-4.37714035367438	0.000535807883271767	0.0106069645896975	5-methyltetrahydrofolate-homocysteine methyltransferase [Source:RGD Symbol;Acc:621283]	acute lymphoblastic leukemia; Intellectual Disability; inherited metabolic disorder; Cleft Palate; spina bifida; follicular lymphoma; Vitamin B 12 Deficiency; Multiple Myeloma; Folate-Sensitive Neural Tube Defects; pancreatic cancer; genetic disease; Retinoblastoma; hematopoietic system disease; type 2 diabetes mellitus; IgA glomerulonephritis; Autistic Disorder; hypertension; Drug-Related Side E…
2	61348030	61376049	28020	+	2521	ENSRNOG00000012186	78961	Golph3	31.5488649542957	0.314085902677576	4.37652528851221	0.000536470626680723	0.0106075162492089	golgi phosphoprotein 3 [Source:RGD Symbol;Acc:621226]	genetic disease; Neurodevelopmental Disorders; Developmental Disabilities
14	96991859	97005267	13409	+	3029	ENSRNOG00000009642	29374	Cct4	44.636652027447	0.350407956946333	4.37491726833154	0.000538207259007437	0.010616725954541	chaperonin containing TCP1 subunit 4 [Source:RGD Symbol;Acc:727937]	genetic disease; Schizophrenia; hereditary sensory neuropathy
10	72392551	72416342	23792	+	7497	ENSRNOG00000007496	287607	Mtmr4	21.841558472065	0.289801887817283	4.3750981729384	0.000538011598758837	0.010616725954541	myotubularin related protein 4 [Source:RGD Symbol;Acc:1310306]	malignant mesothelioma; Fanconi Anemia, Complementation Group O; genetic disease; Joubert Syndrome 1; Muscular Atrophy; arterial blood pressure trait
7	110676775	110707177	30403	+	7623	ENSRNOG00000026212	362958	Micall1	6.68297560037411	-0.544332398914178	-4.37165702993699	0.000541745917549399	0.0106516949883442	MICAL-like 1 [Source:RGD Symbol;Acc:1305415]	myoclonic dystonia 26; adenylosuccinase lyase deficiency; Neurodegeneration with Brain Iron Accumulation 2A; Emery-Dreifuss muscular dystrophy; genetic disease
10	36402153	36417388	15236	+	2018	ENSRNOG00000005828	287280	Skp1	150.680657030823	0.381287825842333	4.37152240382825	0.000541892550879376	0.0106516949883442	S-phase kinase-associated protein 1 [Source:RGD Symbol;Acc:1359648]	genetic disease; Neurodevelopmental Disorders; Hereditary Neoplastic Syndromes; Keratoconus 1; familial adenomatous polyposis 1
5	74648392	74662628	14237	-	3288	ENSRNOG00000069187	298032	Inip	4.30274977682657	0.322214378132348	4.37262874791526	0.000540688734938782	0.0106516949883442	INTS3 and NABP interacting protein [Source:RGD Symbol;Acc:1307983]	genetic disease
11	2565484	2573031	7548	+	4717	ENSRNOG00000000718	288353	Cggbp1	15.1203302013399	0.312497535924297	4.36743696224781	0.000546361721770872	0.0107269232048739	CGG triplet repeat binding protein 1 [Source:RGD Symbol;Acc:1308129]	genetic disease
1	172854658	172905824	51167	-	3445	ENSRNOG00000016679	499254	Tmc7	5.03149396035869	-0.368796969901359	-4.366618054085	0.000547262070347744	0.0107319890509039	transmembrane channel-like 7 [Source:RGD Symbol;Acc:1564267]	genetic disease
3	117807092	117847722	40631	-	2936	ENSRNOG00000021230	296161	Ubox5	5.09269587010475	-0.309140527261331	-4.36316037895304	0.000551080363424955	0.0107941977867575	U-box domain containing 5 [Source:RGD Symbol;Acc:1305440]	Huntington's Disease-Like 1; genetic disease; Inosine Triphosphatase Deficiency; Pantothenate Kinase-Associated Neurodegeneration
1	80792000	80807714	15715	-	1942	ENSRNOG00000046112	687118	Dedd2	9.94710404332438	0.355910344790238	4.36177209058689	0.000552621094902688	0.0108117017021477	death effector domain containing 2 [Source:RGD Symbol;Acc:1588968]	Carpenter Syndrome 2; Maple Syrup Urine Disease; syndromic intellectual disability; Schizophrenia; genetic disease; congenital hypoplastic anemia; craniosynostosis; Diamond-Blackfan Anemia
2	219236952	219266107	29156	-	2355	ENSRNOG00000023322	362040	Ostc	10.0605871228789	0.369340731393716	4.36106363276238	0.000553409042033761	0.0108144541219884	oligosaccharyltransferase complex non-catalytic subunit [Source:RGD Symbol;Acc:1560708]	genetic disease
3	136133428	136179345	45918	-	3558	ENSRNOG00000004753	499903	Napb	137.162571324494	0.375443000716825	4.35937766582735	0.000555288796537068	0.0108385107623146	NSF attachment protein beta [Source:RGD Symbol;Acc:1589649]	Alzheimer's Disease; developmental and epileptic encephalopathy 1; Down Syndrome; prostate cancer; Developmental and Epileptic Encephalopathy 107; genetic disease
3	144279096	144323572	44477	+	4281	ENSRNOG00000047028	83513	Mmp24	10.4153776437708	0.384371056133506	4.35848793020413	0.000556283429115376	0.0108452549984361	matrix metallopeptidase 24 [Source:RGD Symbol;Acc:620202]	genetic disease; Neoplasm Metastasis
15	34778473	34905114	126642	+	5559	ENSRNOG00000013707	305938	Spata13	7.442745905253	-0.552260386243801	-4.35730802916177	0.000557605245815465	0.0108583548334321	spermatogenesis associated 13 [Source:RGD Symbol;Acc:1307364]	Schizophrenia; genetic disease
14	77511901	77517996	6096	+	2044	ENSRNOG00000006033	171569	Spon2	1.95541634084349	-0.54904223371344	-4.35635371397518	0.00055867669161148	0.0108665543229856	spondin 2 [Source:RGD Symbol;Acc:708584]	Cherubism; Prostatic Neoplasms; abnormal vascular wound healing; Neointima; genetic disease; Carotid Artery Injuries
8	73177810	73214261	36452	-	1890	ENSRNOG00000059702	300822	Tex9	6.19759361729169	-0.357628020810366	-4.35501431645583	0.000560184034022778	0.0108832033028518	testis expressed 9 [Source:RGD Symbol;Acc:1304772]	colorectal cancer; Visceral Heterotaxy 9, Autosomal; Bloom Syndrome; genetic disease
7	53423130	53456370	33241	-	2851	ENSRNOG00000007048	171337	Rap1b	27.8378184646791	0.28991508483562	4.3481657093161	0.000567956589468266	0.0110213922146757	RAP1B, member of RAS oncogene family [Source:RGD Symbol;Acc:620577]	Experimental Diabetes Mellitus
4	71201038	71210228	9191	-	4020	ENSRNOG00000017149	500102	Fam131b	32.7863738765401	0.267556417664723	4.34643315629067	0.000569940290911297	0.0110470561259234	family with sequence similarity 131, member B [Source:RGD Symbol;Acc:1560653]	genetic disease; Myotonia; myotonia congenita, autosomal recessive; Thomsen disease
15	28072781	28077440	4660	-	916	ENSRNOG00000013386	29425	Psmb5	53.3990855077813	0.275546460602329	4.34416406667974	0.000572549017231521	0.0110847612745125	proteasome 20S subunit beta 5 [Source:RGD Symbol;Acc:61879]	Lysinuric Protein Intolerance; Specific Granule Deficiency; Myocardial Ischemia; brain-lung-thyroid syndrome; genetic disease
9	75495814	75703225	207412	-	7592	ENSRNOG00000014182	301509	Tns1	7.65798727176057	-0.532300453278729	-4.34341587801792	0.000573411866758235	0.0110886174418942	tensin 1 [Source:RGD Symbol;Acc:68427]	genetic disease; Neurodevelopmental Disorders
1	205498084	205517450	19367	+	3953	ENSRNOG00000018086	83500	Slc22a8	3.06528807871179	-0.894896609488252	-4.33988090988057	0.000577506577147315	0.0111047206122411	solute carrier family 22 member 8 [Source:RGD Symbol;Acc:632286]	fatty liver disease; Chemical and Drug Induced Liver Injury; Experimental Liver Cirrhosis; Liver Cirrhosis; leukocyte adhesion deficiency 3; Intellectual Disability; genetic disease; human influenza
8	110459383	110505252	45870	+	4327	ENSRNOG00000020891	501059	Kif9	3.19657590529529	-0.553569716550542	-4.34188320164019	0.000575183578836179	0.0111047206122411	kinesin family member 9 [Source:RGD Symbol;Acc:1565187]	genetic disease; Luscan-Lumish Syndrome; Progressive Microcephaly with Seizures and Cerebral and Cerebellar Atrophy
1	79415017	79429403	14387	-	2808	ENSRNOG00000029399	78958	Bcam	5.54534195252985	-0.381863711405914	-4.33982828103387	0.00057756776466588	0.0111047206122411	basal cell adhesion molecule (Lutheran blood group) [Source:RGD Symbol;Acc:68378]	genetic disease
8	19181615	19185217	3603	+	2381	ENSRNOG00000069661	500954	Ubl5	16.0996205124562	0.339305404875255	4.3410081032034	0.000576197664810871	0.0111047206122411	ubiquitin-like 5 [Source:RGD Symbol;Acc:1564644]	Autistic Disorder; genetic disease
18	30250613	30322311	71699	+	4776	ENSRNOG00000013562	291609	Ndfip1	69.0106243009347	0.312417978501048	4.3408523770965	0.000576378315495696	0.0111047206122411	Nedd4 family interacting protein 1 [Source:RGD Symbol;Acc:1310053]	Neurodevelopmental Disorders; Stroke; familial adenomatous polyposis 1; Hereditary Neoplastic Syndromes; genetic disease
2	16840837	16843760	2924	-	1376	ENSRNOG00000030237	100188937	Cox7c	42.4627449087397	0.39550490055141	4.33680616765809	0.000581092477408744	0.0111379359121804	cytochrome c oxidase subunit 7C [Source:RGD Symbol;Acc:2300145]	Neurodevelopmental Disorders; Alzheimer's Disease; obesity
3	58216423	58270275	53853	-	4810	ENSRNOG00000018485	311730	Gpr155	11.8765988169775	0.256586580499449	4.33663292628304	0.00058129519484207	0.0111379359121804	G protein-coupled receptor 155 [Source:RGD Symbol;Acc:1309162]	split hand-foot malformation 5; genetic disease; Hepatomegaly; Autistic Disorder
1	43727794	43804977	77184	+	4894	ENSRNOG00000016919	245926	Scaf8	25.7359641245636	-0.186392458910006	-4.33707976918461	0.000580772471195836	0.0111379359121804	SR-related CTD-associated factor 8 [Source:RGD Symbol;Acc:708362]	Autism Spectrum Disorder; genetic disease
8	19160352	19183607	23256	-	18462	ENSRNOG00000064355	313782	Fbxl12	4.80925764934355	-0.570191498313678	-4.33437255788435	0.00058394678323481	0.0111605011814679	F-box and leucine-rich repeat protein 12 [Source:RGD Symbol;Acc:1305528]	genetic disease; Autistic Disorder
10	83728318	83735705	7388	-	3430	ENSRNOG00000009329	252917	Nr1d1	14.4752477459458	-0.524095416661538	-4.33392199024365	0.000584476809539408	0.0111605011814679	nuclear receptor subfamily 1, group D, member 1 [Source:RGD Symbol;Acc:628827]	Chemical and Drug Induced Liver Injury; alcoholic liver cirrhosis; Cholestasis; congenital nongoitrous hypothyroidism 6; hypertrophic cardiomyopathy 25; genetic disease; brain small vessel disease; Hypothyroidism; portal hypertension; fatty liver disease; type 2 diabetes mellitus; Hyperthyroidism
2	93095498	93100312	4815	+	3353	ENSRNOG00000062882	155437	Hey1	7.96094300160276	0.288196491291437	4.33505514519704	0.000583144755302154	0.0111605011814679	hes-related family bHLH transcription factor with YRPW motif 1 [Source:RGD Symbol;Acc:621403]	Autism Spectrum Disorder; pulmonary hypertension; genetic disease; Carotid Artery Injuries; hemangiopericytoma; amyotrophic lateral sclerosis; glioblastoma; pancreatic ductal carcinoma; Hemangioblastoma; Primitive Neuroectodermal Tumors; Diabetes Mellitus; Breast Neoplasms; Ureteral Obstruction; Lung Neoplasms; malignant astrocytoma; Oligodendroglioma; Atherosclerosis
4	57871110	57874557	3448	+	1505	ENSRNOG00000070930	100361568	Hilpda	2.58145558681734	0.516508104091004	4.3306695740467	0.000588317404123454	0.0111703180762054	hypoxia inducible lipid droplet-associated [Source:RGD Symbol;Acc:2319900]	colorectal cancer; Lung Neoplasms; hepatocellular carcinoma; genetic disease; lung metastasis; Pleomorphic Xanthoastrocytoma
4	79651378	79654054	2677	-	1882	ENSRNOG00000010452	25309	Cycs	44.0525576105763	0.398409899654824	4.33065579750296	0.000588333726781226	0.0111703180762054	cytochrome c, somatic, pseudogene 9 [Source:RGD Symbol;Acc:2322845]
6	105483191	105700934	217744	+	5510	ENSRNOG00000009318	299208	Ttll5	20.9706477081104	-0.370120041318351	-4.33172466645434	0.000587068688074343	0.0111703180762054	tubulin tyrosine ligase like 5 [Source:RGD Symbol;Acc:1563583]	genetic disease; Cone-Rod Dystrophy 19; retinitis pigmentosa; cone-rod dystrophy; Choroidal sclerosis; fundus dystrophy; Intellectual Disability; juvenile rheumatoid arthritis
3	21110679	21179933	69255	-	12915	ENSRNOG00000009196	311909	Rc3h2	20.6342823438499	0.215737527159651	4.33233440812644	0.000586348285418433	0.0111703180762054	ring finger and CCCH-type domains 2 [Source:RGD Symbol;Acc:1304833]	genetic disease
19	10180100	10195503	15404	+	4211	ENSRNOG00000016234	307649	Ciapin1	11.2447415828918	0.203963492942582	4.33124036308036	0.000587641531111971	0.0111703180762054	cytokine induced apoptosis inhibitor 1 [Source:RGD Symbol;Acc:1549737]	Bardet-Biedl Syndrome; early infantile epileptic encephalopathy; developmental and epileptic encephalopathy; genetic disease
8	49441984	49460071	18088	+	2604	ENSRNOG00000008058	266681	Tmprss5	3.84567477265908	-0.93198480964489	-4.32727128276324	0.000592357801557162	0.0112085097943568	transmembrane serine protease 5 [Source:RGD Symbol;Acc:628625]	genetic disease; Chromosome 11, Partial Trisomy 11q; Intellectual Disability
5	13161648	13225560	63913	-	7227	ENSRNOG00000006833	312927	Rb1cc1	29.1185197624127	0.232956302640022	4.32783940408974	0.000591680365825907	0.0112085097943568	RB1-inducible coiled-coil 1 [Source:RGD Symbol;Acc:1309346]	Breast Neoplasms; breast cancer; Autistic Disorder; Breast Cancer, Familial; genetic disease; Schizophrenia; Breast Adenocarcinoma
8	57922290	57933781	11492	+	1734	ENSRNOG00000018816	252934	Cox5a	34.8827475021907	0.228702738571632	4.32764424536723	0.000591912986508818	0.0112085097943568	cytochrome c oxidase subunit 5A [Source:RGD Symbol;Acc:620607]	genetic disease; Schizophrenia; colorectal cancer; Mitochondrial Complex IV Deficiency, Nuclear Type 20; Bloom Syndrome
1	34825894	34850138	24245	-	1041	ENSRNOG00000047406	361192	RGD1308544	4.76883816830985	0.577699530809012	4.32558020463707	0.000594378959333293	0.0112340312811546	cilia and flagella associated protein 90 [Source:RGD Symbol;Acc:1308544]
10	83434710	83436488	1779	-	1349	ENSRNOG00000007227	360617	Mien1	11.9113173507134	0.338528982903212	4.32452399292185	0.000595644904318532	0.0112361357981238	migration and invasion enhancer 1 [Source:RGD Symbol;Acc:1306682]	genetic disease; hypertrophic cardiomyopathy 25
16	17603946	17607398	3453	-	1293	ENSRNOG00000066630	498600	Fam32a	33.3956140033304	0.250702675358714	4.32436533288273	0.000595835307465748	0.0112361357981238	family with sequence similarity 32, member A [Source:RGD Symbol;Acc:1561287]	genetic disease
2	91935414	92030033	94620	+	12215	ENSRNOG00000067004	NULL	NA	2.89674553316842	-0.76389392286168	-4.32338785458019	0.000597009721929393	0.011245590117245	NA
6	27838802	27848653	9852	-	1242	ENSRNOG00000047143	58950	Fkbp1b	11.84713397372	0.48761167732372	4.32145093439917	0.000599343869955082	0.0112768438955062	FKBP prolyl isomerase 1B [Source:RGD Symbol;Acc:61835]	Ventricular Fibrillation; Spinal Cord Injuries; Graves Disease; Cardiac Arrhythmias; congestive heart failure; genetic disease; cardiomyopathy; catecholaminergic polymorphic ventricular tachycardia
16	74647153	74738173	91021	-	5569	ENSRNOG00000012561	306618	Arhgef10	11.5081015369502	-0.568361529691621	-4.31887146217804	0.000602466825641409	0.0112847709897048	Rho guanine nucleotide exchange factor 10 [Source:RGD Symbol;Acc:1565043]	myopathy; neuronal ceroid lipofuscinosis; axonal neuropathy; Slowed Nerve Conduction Velocity, Autosomal Dominant; Charcot-Marie-Tooth Disease; genetic disease; Autism Spectrum Disorder
2	53236368	53384714	148347	+	3459	ENSRNOG00000043094	690163	Oxct1	53.3527688190085	0.266116147113992	4.3198029652126	0.000601337146301474	0.0112847709897048	3-oxoacid CoA transferase 1 [Source:RGD Symbol;Acc:1584008]	carbohydrate metabolic disorder; genetic disease; obesity; Osteoporosis; Experimental Diabetes Mellitus; type 2 diabetes mellitus; Neurodevelopmental Disorders; Burns; Succinyl-CoA:3-oxoacid CoA transferase deficiency
3	14979853	15083065	103213	+	6158	ENSRNOG00000047356	311860	Abl1	14.9009678851681	-0.252204577842786	-4.31891309929292	0.00060241628402628	0.0112847709897048	ABL proto-oncogene 1, non-receptor tyrosine kinase [Source:RGD Symbol;Acc:1584969]	acute lymphoblastic leukemia; Musculoskeletal Abnormalities; Breast Neoplasms; stomach cancer; Esophageal Neoplasms; Ureteral Obstruction; Osteoporosis; Alzheimer's Disease; Liver Neoplasms; genetic disease; depressive disorder; Experimental Neoplasms; Adenocarcinoma; congenital heart disease; Niemann-Pick disease; lung non-small cell carcinoma; Failure to Thrive; Neurodevelopmental Disorders; Me…
10	45379515	45394094	14580	+	4323	ENSRNOG00000003948	54265	Llgl1	17.7675833643264	-0.238330043800088	-4.32052499271031	0.000600462996741034	0.0112847709897048	LLGL scribble cell polarity complex component 1 [Source:RGD Symbol;Acc:3012]	Common Variable Immunodeficiency 2; genetic disease; Birt-Hogg-Dube syndrome; Breast Neoplasms; Autistic Disorder; Potocki-Lupski Syndrome; Hydrocephalus; Joubert Syndrome 1
13	49327260	49332271	5012	+	5012	ENSRNOG00000071154	NULL	NA	0.25828903535097	-1.62617217246297	-4.31388216967548	0.000608554586294991	0.0113657653101988	NA
5	67614036	67669700	55665	+	3204	ENSRNOG00000010332	313211	Nipsnap3b	3.39373652808782	0.437500290212388	4.31455840956684	0.000607725795361897	0.0113657653101988	nipsnap homolog 3A (C. elegans) [Source:RGD Symbol;Acc:1583223]	genetic disease
7	133451453	133456516	5064	+	1139	ENSRNOG00000012985	300257	Pfdn5	25.6477510878369	0.373701830297467	4.3131021896277	0.000609511953431778	0.0113657653101988	prefoldin subunit 5 [Source:RGD Symbol;Acc:1311436]
2	183544499	183552785	8287	-	1871	ENSRNOG00000021170	310674	Plekho1	7.24948351381503	0.362235199968309	4.31355491795134	0.000608956076167368	0.0113657653101988	pleckstrin homology domain containing O1 [Source:RGD Symbol;Acc:1311487]	parathyroid carcinoma; genetic disease; IMMUNODEFICIENCY 42; MHC class II deficiency; severe congenital neutropenia 3; Bipolar Disorder; severe congenital neutropenia 5; gastrointestinal stromal tumor
4	124869552	125214824	345273	-	8020	ENSRNOG00000012364	312563	Prickle2	36.7278022275091	0.260636254974449	4.30922267928271	0.000614296662395929	0.0114422169847393	prickle planar cell polarity protein 2 [Source:RGD Symbol;Acc:1306723]	benign epilepsy with centrotemporal spikes; Liver Neoplasms; progressive myoclonus epilepsy 5; Epilepsy; autosomal dominant intellectual developmental disorder; genetic disease; Sensory Ataxic Neuropathy, Dysarthria, and Ophthalmoparesis; Myoclonic Epilepsies; pre-malignant neoplasm; progressive myoclonus epilepsy
10	105758410	105762913	4504	+	1563	ENSRNOG00000036695	303746	Mrpl12	15.3649559871937	0.39684773550583	4.30685786761756	0.000617232049634997	0.0114713160014478	mitochondrial ribosomal protein L12 [Source:RGD Symbol;Acc:1588559]	combined oxidative phosphorylation deficiency 45; Animal Disease Models; genetic disease; lung adenocarcinoma
18	52539917	52554461	14545	+	2080	ENSRNOG00000022429	291580	Minar2	34.9815361881879	-0.277103584896836	-4.30725786120221	0.000616734542072556	0.0114713160014478	membrane integral NOTCH2 associated receptor 2 [Source:RGD Symbol;Acc:1312005]	familial adenomatous polyposis 1; Parkinson's disease; Autosomal Recessive Nonsyndromic Deafness 120; Neurodevelopmental Disorders; Hereditary Neoplastic Syndromes
8	116309882	117625423	1315542	-	3698	ENSRNOG00000025881	680726	Rbms3	9.67512756044847	-0.41329070627666	-4.3062202734197	0.00061802592957498	0.0114733080348208	RNA binding motif, single stranded interacting protein 3 [Source:RGD Symbol;Acc:1588240]	genetic disease; Exfoliation Syndrome
3	22753253	22756243	2991	-	1682	ENSRNOG00000014272	296709	Rpl35	42.5250409365494	0.360973570069499	4.3050812185755	0.000619446783185384	0.0114846310098052	ribosomal protein L35 [Source:RGD Symbol;Acc:1303007]	Diamond-Blackfan Anemia 19; genetic disease
13	71429961	71538890	108930	+	2055	ENSRNOG00000042492	360860	Cop1	30.8269204235249	0.258535242911977	4.30452675756237	0.000620139622704125	0.0114846310098052	COP1, E3 ubiquitin ligase [Source:RGD Symbol;Acc:1304773]	Autistic Disorder; parathyroid carcinoma; 1q24 Deletion Syndrome; abnormal circadian regulation of systemic arterial blood pressure; Antithrombin III Deficiency; salt-sensitive hypertension; gastrointestinal stromal tumor; genetic disease
2	102484574	102526047	41474	-	3957	ENSRNOG00000031406	310288	Hps3	8.49166117918873	0.25342848596752	4.30408038145175	0.00062069797712797	0.0114846310098052	HPS3, biogenesis of lysosomal organelles complex 2 subunit 1 [Source:RGD Symbol;Acc:1310548]	Hermansky-Pudlak Syndrome 3; prostate cancer; hemorrhagic disease; aceruloplasminemia; Hermansky-Pudlak syndrome; Neurodegeneration with brain iron accumulation; Hermansky-Pudlak Syndrome 2; genetic disease; platelet storage pool deficiency; Glycogen Storage Disease XV
3	18585172	18638402	53231	+	3568	ENSRNOG00000018991	296654	Gsn	31.4839668265251	-0.793978764494836	-4.30282602344936	0.000622269754001337	0.011488268563375	gelsolin [Source:RGD Symbol;Acc:1303089]	Amyloidosis; middle cerebral artery infarction; pulmonary artery disease; Weight Gain; Familial Amyloidosis; Thromboembolism; genetic disease; Basal Ganglia Hemorrhage; Arterial Thrombosis; Postoperative Atrial Fibrillation; Acute Liver Failure; Cerebral Infarction; Pre-Eclampsia; Osteoporosis; Cardiomegaly; gas gangrene; Finnish type amyloidosis; Myocardial Infarction; PRETERM INTRAVENTRICULAR H…
3	21337855	21414949	77095	-	3520	ENSRNOG00000010150	84476	Strbp	68.4479654271767	0.192115592247691	4.30285636935214	0.00062223168105388	0.011488268563375	spermatid perinuclear RNA binding protein [Source:RGD Symbol;Acc:620673]	Animal Disease Models; lung adenocarcinoma; genetic disease
11	40712022	40737937	25916	+	1699	ENSRNOG00000001689	363760	Arl6	21.3226838197651	0.26534463922327	4.30167272169528	0.000623718487913483	0.0115023051832875	ADP-ribosylation factor like GTPase 6 [Source:RGD Symbol;Acc:1305535]	Eye Abnormalities; retinitis pigmentosa; cone-rod dystrophy; Bardet-Biedl Syndrome 3; Bardet-Biedl Syndrome; genetic disease; Retinitis Pigmentosa 55; Bardet-Biedl syndrome 1
13	47395595	47437879	42285	-	8924	ENSRNOG00000026087	304823	Igfn1	0.233117571229032	-1.36600558601268	-4.29515668754366	0.000631968619342636	0.0115362735508102	immunoglobulin-like and fibronectin type III domain containing 1 [Source:RGD Symbol;Acc:1565384]	gastrointestinal stromal tumor; Hypokalemic Periodic Paralysis, Type 1; parathyroid carcinoma; genetic disease; Familial Adult Myoclonic Epilepsy, 5
10	14260269	14273019	12751	-	3710	ENSRNOG00000017893	106146145	Baiap3	24.1886527844857	-0.96121052150269	-4.29642380357513	0.000630355607744955	0.0115362735508102	BAI1-associated protein 3 [Source:RGD Symbol;Acc:10059729]	genetic disease; Epilepsy; Tuberous Sclerosis 2; idiopathic generalized epilepsy; Long QT Syndrome; short-rib thoracic dysplasia 9 with or without polydactyly
5	131374542	131408728	34187	+	3450	ENSRNOG00000019484	116509	Slc6a9	33.580677788493	-0.578427944268276	-4.29529243948337	0.000631795608679837	0.0115362735508102	solute carrier family 6 member 9 [Source:RGD Symbol;Acc:621243]	early infantile epileptic encephalopathy; GLYCINE ENCEPHALOPATHY WITH NORMAL SERUM GLYCINE; Charcot-Marie-Tooth disease dominant intermediate C; prostate cancer; amphetamine abuse; developmental and epileptic encephalopathy; glycine encephalopathy; genetic disease
10	63438222	63589730	151509	-	4918	ENSRNOG00000008704	303330	Tmem97	12.9011811314765	0.42192362873616	4.29482323807392	0.000632393793296068	0.0115362735508102	transmembrane protein 97 [Source:RGD Symbol;Acc:1307423]	genetic disease
15	3918615	3921656	3042	+	1687	ENSRNOG00000006898	688912	Mrps16	8.65973733834938	0.400413928243928	4.29735350547207	0.000629174790838449	0.0115362735508102	mitochondrial ribosomal protein S16 [Source:RGD Symbol;Acc:1582995]	combined oxidative phosphorylation deficiency; Combined Oxidative Phosphorylation Deficiency 2; genetic disease
7	9124332	9130762	6431	+	1446	ENSRNOG00000018212	299617	Abhd17a	31.8907301093859	0.305322608206312	4.29554281519656	0.000631476641215148	0.0115362735508102	abhydrolase domain containing 17A, depalmitoylase [Source:RGD Symbol;Acc:1359682]	genetic disease; cyclic hematopoiesis; progressive myoclonus epilepsy 9; Neurodevelopmental Disorders
2	233641932	233674846	32915	+	1450	ENSRNOG00000055257	113922	Selenof	81.2250262706501	0.284697891409528	4.29800383640699	0.00062835014626704	0.0115362735508102	selenoprotein F [Source:RGD Symbol;Acc:621291]	genetic disease
14	33005839	33054335	48497	-	6648	ENSRNOG00000002244	25267	Pdgfra	19.8603346955084	-0.247440760142476	-4.29694643034417	0.000629691539898872	0.0115362735508102	platelet derived growth factor receptor alpha [Source:RGD Symbol;Acc:3284]	Seminoma; gastrointestinal stromal tumor; pancreatic cancer; melanoma; myeloid sarcoma; brain stem glioma; Endometrioid Carcinomas; Craniopharyngioma; Experimental Liver Cirrhosis; spina bifida; Cleft Palate; Medulloblastoma; Stroke; myeloid leukemia; Uterine Neoplasms; prostate adenocarcinoma; Fetal Death; lung squamous cell carcinoma; colon carcinoma; myeloproliferative neoplasm; Experimental A…
6	47903914	47924795	20882	-	3143	ENSRNOG00000006364	298942	Dld	39.320238468098	0.238058275171043	4.29476735199461	0.000632465080951767	0.0115362735508102	dihydrolipoamide dehydrogenase [Source:RGD Symbol;Acc:735073]	Leigh Disease; Pleomorphic Xanthoastrocytoma; pyruvate decarboxylase deficiency; Maple Syrup Urine Disease; genetic disease; Congenital Infantile Lactic Acidosis due to LAD Deficiency; Lissencephaly 5; Subacute Necrotizing Encephalopathy of Leigh, Infantile
12	39477568	39499628	22061	+	2495	ENSRNOG00000001139	360819	Suds3	28.03959495412	0.21252304903279	4.29882023586423	0.000627316482326582	0.0115362735508102	SDS3 homolog, SIN3A corepressor complex component [Source:RGD Symbol;Acc:1305986]	genetic disease
1	205731837	205733603	1767	-	1153	ENSRNOG00000019570	114117	Gng3	36.2187045631332	0.324042019894667	4.29008248397869	0.000638470308792593	0.0116105008898982	G protein subunit gamma 3 [Source:RGD Symbol;Acc:620805]	proximal symphalangism; congenital generalized lipodystrophy type 2; Delayed Hypersensitivity; genetic disease; Diabetes Mellitus; breast carcinoma; Intellectual Disability; leukocyte adhesion deficiency 3
2	203804936	203840433	35498	+	3177	ENSRNOG00000013719	295394	Dph5	2.8483861882332	0.269099408882061	4.29000720507438	0.00063856727764159	0.0116105008898982	diphthamide biosynthesis 5 [Source:RGD Symbol;Acc:1307867]	Neurodevelopmental Disorder with Short Stature, Prominent Forehead, and Feeding Difficulties; genetic disease; Maple Syrup Urine Disease; Epilepsy
18	23215962	23244314	28353	-	2945	ENSRNOG00000017091	291709	Slc25a46	27.3666186884189	0.236767972391939	4.28996686783584	0.000638619243345491	0.0116105008898982	solute carrier family 25, member 46 [Source:RGD Symbol;Acc:1305072]	Charcot-Marie-Tooth Disease Type 6B; genetic disease; Spastic Ataxia; Pontocerebellar Hypoplasia Type 1E; familial adenomatous polyposis 1; Hereditary Neoplastic Syndromes; Neurodevelopmental Disorders; Charcot-Marie-Tooth Disease; Charcot-Marie-Tooth disease type 6; Optic Atrophy
7	111312427	111325283	12857	-	1517	ENSRNOG00000015583	300078	Dnal4	17.9610580307247	0.316091491192617	4.28924734313366	0.00063954691905924	0.0116143594520457	dynein, axonemal, light chain 4 [Source:RGD Symbol;Acc:1309099]	MIRROR MOVEMENTS 3; adenylosuccinase lyase deficiency; genetic disease
19	52807934	52822267	14334	-	5475	ENSRNOG00000019169	292100	RGD1562218	4.6029537357602	0.232810636274779	4.28872459657366	0.000640221753371686	0.0116143594520457	similar to human chromosome 1 open reading frame 131 [Source:RGD Symbol;Acc:1562218]	genetic disease; gastrointestinal stromal tumor; congenital disorder of glycosylation type IIq; parathyroid carcinoma
13	92663968	92696183	32216	+	3431	ENSRNOG00000003310	289318	Tmem63a	6.22761219296702	-0.899654020692977	-4.28652479999022	0.000643069532698587	0.0116468964382873	transmembrane protein 63a [Source:RGD Symbol;Acc:1306829]	gastrointestinal stromal tumor; Stomach Neoplasms; parathyroid carcinoma; Disease Progression; Hypomyelinating Leukodystrophy 19; Neutropenia; leukodystrophy; genetic disease
6	7580703	7589399	8697	-	2179	ENSRNOG00000015215	56725	Cript	13.2327138534199	0.294700603948075	4.28626287703056	0.000643409469268567	0.0116468964382873	CXXC repeat containing interactor of PDZ3 domain [Source:RGD Symbol;Acc:621545]	SHORT STATURE WITH MICROCEPHALY AND DISTINCTIVE FACIES; isolated growth hormone deficiency type IA; genetic disease; Lynch syndrome
9	58350246	58530707	180462	-	6808	ENSRNOG00000010188	501145	Satb2	0.869511647916939	1.43847621555234	4.2796166732069	0.000652096890357048	0.0117496640662352	SATB homeobox 2 [Source:RGD Symbol;Acc:1562369]	Developmental Disease; Neurodevelopmental Disorders; Colorectal Neoplasms; dystonia; isolated cleft palate; Autism Spectrum Disorder; Craniofacial Abnormalities; genetic disease; lung small cell carcinoma; Cleft Palate; Neoplastic Cell Transformation; Developmental Disabilities; cerebellar ataxia; Intellectual Disability
3	13100343	13117048	16706	-	1234	ENSRNOG00000026636	311840	Urm1	1.52884073273057	-1.1482873581105	-4.28031072565513	0.000651184105864807	0.0117496640662352	ubiquitin related modifier 1 [Source:RGD Symbol;Acc:1306599]
8	42707962	42779707	71746	-	7493	ENSRNOG00000031126	300653	Tecta	0.406054344847851	-0.835996646543523	-4.27989811396867	0.000651726595671836	0.0117496640662352	tectorin alpha [Source:RGD Symbol;Acc:1309824]	Immunodeficiency 19; Deafness; Hearing Loss; sensorineural hearing loss; CD3epsilon deficiency; autosomal dominant nonsyndromic deafness 16; immunodeficiency 18; autosomal dominant nonsyndromic deafness 12; Chromosome 11, Partial Trisomy 11q; Dwarfism; genetic disease; Schizophrenia; autosomal recessive nonsyndromic deafness; autosomal recessive nonsyndromic deafness 21; Nonsyndromic Sensorineura…
18	40050624	40171954	121331	-	7147	ENSRNOG00000004033	361324	Sema6a	14.8107737470929	-0.469477457150099	-4.27816573768543	0.000654009311802651	0.0117496640662352	semaphorin 6A [Source:RGD Symbol;Acc:1305493]	genetic disease; familial adenomatous polyposis 1; Neurodevelopmental Disorders; Hereditary Neoplastic Syndromes; DELAYED PUBERTY, SELF-LIMITED; Autistic Disorder
5	148205998	148217080	11083	-	2212	ENSRNOG00000010873	298557	Pithd1	34.005466349152	0.354692023258717	4.27934408152327	0.000652455746915327	0.0117496640662352	PITH domain containing 1 [Source:RGD Symbol;Acc:1308048]	genetic disease; 3-Hydroxy-3-Methylglutaryl-CoA Lyase Deficiency
11	68817740	68851885	34146	-	2522	ENSRNOG00000001746	689116	Ncbp2	14.863172625023	0.338622843071836	4.27917256416097	0.00065268164628091	0.0117496640662352	nuclear cap binding protein subunit 2 [Source:RGD Symbol;Acc:1596188]	chromosome 3q29 microdeletion syndrome; genetic disease; Autistic Disorder; Schizophrenia
1	26856530	27015871	159342	+	4360	ENSRNOG00000014004	498995	Ncoa7	28.6204418048371	0.282565622415029	4.27820890636616	0.000653952330315533	0.0117496640662352	nuclear receptor coactivator 7 [Source:RGD Symbol;Acc:1566426]	Prostatic Neoplasms; genetic disease
5	110824501	110887787	63287	+	5550	ENSRNOG00000026226	313370	Hook1	18.5194868488577	0.307552011389536	4.27471524167453	0.000658580300706162	0.0118190759013948	hook microtubule-tethering protein 1 [Source:RGD Symbol;Acc:1309987]	genetic disease; Intellectual Disability
9	56579201	56589662	10462	-	2262	ENSRNOG00000014525	63868	Hspd1	62.8851874207885	0.280663720755266	4.27393160838961	0.000659622941316956	0.0118250859479868	heat shock protein family D (Hsp60) member 1 [Source:RGD Symbol;Acc:621314]	Acute Coronary Syndrome; Hydrocephalus; Coronary Artery Disease; Experimental Autoimmune Orchitis; Autistic Disorder; calcification of aortic valve; Endotoxemia; Transplant Rejection; Cystic Fibrosis; hypertension; hereditary spastic paraplegia 10; aphthous stomatitis; Hypoxia; cardiomyopathy; Subarachnoid Hemorrhage; hypomyelinating leukodystrophy 4; Down Syndrome; Glucose Intolerance; Experimen…
11	82927725	82932823	5099	-	1131	ENSRNOG00000001880	303794	Dgcr6	29.6483193932839	0.30607600159214	4.27146751032482	0.000662912464888696	0.0118713198964205	DiGeorge syndrome critical region gene 6 [Source:RGD Symbol;Acc:1309390]	Autism Spectrum Disorder; velocardiofacial syndrome; Schizophrenia; primary immunodeficiency disease; DiGeorge Syndrome; hyperprolinemia type 1; IMMUNODEFICIENCY 51; Neurodevelopmental Disorders; Megacolon; genetic disease; Autistic Disorder; Polyarteritis Nodosa, Childhood-Onset; Intellectual Disability; schizophrenia 4; Epilepsy
X	130028910	130033581	4672	-	562	ENSRNOG00000068694	NULL	NA	9.13364417702488	-0.740281626799875	-4.26866373956902	0.000666675812012475	0.0118750740587467	NA
2	183419819	183423313	3495	-	1418	ENSRNOG00000042717	365871	Ciart	5.38874600867169	-0.62137670925036	-4.27002561822068	0.000664845122098573	0.0118750740587467	circadian associated repressor of transcription [Source:RGD Symbol;Acc:1566380]	IMMUNODEFICIENCY 42; severe congenital neutropenia 5; parathyroid carcinoma; genetic disease; severe congenital neutropenia 3; MHC class II deficiency; gastrointestinal stromal tumor
15	4316059	4417183	101125	+	14120	ENSRNOG00000048980	80850	Gng2	18.8126485279196	0.329866029370098	4.26871730458921	0.00066660371075795	0.0118750740587467	G protein subunit gamma 2 [Source:RGD Symbol;Acc:69268]	genetic disease
14	67267801	67347383	79583	+	3327	ENSRNOG00000005261	305424	Fbxl5	34.5929887089426	0.240372412090063	4.26997196431858	0.000664917148593077	0.0118750740587467	F-box and leucine-rich repeat protein 5 [Source:RGD Symbol;Acc:1306887]	prostate cancer; Joubert Syndrome 1; genetic disease
3	156202967	156211705	8739	-	4052	ENSRNOG00000009207	114210	Spata2	11.8082680539025	0.208536280947882	4.26942260592295	0.000665655080904119	0.0118750740587467	spermatogenesis associated 2 [Source:RGD Symbol;Acc:620754]	genetic disease
16	75855265	75970804	115540	+	4815	ENSRNOG00000017671	29372	Rasa3	21.5086913178745	0.28325421962875	4.2675392545848	0.000668191264593828	0.011889392597267	RAS p21 protein activator 3 [Source:RGD Symbol;Acc:69365]	Dwarfism; aplastic anemia; Factor X Deficiency; genetic disease
12	41376755	41381336	4582	-	1439	ENSRNOG00000001199	117241	Pop5	9.06731431200973	0.402017161359575	4.26693803512253	0.000669002961187463	0.0118911717824682	POP5 homolog, ribonuclease P/MRP subunit [Source:RGD Symbol;Acc:1311819]	genetic disease
5	16494276	16524569	30294	-	3486	ENSRNOG00000008872	312946	Tmem68	11.3541844881998	0.326651540613913	4.26520166415132	0.000671352860557353	0.0119202588673669	transmembrane protein 68 [Source:RGD Symbol;Acc:1309006]	genetic disease
13	103491037	103494910	3874	+	2610	ENSRNOG00000004749	58976	Slc30a1	12.8673612941167	-0.235674519476994	-4.26367616199317	0.000673424331971017	0.0119443457946622	solute carrier family 30 member 1 [Source:RGD Symbol;Acc:61918]	gastrointestinal stromal tumor; genetic disease; parathyroid carcinoma
9	2087437	2114429	26993	-	5237	ENSRNOG00000046834	24232	C3	6.34762458700067	-0.774882764436827	-4.26187393601675	0.000675879970148252	0.0119513434186299	complement C3 [Source:RGD Symbol;Acc:2232]	Hematuria; Penetrating Wounds; Conjunctivitis; Sciatic Neuropathy; congenital hemolytic anemia; IgA glomerulonephritis; human influenza; hepatocellular carcinoma; sickle cell anemia; Reperfusion Injury; Pre-Eclampsia; Retinal Degeneration; Myocardial Infarction; lung disease; Erythema Nodosum; melanoma; Experimental Arthritis; Glomerulonephritis; Pneumonia; Sjogren's Syndrome; ulcerative colitis;…
5	160719951	160731336	11386	+	2317	ENSRNOG00000017895	24333	Eno1	189.781398224001	0.271225462745094	4.26181181292712	0.000675964779183939	0.0119513434186299	enolase 1 [Source:RGD Symbol;Acc:2553]	Animal Disease Models; Animal Mammary Neoplasms; lung non-small cell carcinoma; chromosome 1p36 deletion syndrome; perinatal necrotizing enterocolitis; rheumatoid arthritis; Alzheimer's Disease; Carcinoma; Esophageal Neoplasms; hepatocellular carcinoma; lung adenocarcinoma; squamous cell carcinoma; Neurodevelopmental Disorders; Breast Neoplasms; Osteoarthritis; genetic disease; Acute Coronary Syn…
20	43697237	43711476	14240	-	1712	ENSRNOG00000000585	81640	Amd1	56.7156494365011	0.262776656201266	4.26262174569399	0.000674859928750294	0.0119513434186299	adenosylmethionine decarboxylase 1 [Source:RGD Symbol;Acc:2104]	Overweight; genetic disease; developmental and epileptic encephalopathy 87; prostate cancer; lung non-small cell carcinoma
13	92173544	92227213	53670	-	5447	ENSRNOG00000071066	689499	Stum	45.8022392744404	0.455629280456293	4.25852145709157	0.000680472249629428	0.0119988918213695	stum, mechanosensory transduction mediator homolog [Source:RGD Symbol;Acc:1592263]	gastrointestinal stromal tumor; parathyroid carcinoma
7	50958888	50986809	27922	-	2988	ENSRNOG00000003985	299800	Tmem19	5.79940998834224	0.38849783800216	4.25571270821926	0.000684344219347889	0.0119988918213695	transmembrane protein 19 [Source:RGD Symbol;Acc:735209]	genetic disease
16	69460462	69521711	61250	-	3925	ENSRNOG00000019490	29502	Slc20a2	17.053308821144	-0.36078166003031	-4.25578001535261	0.000684251171500268	0.0119988918213695	solute carrier family 20 member 2 [Source:RGD Symbol;Acc:3699]	basal ganglia disease; torsion dystonia 6; genetic disease; vascular dementia; Calcinosis; IMMUNODEFICIENCY 15; Idiopathic Basal Ganglia Calcification 1; Immunodeficiency 15B; basal ganglia calcification
1	219337985	219407760	69776	+	6985	ENSRNOG00000012782	309400	Cemip2	5.80207720729424	0.315006168984471	4.25882344354089	0.00068005728233797	0.0119988918213695	cell migration inducing hyaluronidase 2 [Source:RGD Symbol;Acc:1307941]	genetic disease; Chronic Hepatitis B; Experimental Liver Cirrhosis; Hypertelorism
12	34198526	34207665	9140	+	1238	ENSRNOG00000031731	288667	Fam216a	25.0480939159981	0.274962995640142	4.25725770554478	0.000682211607211932	0.0119988918213695	family with sequence similarity 216, member A [Source:RGD Symbol;Acc:1310861]	genetic disease
5	129614137	129628766	14630	-	6389	ENSRNOG00000062943	500527	Lurap1	10.6440507902748	-0.252213109907	-4.25693611136775	0.000682654955125401	0.0119988918213695	leucine rich adaptor protein 1 [Source:RGD Symbol;Acc:1566001]	genetic disease; autosomal recessive limb-girdle muscular dystrophy type 2O
10	98707410	98728728	21319	-	2963	ENSRNOG00000002851	619573	Fam104a	9.78605440442663	0.240508411245945	4.25742698678813	0.000681978355058825	0.0119988918213695	family with sequence similarity 104, member A [Source:RGD Symbol;Acc:1563409]
3	19467335	19487178	19844	-	2477	ENSRNOG00000006763	311902	Rbm18	19.0740701366281	0.213629540907808	4.25567285207823	0.000684399324022333	0.0119988918213695	RNA binding motif protein 18 [Source:RGD Symbol;Acc:1307411]	genetic disease
7	490656	508084	17429	+	4650	ENSRNOG00000002642	362809	Ptges3	30.4133177579803	0.262719112556323	4.25330510930544	0.00068768107476665	0.0120437897245296	prostaglandin E synthase 3 [Source:RGD Symbol;Acc:1561913]	toxic encephalopathy; genetic disease; Hyperalgesia; Autism Spectrum Disorder; Experimental Arthritis; Atherosclerosis; Oligodendroglioma; breast cancer
X	78203204	78361943	158740	-	5020	ENSRNOG00000000161	24942	Chm	14.4953837136653	0.237746331256584	4.25250332827926	0.00068879599789034	0.0120506843274888	CHM Rab escort protein [Source:RGD Symbol;Acc:2340]	fundus dystrophy; Eye Abnormalities; Choroideremia; genetic disease; retinitis pigmentosa; Night Blindness; syndromic X-linked intellectual disability Lubs type; Autistic Disorder
6	123631250	123693965	62716	-	8158	ENSRNOG00000010711	299284	Dicer1	11.9026750593264	-0.268306130032959	-4.25166443082404	0.000689964507541623	0.0120585010376626	dicer 1 ribonuclease III [Source:RGD Symbol;Acc:1309381]	diffuse large B-cell lymphoma; Hereditary Neoplastic Syndromes; nephroblastoma; pineoblastoma; DiGeorge Syndrome; breast cancer; Global Developmental Delay, Lung Cysts, Overgrowth, and Wilms Tumor; Medulloblastoma; Pleuropulmonary Blastoma; middle cerebral artery infarction; Oligospermia; lung cancer; Liver Neoplasms; Infertility; supratentorial primitive neuroectodermal tumor; DICER1 syndrome; o…
5	66807011	66853242	46232	+	5273	ENSRNOG00000022325	362519	Smc2	8.11886457772885	0.327500369427043	4.24922158117354	0.000693378710504483	0.0121055083543458	structural maintenance of chromosomes 2 [Source:RGD Symbol;Acc:1305227]	Experimental Liver Cirrhosis; Lung Neoplasms; Intellectual Disability; Microsatellite Instability; colorectal cancer; genetic disease; colon adenocarcinoma
X	88347598	88350393	2796	-	2796	ENSRNOG00000029087	170914	Nap1l3	24.1994707637558	0.215769800744451	4.24766066019608	0.000695569321255625	0.0121310774734227	nucleosome assembly protein 1-like 3 [Source:RGD Symbol;Acc:620990]	developmental and epileptic encephalopathy 9; Autistic Disorder; genetic disease; syndromic X-linked intellectual disability Lubs type
13	77626307	77727512	101206	-	3504	ENSRNOG00000003078	289181	Dcaf6	31.0038341426178	0.239927190861279	4.245951192394	0.000697976503942559	0.0121603664524216	DDB1 and CUL4 associated factor 6 [Source:RGD Symbol;Acc:1561961]	male infertility; immunodeficiency 25; genetic disease; Prostatic Neoplasms; Hypercalciuria, Absorptive, 2; Cerebral Visual Impairment and Intellectual Disability; gastrointestinal stromal tumor; parathyroid carcinoma
13	89439420	89448862	9443	+	8002	ENSRNOG00000004423	64619	Zbtb18	26.5974958654199	0.637878958022631	4.24446373672311	0.00070007797329063	0.0121740418161847	zinc finger and BTB domain containing 18 [Source:RGD Symbol;Acc:621548]	developmental and epileptic encephalopathy 54; Developmental Disabilities; Intellectual Disability; parathyroid carcinoma; MEGALENCEPHALY-POLYMICROGYRIA-POLYDACTYLY-HYDROCEPHALUS SYNDROME 2; Senior-Loken Syndrome 7; Neurodevelopmental Disorders; autosomal dominant intellectual developmental disorder; autosomal dominant intellectual developmental disorder 22; genetic disease; gastrointestinal stro…
5	21812070	21995358	183289	+	11520	ENSRNOG00000006689	312974	Chd7	6.13703001916735	-0.527103643073006	-4.24384971240905	0.000700947344216524	0.0121740418161847	chromodomain helicase DNA binding protein 7 [Source:RGD Symbol;Acc:1311921]	primary ovarian insufficiency; Kallmann Syndrome; Autism Spectrum Disorder; scoliosis; IRIS COLOBOMA; 46,XY sex reversal; Amenorrhea; Atrioventricular Septal Defect; Growth Deficiency and Mental Retardation with Facial Dysmorphism; Developmental Disease; 3MC syndrome; genetic disease; CHARGE Syndrome; dilated cardiomyopathy; Kallmann Syndrome 5; Hypothyroidism; atrial heart septal defect; Intelle…
1	95953092	95965197	12106	-	2905	ENSRNOG00000020883	691002	Dhdh	5.65314519046989	-0.387505699884309	-4.24385302153966	0.000700942656009358	0.0121740418161847	dihydrodiol dehydrogenase [Source:RGD Symbol;Acc:1588686]	Prostatic Neoplasms; genetic disease; prostate cancer
5	137110279	137115120	4842	+	1603	ENSRNOG00000025424	319113	Yrdc	9.10817297552761	0.310111026050459	4.24200858565666	0.000703560723593004	0.0121940794292447	yrdC N(6)-threonylcarbamoyltransferase domain containing [Source:RGD Symbol;Acc:708492]	Charcot-Marie-Tooth disease dominant intermediate C; Galloway-Mowat Syndrome 10; genetic disease
3	13241217	13306046	64830	+	8446	ENSRNOG00000015396	64159	Sptan1	204.363630828802	0.202167975360601	4.24241580625256	0.000702981841487562	0.0121940794292447	spectrin, alpha, non-erythrocytic 1 [Source:RGD Symbol;Acc:621714]	developmental and epileptic encephalopathy 5; Landau-Kleffner Syndrome; Distal Hereditary Motor Neuronopathy Type 11; spinal muscular atrophy; benign epilepsy with centrotemporal spikes; Developmental Disease; Autism Spectrum Disorder; peripheral nervous system disease; Focal Epilepsy, with Speech Disorder and with or without Mental Retardation; microcephaly; developmental and epileptic encephalo…
9	75820770	75851471	30702	+	1710	ENSRNOG00000014289	301511	Arpc2	62.9066420826796	0.184415437211795	4.24042511731767	0.000705816318354081	0.0122204964218238	actin related protein 2/3 complex, subunit 2 [Source:RGD Symbol;Acc:1305848]	paroxysmal nonkinesigenic dyskinesia 1; colorectal adenocarcinoma; Neurodevelopmental Disorders; genetic disease; invasive ductal carcinoma; melanoma; Silicosis; ulcerative colitis; systemic scleroderma; cerebrotendinous xanthomatosis; alacrima, achalasia, and impaired intellectual development syndrome
6	3177897	4322710	1144814	+	9026	ENSRNOG00000050220	60391	Nrxn1	89.2921098771917	0.217233738346755	4.23846697479139	0.000708615825140749	0.0122562662592667	neurexin 1 [Source:RGD Symbol;Acc:628659]	Autistic Disorder; Ovarian Dysgenesis 3; Autism Spectrum Disorder; decreased body weight; Craniofacial Abnormalities; Language Development Disorders; Intellectual Disability; CHROMOSOME 2p16.3 DELETION SYNDROME; impaired discrimination learning; Neurodevelopmental Disorders; increased startle reflex; Multiple Abnormalities; obesity; Pitt-Hopkins Syndrome; hyperactivity; Pitt-Hopkins-Like Syndrome…
2	219893572	219967546	73975	-	2195	ENSRNOG00000011284	310849	Sgms2	2.0698891499227	-0.76274506623286	-4.23598158196267	0.000712185442896241	0.0122798703611046	sphingomyelin synthase 2 [Source:RGD Symbol;Acc:1305778]	3-Hydroxyacyl-CoA Dehydrogenase Deficiency; genetic disease; calvarial doughnut lesions with bone fragility
1	143825923	143849363	23441	-	1066	ENSRNOG00000017383	293103	Hikeshi	20.5744120566761	0.322965789694677	4.23638898545711	0.000711599060056036	0.0122798703611046	heat shock protein nuclear import factor hikeshi [Source:RGD Symbol;Acc:1359455]	Disease Progression; hypomyelinating leukodystrophy 13; Exudative vitreoretinopathy 1; Stomach Neoplasms; genetic disease; Intellectual Disability; melanoma
11	77764124	77770781	6658	-	4230	ENSRNOG00000001815	303831	Eif4a2	103.100123847099	0.288990244408238	4.23659989855261	0.000711295682658008	0.0122798703611046	eukaryotic translation initiation factor 4A2 [Source:RGD Symbol;Acc:1309225]	Neurodevelopmental Disorders; genetic disease; NEURODEVELOPMENTAL DISORDER WITH HYPOTONIA AND SPEECH DELAY, WITH OR WITHOUT SEIZURES; Neoplasm Metastasis; 3MC syndrome 1
3	105739174	105744697	5524	-	1878	ENSRNOG00000028910	311323	Ccdc9b	5.20234985122365	-0.609936208630242	-4.23353803194039	0.000715712841731849	0.0122915119949267	coiled-coil domain containing 9B [Source:RGD Symbol;Acc:1565536]	colorectal cancer; Bloom Syndrome
X	14348910	14353580	4671	+	3407	ENSRNOG00000005387	NULL	NA	15.0765378043452	-0.478721540741651	-4.23347554512137	0.000715803278134051	0.0122915119949267	RNA binding motif protein 3 [Source:RGD Symbol;Acc:620145]	Breast Neoplasms; Autistic Disorder; Neurodegeneration with Brain Iron Accumulation 5; X-linked severe congenital neutropenia; Experimental Liver Cirrhosis; X-Linked Epilepsy, with Variable Learning Disabilities and Behavior Disorders; genetic disease; Immune Dysregulation, Polyendocrinopathy, Enteropathy, X-Linked Syndrome; congenital disorder of glycosylation type IIm; syndromic X-linked intell…
4	159927139	159946029	18891	-	2727	ENSRNOG00000051816	502894	Tigar	8.99428383270815	0.373849427410769	4.2344499318629	0.000714394385091222	0.0122915119949267	TP53 induced glycolysis regulatory phosphatase [Source:RGD Symbol;Acc:1560038]	genetic disease; Nerve Degeneration; Hyperphosphatemic Familial Tumoral Calcinosis 1; Episodic Ataxia, Type 1; Lymphoproliferative Syndrome 2
5	135989465	136004762	15298	-	2076	ENSRNOG00000026610	595134	Akirin1	26.6197746151196	0.303883291776279	4.23469090310355	0.000714046394364767	0.0122915119949267	akirin 1 [Source:RGD Symbol;Acc:1585989]	Charcot-Marie-Tooth disease dominant intermediate C; genetic disease
1	12857666	12873003	15338	-	1814	ENSRNOG00000053347	361454	Ccdc28a	9.9136540700514	0.359315424876369	4.23261078976849	0.000717056024997299	0.0123003819975923	coiled-coil domain containing 28A [Source:RGD Symbol;Acc:1310326]	familial Behcet-like autoinflammatory syndrome; myoepithelioma; genetic disease
1	203029877	203045975	16099	+	4533	ENSRNOG00000020813	83838	Ltbp3	11.3741148753349	-0.391894400770039	-4.22715698890194	0.000725008469745437	0.0123630310839967	latent transforming growth factor beta binding protein 3 [Source:RGD Symbol;Acc:62057]	Growth Mental Deficiency Syndrome of Myhre; Mitral Valve Prolapse; Brachyolmia; Amelogenesis Imperfecta; Osteoarthritis, Hip; Kyphosis; Intellectual Disability; brachyolmia-amelogenesis imperfecta syndrome; Growth Disorders; Osteoarthritis; Recurrent Infections, with Encephalopathy, Hepatic Dysfunction, and Cardiovascular Malformations; Anodontia; Bardet-Biedl Syndrome; bone disease; Aicardi-Gout…
8	70763614	70821875	58262	-	2868	ENSRNOG00000057501	315789	Fam81a	29.8101211197926	0.370887636365307	4.22838334551531	0.000723212459286788	0.0123630310839967	family with sequence similarity 81, member A [Source:RGD Symbol;Acc:1311958]	Bloom Syndrome; genetic disease; colorectal cancer
4	133454555	133495486	40932	+	4850	ENSRNOG00000024647	297486	Ppp4r2	27.8260872870307	0.265214465713712	4.2269105445925	0.000725369938074359	0.0123630310839967	protein phosphatase 4, regulatory subunit 2 [Source:RGD Symbol;Acc:1307312]	genetic disease
3	15823144	15854643	31500	+	3617	ENSRNOG00000050834	687750	Fam102a	14.4419338283576	-0.249456944518659	-4.22655768596622	0.000725887807840602	0.0123630310839967	estrogen-induced osteoclastogenesis regulator 1 [Source:RGD Symbol;Acc:1597535]	early infantile epileptic encephalopathy; primary coenzyme Q10 deficiency 7; congenital disorder of glycosylation Iu; genetic disease; developmental and epileptic encephalopathy 31A; developmental and epileptic encephalopathy
X	145246460	145271220	24761	+	8774	ENSRNOG00000011562	309349	Slitrk2	9.55239855750568	0.241106172297488	4.2294372208752	0.000721672673559056	0.0123630310839967	SLIT and NTRK-like family, member 2 [Source:RGD Symbol;Acc:1561361]	Autistic Disorder; syndromic X-linked intellectual disability Lubs type; X-Linked Intellectual Developmental Disorder 111; genetic disease; Intellectual Disability
11	44616289	44651050	34762	-	4883	ENSRNOG00000001613	304010	Zbtb11	19.9002718889855	0.232168539372598	4.2269487623642	0.000725313870721273	0.0123630310839967	zinc finger and BTB domain containing 11 [Source:RGD Symbol;Acc:1308275]	autosomal recessive intellectual developmental disorder 69; gastrointestinal stromal tumor; genetic disease
16	58017231	58035545	18315	-	2415	ENSRNOG00000012329	290796	Saraf	54.4248063248954	0.231230111142633	4.22814890309275	0.0007235554513114	0.0123630310839967	store-operated calcium entry-associated regulatory factor [Source:RGD Symbol;Acc:1303011]	genetic disease
16	53196195	53344781	148587	-	1796	ENSRNOG00000013061	290783	Tusc3	78.3382224692143	0.337153498883045	4.22545263176671	0.000727512070704	0.0123654849209791	tumor suppressor candidate 3 [Source:RGD Symbol;Acc:1303318]	autosomal recessive intellectual developmental disorder 7; Nervous System Malformations; Neurodevelopmental Disorders; genetic disease; congenital disorder of glycosylation; Experimental Liver Cirrhosis; Intellectual Disability
5	57256220	57259920	3701	-	1293	ENSRNOG00000009535	298203	Stoml2	22.2879117005181	0.256410879766129	4.22561919204964	0.000727267015267528	0.0123654849209791	stomatin like 2 [Source:RGD Symbol;Acc:1308285]	primary ciliary dyskinesia; contact dermatitis; Acromesomelic Dysplasia, Maroteaux Type; galactosemia; frontotemporal dementia and/or amyotrophic lateral sclerosis-6; distal spinal muscular atrophy 2; hyperphosphatasia with impaired intellectual development syndrome 2; genetic disease
9	68614153	68737033	122881	+	5740	ENSRNOG00000013704	497840	Cps1	0.228573355341836	0.834997263885698	4.22231095197213	0.000732150137580221	0.0124236003572518	carbamoyl-phosphate synthase 1 [Source:RGD Symbol;Acc:2395]	Experimental Liver Neoplasms; hypertension; fatty liver disease; hepatocellular carcinoma; brain disease; pre-malignant neoplasm; Animal Hepatitis; Neonatal Pulmonary Hypertension; genetic disease; Acidoses; Experimental Liver Cirrhosis; Endotoxemia; CARBONIC ANHYDRASE VA DEFICIENCY, HYPERAMMONEMIA DUE TO; Intellectual Disability; primary pulmonary hypertension; Liver Failure; Coma; obesity; vasc…
1	205689160	205692686	3527	-	1396	ENSRNOG00000019439	117017	Polr2g	14.4696188997408	0.418289277171722	4.22212987181791	0.000732418383522446	0.0124236003572518	RNA polymerase II subunit G [Source:RGD Symbol;Acc:621284]	Chemical and Drug Induced Liver Injury; leukocyte adhesion deficiency 3; Intellectual Disability
4	68596729	68605428	8700	-	622	ENSRNOG00000026528	296995	Mrps33	25.836831048038	0.467292529189574	4.21791839477259	0.00073868546365928	0.0125139952533624	mitochondrial ribosomal protein S33 [Source:RGD Symbol;Acc:1309217]	genetic disease; Bipolar Disorder
6	41728946	41744400	15455	-	2044	ENSRNOG00000007237	25587	Id2	17.7782036279208	0.271138104204332	4.2175438448199	0.000739245470138176	0.0125139952533624	inhibitor of DNA binding 2 [Source:RGD Symbol;Acc:2859]	thyroid gland disease; genetic disease; acute myeloid leukemia; Spinal Cord Injuries; Vascular System Injuries; lung small cell carcinoma; Experimental Liver Cirrhosis; skin disease; Arsenic Poisoning; kidney pelvis morphology trait; kidney pelvis morphology trait
14	2340248	2373022	32775	-	1666	ENSRNOG00000023389	289440	Ephx4	7.6224512496402	0.581659694001362	4.21506403959319	0.000742964072312698	0.0125177560948183	epoxide hydrolase 4 [Source:RGD Symbol;Acc:1308891]	genetic disease
7	54349610	54380106	30497	-	8722	ENSRNOG00000007821	314862	Dyrk2	10.2448677626749	0.468601438397066	4.2144101513869	0.000743947786039274	0.0125177560948183	dual specificity tyrosine phosphorylation regulated kinase 2 [Source:RGD Symbol;Acc:1312039]	gastrointestinal stromal tumor; genetic disease
5	49336617	49345441	8825	-	989	ENSRNOG00000023035	297971	Smim8	7.52091940391603	0.435371344402145	4.21587685435864	0.000741743116589859	0.0125177560948183	small integral membrane protein 8 [Source:RGD Symbol;Acc:1305158]	genetic disease
1	73662576	73666026	3451	-	2563	ENSRNOG00000027514	361509	Ube2m	32.3546806929154	0.282135157208057	4.21525771996189	0.000742672952887356	0.0125177560948183	ubiquitin-conjugating enzyme E2M [Source:RGD Symbol;Acc:1307614]	genetic disease
1	257935644	258096846	161203	-	6840	ENSRNOG00000018019	307997	Hspa12a	39.1767976733583	0.268457847050103	4.21615040451844	0.000741332668067101	0.0125177560948183	heat shock protein family A (Hsp70) member 12A [Source:RGD Symbol;Acc:1305531]	genetic disease; substance-related disorder
8	107068480	107070914	2435	+	1070	ENSRNOG00000011138	29283	Rpl29	65.2451833506467	0.251057975180687	4.21440012496386	0.000743962880186411	0.0125177560948183	ribosomal protein L29 [Source:RGD Symbol;Acc:62069]	genetic disease
14	94296443	94340524	44082	-	7904	ENSRNOG00000004959	289820	Actr2	47.7354070251324	0.18580912688649	4.21379415498264	0.000744875709533289	0.0125205063932416	actin related protein 2 [Source:RGD Symbol;Acc:1310826]	Puromycin Aminonucleoside Nephrosis; genetic disease; Brain Injuries; lung disease; colorectal carcinoma
5	129218424	129258625	40202	+	5503	ENSRNOG00000010091	298425	Efcab14	19.2617098066917	-0.3456199878926	-4.21256650825076	0.000746728529650791	0.0125390354506587	EF-hand calcium binding domain 14 [Source:RGD Symbol;Acc:1310351]	genetic disease
9	81843604	82101525	257922	-	8236	ENSRNOG00000053200	301556	Dock10	23.5070855531559	-0.326410173354426	-4.21141360052635	0.000748472827511967	0.0125491598296924	dedicator of cytokinesis 10 [Source:RGD Symbol;Acc:1561963]	Neurodevelopmental Disorders; Experimental Liver Cirrhosis; genetic disease
8	108574388	108593156	18769	+	1972	ENSRNOG00000018502	315999	Mon1a	8.9727701881505	0.281922172971189	4.21117546467263	0.00074883363360087	0.0125491598296924	MON1 homolog A, secretory trafficking associated [Source:RGD Symbol;Acc:1308823]	genetic disease; primary ciliary dyskinesia; Aicardi-Goutieres Syndrome 1; developmental and epileptic encephalopathy; iron metabolism disease; early infantile epileptic encephalopathy
7	95726722	95741941	15220	-	5811	ENSRNOG00000066189	NULL	NA	1.78179243928257	-0.976708932505954	-4.21055470228018	0.000749775001125905	0.0125523454096309	NA
5	135974034	135979603	5570	-	818	ENSRNOG00000026646	362588	Ndufs5	36.522246099783	0.380722885886051	4.20988260672103	0.000750795573828869	0.0125568492968296	NADH:ubiquinone oxidoreductase subunit S5 [Source:RGD Symbol;Acc:1311081]	genetic disease; Charcot-Marie-Tooth disease dominant intermediate C
19	48721199	48727921	6723	+	2242	ENSRNOG00000017817	29445	Cox4i1	73.0206780395617	0.303202652969552	4.20855667468391	0.000752813146881193	0.0125761560678566	cytochrome c oxidase subunit 4i1 [Source:RGD Symbol;Acc:68374]	genetic disease; Mitochondrial Complex IV Deficiency, Nuclear Type 16; Persistent Fetal Circulation Syndrome; Protein-Energy Malnutrition
16	18900616	18920807	20192	+	4941	ENSRNOG00000019971	498606	Kxd1	21.8764748570119	0.271548941404977	4.20813537471173	0.000753455364132416	0.0125761560678566	ubiquitin A-52 residue ribosomal protein fusion product 1 [Source:RGD Symbol;Acc:68344]	Hermansky-Pudlak syndrome; colon carcinoma; genetic disease; Megalencephaly-Polymicrogyria-Polydactyly-Hydrocephalus Syndrome 1; Experimental Diabetes Mellitus; Brain Injuries; Diabetic Nephropathies
10	10567834	10572452	4619	+	1529	ENSRNOG00000003125	287061	Rogdi	64.5320186944967	0.186850813776905	4.20724777318767	0.000754810225756438	0.0125861968582221	rogdi atypical leucine zipper [Source:RGD Symbol;Acc:1560021]	Kohlschutter-Tonz syndrome; Autism Spectrum Disorder; short-rib thoracic dysplasia 9 with or without polydactyly; Rubinstein-Taybi Syndrome; Epilepsy; genetic disease; idiopathic generalized epilepsy
5	144061463	144089229	27767	+	18635	ENSRNOG00000010007	362612	Srsf4	7.05483691068795	-0.298582199538514	-4.20643288137668	0.000756056287273279	0.0125944052320658	serine and arginine rich splicing factor 4 [Source:RGD Symbol;Acc:1561347]	Down Syndrome; clear cell renal cell carcinoma; acute myeloid leukemia; colon adenocarcinoma; genetic disease
1	115880474	115884250	3777	+	3777	ENSRNOG00000010158	679875	Magel2	3.53721665320115	-0.702747155069529	-4.20048995831609	0.000765207310074461	0.012615789991658	MAGE family member L2 [Source:RGD Symbol;Acc:1583615]	disorder of sexual development; Intellectual Disability; Schizophrenia; Angelman Syndrome; Developmental Disease; Autism Spectrum Disorder; Schaaf-Yang syndrome; Autistic Disorder; chromosome 15q11.2 deletion syndrome; genetic disease; Epilepsy; Neurodevelopmental Disorders; Prader-Willi Syndrome
5	153320962	153363578	42617	-	7181	ENSRNOG00000008334	313663	Crocc	7.7929415027627	-0.54277041697495	-4.20261952491659	0.000761915257796557	0.012615789991658	ciliary rootlet coiled-coil, rootletin [Source:RGD Symbol;Acc:1305364]	genetic disease; chromosome 1p36 deletion syndrome; primary ovarian insufficiency
10	14741239	14743083	1845	+	599	ENSRNOG00000039350	NULL	NA	15.7894563266503	0.529935875976183	4.20397525994968	0.00075982697788775	0.012615789991658	G protein subunit gamma 13 [Source:RGD Symbol;Acc:1593806]	genetic disease; Epilepsy; short-rib thoracic dysplasia 9 with or without polydactyly; idiopathic generalized epilepsy; Tuberous Sclerosis 2
9	93209843	93213317	3475	-	685	ENSRNOG00000037402	NULL	NA	37.0320791661373	0.434664750737605	4.20367964413546	0.000760281826109968	0.012615789991658	COP9 signalosome subunit 9 [Source:RGD Symbol;Acc:1596701]	D-2-hydroxyglutaric aciduria 1; Bethlem Myopathy 1; Chromosome 2q37 Deletion Syndrome; Primary Hyperoxaluria Type 1; genetic disease; hereditary spastic paraplegia 30; Intellectual Disability
6	25502698	25510444	7747	-	2848	ENSRNOG00000008812	362711	Tmem214	14.119468650799	-0.326865902128961	-4.20159250645328	0.000763501098411193	0.012615789991658	transmembrane protein 214 [Source:RGD Symbol;Acc:1311324]	TATTON-BROWN-RAHMAN SYNDROME; genetic disease; Autistic Disorder; Contracture
1	204131501	204142823	11323	+	3404	ENSRNOG00000021147	64639	Bad	5.97740435233436	0.292067258976368	4.2042875802876	0.000759346728565037	0.012615789991658	BCL2-associated agonist of cell death [Source:RGD Symbol;Acc:620103]	renal cell carcinoma; Intermittent Claudication; hypertension; pancreatic cancer; Leukemia; Retina Reperfusion Injury; Chemical and Drug Induced Liver Injury; high grade glioma; Burns; colon cancer; endometrial cancer; glaucoma; Osteoarthritis; Cardiomegaly; type 2 diabetes mellitus; Diabetic Cardiomyopathies; Spinal Cord Reperfusion Injury; Sepsis; Brain Injuries; traumatic brain injury; obesity…
7	124639142	124658113	18972	-	4485	ENSRNOG00000022772	315259	Prickle1	15.1265171424398	0.258281789447394	4.20074829279405	0.000764807184930362	0.012615789991658	prickle planar cell polarity protein 1 [Source:RGD Symbol;Acc:735090]	Autism Spectrum Disorder; focal epilepsy; autosomal recessive Robinow syndrome; progressive myoclonus epilepsy; visual epilepsy; benign epilepsy with centrotemporal spikes; Epilepsy; progressive myoclonus epilepsy 1B; fetal akinesia deformation sequence syndrome 1; genetic disease; Intellectual Disability; velocardiofacial syndrome; temporal lobe epilepsy
10	87650556	87662818	12263	-	3184	ENSRNOG00000002748	360637	Ccdc43	5.64125838117538	0.254532274901403	4.20119032600059	0.000764123029770232	0.012615789991658	coiled-coil domain containing 43 [Source:RGD Symbol;Acc:1311929]	genetic disease
3	77236322	77248455	12134	+	2931	ENSRNOG00000014429	362162	Arfgap2	19.7477454061865	-0.198704026568696	-4.20328146293451	0.000760894924824933	0.012615789991658	ADP-ribosylation factor GTPase activating protein 2 [Source:RGD Symbol;Acc:1306177]	Stomach Neoplasms; hypertrophic cardiomyopathy; fetal akinesia deformation sequence syndrome 1; Disease Progression; congenital disorder of glycosylation type IIc; genetic disease; Intellectual Disability
12	32185485	32230158	44674	+	5671	ENSRNOG00000001064	304470	Sbno1	32.1982530774678	0.19427726667338	4.20032526508496	0.00076546250893993	0.012615789991658	strawberry notch homolog 1 [Source:RGD Symbol;Acc:1310005]	Knee Osteoarthritis; Schizophrenia; prostate cancer; genetic disease
9	76640319	76646395	6077	+	2769	ENSRNOG00000018586	363252	Retreg2	49.7948142904044	0.191779364487192	4.20020697267799	0.00076564586135631	0.012615789991658	reticulophagy regulator family member 2 [Source:RGD Symbol;Acc:1306844]	paroxysmal nonkinesigenic dyskinesia 1; genetic disease; myofibrillar myopathy 1; alacrima, achalasia, and impaired intellectual development syndrome; cerebrotendinous xanthomatosis; Neurodevelopmental Disorders; polydactyly
16	65904230	65909942	5713	-	2173	ENSRNOG00000056956	306547	Thap1	5.28950919216362	0.41418414067665	4.1984681842888	0.00076834614096712	0.0126478101707179	THAP domain containing 1 [Source:RGD Symbol;Acc:1307589]	Immunodeficiency 15B; dystonia; Idiopathic Basal Ganglia Calcification 1; torsion dystonia 6; congenital muscular dystrophy-dystroglycanopathy type A12; genetic disease; IMMUNODEFICIENCY 15
17	16389387	16392470	3084	-	2140	ENSRNOG00000016099	291023	Id4	25.9105897179756	-0.275104992669685	-4.19539995549884	0.000773134689931174	0.0127141086607973	inhibitor of DNA binding 4 [Source:RGD Symbol;Acc:631428]	Carcinoma; Stomach Neoplasms; Animal Mammary Neoplasms; Experimental Liver Cirrhosis; Neoplasm Invasiveness; Cholestasis; genetic disease; Experimental Mammary Neoplasms; Osteoporosis
7	130852138	130855744	3607	+	2388	ENSRNOG00000067873	NULL	NA	9.98420227523592	0.36672403068869	4.19409039848389	0.00077518774911544	0.0127353361968739	NA
7	119909633	119916543	6911	+	1449	ENSRNOG00000004659	362978	Creld2	8.85934864062201	0.560367942826047	4.19261476460482	0.000777507832831271	0.0127609045883545	cysteine-rich with EGF-like domains 2 [Source:RGD Symbol;Acc:1310614]	Autism Spectrum Disorder; metachromatic leukodystrophy; chromosome 22q13 duplication syndrome; congenital disorder of glycosylation Ig; Intellectual Disability; genetic disease; Phelan-McDermid syndrome
2	8040377	8050123	9747	-	2296	ENSRNOG00000014795	81808	Nr2f1	22.3948896772905	0.456925804891441	4.19112039067591	0.000779864591505832	0.0127870241362899	nuclear receptor subfamily 2, group F, member 1 [Source:RGD Symbol;Acc:621682]	Bosch-Boonstra-Schaaf Optic Atrophy Syndrome; ovarian cyst; Epilepsy; Neurodevelopmental Disorders; genetic disease; Hereditary Neoplastic Syndromes; Breast Neoplasms; Developmental Disabilities; familial adenomatous polyposis 1; Autism Spectrum Disorder
2	218219415	218302064	82650	-	4805	ENSRNOG00000053979	25313	Egf	1.81996230660538	-0.535096568532502	-4.18882306672317	0.000783501876503078	0.0128340679927583	epidermal growth factor [Source:RGD Symbol;Acc:2542]	glioblastoma; gallbladder cancer; Cleft Palate; Dermatitis; Autistic Disorder; Parkinson's disease; pancreatic cancer; Alzheimer's Disease; Reperfusion Injury; Wounds and Injuries; Breast Neoplasms; Endometrial Neoplasms; lung adenocarcinoma; Prostatic Neoplasms; juvenile rheumatoid arthritis; hepatocellular carcinoma; kidney disease; shigellosis; renal hypomagnesemia 5, with ocular involvement; …
9	45714883	45840307	125425	+	2531	ENSRNOG00000017155	316369	Nck2	13.2877451973639	0.285197320502026	4.1878396037889	0.000785064242890235	0.0128470650051029	NCK adaptor protein 2 [Source:RGD Symbol;Acc:1305965]	genetic disease; Albuminuria; Proteinuria; Alzheimer's Disease; Nephrotic Syndrome
5	48408574	48435099	26526	+	8468	ENSRNOG00000008223	25248	Cnr1	34.6111056886051	0.547746282398587	4.18600107546125	0.000787993516813951	0.0128823832474829	cannabinoid receptor 1 [Source:RGD Symbol;Acc:2369]	Reperfusion Injury; Experimental Diabetes Mellitus; Weight Loss; Rhabdomyosarcoma; Experimental Liver Cirrhosis; Catalepsy; movement disease; genetic disease; Binge-Eating Disorder; Endometrial Neoplasms; Cocaine-Related Disorders; Liver Cirrhosis; impotence; pancreatitis; Nerve Degeneration; Pain; Spinal Cord Injuries; skin melanoma; temporal lobe epilepsy; withdrawal disorder; post-traumatic st…
14	95456330	95496830	40501	-	3535	ENSRNOG00000008079	289827	Ugp2	20.4887457924338	0.313768918082177	4.18523618812922	0.000789215467201822	0.0128897478260098	UDP-glucose pyrophosphorylase 2 [Source:RGD Symbol;Acc:1310210]	genetic disease; developmental and epileptic encephalopathy 83; Bardet-Biedl Syndrome
19	21497729	21516901	19173	+	2868	ENSRNOG00000016251	84026	Dnaja2	47.3239568957386	0.235712206762368	4.18459227442627	0.000790245651897192	0.0128939690936507	DnaJ heat shock protein family (Hsp40) member A2 [Source:RGD Symbol;Acc:71001]	genetic disease; Glycogen Storage Disease IXB; liver disease
1	231699995	231745032	45038	+	2320	ENSRNOG00000050224	687696	Stambpl1	10.3771069066567	0.318158498885863	4.18398278665896	0.000791222021201598	0.0128973049075476	STAM binding protein-like 1 [Source:RGD Symbol;Acc:1583011]	Autoimmune Lymphoproliferative Syndrome; PTEN hamartoma tumor syndrome; genetic disease
7	127851267	127863436	12170	-	4612	ENSRNOG00000006305	29642	Slc38a2	41.4443604286811	0.503698974696101	4.18287424255567	0.000793001005429567	0.0129137044821805	solute carrier family 38, member 2 [Source:RGD Symbol;Acc:69420]	visual epilepsy; Sepsis; Contusions; Experimental Diabetes Mellitus; Fetal Growth Retardation; genetic disease; Parkinson's disease
8	64677205	64681964	4760	+	2595	ENSRNOG00000010156	691501	Snapc5	16.5241979896402	0.313705002330296	4.18105562860381	0.000795928335045515	0.0129487542570014	small nuclear RNA activating complex, polypeptide 5 [Source:RGD Symbol;Acc:1582813]	Cardiofaciocutaneous Syndrome; genetic disease; Noonan Syndrome; Bloom Syndrome; colorectal cancer; Long QT Syndrome; neuronal ceroid lipofuscinosis; melanoma
1	167331633	167430231	98599	+	3252	ENSRNOG00000014448	29657	Arntl	10.9055476128511	0.415610687006157	4.17983240961824	0.000797903477543827	0.0129682600221812	basic helix-loop-helix ARNT like 1 [Source:RGD Symbol;Acc:62003]	abnormal urine sodium level; decreased systemic arterial systolic blood pressure; increased heart rate; Chemical and Drug Induced Liver Injury; Intellectual Disability; Female Infertility; Premature Aging; Hyperargininemia; decreased systemic arterial diastolic blood pressure; decreased mean systemic arterial blood pressure; Cholestasis; Brain Hypoxia-Ischemia; chronic myeloid leukemia; decreased…
9	15302427	15315267	12841	-	1820	ENSRNOG00000019734	301250	Mrpl14	4.65711540268755	0.355307009135984	4.17797795689644	0.000800907405341141	0.0129792055561977	mitochondrial ribosomal protein L14 [Source:RGD Symbol;Acc:1306240]	genetic disease
12	26828736	26834755	6020	+	826	ENSRNOG00000065713	316643	Chchd2	74.2356121283231	0.317613014071519	4.1781584241232	0.000800614570958624	0.0129792055561977	coiled-coil-helix-coiled-coil-helix domain containing protein 2-like 1 [Source:RGD Symbol;Acc:6496638]	genetic disease; Parkinson's disease 22; Amelogenesis Imperfecta; Autistic Disorder; PSPH deficiency; Pleomorphic Xanthoastrocytoma
6	26948540	27020933	72394	-	5573	ENSRNOG00000012950	313928	Efr3b	41.4083374498011	0.274811478618757	4.1783606980289	0.000800286481677577	0.0129792055561977	EFR3 homolog B [Source:RGD Symbol;Acc:1310845]	genetic disease; TATTON-BROWN-RAHMAN SYNDROME
2	43023504	43090907	67404	-	3435	ENSRNOG00000013002	294734	Gpbp1	39.1200870876662	0.251648649272488	4.17289510640186	0.000809200031780473	0.0131008857858412	GC-rich promoter binding protein 1 [Source:RGD Symbol;Acc:1305492]	genetic disease; Neurodevelopmental Disorders
9	1917845	1925291	7447	-	2082	ENSRNOG00000047505	29213	Tubb4a	266.327495409204	-0.575577676435574	-4.17168503609787	0.000811187106171052	0.0131076539360792	tubulin, beta 4A class IVa [Source:RGD Symbol;Acc:619730]	Medulloblastoma; Cerebral Palsy; Developmental Disabilities; demyelinating disease; tremors; Nervous System Malformations; genetic disease; microcephaly; hypomyelinating leukodystrophy 6; mucolipidosis type IV; dystonia; demyelination; torsion dystonia 4
3	76876646	76883824	7179	-	1100	ENSRNOG00000009155	295923	Ndufs3	37.3955426512111	0.335237340470889	4.17211537208113	0.000810479876303437	0.0131076539360792	NADH:ubiquinone oxidoreductase core subunit S3 [Source:RGD Symbol;Acc:1309406]	Parkinsonism; nuclear type mitochondrial complex I deficiency 1; Experimental Diabetes Mellitus; Breast Neoplasms; Leigh Disease; genetic disease; nuclear type mitochondrial complex I deficiency 8; Cardiomegaly; Chemical and Drug Induced Liver Injury; Intellectual Disability; Diabetic Nephropathies; mitochondrial complex I deficiency; Optic Atrophy; Subacute Necrotizing Encephalopathy of Leigh, I…
10	17227181	17330571	103391	+	10246	ENSRNOG00000004395	303024	Fbxw11	15.2053227932647	0.173463932341702	4.17073799447212	0.000812745723341735	0.0131201502855978	F-box and WD repeat domain containing 11 [Source:RGD Symbol;Acc:1309121]	genetic disease; NEURODEVELOPMENTAL, JAW, EYE, AND DIGITAL SYNDROME
1	119429265	119627596	198332	+	4193	ENSRNOG00000011526	25507	Pcsk6	8.58364343391547	-0.405120450694207	-4.17011966705093	0.000813764996367624	0.0131239242850485	proprotein convertase subtilisin/kexin type 6 [Source:RGD Symbol;Acc:3246]
10	81742024	81752712	10689	-	4464	ENSRNOG00000008642	303493	Snx11	5.50574308481116	0.260555433390654	4.16842935625796	0.000816558013791578	0.0131562693292475	sorting nexin 11 [Source:RGD Symbol;Acc:1307319]	genetic disease
X	151494207	151508674	14468	+	6142	ENSRNOG00000061731	363517	Plxnb3	15.6381816642304	-0.58115038543632	-4.16498802753312	0.000822274567735563	0.013174061797705	plexin B3 [Source:RGD Symbol;Acc:1560615]	Splenomegaly; genetic disease; syndromic X-linked intellectual disability Lubs type; Emery-Dreifuss muscular dystrophy; paraplegia; Adrenoleukodystrophy; Favism; severe congenital encephalopathy due to MECP2 mutation; Barth Syndrome; periventricular nodular heterotopia; Autistic Disorder; congenital disorder of glycosylation Iy; Dyskeratosis Congenita; Neurodevelopmental Disorders; immunodeficien…
13	79526541	79547411	20871	-	987	ENSRNOG00000004245	289197	Mgst3	45.228107358299	0.545050002906609	4.1644441562421	0.000823181740292315	0.013174061797705	microsomal glutathione S-transferase 3 [Source:RGD Symbol;Acc:1306373]	parathyroid carcinoma; genetic disease; gastrointestinal stromal tumor; chronic obstructive pulmonary disease
15	51879877	51904785	24909	-	1966	ENSRNOG00000038228	498546	Serp2	15.2965962829813	0.338903434154537	4.16628209083129	0.00082012017208589	0.013174061797705	stress-associated endoplasmic reticulum protein family member 2 [Source:RGD Symbol;Acc:1566076]	genetic disease
10	26374694	26464346	89653	-	4202	ENSRNOG00000003241	29709	Gabrg2	45.1414379170219	0.277120507702049	4.16503478811897	0.00082219661902911	0.013174061797705	gamma-aminobutyric acid type A receptor subunit gamma 2 [Source:RGD Symbol;Acc:61966]	Familial Febrile Seizures 8; alcohol use disorder; Familial Sudden Death; Esophageal Atresia; Dravet syndrome; Intellectual Disability; Hepatic Encephalopathy; developmental and epileptic encephalopathy 74; childhood absence epilepsy; benign familial infantile seizures 6; Febrile Seizures; Cocaine-Related Disorders; Generalized Epilepsy with Febrile Seizures Plus, Type 3; Autosomal Dominant Noctu…
10	43702357	43716157	13801	-	4626	ENSRNOG00000049219	360533	Rnf187	53.9769740222408	0.250345929521483	4.166216247952	0.000820229650382734	0.013174061797705	ring finger protein 187 [Source:RGD Symbol;Acc:1308636]	gastrointestinal stromal tumor; parathyroid carcinoma; genetic disease
2	135294906	135385947	91042	-	11514	ENSRNOG00000010815	361944	Elf2	4.8418072805219	-0.237793952139298	-4.16668494162389	0.000819450667825258	0.013174061797705	E74 like ETS transcription factor 2 [Source:RGD Symbol;Acc:1310585]	juvenile rheumatoid arthritis; CEREBELLAR ATAXIA, NEUROPATHY, AND VESTIBULAR AREFLEXIA SYNDROME; genetic disease
2	57755497	57830605	75109	-	5507	ENSRNOG00000016163	29483	Slc1a3	100.521132626491	0.22334446205014	4.16464733536519	0.000822842720102887	0.013174061797705	solute carrier family 1 member 3 [Source:RGD Symbol;Acc:3698]	Developmental Disabilities; Episodic Ataxia; Spastic Ataxia; Epilepsy; genetic disease; Neurodevelopmental Disorders; episodic ataxia type 6; Autistic Disorder; Low Tension Glaucoma; Experimental Diabetes Mellitus
4	168048396	168097338	48943	+	4446	ENSRNOG00000008443	362455	Fam234b	27.8958407114329	0.20314425163657	4.16349204858273	0.000824772301996055	0.0131868857624403	family with sequence similarity 234, member B [Source:RGD Symbol;Acc:1306151]	autosomal dominant intellectual developmental disorder 6; genetic disease
16	58482505	58525661	43157	-	3351	ENSRNOG00000014915	116686	Gsr	12.1820672301675	0.198125455357347	4.16258812055442	0.000826285272215387	0.0131984458204347	glutathione-disulfide reductase [Source:RGD Symbol;Acc:621747]	peptic ulcer disease; Endotoxemia; Hypercholesterolemia; Ureteral Calculi; neurodegenerative disease; hemolytic anemia; congenital hemolytic anemia; Edema; Testicular Injury; diabetic angiopathy; Myocardial Reperfusion Injury; Anemia; transient cerebral ischemia; Chemical and Drug Induced Liver Injury; Arsenic Poisoning; lymphoid leukemia; cataract; Organophosphate Poisoning; amyotrophic lateral …
15	16962003	17095006	133004	-	8933	ENSRNOG00000009470	306204	Flnb	18.8679749923794	-0.389908101456787	-4.16148306602182	0.000828138722412908	0.0132154171672157	filamin B [Source:RGD Symbol;Acc:1311915]	Knee Dislocation; Larsen Syndromes; spinal disease; Atelosteogenesis Type 1; connective tissue disease; genetic disease; Boomerang Dysplasia; osteochondrodysplasia; Dwarfism; Clubfoot; Pyruvate Dehydrogenase E1-Beta Deficiency; myofibrillar myopathy 5; Larsen Syndrome; spondylocarpotarsal synostosis syndrome; Atelosteogenesis Type 3; Cleft Palate; bone development disease
7	120232331	120258330	26000	-	6456	ENSRNOG00000007133	315217	Plxnb2	19.3109812415461	-0.414552229455169	-4.15935188557018	0.00083172520370755	0.0132184498544169	plexin B2 [Source:RGD Symbol;Acc:1305495]	metachromatic leukodystrophy; Phelan-McDermid syndrome; Intellectual Disability; genetic disease; chromosome 22q13 duplication syndrome; congenital disorder of glycosylation Ig; Autism Spectrum Disorder
10	78906083	78916408	10326	-	1984	ENSRNOG00000002693	191575	Nme1	20.4424382980746	0.351534338790744	4.15962327146827	0.000831267621550535	0.0132184498544169	NME/NM23 nucleoside diphosphate kinase 1 [Source:RGD Symbol;Acc:70497]	Lymphatic Metastasis; Teratoma; squamous cell carcinoma; Cardiomegaly; genetic disease; urinary bladder cancer; breast cancer; hypertrophic cardiomyopathy; ovarian cancer; breast carcinoma; Neoplasm Metastasis; pancreatic ductal carcinoma; Colorectal Neoplasms; neuroblastoma; prostate carcinoma; Neoplasm Invasiveness; ovary epithelial cancer; Hypoxia; hepatocellular carcinoma; renal cell carcinoma
15	96025624	96065181	39558	+	2000	ENSRNOG00000010352	63880	Dnajc3	17.920514048026	0.314035587240352	4.15990018107661	0.000830800990096095	0.0132184498544169	DnaJ heat shock protein family (Hsp40) member C3 [Source:RGD Symbol;Acc:708518]	prostate cancer; Combined Cerebellar and Peripheral Ataxia with Hearing Loss and Diabetes Mellitus; Anal Atresia, Hypospadias, and Penoscrotal Inversion; genetic disease; Holoprosencephaly 5; Prostatic Neoplasms
20	30512901	30532476	19576	-	2430	ENSRNOG00000000395	606294	Kifbp	44.8236321611068	0.265847906702679	4.15902038711273	0.000832284489277387	0.0132184498544169	kinesin family binding protein [Source:RGD Symbol;Acc:1593126]	Neuropathy; complex cortical dysplasia with other brain malformations; Goldberg-Shprintzen syndrome; Intellectual Disability; genetic disease; microcephaly; peripheral nervous system disease
1	199641277	199717277	76001	-	5126	ENSRNOG00000020857	293645	Ppfia1	14.8957559854173	-0.216175983947802	-4.16087021960082	0.00082916844198624	0.0132184498544169	PTPRF interacting protein alpha 1 [Source:RGD Symbol;Acc:1309009]	Intellectual Disability; genetic disease
4	10754687	10760112	5426	+	2117	ENSRNOG00000008017	140908	Cdk5	24.0746004095517	0.262956021836893	4.15853991240781	0.000833095798998995	0.013218769809758	cyclin-dependent kinase 5 [Source:RGD Symbol;Acc:70514]	tauopathy; transient cerebral ischemia; amphetamine abuse; Long QT Syndrome; Inflammation; amyotrophic lateral sclerosis; vascular dementia; HIV encephalitis; depressive disorder; lethal congenital glycogen storage disease of heart; genetic disease; Cocaine-Related Disorders; middle cerebral artery infarction; Spinal Cord Reperfusion Injury; Alzheimer's Disease; LISSENCEPHALY 7 WITH CEREBELLAR HY…
8	29599230	29661855	62626	-	3642	ENSRNOG00000047179	64312	Aplp2	127.156639520807	0.174998566679022	4.15798801567599	0.000834028702741939	0.0132210166654766	amyloid beta precursor like protein 2 [Source:RGD Symbol;Acc:2128]	Myocardial Ischemia; Chromosome 11, Partial Trisomy 11q; Schizophrenia; Alzheimer's Disease; Jacobsen Syndrome; Dwarfism; neurodegenerative disease; Nerve Degeneration; genetic disease
16	18941567	18945381	3815	+	1630	ENSRNOG00000022432	306349	Tmem59l	92.7203103653213	0.324414442542078	4.15744987869614	0.000834939371760953	0.0132229071311678	transmembrane protein 59-like [Source:RGD Symbol;Acc:1305557]	Megalencephaly-Polymicrogyria-Polydactyly-Hydrocephalus Syndrome 1; ovarian cyst; genetic disease
19	21765749	21801618	35870	+	3278	ENSRNOG00000017612	25479	Vps35	57.9361259720577	0.284634776767555	4.15638822503887	0.000836738938340643	0.0132388581267003	VPS35 retromer complex component [Source:RGD Symbol;Acc:1589784]	Schizophrenia; genetic disease; Parkinson's disease; Meier-Gorlin Syndrome; late onset Parkinson's disease; Glycogen Storage Disease IXB; Meier-Gorlin syndrome 3; Parkinson's disease 17
10	50344915	50447993	103079	-	2049	ENSRNOG00000003834	287398	Map2k4	59.5402052337371	0.227319068195669	4.15427263661878	0.000840336771749647	0.0132832041460673	mitogen activated protein kinase kinase 4 [Source:RGD Symbol;Acc:1307040]	transient cerebral ischemia; Sleep Deprivation; lung non-small cell carcinoma; Prostatic Neoplasms; prostate carcinoma in situ; Cardiac Arrhythmias; laryngeal squamous cell carcinoma; gastric adenocarcinoma; ovarian serous carcinoma; Ovarian Neoplasms; Brain Death; urinary bladder cancer; lung adenocarcinoma; nasopharynx carcinoma; papilloma; colorectal adenoma; Breast Neoplasms; invasive ductal …
12	46050413	46128578	78166	-	2972	ENSRNOG00000037476	304571	Galnt9	15.552013028126	0.705473441387197	4.15158285260942	0.000844933852160681	0.0133180705678308	polypeptide N-acetylgalactosaminyltransferase 9 [Source:RGD Symbol;Acc:1311523]	genetic disease
13	104877910	104901556	23647	-	2375	ENSRNOG00000006470	171358	Camk1g	12.2280168527262	-0.370663406859873	-4.15175134482002	0.000844645133749598	0.0133180705678308	calcium/calmodulin-dependent protein kinase IG [Source:RGD Symbol;Acc:621800]	genetic disease; parathyroid carcinoma; gastrointestinal stromal tumor; amyotrophic lateral sclerosis
17	33977921	33982479	4559	+	1369	ENSRNOG00000018281	291103	Uqcrfs1	53.0464371218332	0.251899125170462	4.15216977784117	0.000843928565700378	0.0133180705678308	ubiquinol-cytochrome c reductase, Rieske iron-sulfur polypeptide 1 [Source:RGD Symbol;Acc:628838]	lactic acidosis; mitochondrial metabolism disease; Experimental Seizures; Myocardial Ischemia; Propionic Acidemia; Mitochondrial Complex III Deficiency Nuclear Type 10; genetic disease; cardiomyopathy
7	9842574	9852397	9824	-	4243	ENSRNOG00000010448	29497	Ptbp1	10.5271107441203	-0.317119409632475	-4.14916202436464	0.000849093151024732	0.0133458592354856	polypyrimidine tract binding protein 1 [Source:RGD Symbol;Acc:62047]	Osteosarcoma; Experimental Mammary Neoplasms; Animal Mammary Neoplasms; cerebral creatine deficiency syndrome; Carcinoma; cyclic hematopoiesis; genetic disease
8	58904153	58914843	10691	+	1519	ENSRNOG00000068374	501007	Insyn1	59.2364907236681	0.310274431044162	4.14932680457911	0.000848809377165571	0.0133458592354856	inhibitory synaptic factor 1 [Source:RGD Symbol;Acc:1562618]	Bloom Syndrome; colorectal cancer; Schizophrenia; Tay-Sachs Disease; Bardet-Biedl Syndrome
17	63729780	63794018	64239	+	2890	ENSRNOG00000017163	60416	Pfkp	105.06285040786	0.214474070008151	4.14936398229868	0.000848745365443946	0.0133458592354856	phosphofructokinase, platelet [Source:RGD Symbol;Acc:61893]	Experimental Liver Cirrhosis; genetic disease; Schizophrenia
7	47700288	47883968	183681	+	4711	ENSRNOG00000004077	246153	Kcnc2	44.4457125780839	0.297775261213584	4.14822346236403	0.000850711324613528	0.0133500243505697	potassium voltage-gated channel subfamily C member 2 [Source:RGD Symbol;Acc:628829]	genetic disease; Developmental and Epileptic Encephalopathy 103; developmental and epileptic encephalopathy; early infantile epileptic encephalopathy; Epilepsy; glioblastoma
5	150522242	150529413	7172	+	1644	ENSRNOG00000015079	313648	Ddost	43.1824750261314	0.26197288322621	4.14808159863273	0.000850956184663439	0.0133500243505697	dolichyl-diphosphooligosaccharide--protein glycosyltransferase non-catalytic subunit [Source:RGD Symbol;Acc:1308970]	Parkinson's disease; Parkinson's disease 6; 3-Hydroxy-3-Methylglutaryl-CoA Lyase Deficiency; genetic disease; Intellectual Disability; Hyperprolinemia type 2; congenital disorder of glycosylation; congenital disorder of glycosylation Ir
6	61329810	61391734	61925	+	4594	ENSRNOG00000039091	314075	Pnpla8	67.8266503116103	0.230834865920172	4.1459482613184	0.000854647037154646	0.0133827954046671	patatin-like phospholipase domain containing 8 [Source:RGD Symbol;Acc:1311444]	Mitochondrial Myopathy with Lactic Acidosis; genetic disease; Pleomorphic Xanthoastrocytoma
4	176126180	176193770	67591	+	5972	ENSRNOG00000014856	312828	Etnk1	60.332235790254	0.200966730272493	4.14631552260139	0.000854010485101388	0.0133827954046671	ethanolamine kinase 1 [Source:RGD Symbol;Acc:1308204]	genetic disease; Teratoma; juvenile rheumatoid arthritis
2	28550464	28562713	12250	+	9078	ENSRNOG00000016541	294674	Enc1	63.5460445537141	0.450904058467243	4.14511484961883	0.000856093331993499	0.0133928908154938	ectodermal-neural cortex 1 [Source:RGD Symbol;Acc:1303152]	genetic disease; Neurodevelopmental Disorders; Sandhoff Disease, Infantile Type; Experimental Liver Cirrhosis
12	20543038	20548594	5557	-	1284	ENSRNOG00000001430	288588	Polr2j	7.65037691818992	0.433284366478944	4.14260620287137	0.00086046186792957	0.0134486406822893	RNA polymerase II subunit J [Source:RGD Symbol;Acc:1310198]	Pleomorphic Xanthoastrocytoma; genetic disease
4	33389714	33425248	35535	-	1845	ENSRNOG00000009112	296851	Pon2	17.5706949405045	-0.251069918884858	-4.13992671881151	0.000865152963789586	0.0135093231018658	paraoxonase 2 [Source:RGD Symbol;Acc:1309954]	Non-alcoholic Fatty Liver Disease; Coronary Disease; Cerebral Infarction; amyotrophic lateral sclerosis; Pleomorphic Xanthoastrocytoma; Autism Spectrum Disorder; type 2 diabetes mellitus; Alzheimer's Disease; genetic disease; obesity; Stroke; Hearing Loss, Noise-Induced; familial hypercholesterolemia; Diabetic Nephropathies; Hyperlipoproteinemia Type II; vascular dementia; Coronary Artery Disease…
8	19604916	19609849	4934	-	877	ENSRNOG00000023020	313786	Fdx2	17.1148723770328	0.414251224543927	4.1389745920195	0.000866826157060519	0.0135228117947406	ferredoxin 2 [Source:RGD Symbol;Acc:1561264]	Episodic Mitochondrial Myopathy with or without Optic Atrophy and Reversible Leukoencephalopathy; genetic disease; mitochondrial myopathy
10	41661787	41696741	34955	-	2751	ENSRNOG00000002423	303155	Fam114a2	11.4128036872362	0.300973476855384	4.13607048318256	0.000871949981807193	0.0135787045490673	family with sequence similarity 114, member A2 [Source:RGD Symbol;Acc:1305362]	familial adenomatous polyposis 1; genetic disease; Hereditary Neoplastic Syndromes
8	56819659	56895656	75998	+	3883	ENSRNOG00000016905	315689	Hmg20a	19.0364841691386	0.195343370249219	4.13602280792431	0.000872034353671844	0.0135787045490673	high mobility group 20A [Source:RGD Symbol;Acc:1564760]	colorectal cancer; genetic disease; Schizophrenia; Bloom Syndrome; type 2 diabetes mellitus
10	95235179	95309226	74048	-	9387	ENSRNOG00000065020	NULL	NA	2.57276099070213	0.3145888511265	4.13508255210567	0.000873700042156867	0.0135793305156809	NA
12	16728524	16764097	35574	+	2704	ENSRNOG00000008372	85491	Vamp7	27.8142607160255	0.312776751468522	4.13534391872332	0.000873236699488681	0.0135793305156809	vesicle-associated membrane protein 7 [Source:RGD Symbol;Acc:621558]	Autistic Disorder; Splenomegaly; immunodeficiency 33; head and neck squamous cell carcinoma; papillomavirus infectious disease
5	142052776	142063204	10429	-	2615	ENSRNOG00000065799	NULL	NA	4.44347703859172	-0.629133619954205	-4.13428359291856	0.000875117964299514	0.0135887276463906	NA
2	139086908	139106459	19552	-	3672	ENSRNOG00000014046	690333	Sertm1	14.4085034617049	0.941841301627693	4.13327802791693	0.000876905881184179	0.0135912277020642	serine-rich and transmembrane domain containing 1 [Source:RGD Symbol;Acc:1597355]	genetic disease
18	30686581	30772357	85777	-	3877	ENSRNOG00000013867	25317	Fgf1	9.50162198345074	-0.78781738834595	-4.13368689883009	0.000876178451605908	0.0135912277020642	fibroblast growth factor 1 [Source:RGD Symbol;Acc:2605]	Cleft Lip; Hereditary Neoplastic Syndromes; Leiomyoma; Lymphatic Metastasis; Neurodevelopmental Disorders; Mesothelioma; Schizophrenia; urinary bladder cancer; Nasal Polyps; Alzheimer's Disease; Myocardial Infarction; endometrial cancer; transitional cell carcinoma; ovarian cancer; Pulmonary Fibrosis; Hypotension; Ovarian Neoplasms; Reperfusion Injury; Spinal Cord Injuries; Myocardial Ischemia; W…
3	15564715	15583805	19091	-	773	ENSRNOG00000022860	499779	Swi5	57.6131552218259	0.300645360058376	4.13263095013926	0.00087805836506999	0.0135964774454026	SWI5 homologous recombination repair protein [Source:RGD Symbol;Acc:1559966]	developmental and epileptic encephalopathy; primary coenzyme Q10 deficiency 7; genetic disease; early infantile epileptic encephalopathy
X	15096359	15097909	1551	-	1551	ENSRNOG00000028611	NA	AABR07037203.1	2.02504440182379	-0.854988965469277	-4.13156457503254	0.000879961006553341	0.0136007294148873	similar to Fusion (involved in t(12;16) in malignant liposarcoma) [Source:RGD Symbol;Acc:1566093]
15	28146333	28155180	8848	+	3670	ENSRNOG00000029146	361038	RGD1308430	3.9480750005611	0.311290007571816	4.13188620081008	0.000879386715863929	0.0136007294148873	similar to human chromosome 14 open reading frame 119 [Source:RGD Symbol;Acc:1308430]	Specific Granule Deficiency; Lysinuric Protein Intolerance; brain-lung-thyroid syndrome; Kidney mass
8	58937751	58968380	30630	-	3607	ENSRNOG00000033608	315716	Cd276	4.96870007573106	-0.467831932774436	-4.12973238098161	0.000883239835155113	0.0136261968289673	Cd276 molecule [Source:RGD Symbol;Acc:727815]	genetic disease; Bardet-Biedl Syndrome; Long QT Syndrome; Prostatic Neoplasms; Tay-Sachs Disease; Experimental Liver Cirrhosis; hepatocellular carcinoma; Schizophrenia; Bloom Syndrome; colorectal cancer
7	65705368	65733141	27774	+	3498	ENSRNOG00000005243	315045	Pop1	2.99435004307707	-0.434021376664473	-4.1298896282029	0.0008829579441277	0.0136261968289673	POP1 homolog, ribonuclease P/MRP subunit [Source:RGD Symbol;Acc:1308609]	anauxetic dysplasia 1; genetic disease; Cohen Syndrome; Anauxetic Dysplasia 2
5	56881085	56889102	8018	-	1986	ENSRNOG00000014208	362504	Dctn3	15.8572041121098	0.265498623889112	4.1291367948181	0.000884308350047192	0.0136300958603215	dynactin subunit 3 [Source:RGD Symbol;Acc:1309547]	Acromesomelic Dysplasia, Maroteaux Type; distal spinal muscular atrophy 2; primary ciliary dyskinesia; galactosemia; frontotemporal dementia and/or amyotrophic lateral sclerosis-6; hyperphosphatasia with impaired intellectual development syndrome 2; genetic disease
[truncated: 1,957 more rows]
