# Supplementary material for: Transcriptional response to chronic long-access fentanyl self-administration in rat habenula and amygdala
Source: bioRxiv. 2025 Dec 12:2025.11.25.690517. Originally published 2025 Nov 28. Preprint. [Version 2] doi: 10.1101/2025.11.25.690517 (PMC12699572; doi:10.1101/2025.11.25.690517)
Supplement: Supplement 1 — Table S1: Behavioral raw data per LgA self-administration session per rat. Session-by-session raw behavioral data pertaining to operant (lever press) behaviors and infusions from each rat across all long-access self-administration sessions. See Table S3 for the description of these variables. Table S2: Behavioral rat data in LgA sessions. Individual rat data for behavioral covariates relating to fentanyl intake and intake escalation across long-access self-administration sessions. See Table S3 for the description of these variables. Table S3: Dictionary of sample variables. Description of sample/rat variables analyzed throughout the study. Related to Table S1, Table S2, and Table S4. Table S4: Sample metadata and QC metrics. Sample level variables analyzed, including data regarding rat self-administration sessions and sample batches for RNA extraction, library preparation, and sequencing, as well as quality control metrics. See Table S3 for the description of these variables. Table S5: DEGs for substance in Hb. Metadata, limma DE statistics, and Ensembl gene annotation for DEGs obtained for fentanyl vs. saline in Hb. See limma [65] documentation for these statistics definitions. Related to Figure 2, Table S8, Table S10. Table S6: DEGs for substance in Amyg. Metadata, limma DE statistics, and Ensembl gene annotation for DEGs obtained for fentanyl vs. saline in Amyg. See limma [65] documentation for these statistics definitions. Related to Figure 2, Table S9, Table S10. Table S7. Common DEGs for substance in habenula and amygdala. Metadata, region-specific limma DE statistics, and Ensembl gene annotation for overlapping DEGs for fentanyl vs. saline in habenula and amygdala. See limma [65] documentation for these statistics definitions. Related to Figure 2, Table S5, Table S6. Table S8. Functional enrichment results for substance DEGs in Hb. GO terms for biological processes (BP), molecular functions (MF), cellular components (CC), and KEGG pathways that are significan [file media-1.zip › TableS7_de_genes_common_Substance_hab_amy.tsv]

chr	start	end	width	strand	Length	ensemblID	EntrezID	Symbol	meanExprs	logFC_habenula	t_habenula	P.Value_habenula	adj.P.Val_habenula	logFC_amygdala	t_amygdala	P.Value_amygdala	adj.P.Val_amygdala	gene_description	associated_phenotypes
20	23623560	25199978	1576419	-	4443	ENSRNOG00000000373	NA	AABR07044900.1	4.8900432682886	-0.323400703748131	-3.94871124479592	0.00111080203945518	0.0454884325372971	-0.910747340373902	-4.00573910421503	0.00113663742958677	0.0152526195454336	catenin alpha 3 [Source:RGD Symbol;Acc:1562230]	asthma; dilated cardiomyopathy; Long QT Syndrome; Dilated Cardiomyopathy with Left Ventricular Noncompaction; genetic disease; familial hypertrophic cardiomyopathy; arrhythmogenic right ventricular dysplasia 13; Syncope; substance-related disorder; urinary bladder cancer
12	5390922	5410224	19303	+	5061	ENSRNOG00000000902	288444	Hsph1	63.5481535995913	0.552103520487866	4.60506685915552	0.000278709482627462	0.031627115193523	0.252796035749771	3.97604757286808	0.00120758352761756	0.0156770051122254	heat shock protein family H (Hsp110) member 1 [Source:RGD Symbol;Acc:1311609]	human immunodeficiency virus infectious disease; genetic disease
20	12874854	12882599	7746	+	2451	ENSRNOG00000001242	499422	Gstt3	12.4815861882076	-0.377972624937228	-4.04307685286524	0.000909084805115164	0.042586269686185	-0.400945849141051	-3.11838241566437	0.00701684534188422	0.0424773376710875	glutathione S-transferase, theta 3 [Source:RGD Symbol;Acc:1562732]
11	83872659	83874902	2244	+	1064	ENSRNOG00000001859	680945	Sdf2l1	7.31025667742958	0.770386512740724	3.87935753297762	0.0012873459327639	0.0485529928772444	0.707778226779285	4.8297682096158	0.000217952016221154	0.00717342988665346	stromal cell-derived factor 2-like 1 [Source:RGD Symbol;Acc:1585844]	genetic disease; type 2 diabetes mellitus; Spontaneous Abortions; chromosome 22q11.2 deletion syndrome, distal; Prostatic Neoplasms; Crohn's disease; DiGeorge Syndrome
11	30804837	30837661	32825	-	2283	ENSRNOG00000002028	360698	Tmem50b	43.8534412933044	0.404802769165331	4.28512719317566	0.000544850460518829	0.0364134459773944	0.378207082100252	4.52194881927579	0.000400906327820352	0.00926296798035296	transmembrane protein 50B [Source:RGD Symbol;Acc:1307561]	Parkinson's disease 20; genetic disease; IMMUNODEFICIENCY 28; autosomal dominant intellectual developmental disorder 7; Interferon Gamma, Receptor 1, Deficiency; ZTTK SYNDROME; amyotrophic lateral sclerosis type 1
10	97806485	97811994	5510	+	4034	ENSRNOG00000002607	140586	Sox9	12.829500139713	-0.399606603878877	-4.12436829885088	0.00076519973157313	0.0410050577189772	-0.599865520468672	-3.76965231563671	0.00184190435718974	0.0197522682533054	SRY-box transcription factor 9 [Source:RGD Symbol;Acc:620474]	Stomach Neoplasms; Campomelic Dysplasia; 46,XY SEX REVERSAL 10; genetic disease; lung carcinoma; Congenital Hand Deformities; Bone Fractures; Autism Spectrum Disorder; nonsyndromic congenital nail disorder 4; Neoplasm Metastasis; Neoplasm Invasiveness; lung cancer; Weissenbacher-Zweymuller syndrome; Bent Bone Dysplasia Syndrome; Animal Mammary Neoplasms; connective tissue disease; colorectal canc…
13	30776682	30952170	175489	-	5950	ENSRNOG00000002625	246116	Ptpn4	43.1844706650822	0.828042957174927	4.93123199816848	0.000142074378640841	0.0258019425905563	0.198874700658155	3.50527875349253	0.00317015526838512	0.0265764948440435	protein tyrosine phosphatase, non-receptor type 4 [Source:RGD Symbol;Acc:620712]	Intellectual Disability; Neurodevelopmental Disorders; genetic disease; Autistic Disorder
13	92069216	92162004	92789	+	3934	ENSRNOG00000002969	54260	Itpkb	12.9650202117771	-0.464774809135497	-4.80019131298449	0.000186005710194358	0.027059154064138	-0.745971947824632	-6.00431012485907	2.36898926426406e-05	0.00324435021535442	inositol-trisphosphate 3-kinase B [Source:RGD Symbol;Acc:2932]	parathyroid carcinoma; myeloproliferative neoplasm; genetic disease; gastrointestinal stromal tumor
10	1988136	2007649	19514	-	4149	ENSRNOG00000003285	100362572	Mpv17l	9.24241801924127	0.403451790189022	4.0399579725148	0.000915120312244437	0.0425900562032871	0.259052421355916	3.66402962622057	0.0022876698716385	0.0225102568409013	MPV17 mitochondrial inner membrane protein like [Source:RGD Symbol;Acc:2324483]	genetic disease; intestinal volvulus; familial thoracic aortic aneurysm 4; Epilepsy; Autistic Disorder; Schizophrenia; Volvulus Of Midgut
X	13327892	13337139	9248	+	2115	ENSRNOG00000003611	363448	Dynlt3	50.0449252134759	0.397951259025	4.24701556105061	0.000590447049953739	0.0375102255156923	0.428930478989393	3.71053377373614	0.00207937063534854	0.0212230449452678	dynein light chain Tctex-type 3 [Source:RGD Symbol;Acc:1549755]	Retinitis Pigmentosa 3; primary ciliary dyskinesia; ornithine carbamoyltransferase deficiency; X-Linked Chronic Granulomatous Disease; Neurodevelopmental Disorders; syndromic X-linked intellectual disability Lubs type; Autistic Disorder; genetic disease
18	39462765	39531622	68858	+	2680	ENSRNOG00000003829	302290	Ap3s1	21.5622227922615	0.256488456871648	4.17955612039777	0.000680866785737714	0.0394997300559226	0.479626392663106	8.34430600989487	4.94485651837268e-07	0.00118565120375602	adaptor related protein complex 3 subunit sigma 1 [Source:RGD Symbol;Acc:1311115]	genetic disease; Neurodevelopmental Disorders; Autistic Disorder; familial adenomatous polyposis 1; Hereditary Neoplastic Syndromes; Experimental Liver Cirrhosis
X	127203823	127213391	9569	-	3159	ENSRNOG00000003984	NULL	NA	8.3000640142155	0.641224402156247	5.29056054853362	6.85348340068355e-05	0.0220566330569698	0.579314361782747	5.90335503589283	2.84633591674691e-05	0.00342461505289591	apelin [Source:RGD Symbol;Acc:620672]	Hypotension; Autistic Disorder; Insulin Resistance; pulmonary hypertension; obesity; Coronary Stenosis; hepatocellular carcinoma; syndromic X-linked intellectual disability Raymond type; ulcerative colitis; Atrial Fibrillation; Crohn's disease; Hyperuricemia; syndromic X-linked intellectual disability Lubs type; hypertension; morbid obesity; genetic disease; diastolic heart failure; Cardiomegaly;…
7	47700288	47883968	183681	+	4711	ENSRNOG00000004077	246153	Kcnc2	44.4457125780839	1.2838355106052	4.84167466499343	0.000170765419146887	0.0263927203677722	0.297775261213584	4.14822346236403	0.000850711324613528	0.0133500243505697	potassium voltage-gated channel subfamily C member 2 [Source:RGD Symbol;Acc:628829]	glioblastoma; developmental and epileptic encephalopathy; Developmental and Epileptic Encephalopathy 103; early infantile epileptic encephalopathy; genetic disease; Epilepsy
3	39945351	40109124	163774	+	3620	ENSRNOG00000005369	50599	Kcnj3	22.1296928824918	0.621340165840901	6.40807842264232	7.87894713637504e-06	0.0131073795840166	0.544974057522692	5.95620217310126	2.58510243830285e-05	0.0033444626708955	potassium inwardly-rectifying channel, subfamily J, member 3 [Source:RGD Symbol;Acc:2958]	Autism Spectrum Disorder; genetic disease; heart pumping trait
6	31178119	31182447	4329	-	1660	ENSRNOG00000006046	252833	Gdf7	0.619918215305531	-2.64230445350948	-4.94484215020012	0.000138168257567844	0.0258019425905563	-1.97245404690617	-3.55832054220838	0.00284263994447727	0.0249626613086707	growth differentiation factor 7 [Source:RGD Symbol;Acc:620105]	genetic disease
4	109701815	109717184	15370	+	2923	ENSRNOG00000006093	679668	LRRTM1	17.52432897456	1.27756868655777	3.90326597376332	0.00122350103409632	0.0479985135166357	0.369668438125086	3.44906627113591	0.00355858732592477	0.0284426045205704	leucine rich repeat transmembrane neuronal 1 [Source:RGD Symbol;Acc:1585921]	Schizophrenia; genetic disease; complex cortical dysplasia with other brain malformations 9
6	58489010	58520330	31321	-	3885	ENSRNOG00000006368	81514	Lrrn3	27.9557044032125	0.618885704817535	4.8491316605272	0.000168164507831112	0.0263927203677722	0.364606081496717	4.01341810288882	0.00111898723075445	0.0151630483791123	leucine rich repeat neuronal 3 [Source:RGD Symbol;Acc:71066]	Speech-Language Disorder 1; Pleomorphic Xanthoastrocytoma; Schizophrenia; Autism Spectrum Disorder; genetic disease
5	55842426	55853967	11542	+	2998	ENSRNOG00000007029	65028	Dnaja1	66.8787029059918	0.335832425306814	4.91771854846982	0.000146064888323887	0.0259561031521754	0.471146943603734	6.17312145968705	1.74828614507921e-05	0.00294747249825673	DnaJ heat shock protein family (Hsp40) member A1 [Source:RGD Symbol;Acc:620942]	primary ciliary dyskinesia; genetic disease; frontotemporal dementia and/or amyotrophic lateral sclerosis-6; Acromesomelic Dysplasia, Maroteaux Type; mouth disease; galactosemia
7	106935761	106939689	3929	+	1854	ENSRNOG00000007091	362934	Ly6e	18.7390223543403	-0.461080879658846	-4.99566719650419	0.000124529549707007	0.0258019425905563	0.375047407418953	4.00876611954982	0.00112964633275747	0.0152162239555909	lymphocyte antigen 6 family member E [Source:RGD Symbol;Acc:1565342]	genetic disease; epidermolysis bullosa simplex with muscular dystrophy; Holoprosencephaly; pancreatic cancer; human influenza
4	58034189	58061844	27656	+	9656	ENSRNOG00000007281	362332	Flnc	2.77038862035092	-0.672284446228246	-5.41567919467439	5.33618041163638e-05	0.0204973487669013	-0.790883207409874	-5.38209944545596	7.50670562867147e-05	0.00492182359018019	filamin C [Source:RGD Symbol;Acc:1308807]	restrictive cardiomyopathy 1; familial hypertrophic cardiomyopathy; Colorectal Neoplasms; genetic disease; hypertrophic cardiomyopathy 1; hypertrophic cardiomyopathy; dilated cardiomyopathy 1B; Heart Block; cardiomyopathy; myofibrillar myopathy 5; hypertrophic cardiomyopathy 26; Wolff-Parkinson-White Syndrome; distal muscular dystrophy 4; restrictive cardiomyopathy; dilated cardiomyopathy; autoso…
5	38605153	38610336	5184	+	2064	ENSRNOG00000007506	362495	Ndufaf4	15.0771797831499	0.482537886512366	4.78218291582363	0.00019304877895239	0.027059154064138	0.314560920329209	3.47784575318695	0.00335411191808761	0.0274483118971352	NADH:ubiquinone oxidoreductase complex assembly factor 4 [Source:RGD Symbol;Acc:735162]	nuclear type mitochondrial complex I deficiency 15; nuclear type mitochondrial complex I deficiency 1; genetic disease; mitochondrial complex I deficiency
13	84779741	84787928	8188	-	3010	ENSRNOG00000007645	116560	Kcnj9	21.7765584920682	0.994634896860373	4.69592974677115	0.000230765071183503	0.0301220531979216	0.544901416029246	6.56217829297836	8.81045889266659e-06	0.00251145323100292	potassium inwardly-rectifying channel, subfamily J, member 9 [Source:RGD Symbol;Acc:621440]	gastrointestinal stromal tumor; familial hemiplegic migraine; genetic disease; EAST syndrome; AUTOIMMUNE INTERSTITIAL LUNG, JOINT, AND KIDNEY DISEASE; parathyroid carcinoma
5	95766118	95920499	154382	-	7676	ENSRNOG00000007894	29365	Mpdz	26.1225598856785	0.389461765201244	5.62624374172689	3.51764367510786e-05	0.0204352391347954	0.392594775622209	4.39820092932485	0.000513612693013077	0.0103765911425181	multiple PDZ domain crumbs cell polarity complex component [Source:RGD Symbol;Acc:3105]	Nonsyndromic Deafness; genetic disease; Hydrocephalus; Congenital Hydrocephalus 2, with or without Brain or Eye Anomalies; Autism Spectrum Disorder
4	119590771	119778232	187462	-	3338	ENSRNOG00000008678	362393	Antxr1	5.28492969548723	-0.980261193255941	-5.17554914626147	8.6405255221762e-05	0.0240609834040867	-1.06148652760109	-5.40789072956759	7.14893543983134e-05	0.0048554639564513	ANTXR cell adhesion molecule 1 [Source:RGD Symbol;Acc:1307144]	genetic disease; hepatocellular carcinoma; colorectal carcinoma; breast cancer; Experimental Mammary Neoplasms; gallbladder carcinoma; Infantile Capillary Hemangioma; Experimental Melanoma; Neoplasm Metastasis; GAPO syndrome; triple-receptor negative breast cancer; colorectal cancer
3	167711840	167734465	22626	+	2586	ENSRNOG00000009531	362285	Col9a3	12.6900394953644	-0.649892216842427	-4.94649910056823	0.0001377002938442	0.0258019425905563	-1.08695627935021	-4.74277137696962	0.000258651411860365	0.0076352434441042	collagen type IX alpha 3 chain [Source:RGD Symbol;Acc:1310255]	benign familial infantile seizures 6; Intervertebral Disc Disease; neuronal ceroid lipofuscinosis; Stickler Syndrome, Type VI; genetic disease; osteochondrodysplasia; Retinal Detachment; Hearing Loss; Stickler syndrome; Autosomal Dominant Nocturnal Frontal Lobe Epilepsy; Autoinflammation, Immune Dysregulation, and Eosinophilia; Epilepsy; multiple epiphyseal dysplasia 3; developmental and epilepti…
2	68628780	68850995	222216	+	3169	ENSRNOG00000009771	29181	Cdh10	17.4641869611814	0.456783723328023	6.84452502944511	3.54339654668588e-06	0.0118406139004055	0.275517247075654	3.7735182641521	0.00182736397027782	0.0197003282915343	cadherin 10 [Source:RGD Symbol;Acc:619741]	Autistic Disorder; Neurodevelopmental Disorders; genetic disease; Autism Spectrum Disorder
3	21337855	21414949	77095	-	3520	ENSRNOG00000010150	84476	Strbp	68.4479654271767	0.217155358079901	4.34881326330305	0.000476485335471048	0.035382742155779	0.192115592247691	4.30285636935214	0.00062223168105388	0.011488268563375	spermatid perinuclear RNA binding protein [Source:RGD Symbol;Acc:620673]	Animal Disease Models; genetic disease; lung adenocarcinoma
2	39789250	39856845	67596	+	1316	ENSRNOG00000010450	361895	Elovl7	13.7877447483717	-0.479332956648321	-4.06556944224766	0.00086673286345199	0.0418274024114561	-0.711790747230198	-3.39237137803555	0.00399855158804127	0.0301751580546493	ELOVL fatty acid elongase 7 [Source:RGD Symbol;Acc:1310560]	genetic disease; Neurodevelopmental Disorders
4	148835053	148863153	28101	+	4423	ENSRNOG00000010473	192226	Cand2	3.60615931995098	-0.43749045940181	-4.94673325497275	0.000137634294109848	0.0258019425905563	-0.358301462658238	-3.78013305760624	0.00180275292084232	0.0195714072783843	cullin-associated and neddylation-dissociated 2 (putative) [Source:RGD Symbol;Acc:620480]	genetic disease; Familial Cerebral Cavernous Malformation; Postoperative Atrial Fibrillation; Atrial Fibrillation
15	20134377	20348380	214004	+	3957	ENSRNOG00000010489	305826	Samd4a	16.7531657190937	-0.391261964794867	-4.20756673277947	0.000641730592506215	0.0383265164523835	-0.484012471527173	-5.51532432057873	5.83857739522295e-05	0.0043708690882778	sterile alpha motif domain containing 4A [Source:RGD Symbol;Acc:1310361]	genetic disease; head and neck squamous cell carcinoma; dystonia 5; substance-related disorder
8	44706263	44718186	11924	+	4471	ENSRNOG00000010944	192235	Hyou1	46.2446239074803	0.258299397050238	5.06209974758098	0.000108758696519517	0.0253848540046806	0.25045700600573	4.94598638456433	0.000173627589985729	0.00663461632118505	hypoxia up-regulated 1 [Source:RGD Symbol;Acc:621146]	spinocerebellar ataxia type 17; Glycogen Storage Disease IB; Chromosome 11, Partial Trisomy 11q; Long QT Syndrome 10; immunodeficiency 17; immunodeficiency 59; inflammatory bowel disease 28; CD3epsilon deficiency; genetic disease; isolated microphthalmia 5; immunodeficiency 18; Dwarfism; Schizophrenia; Immunodeficiency 19
4	84224002	84265904	41903	-	2047	ENSRNOG00000011145	64680	Crhr2	1.08832914156382	-1.26264281535443	-5.01547087048658	0.000119596658318813	0.0258019425905563	-1.02403080180231	-4.86720897502436	0.000202523713404134	0.00685968151191066	corticotropin releasing hormone receptor 2 [Source:RGD Symbol;Acc:70547]	Ehlers-Danlos syndrome kyphoscoliotic type 2; Pneumococcal Pneumonia; genetic disease; Pleomorphic Xanthoastrocytoma; asthma; Cocaine-Related Disorders; Inflammation; alcohol preference; depressive disorder; anxiety disorder; Pneumonia; Anorexia; Fetal Hypoxia; Rhinitis; Left Ventricular Hypertrophy; Hypotension; Charcot-Marie-Tooth disease type 2; functional colonic disease; Irritable Bowel Synd…
5	71911135	72065443	154309	-	4861	ENSRNOG00000011425	362524	Ptpn3	23.6307485525007	1.96543190753967	4.27723076922023	0.000553994665031033	0.0364415073359783	0.542224648135325	3.74196131445844	0.00194952404028057	0.0204473619993772	protein tyrosine phosphatase, non-receptor type 3 [Source:RGD Symbol;Acc:1311363]	prostate cancer; genetic disease; diastolic heart failure
17	7955603	7985240	29638	-	4624	ENSRNOG00000012216	116487	Tgfbi	1.71807038059088	-0.933880811906152	-5.40639200936609	5.43586575992306e-05	0.0204973487669013	-0.73179230066974	-3.2703334157511	0.00513821158885972	0.0349940541195476	transforming growth factor, beta induced [Source:RGD Symbol;Acc:620017]	kidney disease; Reis-Bucklers corneal dystrophy; epithelial-stromal TGFBI dystrophy; Lattice Corneal Dystrophy, Type IIIA; Spontaneous Abortions; Diabetic Nephropathies; granular corneal dystrophy 2; Neurodevelopmental Disorders; granular corneal dystrophy; Hereditary Neoplastic Syndromes; granular corneal dystrophy 1; Lattice Corneal Dystrophy Type 1; Sepsis; corneal dystrophy; familial adenomat…
1	28620293	28701796	81504	-	5767	ENSRNOG00000012324	108349256	Soga3	21.9907992484964	0.264182698307506	4.22345369204345	0.00062055508876302	0.0378086800061519	0.222067649595528	3.9846098825318	0.00118667534154282	0.0155504618507263	SOGA family member 3 [Source:RGD Symbol;Acc:11479453]
1	138084634	138125595	40962	-	2177	ENSRNOG00000012683	361601	Abhd17c	7.4546451144527	-0.491319871382601	-3.88773752097565	0.00126459494565493	0.0481750749621841	0.23693238723382	3.10889650551788	0.00715442905780472	0.0430916368773617	abhydrolase domain containing 17C, depalmitoylase [Source:RGD Symbol;Acc:1308210]	genetic disease; colorectal cancer; Bloom Syndrome; tyrosinemia type I
9	78815460	78958139	142680	-	6367	ENSRNOG00000013213	316539	Epha4	38.9733631563704	0.8850326052277	4.03396355958364	0.000926834340064318	0.0426599122694067	0.366485834976817	3.38101994339408	0.00409296016611687	0.0306712510329024	Eph receptor A4 [Source:RGD Symbol;Acc:1560587]	toxic encephalopathy; Alzheimer's Disease; Spinal Cord Injuries; Gliosis; genetic disease; Neurodevelopmental Disorders; Generalized Epilepsy; Brain Injuries; Hyperalgesia; Brain Hypoxia-Ischemia
16	44258372	44421812	163441	+	6864	ENSRNOG00000013248	498630	Wwc2	7.64790173564446	-0.332307034203546	-5.38715851156682	5.64846515420258e-05	0.0204973487669013	-0.303990891735803	-4.90639509717822	0.000187577104306245	0.00674226026155892	WW and C2 domain containing 2 [Source:RGD Symbol;Acc:1559427]	Long QT Syndrome; genetic disease
8	115794537	115883228	88692	-	4685	ENSRNOG00000013265	81810	Tgfbr2	6.41855244419144	-0.645992240703269	-4.77729675936447	0.000195006434561329	0.027059154064138	-0.516957132080197	-3.79405049384947	0.00175205846824309	0.0192927740773508	transforming growth factor, beta receptor 2 [Source:RGD Symbol;Acc:69651]	multiple acyl-CoA dehydrogenase deficiency; Dissecting Aneurysm; Radiation Injuries; LOEYS-DIETZ SYNDROME 2; DiGeorge Syndrome; vasculogenic impotence; connective tissue disease; Cleft Soft Palate; inguinal hernia; Fatigue; Ehlers-Danlos Syndrome; Experimental Liver Cirrhosis; Prostatic Neoplasms; Brain Neoplasms; Loeys-Dietz Syndrome, Type 1b; bone disease; Carcinoma; esophageal cancer; Craniofa…
16	23037789	23046759	8971	-	2618	ENSRNOG00000014149	29358	Npy1r	7.44421905190141	1.17711802414717	4.89771854976378	0.000152182967483713	0.0259561031521754	0.456917513769788	4.79136123168436	0.000235039497943987	0.00735400736263695	neuropeptide Y receptor Y1 [Source:RGD Symbol;Acc:3198]	neural tube defect; Toothache; genetic disease; Stroke; Experimental Diabetes Mellitus; hypertension; Myocardial Reperfusion Injury; Anorexia; Atherosclerosis; temporal lobe epilepsy; depressive disorder; visual epilepsy; Wallerian Degeneration; peripheral artery disease; amphetamine abuse; Dehydration; anxiety disorder; substance-induced psychosis; obesity; childhood absence epilepsy
1	167331633	167430231	98599	+	3252	ENSRNOG00000014448	29657	Arntl	10.9055476128511	0.467701561068538	5.35526517857463	6.02009113983066e-05	0.020527282196794	0.415610687006157	4.17983240961824	0.000797903477543827	0.0129682600221812	basic helix-loop-helix ARNT like 1 [Source:RGD Symbol;Acc:62003]	decreased systemic arterial diastolic blood pressure; decreased mean systemic arterial blood pressure; Hyperargininemia; Premature Aging; Female Infertility; Intellectual Disability; Chemical and Drug Induced Liver Injury; increased heart rate; decreased systemic arterial systolic blood pressure; abnormal urine sodium level; Diabetes Mellitus; Experimental Diabetes Mellitus; genetic disease; Myoc…
16	79518312	79527040	8729	+	8711	ENSRNOG00000014605	290907	Lig4	8.09497670587639	0.499514280651985	6.3940328345658	8.08769533150546e-06	0.0131073795840166	0.304157495026575	4.90374626620785	0.000188550663384437	0.00674226026155892	DNA ligase 4 [Source:RGD Symbol;Acc:1304639]	prostate cancer; high grade glioma; thyroid gland papillary carcinoma; colorectal cancer; Anal Atresia, Hypospadias, and Penoscrotal Inversion; DNA ligase IV deficiency; Severe Combined Immunodeficiency with Sensitivity to Ionizing Radiation; genetic disease; pancreatic cancer; Multiple Myeloma; severe combined immunodeficiency
10	56866249	56890945	24697	-	3505	ENSRNOG00000014870	266998	Slc13a5	3.0772334147479	1.1353968469089	6.27158619302316	1.01700957463203e-05	0.0141601633107933	0.444638978812231	5.0688371504434	0.000136771857062961	0.0063146747747742	solute carrier family 13 member 5 [Source:RGD Symbol;Acc:631374]	Generalized Epilepsy; Dyskeratosis Congenita; very long chain acyl-CoA dehydrogenase deficiency; Leber Congenital Amaurosis 4; microcephaly; congenital myasthenic syndrome 2A; Myoclonic-Atonic Epilepsy; developmental and epileptic encephalopathy 25; Developmental Disabilities; fatty liver disease; Common Variable Immunodeficiency; genetic disease; nervous system integrity trait
9	83875561	84001895	126335	+	5466	ENSRNOG00000015365	363265	Col4a3	2.69446985125699	0.775227666291207	4.65474113053317	0.000251357044420457	0.0306545510815839	-0.444953307161233	-3.23565406207218	0.00551737033520847	0.0364536494913622	collagen type IV alpha 3 chain [Source:RGD Symbol;Acc:71085]	Stickler syndrome; chronic kidney disease; Atypical Hemolytic Uremic Syndrome; Benign Familial Hematuria 1; Proteinuria; autosomal dominant Alport syndrome; Benign Familial Hematuria 2; Lung Carcinoid Tumors; focal segmental glomerulosclerosis; kidney disease; Alport syndrome; Hematuria; genetic disease; Hearing Loss; benign familial hematuria; Glomerulonephritis; Nephrotic Syndrome; autosomal re…
1	241397983	241416322	18340	-	3789	ENSRNOG00000015727	309380	Loxl4	0.365965986052624	-1.91635960344603	-4.6328490099262	0.000263056796284453	0.0313939496594331	-1.45033562354859	-3.62139703771189	0.0024970345115553	0.0234128734103497	lysyl oxidase-like 4 [Source:RGD Symbol;Acc:1308588]	urinary bladder cancer; genetic disease; Autism Spectrum Disorder
2	227500367	227645169	144803	-	3696	ENSRNOG00000015987	310909	Rap1gds1	64.5293952114715	0.78302270904436	4.13151389004617	0.00075371025600364	0.0410050577189772	0.294482208331166	5.71060347289548	4.05673977696521e-05	0.00369873272303543	Rap1 GTPase-GDP dissociation stimulator 1 [Source:RGD Symbol;Acc:1308558]	genetic disease
4	118618269	118700894	82626	+	4766	ENSRNOG00000016182	24827	Tgfa	5.33768606203755	-0.487760740183442	-4.220837720618	0.000623992515477514	0.0378086800061519	-0.688455755102259	-4.93442260367429	0.000177587720755598	0.00666889064448252	transforming growth factor alpha [Source:RGD Symbol;Acc:3849]	Knee Osteoarthritis; Liver Neoplasms; acute kidney failure; Nerve Degeneration; genetic disease; pulmonary hypertension; gallbladder carcinoma; Right Ventricular Hypertrophy; Genetic Predisposition to Disease; Stomach Neoplasms; lung non-small cell carcinoma; Prostatic Neoplasms; papilloma; Hepatoblastoma; pancreatic cancer; Insulinoma; Pulmonary Edema; Animal Mammary Neoplasms; hepatocellular ca…
1	184745420	184850626	105207	-	4772	ENSRNOG00000016374	25022	Fgfr2	31.9668171807802	-0.221122545413017	-4.06579388034028	0.000866320468443962	0.0418274024114561	-0.435607519452069	-3.3760525278744	0.00413496974838723	0.0308286811941338	fibroblast growth factor receptor 2 [Source:RGD Symbol;Acc:2611]	Breast Neoplasms; Dysgerminoma; duodenal atresia; Bent Bone Dysplasia Syndrome 1; Saethre-Chotzen syndrome; portal hypertension; intestinal atresia; colorectal adenocarcinoma; Craniosynostosis Syndrome, Autosomal Recessive; Plagiocephaly, Nonsynostotic; transitional cell carcinoma; Endometriosis; Acneiform Eruptions; breast cancer; spina bifida; colorectal cancer; Lung Neoplasms; Craniofacial Abn…
19	33259970	33292006	32037	-	2994	ENSRNOG00000016760	291965	Kctd19	0.248259048563178	-1.74146915918794	-4.60776498210706	0.000277148505436326	0.031627115193523	-1.33495420697794	-3.0843144864785	0.00752347370628417	0.0442583865135435	potassium channel tetramerization domain containing 19 [Source:RGD Symbol;Acc:1561326]	genetic disease; autosomal dominant dyskeratosis congenita 6; Cerebral Visual Impairment and Intellectual Disability
18	4787295	5068458	281164	-	4942	ENSRNOG00000016874	307579	Zfp521	6.55102728900394	-0.374205691819759	-3.95953483340497	0.00108554074098935	0.0450054955346157	-0.38785860923304	-3.34672705918954	0.00439188136746164	0.0318293048067513	zinc finger protein 521 [Source:RGD Symbol;Acc:1307345]	Intellectual Disability; Schizophrenia; genetic disease
10	85511160	85517720	6561	+	2322	ENSRNOG00000017496	25275	Cnp	157.025274908768	-0.41629178567169	-5.95149703596364	1.86899954763909e-05	0.0195170277762212	-0.662088713769097	-3.62920579660241	0.00245729474077547	0.0232351332930823	2',3'-cyclic nucleotide 3' phosphodiesterase [Source:RGD Symbol;Acc:2368]	Marfanoid Mental Retardation Syndrome, Autosomal; Brain Injuries; alcoholic liver cirrhosis; Multiple Sclerosis; Encephalomyelitis; hypomyelinating leukodystrophy 20; Carotid Stenosis; Alzheimer's Disease; Brain Hypoxia-Ischemia; Catatonia; Restless Legs Syndrome; Meningoencephalitis; Catatonic Schizophrenia; Experimental Liver Cirrhosis; Schizophrenia; genetic disease; Experimental Autoimmune En…
1	181918183	181955732	37550	+	4606	ENSRNOG00000017980	308995	Itgal	0.54608299133273	-1.25812208442792	-5.31350412412159	6.54515059578521e-05	0.0218712752308759	-0.822955752662598	-5.45610828257695	6.52670142758379e-05	0.00464280807561202	integrin subunit alpha L [Source:RGD Symbol;Acc:631424]	Experimental Liver Cirrhosis; inflammatory bowel disease; Inflammation; Behcet's disease; genetic disease; myoepithelioma; acute promyelocytic leukemia; Nephritis; Nasal Polyps
1	205498084	205517450	19367	+	3953	ENSRNOG00000018086	83500	Slc22a8	3.06528807871179	-0.702030370031521	-4.95535409831937	0.000135226845918607	0.0258019425905563	-0.894896609488252	-4.33988090988057	0.000577506577147315	0.0111047206122411	solute carrier family 22 member 8 [Source:RGD Symbol;Acc:632286]	Chemical and Drug Induced Liver Injury; fatty liver disease; leukocyte adhesion deficiency 3; Intellectual Disability; human influenza; genetic disease; Experimental Liver Cirrhosis; Liver Cirrhosis
1	43269202	43427969	158768	-	5672	ENSRNOG00000018163	361474	Ipcef1	12.3083424936018	1.22433275547513	4.08683649172551	0.000828523801177477	0.0418274024114561	0.649016060801238	3.29274566441693	0.00490705660612462	0.0339350586817591	interaction protein for cytohesin exchange factors 1 [Source:RGD Symbol;Acc:735159]	allergic contact dermatitis; lymphoid leukemia; genetic disease
3	18055405	18059891	4487	+	2587	ENSRNOG00000018294	25617	Hspa5	137.37136300977	0.619430827316483	5.96118694368008	1.83451191608907e-05	0.0195170277762212	0.714350945412859	7.34990265300304	2.34356268752476e-06	0.00156624981532655	heat shock protein family A (Hsp70) member 5 [Source:RGD Symbol;Acc:2843]	Chemical and Drug Induced Liver Injury; myeloid neoplasm; Acute Lung Injury; Ureteral Obstruction; hepatocellular carcinoma; Chronic Intermittent Hypoxia; Asbestosis; obesity; neuronal ceroid lipofuscinosis; high grade glioma; fatty liver disease; genetic disease; Diabetic Cardiomyopathies; Zika fever; Nerve Degeneration; Acute Experimental Pancreatitis; chronic myeloid leukemia; Myocardial Reper…
15	29046826	29057669	10844	+	3163	ENSRNOG00000018825	305895	Dcaf11	29.1751639731989	0.207701533895476	4.20264448390565	0.000648438950422311	0.0385555800130106	0.137488386723079	3.34716181054912	0.00438795887347155	0.0318293048067513	DDB1 and CUL4 associated factor 11 [Source:RGD Symbol;Acc:1311288]	Lysinuric Protein Intolerance; genetic disease; brain-lung-thyroid syndrome; Specific Granule Deficiency
2	185610589	185744088	133500	+	11896	ENSRNOG00000018835	29492	Notch2	11.5206689785271	-0.75663550206725	-5.82517776262554	2.38535116144209e-05	0.0204352391347954	-0.630663953415082	-3.12824580896377	0.00687655640108611	0.0419932398937671	notch receptor 2 [Source:RGD Symbol;Acc:3188]	Stomach Neoplasms; Hirschsprung's disease; Alagille Syndrome; esophagus squamous cell carcinoma; Neoplasm Invasiveness; Multiple Myeloma; Hirschsprung Disease 1; Primitive Neuroectodermal Tumors; Gastro-Enteropancreatic Neuroendocrine Tumor; squamous cell carcinoma; Acroosteolysis Dominant Type; Pre-Eclampsia; glioblastoma; VACTERL association; hereditary breast ovarian cancer syndrome; Follicula…
10	14584829	14589818	4990	-	3245	ENSRNOG00000018841	302993	Sox8	14.9354352440408	-0.33461517999915	-5.61793299789368	3.57559433943499e-05	0.0204352391347954	-0.444284685433468	-5.05770885241863	0.000139749591918588	0.00632537370923161	SRY-box transcription factor 8 [Source:RGD Symbol;Acc:1309072]	genetic disease; idiopathic generalized epilepsy; peripheral nervous system disease; Epilepsy; Tuberous Sclerosis 2; 46, XY Disorders of Sex Development; short-rib thoracic dysplasia 9 with or without polydactyly
3	18585172	18638402	53231	+	3568	ENSRNOG00000018991	296654	Gsn	31.4839668265251	-0.481542454358426	-4.46712236999222	0.000371732749576545	0.0342234729981782	-0.793978764494836	-4.30282602344936	0.000622269754001337	0.011488268563375	gelsolin [Source:RGD Symbol;Acc:1303089]	Brain Injuries; Paratuberculosis; lung disease; Basal Ganglia Hemorrhage; Myocardial Infarction; Amyloidosis; Thromboembolism; Acute Liver Failure; Metabolic Syndrome; Osteoporosis; rheumatic myocarditis; Weight Gain; Arterial Thrombosis; Mesothelioma; Hypothyroidism; Ventricular Remodeling; Chemical and Drug Induced Liver Injury; Aortic Calcification; Subarachnoid Hemorrhage; Familial Amyloidosi…
1	161655864	161664097	8234	-	1341	ENSRNOG00000019751	365345	Cyb5r2	5.30602313213089	-0.482828385136722	-4.22059292614356	0.000624315165677649	0.0378086800061519	-0.722585806426172	-5.21263606638517	0.000103687456836506	0.00566147068243251	cytochrome b5 reductase 2 [Source:RGD Symbol;Acc:1308421]	genetic disease
10	86706749	86721974	15226	-	2709	ENSRNOG00000020792	360635	Etv4	2.29659171481931	0.556825669391483	4.43739659513989	0.000395617790414519	0.0342234729981782	0.583751450863983	4.80197359913685	0.000230184491238324	0.00727880624734429	ETS variant transcription factor 4 [Source:RGD Symbol;Acc:1306524]	Prostatic Neoplasms; Cakut; genetic disease; Neoplasm Metastasis; Breast Neoplasms; Neoplastic Processes; hereditary breast ovarian cancer syndrome
1	85696882	85707155	10274	-	2324	ENSRNOG00000020851	502317	Aplp1	308.205386546401	-0.232553619665852	-4.70312061567971	0.000227350851307264	0.0301220531979216	-0.19159781829045	-3.4911977094422	0.00326328055102287	0.0270450850429018	amyloid beta precursor like protein 1 [Source:RGD Symbol;Acc:69257]	hereditary spastic paraplegia 75; Brugada Syndrome 5; genetic disease
1	204178932	204228476	49545	-	2154	ENSRNOG00000021164	192277	Stip1	69.8398188097454	0.397164204981538	4.8482435876014	0.000168472116025029	0.0263927203677722	0.416118289784863	5.86395206811656	3.05890869874301e-05	0.00342461505289591	stress-induced phosphoprotein 1 [Source:RGD Symbol;Acc:621599]	Intellectual Disability; Colorectal Neoplasms; leukocyte adhesion deficiency 3; melanoma; high grade glioma; genetic disease
1	239891142	239908788	17647	-	2689	ENSRNOG00000022386	361757	Opalin	34.1843563812968	-0.387537898296671	-4.00800163322749	0.000979342353620876	0.0442239244440476	-0.937968724107817	-4.88480192265325	0.000195667070678825	0.00678258385249337	oligodendrocytic myelin paranodal and inner loop protein [Source:RGD Symbol;Acc:1307776]	genetic disease
2	190177741	190219660	41920	+	3893	ENSRNOG00000023338	64521	Tspan2	42.3016289296859	-0.310811870084606	-3.87675171230687	0.00129450416927262	0.0487130082437093	-0.643482983487267	-3.62765043133393	0.00246515917348306	0.0232667928848239	tetraspanin 2 [Source:RGD Symbol;Acc:620982]	Stroke; genetic disease
5	125056848	125200446	143599	-	4289	ENSRNOG00000023601	432358	Elavl4	31.52886939643	0.272883690973437	4.04209416728752	0.000910982098439917	0.042586269686185	0.54959921622475	6.03269168863926	2.2504003952792e-05	0.00321364870122435	ELAV like RNA binding protein 4 [Source:RGD Symbol;Acc:1560027]	High Myopia; Hypothyroidism; genetic disease; Status Epilepticus; learning disability; Sciatic Neuropathy
10	72055208	72187282	132075	-	2743	ENSRNOG00000024730	360593	Ppm1e	56.3862250969408	0.673311141902614	4.55242429749194	0.000311028085260864	0.0328853623912361	0.767898834842063	3.46486624318553	0.00344483359615105	0.0278722904234827	protein phosphatase, Mg2+/Mn2+ dependent, 1E [Source:RGD Symbol;Acc:735028]	Colorectal Neoplasms; genetic disease; Joubert Syndrome 1; Mulibrey Nanism; arterial blood pressure trait
8	11211110	11238892	27783	-	2690	ENSRNOG00000024757	363015	Endod1	23.9506526003919	-0.320506464412659	-4.27875786253754	0.000552214188960638	0.0364415073359783	-0.424507329475226	-3.33083913261918	0.00453764919163628	0.0324411821539833	endonuclease domain containing 1 [Source:RGD Symbol;Acc:1310444]	Ataxia Telangiectasia; genetic disease; Intellectual Disability
9	60056890	60093007	36118	-	5707	ENSRNOG00000025079	316415	Fam126b	36.6454622272232	0.42611611761529	5.40603163249045	5.4397724042776e-05	0.0204973487669013	0.326979304560384	5.39942474493945	7.26438320904162e-05	0.00486765942517872	hyccin PI4KA lipid kinase complex subunit 2 [Source:RGD Symbol;Acc:1309752]	Neurodevelopmental Disorders; Primary Pulmonary Hypertension, 1; Pulmonary Arterial Hypertension; Weight Gain; genetic disease
8	53062360	53069538	7179	-	6395	ENSRNOG00000025463	NA	AI593442	27.407203131145	1.28776250056269	5.0985711458733	0.000100988151723172	0.0253848540046806	0.30844325151147	3.92507859579528	0.00134001006133568	0.0167081254513407	expressed sequence AI593442 [Source:MGI Symbol;Acc:MGI:2143099]
8	121610787	121642942	32156	+	3494	ENSRNOG00000025676	316090	Gask1a	1.62270653586822	-0.477048882824556	-3.98061897628906	0.00103798347799685	0.0449466229230985	-0.808313942720543	-4.60965356512712	0.000336654512023639	0.00856137532251288	golgi associated kinase 1A [Source:RGD Symbol;Acc:1305157]	genetic disease; congenital muscular dystrophy-dystroglycanopathy type A8
17	74917833	74961080	43248	-	6557	ENSRNOG00000026248	291318	Nmt2	25.8312147999744	0.633674108483998	4.30781865864391	0.000519417197806464	0.0358612501692165	0.30922840251725	5.87166261763105	3.01604757877929e-05	0.00342461505289591	N-myristoyltransferase 2 [Source:RGD Symbol;Acc:1303175]	genetic disease; ovarian cyst; hypoparathyroidism-deafness-renal disease syndrome
3	9070185	9126946	56762	-	9065	ENSRNOG00000027392	499759	Ccdc187	2.4728255769421	-0.905972149549815	-4.2730633994314	0.000558883219091858	0.0364758625960421	-1.01200506177472	-8.3412775793731	4.96741586443151e-07	0.00118565120375602	coiled-coil domain containing 187 [Source:RGD Symbol;Acc:1565512]
20	12763543	12767027	3485	-	2001	ENSRNOG00000028243	690315	Derl3	2.1565471615951	0.711205197076047	4.29510489647274	0.000533514900421868	0.0359434151461636	0.436837831465238	3.4621693854165	0.00346398934577186	0.0279595816372735	derlin 3 [Source:RGD Symbol;Acc:1597373]	Epilepsy; atypical teratoid rhabdoid tumor; genetic disease; Schizophrenia; Coffin-Siris syndrome 3; agammaglobulinemia 2
10	104656883	104757918	101036	+	19467	ENSRNOG00000029658	303735	Rnf213	3.43874270251362	-0.366524170123578	-6.3592683030654	8.62946944123672e-06	0.0131073795840166	-0.403650647194587	-3.05533236839863	0.00798273047668848	0.0461187623805364	ring finger protein 213 [Source:RGD Symbol;Acc:1308168]	Stroke; Aortic Coarctation; patent foramen ovale; Pityriasis Rubra Pilaris; Epilepsy; Moyamoya Disease 2; Moyamoya Disease; genetic disease; anaplastic ependymoma; mucopolysaccharidosis type IIIA
8	11693540	11704028	10489	+	3646	ENSRNOG00000030318	140595	Gpr83	5.53012774198317	0.927843482212537	4.11930802732455	0.000773443285963483	0.0410050577189772	0.613952164295217	4.46504707408499	0.000449197360452844	0.00965918854368869	G protein-coupled receptor 83 [Source:RGD Symbol;Acc:619891]	genetic disease; Intellectual Disability
17	61756067	62300831	544765	-	2798	ENSRNOG00000030775	117088	Adarb2	12.6673496516491	0.624862506588361	3.87218823687818	0.00130713677509004	0.0488833887246972	-0.362795744843938	-4.58075884161589	0.000356565039263144	0.00885213770580774	adenosine deaminase, RNA-specific, B2 [Source:RGD Symbol;Acc:621519]	Parkinson's disease; genetic disease; substance-related disorder; Amenorrhea
8	65917840	65932741	14902	+	2540	ENSRNOG00000032339	315762	Rasl12	1.49757533986039	-0.69219901368479	-4.60258374362423	0.000280154000996015	0.031627115193523	-0.872895180596966	-5.13437650148295	0.000120515342211443	0.00593973550934747	RAS-like, family 12 [Source:RGD Symbol;Acc:1306268]	genetic disease; colorectal cancer; Diarrhea; nemaline myopathy 6; Primary Bile Acid Malabsorption 2; Bloom Syndrome
3	122953196	123322392	369197	+	5479	ENSRNOG00000033119	25031	Plcb4	28.7182927984218	0.701867678250975	4.90770845062615	0.000149094839625646	0.0259561031521754	-0.329666525719381	-3.48778094724609	0.00328628721811012	0.0271389106351901	phospholipase C, beta 4 [Source:RGD Symbol;Acc:3345]	Uveal Melanoma; Long QT Syndrome; prostate cancer; genetic disease; Auriculocondylar Syndrome 2; melanoma; developmental and epileptic encephalopathy 12; Alagille Syndrome; Auriculocondylar Syndrome; congenital myasthenic syndrome 18; Auriculocondylar Syndrome 1
15	16607205	16630396	23192	+	4252	ENSRNOG00000033261	361018	Fam107a	66.446283244601	0.546442041510731	4.78735100466242	0.000191000049881994	0.027059154064138	0.3536211486926	4.45760182935513	0.000455942644976401	0.0097763755335484	family with sequence similarity 107, member A [Source:RGD Symbol;Acc:1306327]	genetic disease; high grade glioma
20	4026463	4085578	59116	-	13781	ENSRNOG00000033581	NA	AABR07044388.2	5.0542871175369	-0.560612172462078	-4.3594865559829	0.000465911542831995	0.0350650903497161	-0.887143386984805	-3.51675674533256	0.00309621740571797	0.0262463726102161	NA
5	166391080	166393904	2825	-	1931	ENSRNOG00000036869	680723	Tmem88b	16.9292341191166	-0.374074073189119	-5.04155494275924	0.000113403894323667	0.0254826368575065	-0.880683965741475	-4.08020372602299	0.000976745086925616	0.0143278813980274	transmembrane protein 88B [Source:RGD Symbol;Acc:1588243]	Neurodevelopmental Disorders; Ehlers-Danlos syndrome spondylodysplastic type 2; Shprintzen-Goldberg Craniosynostosis; Joubert Syndrome 25; Goldberg-Shprintzen syndrome; idiopathic generalized epilepsy; Dilated Cardiomyopathy 1LL; Immunodeficiency 16; congenital myasthenic syndrome 8; chromosome 1p36 deletion syndrome; genetic disease; Peroxisome Biogenesis Disorder, Complementation Group 7; immun…
12	46050413	46128578	78166	-	2972	ENSRNOG00000037476	304571	Galnt9	15.552013028126	0.852633746378878	3.91602690007596	0.0011907395301229	0.0472562376942837	0.705473441387197	4.15158285260942	0.000844933852160681	0.0133180705678308	polypeptide N-acetylgalactosaminyltransferase 9 [Source:RGD Symbol;Acc:1311523]	genetic disease
1	28615606	28630309	14704	-	4152	ENSRNOG00000042309	292199	Kiaa0408L	28.4462572903246	0.32438553514218	6.60157159260821	5.51076445269808e-06	0.0131073795840166	0.397874596888806	7.70387650295474	1.32769500377205e-06	0.00130488988958961	Kiaa0408-like [Source:RGD Symbol;Acc:1307525]	genetic disease
2	53236368	53384714	148347	+	3459	ENSRNOG00000043094	690163	Oxct1	53.3527688190085	0.396567721965367	4.11215212552274	0.000785254456143997	0.0410050577189772	0.266116147113992	4.3198029652126	0.000601337146301474	0.0112847709897048	3-oxoacid CoA transferase 1 [Source:RGD Symbol;Acc:1584008]	obesity; Succinyl-CoA:3-oxoacid CoA transferase deficiency; type 2 diabetes mellitus; Neurodevelopmental Disorders; genetic disease; carbohydrate metabolic disorder; Burns; Osteoporosis; Experimental Diabetes Mellitus
3	144279096	144323572	44477	+	4281	ENSRNOG00000047028	83513	Mmp24	10.4153776437708	0.278859935556752	4.29571973934216	0.000532824268962864	0.0359434151461636	0.384371056133506	4.35848793020413	0.000556283429115376	0.0108452549984361	matrix metallopeptidase 24 [Source:RGD Symbol;Acc:620202]	Neoplasm Metastasis; genetic disease
18	26817816	26822864	5049	-	4715	ENSRNOG00000047085	685472	Lrrtm2	24.6547532020484	0.568085351765653	3.93961845540132	0.00113248145700708	0.0458147704205187	0.327026282202213	5.11075639571217	0.0001261307913433	0.00608096627583403	leucine rich repeat transmembrane neuronal 2 [Source:RGD Symbol;Acc:1593785]	Hereditary Neoplastic Syndromes; familial adenomatous polyposis 1; genetic disease; autosomal dominant intellectual developmental disorder 31; Neurodevelopmental Disorders; STING-associated vasculopathy with onset in infancy
9	1917845	1925291	7447	-	2082	ENSRNOG00000047505	29213	Tubb4a	266.327495409204	-0.23765755067635	-4.62902253709457	0.000265158194894731	0.0314203058177387	-0.575577676435574	-4.17168503609787	0.000811187106171052	0.0131076539360792	tubulin, beta 4A class IVa [Source:RGD Symbol;Acc:619730]	dystonia; torsion dystonia 4; demyelination; microcephaly; hypomyelinating leukodystrophy 6; mucolipidosis type IV; Cerebral Palsy; Developmental Disabilities; Medulloblastoma; genetic disease; tremors; demyelinating disease; Nervous System Malformations
6	40062926	40080613	17688	+	3205	ENSRNOG00000050197	286906	Pdia6	36.2926824357818	0.30725575692096	4.07594162001676	0.000847880233872819	0.0418274024114561	0.414294260220436	6.40625598727224	1.15660837902666e-05	0.00280066852127208	protein disulfide isomerase family A, member 6 [Source:RGD Symbol;Acc:628688]	genetic disease; Kidney mass; Kidney mass
7	113361148	113372688	11541	-	4235	ENSRNOG00000050500	315159	Tob2	9.51349978921315	-0.348087745290347	-4.34115025068227	0.000484227098989134	0.0354369973068898	-0.337352477989002	-3.27014980928334	0.00514014925629777	0.0349940541195476	transducer of ERBB2, 2 [Source:RGD Symbol;Acc:1359722]	adenylosuccinase lyase deficiency; Vitiligo; Common Variable Immunodeficiency 4; genetic disease
6	25077349	25080675	3327	+	2336	ENSRNOG00000051056	NA	AABR07063279.1	28.3166167676734	0.509902895168395	4.07398543449839	0.000851403827012688	0.0418274024114561	0.367837229633573	3.79059577494898	0.0017645064573369	0.0193828888160322	fibronectin type III domain containing 4 [Source:RGD Symbol;Acc:6496095]	Short-Rib Thoracic Dysplasia 10 with or without Polydactyly; lipid storage disease; genetic disease; TATTON-BROWN-RAHMAN SYNDROME
1	77546900	77558630	11731	+	2823	ENSRNOG00000052256	499088	Dact3	34.8436808600184	-0.257610154378399	-3.99405057948819	0.00100878896808093	0.0445684803503041	0.298837694656896	4.70386040641164	0.000279311721606533	0.00793367139687858	dishevelled-binding antagonist of beta-catenin 3 [Source:RGD Symbol;Acc:1563892]	Long QT Syndrome 1; Polycystic Ovary Syndrome; Intellectual Disability; genetic disease; Walker-Warburg Syndrome
4	43972507	44052161	79655	+	3503	ENSRNOG00000053787	362325	Mdfic	2.66860329263763	-0.949428899675576	-4.4314374645402	0.000400591060042611	0.0342234729981782	-0.734736162514063	-3.46915908267134	0.0034145598976004	0.0277213152425206	MyoD family inhibitor domain containing [Source:RGD Symbol;Acc:1309532]	Pleomorphic Xanthoastrocytoma; central conducting lymphatic anomaly; Lymphatic Malformation 12; genetic disease
9	49344781	49416900	72120	+	7030	ENSRNOG00000056246	24398	Gls	59.850228467607	0.288485472450439	4.35008020719745	0.000475217546109986	0.035382742155779	0.315404473285885	7.8800651607499	1.00664036485474e-06	0.00130488988958961	glutaminase [Source:RGD Symbol;Acc:2707]	Spontaneous Abortions; Neurodevelopmental Disorders; IMMUNODEFICIENCY 31B; developmental and epileptic encephalopathy 71; genetic disease; Infantile Cataract, Skin Abnormalities, Glutamate Excess, and Impaired Intellectual Development; Lymphangioleiomyomatosis; Osteoarthritis; Global Developmental Delay, Progressive Ataxia, and Elevated Glutamine; Experimental Liver Cirrhosis; Tracheoesophageal F…
10	60475897	60496773	20877	+	2732	ENSRNOG00000056954	287533	Inpp5k	13.8735952004065	0.451194492444525	4.1776574578703	0.000683605539719605	0.0395213887807445	0.235358604901773	3.58911476116197	0.00266829381386558	0.0240986003156151	inositol polyphosphate-5-phosphatase K [Source:RGD Symbol;Acc:1359130]	congenital muscular dystrophy with cataracts and intellectual disability; genetic disease
20	3044320	3064468	20149	+	3844	ENSRNOG00000057125	25678	Ddr1	29.0603278818143	-0.24885649969177	-4.169155533414	0.00069600683858861	0.0398713832377963	-0.507345335875794	-4.07216112728162	0.000992852563887927	0.0144752012543102	discoidin domain receptor tyrosine kinase 1 [Source:RGD Symbol;Acc:2252]	Idiopathic Pulmonary Fibrosis; skin melanoma; Kidney Reperfusion Injury; Oral Squamous Cell Carcinoma; ovarian cancer; Lymphatic Metastasis; Neoplasm Metastasis; Metabolic Syndrome; Prostatic Neoplasms; Experimental Neoplasms; breast carcinoma; Osteosarcoma; Alzheimer's Disease; abnormal cutaneous collagen fibril morphology; alcoholic hepatitis; JMP syndrome; alcoholic liver cirrhosis; Experiment…
6	129702383	129707268	4886	-	2657	ENSRNOG00000059714	299331	Hsp90aa1	352.058394275967	0.351827954044406	6.51740052347968	6.43392680056182e-06	0.0131073795840166	0.473802266578509	5.36765056831087	7.71519755445543e-05	0.00497283472531799	heat shock protein 90 alpha family class A member 1 [Source:RGD Symbol;Acc:631409]	Breast Neoplasms; Frontotemporal Lobar Degeneration; Charcot-Marie-Tooth disease axonal type 2O; rheumatoid arthritis; Ductal Carcinoma; Alzheimer's Disease; Neurodevelopmental Disorders; portal hypertension; Neoplasm Metastasis; human immunodeficiency virus infectious disease; Knee Osteoarthritis; genetic disease; colon cancer; intrahepatic cholangiocarcinoma; Cognitive Dysfunction; anaplastic l…
14	78395826	78398429	2604	+	698	ENSRNOG00000061231	498398	Selenom	48.6620238787955	0.516179474894088	4.16860209804604	0.000696821963348697	0.0398713832377963	0.524983363545341	5.58948251823943	5.08154200996101e-05	0.00414807713090477	selenoprotein M [Source:RGD Symbol;Acc:1565037]	Experimental Liver Cirrhosis; genetic disease
6	109665523	109679809	14287	-	6300	ENSRNOG00000062383	65162	Dio2	6.34017668259046	0.965712020048558	7.35675407945015	1.43376130368839e-06	0.0118406139004055	0.553532108376646	7.27593637200185	2.64448995396627e-06	0.00169938992887955	iodothyronine deiodinase 2 [Source:RGD Symbol;Acc:68418]	Metabolic Syndrome; hypertension; type 2 diabetes mellitus; genetic disease; Endometriosis; Mesothelioma; thyroid gland disease; Autism Spectrum Disorder; Insulin Resistance; obesity; blood thyroid-stimulating hormone amount
5	19329413	19333806	4394	+	1966	ENSRNOG00000064562	NULL	NA	13.7691925798853	0.338729206017498	4.17443023293716	0.000688286337568903	0.0396547866486249	0.371887808711529	8.0616900397083	7.59832983803942e-07	0.00130488988958961	NA
7	89725745	89729676	3932	-	3932	ENSRNOG00000065676	NULL	NA	6.16952738281415	-0.343606864155842	-4.00989361879732	0.000975416307126239	0.0442239244440476	-0.519029196353112	-3.54101713268423	0.00294557447396124	0.0254633470767298	NA
7	110221526	110224652	3127	-	2999	ENSRNOG00000068569	NULL	NA	27.1506268063624	0.466418552605133	3.87355016012749	0.00130335376634624	0.0488833887246972	0.274690910006383	3.47852260284511	0.00334944712401252	0.0274326287000006	NA
5	83990637	83992614	1978	-	1978	ENSRNOG00000068991	NULL	NA	46.0090497031511	0.454956484264489	4.29984801383852	0.000528210579435707	0.0359434151461636	0.267068780212632	3.00739309957356	0.00880366383355835	0.0489929361970428	NA
18	32166861	32491749	324889	+	6594	ENSRNOG00000069221	291618	Kctd16	19.9834421377616	0.661401326425818	4.11527174158137	0.000780083094883045	0.0410050577189772	0.423599539574783	3.25438830057998	0.00530921969717909	0.0356967576259429	potassium channel tetramerization domain containing 16 [Source:RGD Symbol;Acc:1559856]	Neurodevelopmental Disorders; Hereditary Neoplastic Syndromes; genetic disease; familial adenomatous polyposis 1
5	39351819	39565130	213312	-	12536	ENSRNOG00000070149	84597	Fut9	32.9815074508304	0.306033571923424	4.45936213427003	0.000377822832921459	0.0342234729981782	0.291425821636728	3.04588347699893	0.00813834405821593	0.0467502546015948	fucosyltransferase 9 [Source:RGD Symbol;Acc:619955]	genetic disease
1	52400215	52404309	4095	-	3981	ENSRNOG00000070586	NULL	NA	12.7853075455829	-0.406628373885216	-4.51197350408037	0.0003384421992695	0.0340388593152194	-0.685894993698371	-3.9184845251177	0.00135818575829398	0.0168217699403824	proline rich 18 [Source:RGD Symbol;Acc:1564079]	genetic disease
