# Supplementary material for: Transcriptional response to chronic long-access fentanyl self-administration in rat habenula and amygdala
Source: bioRxiv. 2025 Dec 12:2025.11.25.690517. Originally published 2025 Nov 28. Preprint. [Version 2] doi: 10.1101/2025.11.25.690517 (PMC12699572; doi:10.1101/2025.11.25.690517)
Supplement: Supplement 1 — Table S1: Behavioral raw data per LgA self-administration session per rat. Session-by-session raw behavioral data pertaining to operant (lever press) behaviors and infusions from each rat across all long-access self-administration sessions. See Table S3 for the description of these variables. Table S2: Behavioral rat data in LgA sessions. Individual rat data for behavioral covariates relating to fentanyl intake and intake escalation across long-access self-administration sessions. See Table S3 for the description of these variables. Table S3: Dictionary of sample variables. Description of sample/rat variables analyzed throughout the study. Related to Table S1, Table S2, and Table S4. Table S4: Sample metadata and QC metrics. Sample level variables analyzed, including data regarding rat self-administration sessions and sample batches for RNA extraction, library preparation, and sequencing, as well as quality control metrics. See Table S3 for the description of these variables. Table S5: DEGs for substance in Hb. Metadata, limma DE statistics, and Ensembl gene annotation for DEGs obtained for fentanyl vs. saline in Hb. See limma [65] documentation for these statistics definitions. Related to Figure 2, Table S8, Table S10. Table S6: DEGs for substance in Amyg. Metadata, limma DE statistics, and Ensembl gene annotation for DEGs obtained for fentanyl vs. saline in Amyg. See limma [65] documentation for these statistics definitions. Related to Figure 2, Table S9, Table S10. Table S7. Common DEGs for substance in habenula and amygdala. Metadata, region-specific limma DE statistics, and Ensembl gene annotation for overlapping DEGs for fentanyl vs. saline in habenula and amygdala. See limma [65] documentation for these statistics definitions. Related to Figure 2, Table S5, Table S6. Table S8. Functional enrichment results for substance DEGs in Hb. GO terms for biological processes (BP), molecular functions (MF), cellular components (CC), and KEGG pathways that are significan [file media-1.zip › TableS8_GO_KEGG_results_hab.tsv]

Ontology	DEGs_set	ID	Description	Count	GeneRatio	BgRatio	FoldEnrichment	pvalue	p.adjust	geneID
BP	Up	GO:0050803	regulation of synapse structure or activity	25	25/231	413/18913	4.95608104566942	4.91184400058916e-11	1.54035427858476e-07	Cttnbp2, Zfp804a, Lrrn3, Gria4, Fam107a, Farp1, Slitrk6, Il1rapl1, Adgrb1, Dbn1, Cdkl5, Lrrn1, Il1rap, Shank3, Rock1, Elmo1, Arhgap44, Cacna2d3, Lingo2, Epha4, Kalrn, Prmt8, Syndig1, Lrrtm2, LRRTM1
BP	Up	GO:0050807	regulation of synapse organization	24	24/231	406/18913	4.8398694901158	1.98988129938623e-10	3.12013387743761e-07	Cttnbp2, Zfp804a, Lrrn3, Fam107a, Farp1, Slitrk6, Il1rapl1, Adgrb1, Dbn1, Cdkl5, Lrrn1, Il1rap, Shank3, Rock1, Elmo1, Arhgap44, Cacna2d3, Lingo2, Epha4, Kalrn, Prmt8, Syndig1, Lrrtm2, LRRTM1
BP	Up	GO:0007626	locomotory behavior	19	19/231	282/18913	5.5163642504068	1.97980126763997e-09	2.06955225843964e-06	Kcnj10, Npas2, Grm1, Scn1a, Npy1r, Fign, Slitrk6, Prex2, Dbn1, Shank3, Cacna1c, Ncor1, Adcy8, Elavl4, Epha4, Kalrn, Adra1b, LRRTM1, Cacnb4
BP	Up	GO:0099505	regulation of presynaptic membrane potential	9	9/231	48/18913	15.351461038961	5.73811738804104e-09	4.49868403222417e-06	Kcnj3, Grik1, Scn1a, Kcnc2, Gria4, Kcnj9, Kctd16, Kcna4, Gabrb2
BP	Up	GO:0021675	nerve development	12	12/231	122/18913	8.05322546306153	3.29351858319843e-08	2.00072903897721e-05	Kcnj10, Kcnq3, Scn1a, Kcnc2, Slitrk6, Col25a1, Unc13a, Cacna1c, Epha4, Prkcg, Adarb1, Gabrb2
BP	Up	GO:0060078	regulation of postsynaptic membrane potential	14	14/231	177/18913	6.47594589967471	3.8279254572268e-08	2.00072903897721e-05	Grik1, Grm1, Rgs7, Gria4, Rgs4, Adora1, Gabra4, Dbn1, Shank3, Cacna1c, Kctd16, Rgs7bp, Gabrb2, Cx3cl1
BP	Up	GO:0051965	positive regulation of synapse assembly	10	10/231	82/18913	9.98469010664133	6.03173815897887e-08	2.70221869522253e-05	Lrrn3, Slitrk6, Il1rapl1, Adgrb1, Lrrn1, Il1rap, Lingo2, Syndig1, Lrrtm2, LRRTM1
BP	Up	GO:0051480	regulation of cytosolic calcium ion concentration	10	10/231	85/18913	9.6322892793481	8.5453348959863e-08	3.34977127922663e-05	Grm1, Npy1r, Trpc3, Adora1, Atp2b1, Grid2ip, Adcy8, Tspoap1, Cacnb2, Cacnb4
BP	Up	GO:0099173	postsynapse organization	18	18/231	331/18913	4.45238749166242	1.42743387435628e-07	4.08061324850435e-05	Cit, Zfp804a, Fam107a, Farp1, Sorbs1, Il1rapl1, Adgrb1, Dbn1, Cdkl5, Il1rap, Shank3, Elmo1, Arhgap44, Epha4, Kalrn, Syndig1, Lrrtm2, LRRTM1
BP	Up	GO:0060384	innervation	7	7/231	34/18913	16.8565062388592	1.50429930589802e-07	4.08061324850435e-05	Slitrk6, Col25a1, Unc13a, Epha4, Prkcg, Adarb1, Gabrb2
BP	Up	GO:0099175	regulation of postsynapse organization	14	14/231	198/18913	5.78910315273952	1.5536741040835e-07	4.08061324850435e-05	Zfp804a, Fam107a, Il1rapl1, Dbn1, Cdkl5, Il1rap, Shank3, Elmo1, Arhgap44, Epha4, Kalrn, Syndig1, Lrrtm2, LRRTM1
BP	Up	GO:0006874	intracellular calcium ion homeostasis	18	18/231	333/18913	4.42564642564643	1.5614591512134e-07	4.08061324850435e-05	Grm1, Npy1r, Plcb4, Trpc3, Adora1, Atp2b1, Bcl2, Atp13a5, Inpp4b, Slc25a27, Rap1gds1, Cacna1c, Grid2ip, Adcy8, Tspoap1, Cacnb2, Cx3cl1, Cacnb4
BP	Up	GO:0035296	regulation of tube diameter	14	14/231	204/18913	5.61883541295306	2.24373292147561e-07	4.98083721873276e-05	Npy1r, Agtr2, Adora1, Atp2b1, Chrm3, Cacna1g, Rock1, Rap1gds1, Cacna1c, Adra2b, Adra1b, Irag1, Cx3cl1, Ptger3
BP	Up	GO:0097746	blood vessel diameter maintenance	14	14/231	204/18913	5.61883541295306	2.24373292147561e-07	4.98083721873276e-05	Npy1r, Agtr2, Adora1, Atp2b1, Chrm3, Cacna1g, Rock1, Rap1gds1, Cacna1c, Adra2b, Adra1b, Irag1, Cx3cl1, Ptger3
BP	Up	GO:0035150	regulation of tube size	14	14/231	205/18913	5.59142645971914	2.3824157615112e-07	4.98083721873276e-05	Npy1r, Agtr2, Adora1, Atp2b1, Chrm3, Cacna1g, Rock1, Rap1gds1, Cacna1c, Adra2b, Adra1b, Irag1, Cx3cl1, Ptger3
BP	Up	GO:0006813	potassium ion transport	16	16/231	275/18913	4.76360487996852	2.91644261688899e-07	5.71622752910241e-05	Kcnj3, Kcnj10, Kcnq3, Rapgef3, Grik1, Rgs7, Plcb4, Kcnc2, Kcnj14, Kcnj9, Rgs4, Adora1, Kcnip4, Kcna4, Kcnk4, Ptger3
BP	Up	GO:0042310	vasoconstriction	11	11/231	124/18913	7.26305683563748	3.58365283709458e-07	6.61078546889917e-05	Npy1r, Adora1, Atp2b1, Chrm3, Cacna1g, Rap1gds1, Cacna1c, Adra2b, Adra1b, Cx3cl1, Ptger3
BP	Up	GO:0007015	actin filament organization	21	21/231	473/18913	3.63501825869691	3.8372884924945e-07	6.68540928470153e-05	Cit, Rapgef3, Fam107a, Pakap, Rgs4, Gas2, Ppm1e, Sorbs1, Bcl2, Mical2, Coro6, Dbn1, Inpp5k, Shank3, Elmo1, Prkcd, Capn1, Myo1b, Synpo2, Hip1, Cx3cl1
BP	Up	GO:0007215	glutamate receptor signaling pathway	8	8/231	57/18913	11.4911521227311	4.330392763109e-07	7.05605565070736e-05	Grik1, Grm1, Gria4, Grm7, Unc13a, Shank3, Grm4, Cx3cl1
BP	Up	GO:0051962	positive regulation of nervous system development	19	19/231	397/18913	3.91842498391617	4.56929642934595e-07	7.05605565070736e-05	Lig4, Lrrn3, Shox2, Slitrk6, Il1rapl1, Adgrb1, Rnf112, Dbn1, Cdkl5, Lrrn1, Il1rap, Shank3, Lingo2, Epha4, Kalrn, Syndig1, Lrrtm2, LRRTM1, Cx3cl1
BP	Up	GO:0055074	calcium ion homeostasis	18	18/231	359/18913	4.10512607169989	4.72503726609868e-07	7.05605565070736e-05	Grm1, Npy1r, Plcb4, Trpc3, Adora1, Atp2b1, Bcl2, Atp13a5, Inpp4b, Slc25a27, Rap1gds1, Cacna1c, Grid2ip, Adcy8, Tspoap1, Cacnb2, Cx3cl1, Cacnb4
BP	Up	GO:1901890	positive regulation of cell junction assembly	11	11/231	134/18913	6.72103766879886	7.82802700657803e-07	0.000111584966784676	Lrrn3, Slitrk6, Il1rapl1, Adgrb1, Lrrn1, Il1rap, Rock1, Lingo2, Syndig1, Lrrtm2, LRRTM1
BP	Up	GO:0048813	dendrite morphogenesis	13	13/231	196/18913	5.43044880289778	9.01563488869635e-07	0.000122926221786747	Cit, Farp1, Il1rapl1, Prex2, Dbn1, Cdkl5, Dpysl5, Shank3, Arhgap44, Elavl4, Epha4, Hecw1, Kalrn
BP	Up	GO:0003018	vascular process in circulatory system	15	15/231	269/18913	4.56549027180997	1.18010716105855e-06	0.000154200669044984	Npy1r, Agtr2, Adora1, Atp2b1, Chrm3, Cacna1g, Rock1, Rap1gds1, Cacna1c, Adra2b, Capn1, Adra1b, Irag1, Cx3cl1, Ptger3
BP	Up	GO:0071805	potassium ion transmembrane transport	14	14/231	239/18913	4.79599340687207	1.51270389668746e-06	0.000189753576800475	Kcnj3, Kcnj10, Kcnq3, Rapgef3, Grik1, Rgs7, Kcnc2, Kcnj14, Kcnj9, Rgs4, Kcnip4, Kcna4, Kcnk4, Ptger3
BP	Up	GO:0007416	synapse assembly	16	16/231	313/18913	4.18527585300748	1.62248466166372e-06	0.000195696611499132	Lrrn3, Fam107a, Farp1, Slitrk6, Il1rapl1, Gabra4, Adgrb1, Lrrn1, Il1rap, Shank3, Elmo1, Lingo2, Syndig1, Lrrtm2, LRRTM1, Gabrb2
BP	Up	GO:0086010	membrane depolarization during action potential	6	6/231	31/18913	15.8466694595727	1.77412361005922e-06	0.000206061171894286	Cacna1i, Scn1a, Ptpn3, Cacna1g, Cacna1c, Cacnb2
BP	Up	GO:0051963	regulation of synapse assembly	13	13/231	213/18913	4.99703270125805	2.28933671774809e-06	0.000256405712387787	Lrrn3, Fam107a, Farp1, Slitrk6, Il1rapl1, Adgrb1, Lrrn1, Il1rap, Elmo1, Lingo2, Syndig1, Lrrtm2, LRRTM1
BP	Up	GO:1903522	regulation of blood circulation	15	15/231	287/18913	4.27915290284628	2.63445274408026e-06	0.000284884269152955	Hsp90aa1, Npy1r, Agtr2, Rgs4, Shox2, Adora1, Atp2b1, Chrm3, Cacna1g, Cacna1c, Adra2b, Adra1b, Cacnb2, Cx3cl1, Ptger3
BP	Up	GO:0032970	regulation of actin filament-based process	18	18/231	414/18913	3.55975908149821	3.60077842615839e-06	0.00037640137148109	Cit, Arap2, Rapgef3, Fam107a, Rgs4, Ppm1e, Adora1, Dbn1, Inpp5k, Shank3, Rock1, Cacna1c, Arhgap44, Prkcd, Capn1, Synpo2, Cx3cl1, Ptger3
BP	Up	GO:0034765	regulation of monoatomic ion transmembrane transport	18	18/231	424/18913	3.4758024993874	5.0120501135631e-06	0.00050702545664948	Kcnj3, Kcnj10, Rapgef3, Rgs7, Kcnc2, Kcnj14, Kcnj9, Rgs4, Trpc3, Kcnip4, Bcl2, Ptpn3, Shank3, Cacna1c, Cacnb2, Cx3cl1, Ptger3, Cacnb4
BP	Up	GO:0003012	muscle system process	19	19/231	474/18913	3.28188759201417	6.21064889783993e-06	0.000608643591988313	Hsp90aa1, Scn1a, Npy1r, Agtr2, Rgs4, Trpc3, Adora1, Atp2b1, Chrm3, Dbn1, Cacna1g, Rock1, Rap1gds1, Cacna1c, Adra2b, Adra1b, Irag1, Cacnb2, Ptger3
BP	Up	GO:0030534	adult behavior	12	12/231	200/18913	4.91246753246753	6.71846027426882e-06	0.000638457315760819	Kcnj10, Grik1, Scn1a, Slitrk6, Prex2, Grm7, Shank3, Cacna1c, Epha4, Kalrn, Adra1b, Cacnb4
BP	Up	GO:0051953	negative regulation of amine transport	6	6/231	40/18913	12.2811688311688	8.43759363454265e-06	0.000778243930527228	Agtr2, Rgs4, Adora1, Grm7, Ptger3, Hrh3
BP	Up	GO:0051899	membrane depolarization	9	9/231	113/18913	6.52097460062062	1.027274554963e-05	0.000920438001246852	Cacna1i, Kcnq3, Grik1, Grm1, Scn1a, Ptpn3, Cacna1g, Cacna1c, Cacnb2
BP	Up	GO:0016311	dephosphorylation	13	13/231	246/18913	4.32669904621124	1.09973606293272e-05	0.000957992303710278	Ppm1j, Inpp5b, Ptpn4, Ppm1e, Adora1, Inpp5j, Bcl2, Inpp4b, Ptpn3, Inpp5k, Pdp1, Rock1, Inpp5a
BP	Up	GO:0051952	regulation of amine transport	9	9/231	116/18913	6.35232870577698	1.270948437383e-05	0.00107266785807531	Grik1, Grm1, Agtr2, Rgs4, Adora1, Grm7, Pcp4, Ptger3, Hrh3
BP	Up	GO:0099174	regulation of presynapse organization	6	6/231	43/18913	11.4243430987617	1.29978885863717e-05	0.00107266785807531	Farp1, Slitrk6, Il1rapl1, Il1rap, Cacna2d3, LRRTM1
BP	Up	GO:0070588	calcium ion transmembrane transport	16	16/231	371/18913	3.53097396763165	1.40227141372346e-05	0.00111471433581811	Cacna1i, Rapgef3, Plcb4, Trpc3, Trpm6, Atp2b1, Bcl2, Cacna1g, Grm7, Cacna1c, Cacna2d3, Tspoap1, Cacnb2, Cx3cl1, Ptger3, Cacnb4
BP	Up	GO:0048742	regulation of skeletal muscle fiber development	4	4/231	13/18913	25.1921411921412	1.42182950997208e-05	0.00111471433581811	Hdac5, Shox2, Bcl2, Hdac9
BP	Up	GO:0006835	dicarboxylic acid transport	9	9/231	118/18913	6.24466211754347	1.45944335111357e-05	0.0011162961827054	Slc13a5, Kcnj10, Grik1, Grm1, Adora1, Abcc5, Grm7, Prkcd, Hrh3
BP	Up	GO:0006936	muscle contraction	15	15/231	334/18913	3.67699665603857	1.6292917621009e-05	0.00121653784903534	Hsp90aa1, Scn1a, Npy1r, Adora1, Atp2b1, Chrm3, Dbn1, Cacna1g, Rap1gds1, Cacna1c, Adra2b, Adra1b, Irag1, Cacnb2, Ptger3
BP	Up	GO:0001508	action potential	11	11/231	189/18913	4.76518014613253	2.1682006067608e-05	0.00158127374483765	Cacna1i, Kcnq3, Scn1a, Kcnc2, Ptpn3, Cacna1g, Cacna1c, Kcna4, Cacnb2, Kcnk4, Cacnb4
BP	Up	GO:0046856	phosphatidylinositol dephosphorylation	5	5/231	29/18913	14.1162860128377	2.43317680016957e-05	0.00173255020308489	Inpp5b, Inpp5j, Inpp4b, Inpp5k, Inpp5a
BP	Up	GO:0019229	regulation of vasoconstriction	8	8/231	97/18913	6.75253269067702	2.49124755951696e-05	0.00173255020308489	Npy1r, Atp2b1, Chrm3, Cacna1c, Adra2b, Adra1b, Cx3cl1, Ptger3
BP	Up	GO:0006939	smooth muscle contraction	9	9/231	127/18913	5.80212700685142	2.63110361302678e-05	0.00173255020308489	Npy1r, Atp2b1, Chrm3, Cacna1g, Rap1gds1, Cacna1c, Adra2b, Irag1, Ptger3
BP	Up	GO:0030048	actin filament-based movement	9	9/231	127/18913	5.80212700685142	2.63110361302678e-05	0.00173255020308489	Scn1a, Adora1, Dbn1, Cacna1g, Rock1, Cacna1c, Myo1b, Cacnb2, Ptger3
BP	Up	GO:0015837	amine transport	9	9/231	128/18913	5.75679788961039	2.80043771825369e-05	0.00173255020308489	Grik1, Grm1, Agtr2, Rgs4, Adora1, Grm7, Pcp4, Ptger3, Hrh3
BP	Up	GO:0035249	synaptic transmission, glutamatergic	9	9/231	128/18913	5.75679788961039	2.80043771825369e-05	0.00173255020308489	Grik1, Grm1, Gria4, Adora1, Grm7, Unc13a, Shank3, Grm4, Cacnb4
BP	Up	GO:0006816	calcium ion transport	18	18/231	482/18913	3.05755240610012	2.81760396547607e-05	0.00173255020308489	Cacna1i, Rapgef3, Plcb4, Rgs4, Trpc3, Trpm6, Atp2b1, Bcl2, Cacna1g, Grm7, Inpp5k, Cacna1c, Cacna2d3, Tspoap1, Cacnb2, Cx3cl1, Ptger3, Cacnb4
BP	Up	GO:0010959	regulation of metal ion transport	18	18/231	482/18913	3.05755240610012	2.81760396547607e-05	0.00173255020308489	Rapgef3, Rgs7, Plcb4, Kcnc2, Rgs4, Trpc3, Adora1, Atp2b1, Kcnip4, Bcl2, Ptpn3, Cacna1g, Inpp5k, Cacna1c, Cacnb2, Cx3cl1, Ptger3, Cacnb4
BP	Up	GO:0099509	regulation of presynaptic cytosolic calcium ion concentration	5	5/231	30/18913	13.6457431457431	2.89090361761579e-05	0.00174343725862368	Npy1r, Adora1, Tspoap1, Cacnb2, Cacnb4
BP	Up	GO:0032891	negative regulation of organic acid transport	5	5/231	31/18913	13.2055578829772	3.41272885927154e-05	0.00201930522691991	Agtr2, Rgs4, Adora1, Grm7, Hrh3
BP	Up	GO:0048814	regulation of dendrite morphogenesis	8	8/231	102/18913	6.42152618623207	3.58783012136418e-05	0.00208359912233298	Cit, Il1rapl1, Dbn1, Cdkl5, Dpysl5, Epha4, Hecw1, Kalrn
BP	Up	GO:0060402	calcium ion transport into cytosol	5	5/231	32/18913	12.7928841991342	4.00469048244827e-05	0.00225124864939646	Cacna1i, Trpc3, Bcl2, Cacna1g, Cacna1c
BP	Up	GO:0070252	actin-mediated cell contraction	8	8/231	104/18913	6.2980352980353	4.12702441550376e-05	0.00225124864939646	Scn1a, Adora1, Dbn1, Cacna1g, Rock1, Cacna1c, Cacnb2, Ptger3
BP	Up	GO:0032956	regulation of actin cytoskeleton organization	15	15/231	362/18913	3.39258807490852	4.13484906477863e-05	0.00225124864939646	Cit, Arap2, Rapgef3, Fam107a, Rgs4, Ppm1e, Dbn1, Inpp5k, Shank3, Rock1, Arhgap44, Prkcd, Capn1, Synpo2, Cx3cl1
BP	Up	GO:1901888	regulation of cell junction assembly	14	14/231	320/18913	3.58200757575758	4.16366140513375e-05	0.00225124864939646	Lrrn3, Fam107a, Farp1, Slitrk6, Il1rapl1, Adgrb1, Lrrn1, Il1rap, Rock1, Elmo1, Lingo2, Syndig1, Lrrtm2, LRRTM1
BP	Up	GO:0051402	neuron apoptotic process	16	16/231	409/18913	3.20291281660475	4.57143674677202e-05	0.00240522196106668	Lig4, Hspa5, Cit, Kcnq3, Hyou1, Agtr2, Bcl2, Slc25a27, Grm7, Rock1, Epha4, Prkcg, Pcp4, Grm4, Adarb1, Cx3cl1
BP	Up	GO:0090257	regulation of muscle system process	13	13/231	282/18913	3.77435448712044	4.60182773163267e-05	0.00240522196106668	Hsp90aa1, Rgs4, Trpc3, Adora1, Atp2b1, Chrm3, Dbn1, Rock1, Cacna1c, Adra2b, Adra1b, Irag1, Ptger3
BP	Up	GO:0048167	regulation of synaptic plasticity	15	15/231	369/18913	3.32823003554711	5.14023946527495e-05	0.00264258868247578	Kcnj10, Kcnq3, Grik1, Fam107a, Adora1, Adgrb1, Dbn1, Unc13a, Shank3, Grid2ip, Adcy8, Epha4, Prkcg, Lrrtm2, LRRTM1
BP	Up	GO:0014829	vascular associated smooth muscle contraction	5	5/231	34/18913	12.0403615991851	5.42464219267043e-05	0.00274381901874427	Atp2b1, Chrm3, Cacna1g, Rap1gds1, Adra2b
BP	Up	GO:0016358	dendrite development	14	14/231	330/18913	3.47346189164371	5.80485693117118e-05	0.00288952878351632	Cit, Mpdz, Farp1, Il1rapl1, Prex2, Dbn1, Cdkl5, Dpysl5, Shank3, Arhgap44, Elavl4, Epha4, Hecw1, Kalrn
BP	Up	GO:0006937	regulation of muscle contraction	10	10/231	176/18913	4.65195789059425	6.29361854468391e-05	0.00308387308689511	Hsp90aa1, Adora1, Atp2b1, Chrm3, Dbn1, Cacna1c, Adra2b, Adra1b, Irag1, Ptger3
BP	Up	GO:0051017	actin filament bundle assembly	10	10/231	179/18913	4.57399211589156	7.2517315828847e-05	0.00349868157598868	Rapgef3, Fam107a, Ppm1e, Sorbs1, Dbn1, Inpp5k, Shank3, Myo1b, Synpo2, Cx3cl1
BP	Up	GO:0003015	heart process	12	12/231	255/18913	3.85291571173924	7.41442215050131e-05	0.00352297391878365	Hsp90aa1, Scn1a, Agtr2, Rgs4, Shox2, Adora1, Chrm3, Cacna1g, Rap1gds1, Cacna1c, Adra1b, Cacnb2
BP	Up	GO:0061572	actin filament bundle organization	10	10/231	182/18913	4.49859664145378	8.3310775090617e-05	0.00384019133589419	Rapgef3, Fam107a, Ppm1e, Sorbs1, Dbn1, Inpp5k, Shank3, Myo1b, Synpo2, Cx3cl1
BP	Up	GO:0002027	regulation of heart rate	8	8/231	115/18913	5.69561453039714	8.44940057961414e-05	0.00384019133589419	Agtr2, Rgs4, Shox2, Chrm3, Cacna1g, Cacna1c, Adra1b, Cacnb2
BP	Up	GO:0008344	adult locomotory behavior	8	8/231	115/18913	5.69561453039714	8.44940057961414e-05	0.00384019133589419	Kcnj10, Scn1a, Slitrk6, Prex2, Cacna1c, Epha4, Kalrn, Cacnb4
BP	Up	GO:0050773	regulation of dendrite development	9	9/231	148/18913	4.97885222885223	8.71960260376217e-05	0.00390638196648545	Cit, Il1rapl1, Dbn1, Cdkl5, Dpysl5, Elavl4, Epha4, Hecw1, Kalrn
BP	Up	GO:1905606	regulation of presynapse assembly	5	5/231	38/18913	10.7729551150604	9.40425535350659e-05	0.00415376687163333	Farp1, Slitrk6, Il1rapl1, Il1rap, LRRTM1
BP	Up	GO:0051955	regulation of amino acid transport	6	6/231	61/18913	8.05322546306153	9.85814678085283e-05	0.00429377059788257	Grik1, Grm1, Rgs4, Adora1, Grm7, Hrh3
BP	Up	GO:0051966	regulation of synaptic transmission, glutamatergic	7	7/231	89/18913	6.43956418113721	0.000109054989819692	0.00454771739379027	Grik1, Grm1, Gria4, Adora1, Grm7, Shank3, Grm4
BP	Up	GO:0014051	gamma-aminobutyric acid secretion	4	4/231	21/18913	15.5951350237065	0.000110212538880121	0.00454771739379027	Grik1, Grm4, Cacnb4, Hrh3
BP	Up	GO:0051956	negative regulation of amino acid transport	4	4/231	21/18913	15.5951350237065	0.000110212538880121	0.00454771739379027	Rgs4, Adora1, Grm7, Hrh3
BP	Up	GO:0061548	ganglion development	4	4/231	21/18913	15.5951350237065	0.000110212538880121	0.00454771739379027	Kcnq3, Rapgef3, Rgs4, Unc5c
BP	Up	GO:0006865	amino acid transport	10	10/231	189/18913	4.33198195102957	0.000113909488804236	0.00463922281675432	Kcnj10, Grik1, Grm1, Rgs4, Adora1, Grm7, Prkcd, Grm4, Cacnb4, Hrh3
BP	Up	GO:0043279	response to alkaloid	10	10/231	191/18913	4.28662088347952	0.000124225063366126	0.00499448459892526	Hsp90aa1, Hspa5, Npy1r, Hdac5, Rgs4, Bcl2, Adcy8, Elavl4, Prkcg, Adra1b
BP	Up	GO:0099563	modification of synaptic structure	6	6/231	65/18913	7.55764235764236	0.000140815671933285	0.00558984743269344	Cttnbp2, Arhgap44, Epha4, Kalrn, Prmt8, Dlgap3
BP	Up	GO:0046839	phospholipid dephosphorylation	5	5/231	42/18913	9.74695938981653	0.000153177048481843	0.00600454030048826	Inpp5b, Inpp5j, Inpp4b, Inpp5k, Inpp5a
BP	Up	GO:0046058	cAMP metabolic process	4	4/231	23/18913	14.2390363259928	0.000159965922254002	0.00619324854553766	Adcy8, Ptger3, Cacnb4, Hrh3
BP	Up	GO:0097106	postsynaptic density organization	6	6/231	68/18913	7.22421695951108	0.000181006792389558	0.006922406108947	Cit, Dbn1, Il1rap, Shank3, Lrrtm2, LRRTM1
BP	Up	GO:0052652	cyclic purine nucleotide metabolic process	5	5/231	44/18913	9.30391578118851	0.000191714495227851	0.00724357418113904	Rora, Adcy8, Ptger3, Cacnb4, Hrh3
BP	Up	GO:0099172	presynapse organization	6	6/231	69/18913	7.11951816299642	0.000196246318891197	0.00732652923860467	Farp1, Slitrk6, Il1rapl1, Il1rap, Cacna2d3, LRRTM1
BP	Up	GO:0099545	trans-synaptic signaling by trans-synaptic complex	3	3/231	10/18913	24.5623376623377	0.000202570244199957	0.00747365042130665	Farp1, Il1rapl1, Il1rap
BP	Up	GO:0009187	cyclic nucleotide metabolic process	5	5/231	45/18913	9.0971620971621	0.000213551873821875	0.00764911013843113	Rora, Adcy8, Ptger3, Cacnb4, Hrh3
BP	Up	GO:0048741	skeletal muscle fiber development	5	5/231	45/18913	9.0971620971621	0.000213551873821875	0.00764911013843113	Hdac5, Shox2, Bcl2, Myorg, Hdac9
BP	Up	GO:0060047	heart contraction	11	11/231	244/18913	3.69106167056987	0.00021464339674169	0.00764911013843113	Hsp90aa1, Scn1a, Agtr2, Rgs4, Shox2, Adora1, Chrm3, Cacna1g, Cacna1c, Adra1b, Cacnb2
BP	Up	GO:0032890	regulation of organic acid transport	7	7/231	100/18913	5.73121212121212	0.000226222850329922	0.00797117818690601	Grik1, Grm1, Agtr2, Rgs4, Adora1, Grm7, Hrh3
BP	Up	GO:0043266	regulation of potassium ion transport	8	8/231	134/18913	4.88802739549008	0.000244205013118197	0.00850918801265185	Rapgef3, Rgs7, Plcb4, Kcnc2, Rgs4, Adora1, Kcnip4, Ptger3
BP	Up	GO:0008016	regulation of heart contraction	10	10/231	208/18913	3.93627206127206	0.000248381000272351	0.00855959139400102	Hsp90aa1, Agtr2, Rgs4, Shox2, Adora1, Chrm3, Cacna1g, Cacna1c, Adra1b, Cacnb2
BP	Up	GO:1905874	regulation of postsynaptic density organization	4	4/231	26/18913	12.5960705960706	0.000262421915069255	0.00894516440931723	Dbn1, Il1rap, Lrrtm2, LRRTM1
BP	Up	GO:0086016	AV node cell action potential	3	3/231	11/18913	22.3293978748524	0.000276025402106225	0.00920867724473533	Cacna1g, Cacna1c, Cacnb2
BP	Up	GO:0086027	AV node cell to bundle of His cell signaling	3	3/231	11/18913	22.3293978748524	0.000276025402106225	0.00920867724473533	Cacna1g, Cacna1c, Cacnb2
BP	Up	GO:0051932	synaptic transmission, GABAergic	6	6/231	74/18913	6.63846963846964	0.000288288896040511	0.00951656818929518	Grik1, Grm1, Adora1, Gabra4, Grm4, Gabrb2
BP	Up	GO:0050805	negative regulation of synaptic transmission	6	6/231	75/18913	6.54995670995671	0.000310201264231673	0.0100287748930982	Grik1, Adora1, Shank3, Grid2ip, Adcy8, Grm4
BP	Up	GO:1990776	response to angiotensin	6	6/231	75/18913	6.54995670995671	0.000310201264231673	0.0100287748930982	Agtr2, Rock1, Rap1gds1, Prkcd, Capn1, Prkcg
BP	Up	GO:0019233	sensory perception of pain	7	7/231	106/18913	5.40680388793596	0.000323793521684345	0.0103613926938991	Grm1, Scn1a, Npy1r, Adora1, Mmp24, Aloxe3, Kcnk4
BP	Up	GO:0007628	adult walking behavior	5	5/231	50/18913	8.18744588744589	0.000352449423560724	0.0110528139228643	Kcnj10, Scn1a, Cacna1c, Epha4, Cacnb4
BP	Up	GO:0014904	myotube cell development	5	5/231	50/18913	8.18744588744589	0.000352449423560724	0.0110528139228643	Hdac5, Shox2, Bcl2, Myorg, Hdac9
BP	Up	GO:0007188	adenylate cyclase-modulating G protein-coupled receptor signaling pathway	11	11/231	262/18913	3.43747728098873	0.000394187089517722	0.0122393139874017	Grm1, Adora1, Chrm3, Adgrb1, Grm7, Adra2b, Adcy8, Adra1b, Grm4, Ptger3, Hrh3
BP	Up	GO:0014048	regulation of glutamate secretion	4	4/231	29/18913	11.2930288102702	0.000405112086092194	0.01233428642704	Grm1, Adora1, Grm7, Hrh3
BP	Up	GO:0015812	gamma-aminobutyric acid transport	4	4/231	29/18913	11.2930288102702	0.000405112086092194	0.01233428642704	Grik1, Grm4, Cacnb4, Hrh3
BP	Up	GO:1990573	potassium ion import across plasma membrane	5	5/231	52/18913	7.87254412254412	0.000423859380442401	0.0127809905487247	Kcnj3, Kcnj10, Rapgef3, Kcnj14, Kcnj9
BP	Up	GO:0099068	postsynapse assembly	7	7/231	111/18913	5.16325416325416	0.000428659025058101	0.0128026162150686	Fam107a, Il1rap, Shank3, Elmo1, Syndig1, Lrrtm2, LRRTM1
BP	Up	GO:0051924	regulation of calcium ion transport	12	12/231	310/18913	3.16933389191454	0.000450570310219888	0.0132749369619385	Rapgef3, Rgs4, Trpc3, Atp2b1, Bcl2, Cacna1g, Inpp5k, Cacna1c, Cacnb2, Cx3cl1, Ptger3, Cacnb4
BP	Up	GO:0043524	negative regulation of neuron apoptotic process	10	10/231	225/18913	3.63886483886484	0.000463127154262162	0.0132749369619385	Lig4, Hyou1, Bcl2, Slc25a27, Grm7, Rock1, Epha4, Prkcg, Pcp4, Cx3cl1
BP	Up	GO:0099054	presynapse assembly	5	5/231	53/18913	7.72400555419423	0.000463406158047363	0.0132749369619385	Farp1, Slitrk6, Il1rapl1, Il1rap, LRRTM1
BP	Up	GO:0003056	regulation of vascular associated smooth muscle contraction	3	3/231	13/18913	18.8941058941059	0.000469871812109432	0.0132749369619385	Atp2b1, Chrm3, Adra2b
BP	Up	GO:0060137	maternal process involved in parturition	3	3/231	13/18913	18.8941058941059	0.000469871812109432	0.0132749369619385	Bmal1, Kalrn, Ptger3
BP	Up	GO:0086067	AV node cell to bundle of His cell communication	3	3/231	13/18913	18.8941058941059	0.000469871812109432	0.0132749369619385	Cacna1g, Cacna1c, Cacnb2
BP	Up	GO:0019226	transmission of nerve impulse	7	7/231	113/18913	5.07186913381604	0.00047752133491357	0.0133577507747273	Cacna1i, Kcnq3, Scn1a, Cacna1g, Grm7, Kcnk4, Cacnb4
BP	Up	GO:0050890	cognition	14	14/231	405/18913	2.83022820800599	0.000481322014523017	0.0133577507747273	Rapgef3, Fam107a, Adora1, Grm7, Shank3, Cacna1c, Adcy8, Elavl4, Prkcg, Kalrn, Adra1b, Kcnk4, Grm4, Hrh3
BP	Up	GO:0001941	postsynaptic membrane organization	5	5/231	54/18913	7.58096841430175	0.000505668668766754	0.0139103240811626	Cit, Farp1, Sorbs1, Dbn1, Shank3
BP	Up	GO:0007193	adenylate cyclase-inhibiting G protein-coupled receptor signaling pathway	6	6/231	83/18913	5.91863558128618	0.00053627555074388	0.0146240011055027	Grm1, Adora1, Chrm3, Grm7, Grm4, Hrh3
BP	Up	GO:0099010	modification of postsynaptic structure	5	5/231	55/18913	7.44313262495081	0.000550765203642047	0.0148896524019091	Cttnbp2, Arhgap44, Kalrn, Prmt8, Dlgap3
BP	Up	GO:0032231	regulation of actin filament bundle assembly	7	7/231	116/18913	4.94070010449321	0.00055904157684614	0.0149842255127307	Rapgef3, Ppm1e, Dbn1, Inpp5k, Shank3, Synpo2, Cx3cl1
BP	Up	GO:0031915	positive regulation of synaptic plasticity	3	3/231	14/18913	17.5445269016698	0.000592641833315857	0.0157502100786316	Dbn1, Unc13a, Adcy8
BP	Up	GO:0099084	postsynaptic specialization organization	6	6/231	85/18913	5.77937356760886	0.000608960072165206	0.016047888960589	Cit, Dbn1, Il1rap, Shank3, Lrrtm2, LRRTM1
BP	Up	GO:0070050	neuron cellular homeostasis	6	6/231	86/18913	5.71217154938085	0.000648053443636435	0.0169357966603655	Npy1r, Adora1, Tspoap1, Cacnb2, Cx3cl1, Cacnb4
BP	Up	GO:0007214	gamma-aminobutyric acid signaling pathway	4	4/231	33/18913	9.92417683326774	0.000671785603599836	0.01726819387614	Cit, Gabra4, Gabrb2, Cacnb4
BP	Up	GO:0043278	response to morphine	4	4/231	33/18913	9.92417683326774	0.000671785603599836	0.01726819387614	Npy1r, Adcy8, Prkcg, Adra1b
BP	Up	GO:0110053	regulation of actin filament organization	11	11/231	281/18913	3.20504999152686	0.000706360616137974	0.0179865661936393	Cit, Rapgef3, Rgs4, Ppm1e, Dbn1, Inpp5k, Shank3, Prkcd, Capn1, Synpo2, Cx3cl1
BP	Up	GO:0043270	positive regulation of monoatomic ion transport	11	11/231	282/18913	3.19368456602499	0.000727287900186038	0.0179865661936393	Rapgef3, Rgs7, Kcnc2, Trpc3, Adora1, Atp2b1, Shank3, Cacna1c, Cacnb2, Cx3cl1, Cacnb4
BP	Up	GO:0006457	protein folding	9	9/231	197/18913	3.74045751203112	0.0007282711903815	0.0179865661936393	Hsp90aa1, Hspa5, Hyou1, Dnaja1, Hsph1, Hspa4l, Ero1b, Pdia6, Sdf2l1
BP	Up	GO:0015800	acidic amino acid transport	6	6/231	88/18913	5.5823494687131	0.000732055060321244	0.0179865661936393	Kcnj10, Grik1, Grm1, Adora1, Grm7, Hrh3
BP	Up	GO:1900272	negative regulation of long-term synaptic potentiation	3	3/231	15/18913	16.3748917748918	0.000734145558924055	0.0179865661936393	Fam107a, Adora1, Epha4
BP	Up	GO:1905274	regulation of modification of postsynaptic actin cytoskeleton	3	3/231	15/18913	16.3748917748918	0.000734145558924055	0.0179865661936393	Cttnbp2, Kalrn, Prmt8
BP	Up	GO:0097107	postsynaptic density assembly	4	4/231	34/18913	9.6322892793481	0.000754124161156253	0.0182395489567564	Il1rap, Shank3, Lrrtm2, LRRTM1
BP	Up	GO:0046717	acid secretion	5	5/231	59/18913	6.93851346393719	0.000761919934099199	0.0182395489567564	Grik1, Grm4, Ptger3, Cacnb4, Hrh3
BP	Up	GO:0061001	regulation of dendritic spine morphogenesis	5	5/231	59/18913	6.93851346393719	0.000761919934099199	0.0182395489567564	Dbn1, Shank3, Arhgap44, Epha4, Kalrn
BP	Up	GO:0071277	cellular response to calcium ion	6	6/231	89/18913	5.51962644097476	0.000777091209996053	0.0184618032920274	Hspa5, Kcnq3, Cpne9, Adcy8, Rasa4, Cpne7
BP	Up	GO:1904062	regulation of monoatomic cation transmembrane transport	13	13/231	378/18913	2.81578826816922	0.000799049979698489	0.0188407574160486	Rapgef3, Rgs7, Kcnc2, Rgs4, Trpc3, Kcnip4, Bcl2, Ptpn3, Cacna1c, Cacnb2, Cx3cl1, Ptger3, Cacnb4
BP	Up	GO:0034764	positive regulation of transmembrane transport	11	11/231	286/18913	3.14901764901765	0.000816226658357026	0.0189779302321637	Rapgef3, Rgs7, Kcnc2, Sorbs1, Trpc3, Shank3, Cacna1c, Prkcd, Cacnb2, Cx3cl1, Cacnb4
BP	Up	GO:0090659	walking behavior	5	5/231	60/18913	6.82287157287157	0.00082302248455812	0.0189779302321637	Kcnj10, Scn1a, Cacna1c, Epha4, Cacnb4
BP	Up	GO:1900271	regulation of long-term synaptic potentiation	5	5/231	60/18913	6.82287157287157	0.00082302248455812	0.0189779302321637	Fam107a, Adora1, Shank3, Adcy8, Epha4
BP	Up	GO:0014072	response to isoquinoline alkaloid	4	4/231	35/18913	9.35708101422387	0.000843345122436731	0.0193046007588437	Npy1r, Adcy8, Prkcg, Adra1b
BP	Up	GO:0043087	regulation of GTPase activity	9	9/231	202/18913	3.64787193005015	0.000870091715187848	0.0197725189770224	Arap2, Rapgef3, Rgs7, Rgs4, Cdkl5, Rap1gds1, Arhgap44, Epha4, Kalrn
BP	Up	GO:0007216	G protein-coupled glutamate receptor signaling pathway	3	3/231	16/18913	15.351461038961	0.000895449231093583	0.0201820616350729	Grm1, Grm7, Grm4
BP	Up	GO:0007204	positive regulation of cytosolic calcium ion concentration	9	9/231	203/18913	3.62990211758685	0.000900984894422897	0.0201820616350729	Cacna1i, Trpc3, Bcl2, Cacna1g, Cacna1c, Adcy8, Adra1b, Ptger3, Hrh3
BP	Up	GO:1903531	negative regulation of secretion by cell	9	9/231	206/18913	3.57703946538898	0.000999054789253898	0.0222201121922002	Npy1r, Agtr2, Adora1, Bmp8a, Il1rapl1, Grm7, Kalrn, Ptger3, Hrh3
BP	Up	GO:0043547	positive regulation of GTPase activity	8	8/231	166/18913	3.94575705419079	0.00101293495990126	0.0223226079916218	Arap2, Rapgef3, Rgs7, Rgs4, Cdkl5, Rap1gds1, Arhgap44, Kalrn
BP	Up	GO:0050767	regulation of neurogenesis	15	15/231	488/18913	2.51663295720673	0.00101789953533225	0.0223226079916218	Lig4, Cit, Sema3g, Bmal1, Hltf, Shox2, Il1rapl1, Rnf112, Dbn1, Cdkl5, Dpysl5, Shank3, Epha4, Kalrn, Cx3cl1
BP	Up	GO:0099188	postsynaptic cytoskeleton organization	4	4/231	37/18913	8.85129285129285	0.00104366908256028	0.022728793353535	Cit, Farp1, Adgrb1, Dbn1
BP	Up	GO:0046942	carboxylic acid transport	13	13/231	390/18913	2.72914862914863	0.00106229119720415	0.0228078430519409	Slc13a5, Kcnj10, Grik1, Grm1, Agtr2, Rgs4, Adora1, Abcc5, Grm7, Prkcd, Grm4, Cacnb4, Hrh3
BP	Up	GO:0051345	positive regulation of hydrolase activity	13	13/231	390/18913	2.72914862914863	0.00106229119720415	0.0228078430519409	Arap2, Rapgef3, Rgs7, Col4a3, Rgs4, Cdkl5, Rock1, Rap1gds1, Arhgap44, Prkcd, Epha4, Kalrn, Hip1
BP	Up	GO:0007612	learning	9	9/231	208/18913	3.54264485514486	0.00106911764305973	0.0228078430519409	Rapgef3, Grm7, Shank3, Cacna1c, Elavl4, Kalrn, Adra1b, Grm4, Hrh3
BP	Up	GO:0019228	neuronal action potential	5	5/231	64/18913	6.3964420995671	0.00110453192691148	0.0232593459595515	Cacna1i, Kcnq3, Scn1a, Cacna1g, Kcnk4
BP	Up	GO:0034767	positive regulation of monoatomic ion transmembrane transport	9	9/231	209/18913	3.52569440129249	0.00110561245148468	0.0232593459595515	Rapgef3, Rgs7, Kcnc2, Trpc3, Shank3, Cacna1c, Cacnb2, Cx3cl1, Cacnb4
BP	Up	GO:0015849	organic acid transport	13	13/231	392/18913	2.71522440144889	0.00111253249168773	0.0232593459595515	Slc13a5, Kcnj10, Grik1, Grm1, Agtr2, Rgs4, Adora1, Abcc5, Grm7, Prkcd, Grm4, Cacnb4, Hrh3
BP	Up	GO:0050775	positive regulation of dendrite morphogenesis	5	5/231	65/18913	6.2980352980353	0.00118484161482633	0.0246070417489761	Il1rapl1, Dbn1, Cdkl5, Epha4, Kalrn
BP	Up	GO:0014075	response to amine	6	6/231	97/18913	5.06439951800777	0.00121902664561766	0.0251504444780065	Hspa5, Rgs7, Kcnc2, Rgs4, Hdac9, Adra1b
BP	Up	GO:0050806	positive regulation of synaptic transmission	11	11/231	302/18913	2.98218227688426	0.00126724819017405	0.0259744465646132	Grik1, Gria4, Fam107a, Adora1, Unc13a, Shank3, Adcy8, Epha4, Prkcg, Lrrtm2, LRRTM1
BP	Up	GO:0086012	membrane depolarization during cardiac muscle cell action potential	3	3/231	18/18913	13.6457431457431	0.00128148743584612	0.026008820206095	Cacna1g, Cacna1c, Cacnb2
BP	Up	GO:0042220	response to cocaine	6	6/231	98/18913	5.01272197190565	0.0012855124782987	0.026008820206095	Hsp90aa1, Hspa5, Hdac5, Rgs4, Elavl4, Adra1b
BP	Up	GO:0033555	multicellular organismal response to stress	7	7/231	134/18913	4.27702397105382	0.00130858939576954	0.0263060022123927	Grik1, Npas2, Hdac5, Bcl2, Grm7, Shank3, Prkcg
BP	Up	GO:0098739	import across plasma membrane	9	9/231	215/18913	3.42730292962851	0.00134634073395348	0.0266093221551509	Kcnj3, Kcnj10, Rapgef3, Grm1, Kcnj14, Kcnj9, Rgs4, Cacna1c, Prkcd
BP	Up	GO:0007528	neuromuscular junction development	5	5/231	67/18913	6.1100342443626	0.00135831673813217	0.0266093221551509	Farp1, Sorbs1, Unc13a, Kalrn, Cacnb4
BP	Up	GO:0010770	positive regulation of cell morphogenesis	5	5/231	67/18913	6.1100342443626	0.00135831673813217	0.0266093221551509	Il1rapl1, Dbn1, Cdkl5, Epha4, Kalrn
BP	Up	GO:0099171	presynaptic modulation of chemical synaptic transmission	5	5/231	67/18913	6.1100342443626	0.00135831673813217	0.0266093221551509	Grik1, Grm7, Prkcg, Hip1, Grm4
BP	Up	GO:0007200	phospholipase C-activating G protein-coupled receptor signaling pathway	7	7/231	135/18913	4.24534231200898	0.00136610359278677	0.0266093221551509	Grm1, Plcb4, Chrm3, Gpr83, Inpp5a, Adra1b, Ptger3
BP	Up	GO:0060292	long-term synaptic depression	4	4/231	40/18913	8.18744588744589	0.00140349105661219	0.0270021346842689	Adora1, Shank3, Grid2ip, Adcy8
BP	Up	GO:1905244	regulation of modification of synaptic structure	4	4/231	40/18913	8.18744588744589	0.00140349105661219	0.0270021346842689	Cttnbp2, Epha4, Kalrn, Prmt8
BP	Up	GO:0060291	long-term synaptic potentiation	9	9/231	218/18913	3.38013821041344	0.00148163248207168	0.0283317040474195	Fam107a, Adora1, Unc13a, Shank3, Adcy8, Epha4, Prkcg, Lrrtm2, LRRTM1
BP	Up	GO:0007638	mechanosensory behavior	3	3/231	19/18913	12.9275461380725	0.00150812407536612	0.0284908259057118	Slitrk6, Strbp, Shank3
BP	Up	GO:1900452	regulation of long-term synaptic depression	3	3/231	19/18913	12.9275461380725	0.00150812407536612	0.0284908259057118	Adora1, Shank3, Adcy8
BP	Up	GO:0046488	phosphatidylinositol metabolic process	7	7/231	138/18913	4.15305226174791	0.00155057131511143	0.0291173152346673	Inpp5b, Hycc2, Plcb4, Inpp5j, Inpp4b, Inpp5k, Inpp5a
BP	Up	GO:0060048	cardiac muscle contraction	7	7/231	139/18913	4.12317418792239	0.00161618890824916	0.030168859620651	Hsp90aa1, Scn1a, Adora1, Cacna1g, Cacna1c, Adra1b, Cacnb2
BP	Up	GO:1904064	positive regulation of cation transmembrane transport	8	8/231	179/18913	3.65919369271325	0.00163896986984758	0.0302877076954908	Rapgef3, Rgs7, Kcnc2, Trpc3, Cacna1c, Cacnb2, Cx3cl1, Cacnb4
BP	Up	GO:0007611	learning or memory	12	12/231	360/18913	2.72914862914863	0.00164187190951321	0.0302877076954908	Rapgef3, Grm7, Shank3, Cacna1c, Adcy8, Elavl4, Prkcg, Kalrn, Adra1b, Kcnk4, Grm4, Hrh3
BP	Up	GO:0099565	chemical synaptic transmission, postsynaptic	7	7/231	141/18913	4.06468944766817	0.00175389732068619	0.0321650409220579	Grik1, Gria4, Rgs4, Adora1, Dbn1, Shank3, Cx3cl1
BP	Up	GO:0086002	cardiac muscle cell action potential involved in contraction	4	4/231	43/18913	7.6162287325078	0.00184189269583117	0.0334956239171008	Scn1a, Cacna1g, Cacna1c, Cacnb2
BP	Up	GO:0046879	hormone secretion	13	13/231	415/18913	2.56474208522401	0.00184781343675333	0.0334956239171008	Bmal1, Npy1r, Agtr2, Adora1, Bmp8a, Chrm3, Ildr2, Selenom, Cacna1c, Oxct1, Adcy8, Kalrn, Ptger3
BP	Up	GO:1904427	positive regulation of calcium ion transmembrane transport	6	6/231	106/18913	4.63440333251654	0.00192217807341082	0.0346433933230824	Rapgef3, Trpc3, Cacna1c, Cacnb2, Cx3cl1, Cacnb4
BP	Up	GO:0031346	positive regulation of cell projection organization	14	14/231	470/18913	2.4388136686009	0.00199197510365003	0.0348397543037854	Hsp90aa1, Hspa5, Zfp804a, Lrrc7, Shox2, Fut9, Il1rapl1, Dbn1, Cdkl5, Elavl4, Epha4, Kalrn, Pcp4, Cx3cl1
BP	Up	GO:0099560	synaptic membrane adhesion	4	4/231	44/18913	7.44313262495081	0.0020069105158915	0.0348397543037854	Cdh10, Ntng1, Il1rap, Cdh6
BP	Up	GO:1902683	regulation of receptor localization to synapse	4	4/231	44/18913	7.44313262495081	0.0020069105158915	0.0348397543037854	Dbn1, Arhgap44, Kalrn, Neto2
BP	Up	GO:1904861	excitatory synapse assembly	4	4/231	44/18913	7.44313262495081	0.0020069105158915	0.0348397543037854	Il1rap, Shank3, Lrrtm2, LRRTM1
BP	Up	GO:0008217	regulation of blood pressure	9	9/231	228/18913	3.23188653451811	0.00201353236469099	0.0348397543037854	Npy1r, Agtr2, Adora1, Atp2b1, Chrm3, Cacna1c, Adra2b, Adra1b, Hrh3
BP	Up	GO:0097061	dendritic spine organization	6	6/231	107/18913	4.59109115183882	0.00201599562209113	0.0348397543037854	Zfp804a, Dbn1, Shank3, Arhgap44, Epha4, Kalrn
BP	Up	GO:0001976	nervous system process involved in regulation of systemic arterial blood pressure	3	3/231	21/18913	11.6963512677798	0.00203305964208952	0.0348397543037854	Agtr2, Chrm3, Adra1b
BP	Up	GO:0014061	regulation of norepinephrine secretion	3	3/231	21/18913	11.6963512677798	0.00203305964208952	0.0348397543037854	Agtr2, Ptger3, Hrh3
BP	Up	GO:0099151	regulation of postsynaptic density assembly	3	3/231	21/18913	11.6963512677798	0.00203305964208952	0.0348397543037854	Il1rap, Lrrtm2, LRRTM1
BP	Up	GO:0086003	cardiac muscle cell contraction	5	5/231	74/18913	5.53205803205803	0.0021148690037985	0.0360447238908266	Scn1a, Adora1, Cacna1g, Cacna1c, Cacnb2
BP	Up	GO:0051048	negative regulation of secretion	9	9/231	230/18913	3.20378317334839	0.00213624101896664	0.0362121720836723	Npy1r, Agtr2, Adora1, Bmp8a, Il1rapl1, Grm7, Kalrn, Ptger3, Hrh3
BP	Up	GO:0022604	regulation of cell morphogenesis	10	10/231	276/18913	2.96646590124851	0.00216944958592901	0.0365773865670612	Ago4, Pakap, Il1rapl1, Ntng1, Dbn1, Cdkl5, Unc13a, Cpne9, Epha4, Kalrn
BP	Up	GO:0014047	glutamate secretion	4	4/231	45/18913	7.27772967772968	0.00218187233463	0.03659011572941	Grm1, Adora1, Grm7, Hrh3
BP	Up	GO:1901379	regulation of potassium ion transmembrane transport	6	6/231	109/18913	4.50685094721792	0.00221397396210107	0.036930969921005	Rapgef3, Rgs7, Kcnc2, Rgs4, Kcnip4, Ptger3
BP	Up	GO:0006940	regulation of smooth muscle contraction	5	5/231	75/18913	5.45829725829726	0.00224377384233899	0.037230025235847	Atp2b1, Chrm3, Adra2b, Irag1, Ptger3
BP	Up	GO:0010830	regulation of myotube differentiation	4	4/231	46/18913	7.11951816299642	0.00236707611482688	0.0390490668664748	Hdac5, Shox2, Bcl2, Hdac9
BP	Up	GO:0060997	dendritic spine morphogenesis	5	5/231	76/18913	5.38647755753019	0.00237830732509461	0.0390490668664748	Dbn1, Shank3, Arhgap44, Epha4, Kalrn
BP	Up	GO:0009914	hormone transport	13	13/231	428/18913	2.48684104057936	0.00241669460273041	0.0394726785112634	Bmal1, Npy1r, Agtr2, Adora1, Bmp8a, Chrm3, Ildr2, Selenom, Cacna1c, Oxct1, Adcy8, Kalrn, Ptger3
BP	Up	GO:0021545	cranial nerve development	5	5/231	77/18913	5.31652330353629	0.00251861113114926	0.0409241684315237	Kcnj10, Kcnc2, Slitrk6, Cacna1c, Adarb1
BP	Up	GO:0098698	postsynaptic specialization assembly	4	4/231	47/18913	6.96803905314544	0.00256281733062265	0.041427810045529	Il1rap, Shank3, Lrrtm2, LRRTM1
BP	Up	GO:0051928	positive regulation of calcium ion transport	7	7/231	151/18913	3.79550471603452	0.00258450772378279	0.0415641857527325	Rapgef3, Trpc3, Atp2b1, Cacna1c, Cacnb2, Cx3cl1, Cacnb4
BP	Up	GO:0048243	norepinephrine secretion	3	3/231	23/18913	10.6792772444946	0.00265895851862724	0.0425433362980359	Agtr2, Ptger3, Hrh3
BP	Up	GO:0010976	positive regulation of neuron projection development	9	9/231	239/18913	3.08313861870347	0.00276423674988209	0.044003281460052	Hspa5, Zfp804a, Lrrc7, Fut9, Dbn1, Elavl4, Kalrn, Pcp4, Cx3cl1
BP	Up	GO:1903524	positive regulation of blood circulation	4	4/231	49/18913	6.68362929587419	0.00298708024896831	0.0465737026506278	Hsp90aa1, Rgs4, Adra1b, Ptger3
BP	Up	GO:0007567	parturition	3	3/231	24/18913	10.2343073593074	0.00301164852719956	0.0465737026506278	Bmal1, Kalrn, Ptger3
BP	Up	GO:0038166	angiotensin-activated signaling pathway	3	3/231	24/18913	10.2343073593074	0.00301164852719956	0.0465737026506278	Agtr2, Rock1, Rap1gds1
BP	Up	GO:0060081	membrane hyperpolarization	3	3/231	24/18913	10.2343073593074	0.00301164852719956	0.0465737026506278	Kcnj10, Kcnq3, Kcnc2
BP	Up	GO:0098801	regulation of renal system process	3	3/231	24/18913	10.2343073593074	0.00301164852719956	0.0465737026506278	Adora1, Inpp5k, Ptger3
BP	Up	GO:0015711	organic anion transport	14	14/231	492/18913	2.32976102488298	0.00301481557336653	0.0465737026506278	Slc13a5, Kcnj10, Grik1, Grm1, Agtr2, Rgs4, Adora1, Abcc5, Grm7, Prkcd, Grm4, Ptger3, Cacnb4, Hrh3
BP	Up	GO:0046928	regulation of neurotransmitter secretion	6	6/231	117/18913	4.1986901986902	0.00315553401249708	0.0485086012901512	Npy1r, Unc13a, Prkcg, Tspoap1, Mctp2, Cacnb4
BP	Up	GO:0055001	muscle cell development	9	9/231	244/18913	3.01995954864807	0.00317151679973056	0.048516471629049	Hdac5, Agtr2, Rgs4, Shox2, Bcl2, Myorg, Hdac9, Adra1b, Cacnb4
BP	Up	GO:0043523	regulation of neuron apoptotic process	11	11/231	341/18913	2.64111157659545	0.00326194955455682	0.0496576398208261	Lig4, Hyou1, Bcl2, Slc25a27, Grm7, Rock1, Epha4, Prkcg, Pcp4, Grm4, Cx3cl1
BP	Down	GO:0022612	gland morphogenesis	12	12/152	169/18913	8.83509810028029	1.20697899535459e-08	9.62557925332113e-06	Sulf1, Notch2, Gdf7, Tgfbr2, Igfbp5, Sema3c, Mdk, Tgfa, Ddr1, Sox9, Fgfr2, Sostdc1
BP	Down	GO:0030198	extracellular matrix organization	16	16/152	335/18913	5.94281225451689	1.2757704000041e-08	9.62557925332113e-06	Sulf1, Pbxip1, Tgfbi, Antxr1, Spint2, Col8a2, Col9a3, Aplp1, Loxl4, Adamtsl4, Ddr1, Gas6, Pmp22, Sox9, Col8a1, Mmp14
BP	Down	GO:0043062	extracellular structure organization	16	16/152	336/18913	5.92512531328321	1.33041869430838e-08	9.62557925332113e-06	Sulf1, Pbxip1, Tgfbi, Antxr1, Spint2, Col8a2, Col9a3, Aplp1, Loxl4, Adamtsl4, Ddr1, Gas6, Pmp22, Sox9, Col8a1, Mmp14
BP	Down	GO:0045229	external encapsulating structure organization	16	16/152	336/18913	5.92512531328321	1.33041869430838e-08	9.62557925332113e-06	Sulf1, Pbxip1, Tgfbi, Antxr1, Spint2, Col8a2, Col9a3, Aplp1, Loxl4, Adamtsl4, Ddr1, Gas6, Pmp22, Sox9, Col8a1, Mmp14
BP	Down	GO:0061138	morphogenesis of a branching epithelium	13	13/152	231/18913	7.00242082478925	4.70279367849328e-08	2.72197698111191e-05	Sulf1, Sox8, Spint2, Gdf7, Tgfbr2, Llgl2, Sema3c, Mdk, Ddr1, Sox9, Pxn, Fgfr2, Mmp14
BP	Down	GO:0001763	morphogenesis of a branching structure	13	13/152	252/18913	6.41888575605681	1.29905657871566e-07	6.26578289800518e-05	Sulf1, Sox8, Spint2, Gdf7, Tgfbr2, Llgl2, Sema3c, Mdk, Ddr1, Sox9, Pxn, Fgfr2, Mmp14
BP	Down	GO:0048709	oligodendrocyte differentiation	10	10/152	147/18913	8.46446473326173	3.09488971942521e-07	0.000127951583543094	Gstp1, Cnp, Sox8, Enpp2, Gsn, Mdk, Tp73, Sox9, Opalin, Tspan2
BP	Down	GO:0031589	cell-substrate adhesion	15	15/152	378/18913	4.93760442773601	4.10487131205551e-07	0.000145457796907863	Itgal, Antxr1, Olfm4, Enpp2, Itgb6, Itga2, Frem1, Mdk, Ddr1, Gas6, Pxn, Col8a1, Marcks, Fmn1, Mmp14
BP	Down	GO:0030111	regulation of Wnt signaling pathway	14	14/152	332/18913	5.24694831959417	4.93421344503733e-07	0.000145457796907863	Rnf213, Sulf1, Pbxip1, Tmem88b, Six3, Mdfic, Folr1, Tsku, Mdk, Sox9, Shisa2, Fgfr2, Sostdc1, Dact3
BP	Down	GO:0042063	gliogenesis	16	16/152	441/18913	4.51438119107292	5.48305428790139e-07	0.000145457796907863	Gstp1, Cnp, Notch2, Sox8, Enpp2, Gsn, Mdk, Pmp22, Tp73, Sox9, Ifrd1, Nab2, Opalin, Mmp14, Tspan2, Matn2
BP	Down	GO:0141091	transforming growth factor beta receptor superfamily signaling pathway	15	15/152	387/18913	4.82277641778866	5.52880361432789e-07	0.000145457796907863	Sulf1, Notch2, Gdf7, Tgfbr2, Itgb6, Wfikkn2, Prdm16, Msx1, Cdkn1c, Folr1, Pxn, Sostdc1, Tgif2, Hfe, Mir204
BP	Down	GO:0007178	cell surface receptor protein serine/threonine kinase signaling pathway	15	15/152	422/18913	4.42278311299576	1.63035749352389e-06	0.000393187882188178	Sulf1, Notch2, Gdf7, Tgfbr2, Itgb6, Wfikkn2, Prdm16, Msx1, Cdkn1c, Folr1, Pxn, Sostdc1, Tgif2, Hfe, Mir204
BP	Down	GO:0001654	eye development	16	16/152	491/18913	4.05466823882517	2.23155702731313e-06	0.000465647059841137	Notch2, Sox8, Col8a2, Mfrp, Tgfbr2, Six3, Slc4a5, Stra6, Cdkn1c, Tsku, Frem2, Sox9, Col8a1, Fgfr2, Actb, Tgif2
BP	Down	GO:0010001	glial cell differentiation	13	13/152	326/18913	4.96183806909913	2.38735947144862e-06	0.000465647059841137	Gstp1, Cnp, Notch2, Sox8, Enpp2, Gsn, Mdk, Pmp22, Tp73, Sox9, Nab2, Opalin, Tspan2
BP	Down	GO:0150063	visual system development	16	16/152	494/18913	4.03004474749627	2.41351274969491e-06	0.000465647059841137	Notch2, Sox8, Col8a2, Mfrp, Tgfbr2, Six3, Slc4a5, Stra6, Cdkn1c, Tsku, Frem2, Sox9, Col8a1, Fgfr2, Actb, Tgif2
BP	Down	GO:0043010	camera-type eye development	15	15/152	440/18913	4.24185107655502	2.7240130913251e-06	0.000492705867893427	Notch2, Sox8, Col8a2, Mfrp, Tgfbr2, Six3, Slc4a5, Stra6, Cdkn1c, Tsku, Sox9, Col8a1, Fgfr2, Actb, Tgif2
BP	Down	GO:0060562	epithelial tube morphogenesis	14	14/152	399/18913	4.36588180978763	4.28033765792594e-06	0.000694389348388081	Notch2, Sox8, Spint2, Gdf7, Tgfbr2, Folr1, Mdk, Ddr1, Sox9, Pxn, Fgfr2, Sostdc1, Fmn1, Mmp14
BP	Down	GO:0016055	Wnt signaling pathway	15	15/152	457/18913	4.08405792928711	4.31893858707169e-06	0.000694389348388081	Rnf213, Fzd2, Sulf1, Pbxip1, Tmem88b, Six3, Mdfic, Folr1, Tsku, Mdk, Sox9, Shisa2, Fgfr2, Sostdc1, Dact3
BP	Down	GO:0060349	bone morphogenesis	8	8/152	118/18913	8.43577163247101	5.01618997155059e-06	0.000764044935666705	Tgfbr2, Msx1, Frem1, Tsku, Sox9, Fgfr2, Nab2, Mmp14
BP	Down	GO:0030879	mammary gland development	10	10/152	204/18913	6.09939370485036	6.06928033744447e-06	0.000878224864828215	Prlr, Tgfbr2, Igfbp5, Itga2, Msx1, Tgfa, Ddr1, Sox9, Fgfr2, Sostdc1
BP	Down	GO:0090092	regulation of transmembrane receptor protein serine/threonine kinase signaling pathway	12	12/152	304/18913	4.91161703601108	6.56342001916662e-06	0.000904501787403247	Sulf1, Notch2, Gdf7, Tgfbr2, Wfikkn2, Prdm16, Msx1, Cdkn1c, Folr1, Sostdc1, Hfe, Mir204
BP	Down	GO:0060348	bone development	11	11/152	258/18913	5.30505405956752	7.82366691508464e-06	0.00102916782055704	Sulf1, Notch2, Tgfbr2, Itgb6, Msx1, Frem1, Tsku, Sox9, Fgfr2, Nab2, Mmp14
BP	Down	GO:0030178	negative regulation of Wnt signaling pathway	9	9/152	176/18913	6.36277661483254	1.27912496576552e-05	0.0016094728917067	Rnf213, Tmem88b, Six3, Tsku, Mdk, Sox9, Shisa2, Sostdc1, Dact3
BP	Down	GO:0090596	sensory organ morphogenesis	12	12/152	337/18913	4.43065750429486	1.84210668482397e-05	0.00222127364411691	Fzd2, Notch2, Sox8, Col8a2, Mfrp, Six3, Msx1, Stra6, Tsku, Sox9, Col8a1, Fgfr2
BP	Down	GO:0061448	connective tissue development	12	12/152	341/18913	4.37868498225035	2.06971105357078e-05	0.00239589751561353	Sulf1, Pbxip1, Sox8, Tgfbi, Gdf7, Pgrmc2, Tgfbr2, Dgat2, Msx1, Tsku, Mdk, Sox9
BP	Down	GO:0031099	regeneration	12	12/152	343/18913	4.35315329139175	2.19244314211604e-05	0.00244035786664763	Gstp1, Notch2, Ace, Tgfbr2, Gsn, Folr1, Mdk, Ddr1, Gas6, Ifrd1, Hfe, Matn2
BP	Down	GO:0048754	branching morphogenesis of an epithelial tube	9	9/152	193/18913	5.80232478865558	2.66201805766928e-05	0.00285328898477588	Sox8, Gdf7, Tgfbr2, Mdk, Ddr1, Sox9, Pxn, Fgfr2, Mmp14
BP	Down	GO:0048592	eye morphogenesis	9	9/152	196/18913	5.71351369495166	3.00556154351048e-05	0.00310646253818548	Notch2, Sox8, Col8a2, Mfrp, Six3, Stra6, Tsku, Sox9, Col8a1
BP	Down	GO:0090100	positive regulation of transmembrane receptor protein serine/threonine kinase signaling pathway	7	7/152	113/18913	7.70790638099674	3.57354681706452e-05	0.00356615327192577	Sulf1, Notch2, Gdf7, Tgfbr2, Msx1, Cdkn1c, Hfe
BP	Down	GO:0048593	camera-type eye morphogenesis	8	8/152	160/18913	6.22138157894737	4.60450970563371e-05	0.00444181702936799	Notch2, Sox8, Col8a2, Six3, Stra6, Tsku, Sox9, Col8a1
BP	Down	GO:0003149	membranous septum morphogenesis	3	3/152	10/18913	37.3282894736842	5.85977797689705e-05	0.00503863652726971	Fzd2, Tgfbr2, Fgfr2
BP	Down	GO:0003433	chondrocyte development involved in endochondral bone morphogenesis	3	3/152	10/18913	37.3282894736842	5.85977797689705e-05	0.00503863652726971	Tgfbr2, Tsku, Sox9
BP	Down	GO:0002064	epithelial cell development	10	10/152	266/18913	4.67773051048674	5.95398127174652e-05	0.00503863652726971	Notch2, Sox8, Ezr, Spint2, Tjp3, Six3, Slc4a5, Adamtsl4, Sox9, Fgfr2
BP	Down	GO:0048705	skeletal system morphogenesis	10	10/152	266/18913	4.67773051048674	5.95398127174652e-05	0.00503863652726971	Sulf1, Tgfbr2, Msx1, Frem1, Tsku, Sox9, Fgfr2, Nab2, Fmn1, Mmp14
BP	Down	GO:0150105	protein localization to cell-cell junction	4	4/152	27/18913	18.4337231968811	6.09372074825293e-05	0.00503863652726971	Dsp, Tjp3, Cgnl1, Actb
BP	Down	GO:0048762	mesenchymal cell differentiation	10	10/152	275/18913	4.52464114832536	7.85461437594995e-05	0.00620261940090227	Sox8, Tgfbr2, Msx1, Sema3c, Folr1, Mdk, Sox9, Fgfr2, Dact3, Mir204
BP	Down	GO:0003418	growth plate cartilage chondrocyte differentiation	3	3/152	11/18913	33.9348086124402	8.00969876983698e-05	0.00620261940090227	Tgfbr2, Tsku, Sox9
BP	Down	GO:0060571	morphogenesis of an epithelial fold	4	4/152	29/18913	17.1624319419238	8.14442077519994e-05	0.00620261940090227	Sulf1, Gdf7, Fgfr2, Sostdc1
BP	Down	GO:0016331	morphogenesis of embryonic epithelium	8	8/152	183/18913	5.4394593039977	0.000118123879874572	0.00833781727700028	Sulf1, Sox8, Spint2, Gdf7, Llgl2, Folr1, Sox9, Fgfr2
BP	Down	GO:0035107	appendage morphogenesis	8	8/152	183/18913	5.4394593039977	0.000118123879874572	0.00833781727700028	Sulf1, Notch2, Msx1, Sema3c, Frem2, Sox9, Fgfr2, Fmn1
BP	Down	GO:0035108	limb morphogenesis	8	8/152	183/18913	5.4394593039977	0.000118123879874572	0.00833781727700028	Sulf1, Notch2, Msx1, Sema3c, Frem2, Sox9, Fgfr2, Fmn1
BP	Down	GO:1902105	regulation of leukocyte differentiation	11	11/152	350/18913	3.91058270676692	0.000126405906723909	0.00852297786157297	Notch2, Slc4a2, Tgfbr2, Itpkb, Prdm16, Cd74, Tob2, Mdk, Gas6, Mmp14, Klf10
BP	Down	GO:0030901	midbrain development	6	6/152	97/18913	7.69655453065654	0.000132132435332549	0.00852297786157297	Cnp, Gdf7, Lmx1a, Msx1, Fgfr2, Actb
BP	Down	GO:0003007	heart morphogenesis	10	10/152	293/18913	4.24667684569786	0.00013232768075701	0.00852297786157297	Fzd2, Notch2, Ly6e, Dsp, Tgfbr2, Msx1, Sema3c, Folr1, Sox9, Fgfr2
BP	Down	GO:0060669	embryonic placenta morphogenesis	4	4/152	33/18913	15.0821371610845	0.00013685705559013	0.00852297786157297	Spint2, Llgl2, Cdkn1c, Fgfr2
BP	Down	GO:0031214	biomineral tissue development	8	8/152	187/18913	5.32310723332395	0.000137158142077268	0.00852297786157297	Slc4a2, Itgb6, Kl, Gas6, Sox9, Fgfr2, Tent5a, Klf10
BP	Down	GO:0007160	cell-matrix adhesion	9	9/152	239/18913	4.6855593481612	0.000138417401345518	0.00852297786157297	Itgal, Enpp2, Itgb6, Itga2, Frem1, Ddr1, Pxn, Fmn1, Mmp14
BP	Down	GO:0007044	cell-substrate junction assembly	6	6/152	99/18913	7.54106858054227	0.000147871951413562	0.00891544640397603	Lama3, Enpp2, Itga2, Pxn, Fmn1, Mmp14
BP	Down	GO:0060670	branching involved in labyrinthine layer morphogenesis	3	3/152	14/18913	26.6630639097744	0.00017359457596501	0.0100476540568548	Spint2, Llgl2, Fgfr2
BP	Down	GO:0060736	prostate gland growth	3	3/152	14/18913	26.6630639097744	0.00017359457596501	0.0100476540568548	Prlr, Sox9, Fgfr2
BP	Down	GO:0048608	reproductive structure development	12	12/152	429/18913	3.48049319101951	0.000185284856813342	0.0101603297413808	Sulf1, Sox8, Ace, Gdf7, Col9a3, Prlr, Six3, Stra6, Cdkn1c, Sox9, Fgfr2, Mmp14
BP	Down	GO:0060688	regulation of morphogenesis of a branching structure	5	5/152	66/18913	9.42633572567783	0.000189035326164128	0.0101603297413808	Sulf1, Sox8, Mdk, Sox9, Fgfr2
BP	Down	GO:0002063	chondrocyte development	4	4/152	36/18913	13.8252923976608	0.000193354945354312	0.0101603297413808	Sulf1, Tgfbr2, Tsku, Sox9
BP	Down	GO:0003416	endochondral bone growth	4	4/152	36/18913	13.8252923976608	0.000193354945354312	0.0101603297413808	Tgfbr2, Tsku, Sox9, Fgfr2
BP	Down	GO:0060021	roof of mouth development	6	6/152	104/18913	7.17851720647773	0.000193766094654704	0.0101603297413808	Fzd2, Tgfbr2, Itgb6, Wfikkn2, Prdm16, Msx1
BP	Down	GO:0033273	response to vitamin	8	8/152	198/18913	5.02737905369484	0.000202934537655388	0.0101603297413808	Gstp1, Fzd2, Kl, Itga2, F5, Gsn, Folr1, Gas6
BP	Down	GO:0003206	cardiac chamber morphogenesis	7	7/152	149/18913	5.84559342988343	0.000204021048068357	0.0101603297413808	Fzd2, Notch2, Ly6e, Dsp, Tgfbr2, Sema3c, Fgfr2
BP	Down	GO:0061458	reproductive system development	12	12/152	434/18913	3.4403953431967	0.000206124497848503	0.0101603297413808	Sulf1, Sox8, Ace, Gdf7, Col9a3, Prlr, Six3, Stra6, Cdkn1c, Sox9, Fgfr2, Mmp14
BP	Down	GO:0150115	cell-substrate junction organization	6	6/152	106/18913	7.0430734856008	0.000214994920385778	0.0101603297413808	Lama3, Enpp2, Itga2, Pxn, Fmn1, Mmp14
BP	Down	GO:1902107	positive regulation of leukocyte differentiation	8	8/152	200/18913	4.97710526315789	0.000217299560299699	0.0101603297413808	Notch2, Tgfbr2, Itpkb, Cd74, Mdk, Gas6, Mmp14, Klf10
BP	Down	GO:1903708	positive regulation of hemopoiesis	8	8/152	200/18913	4.97710526315789	0.000217299560299699	0.0101603297413808	Notch2, Tgfbr2, Itpkb, Cd74, Mdk, Gas6, Mmp14, Klf10
BP	Down	GO:0060443	mammary gland morphogenesis	5	5/152	68/18913	9.14909055727554	0.000217671196947342	0.0101603297413808	Tgfbr2, Igfbp5, Ddr1, Fgfr2, Sostdc1
BP	Down	GO:0042246	tissue regeneration	6	6/152	107/18913	6.97725036891294	0.000226274867219706	0.0103942772338703	Notch2, Tgfbr2, Gsn, Mdk, Gas6, Ifrd1
BP	Down	GO:0003231	cardiac ventricle development	7	7/152	152/18913	5.73021987534626	0.000230588298513106	0.0104269146233895	Fzd2, Ly6e, Dsp, Tgfbr2, Stra6, Sema3c, Fgfr2
BP	Down	GO:0086091	regulation of heart rate by cardiac conduction	4	4/152	38/18913	13.0976454293629	0.000239294077764577	0.010654108631549	Ace, Dsp, Kcne2, Kcnj2
BP	Down	GO:0060541	respiratory system development	10	10/152	316/18913	3.93758327781479	0.00024364432744109	0.0106834346002199	Ace, Tgfbr2, Itgb6, Igfbp5, Msx1, Stra6, Tp73, Sox9, Fgfr2, Mmp14
BP	Down	GO:0003205	cardiac chamber development	8	8/152	204/18913	4.87951496388029	0.000248538553831266	0.010735381713249	Fzd2, Notch2, Ly6e, Dsp, Tgfbr2, Stra6, Sema3c, Fgfr2
BP	Down	GO:0010518	positive regulation of phospholipase activity	3	3/152	16/18913	23.3301809210526	0.000263934275544868	0.0112327322562772	Pla2g5, Fgfr2, Marcks
BP	Down	GO:0060350	endochondral bone morphogenesis	5	5/152	73/18913	8.52244051910598	0.000303714148528229	0.0127383876208796	Tgfbr2, Tsku, Sox9, Nab2, Mmp14
BP	Down	GO:0003413	chondrocyte differentiation involved in endochondral bone morphogenesis	3	3/152	17/18913	21.9578173374613	0.000318606459431163	0.012986578783011	Tgfbr2, Tsku, Sox9
BP	Down	GO:0072077	renal vesicle morphogenesis	3	3/152	17/18913	21.9578173374613	0.000318606459431163	0.012986578783011	Sox8, Sox9, Fmn1
BP	Down	GO:0071560	cellular response to transforming growth factor beta stimulus	10	10/152	331/18913	3.75914294800445	0.000352106438236853	0.0138412935205528	Tgfbr2, Itgb6, Wfikkn2, Prdm16, Cdkn1c, Folr1, Sox9, Pxn, Fgfr2, Mir204
BP	Down	GO:0030325	adrenal gland development	4	4/152	42/18913	11.8502506265664	0.000353923884077716	0.0138412935205528	Ly6e, Stra6, Cdkn1c, Mdk
BP	Down	GO:0098868	bone growth	4	4/152	42/18913	11.8502506265664	0.000353923884077716	0.0138412935205528	Tgfbr2, Tsku, Sox9, Fgfr2
BP	Down	GO:0003208	cardiac ventricle morphogenesis	5	5/152	76/18913	8.1860283933518	0.000366425847214734	0.0141391520245259	Ly6e, Dsp, Tgfbr2, Sema3c, Fgfr2
BP	Down	GO:0060572	morphogenesis of an epithelial bud	3	3/152	18/18913	20.7379385964912	0.000380079682449713	0.0144730342238088	Sulf1, Fgfr2, Sostdc1
BP	Down	GO:0048286	lung alveolus development	5	5/152	77/18913	8.07971633629528	0.000389360512227404	0.0144773408951355	Ace, Itgb6, Igfbp5, Stra6, Fgfr2
BP	Down	GO:0007369	gastrulation	8	8/152	219/18913	4.54530161018986	0.000400202927301603	0.0144773408951355	Lama3, Tgfbr2, Itga2, Col8a1, Fgfr2, Il1rn, Tgif2, Mmp14
BP	Down	GO:0048736	appendage development	8	8/152	219/18913	4.54530161018986	0.000400202927301603	0.0144773408951355	Sulf1, Notch2, Msx1, Sema3c, Frem2, Sox9, Fgfr2, Fmn1
BP	Down	GO:0060173	limb development	8	8/152	219/18913	4.54530161018986	0.000400202927301603	0.0144773408951355	Sulf1, Notch2, Msx1, Sema3c, Frem2, Sox9, Fgfr2, Fmn1
BP	Down	GO:0048562	embryonic organ morphogenesis	10	10/152	338/18913	3.68129087511679	0.000415067487907193	0.0148296951852274	Fzd2, Notch2, Tgfbr2, Six3, Msx1, Stra6, Folr1, Sox9, Fgfr2, Mmp14
BP	Down	GO:0001822	kidney development	11	11/152	404/18913	3.38788105784263	0.000432732209501423	0.0149254459154737	Sulf1, Notch2, Sox8, Ace, Stra6, Cdkn1c, Frem2, Tp73, Sox9, Fgfr2, Fmn1
BP	Down	GO:0060485	mesenchyme development	10	10/152	340/18913	3.65963622291022	0.000434687729568062	0.0149254459154737	Sox8, Tgfbr2, Msx1, Sema3c, Folr1, Mdk, Sox9, Fgfr2, Dact3, Mir204
BP	Down	GO:0071559	response to transforming growth factor beta	10	10/152	340/18913	3.65963622291022	0.000434687729568062	0.0149254459154737	Tgfbr2, Itgb6, Wfikkn2, Prdm16, Cdkn1c, Folr1, Sox9, Pxn, Fgfr2, Mir204
BP	Down	GO:0002573	myeloid leukocyte differentiation	9	9/152	280/18913	3.99945958646616	0.000445856116676077	0.0149254459154737	Notch2, Slc4a2, Tgfbr2, Itgb6, Prdm16, Cd74, Tob2, Tspan2, Klf10
BP	Down	GO:0030324	lung development	9	9/152	280/18913	3.99945958646616	0.000445856116676077	0.0149254459154737	Ace, Tgfbr2, Itgb6, Igfbp5, Stra6, Tp73, Sox9, Fgfr2, Mmp14
BP	Down	GO:0072087	renal vesicle development	3	3/152	19/18913	19.6464681440443	0.000448691705129997	0.0149254459154737	Sox8, Sox9, Fmn1
BP	Down	GO:0045621	positive regulation of lymphocyte differentiation	6	6/152	122/18913	6.11939171699741	0.000458620713230115	0.0150360005055105	Tgfbr2, Itpkb, Cd74, Mdk, Gas6, Mmp14
BP	Down	GO:1905314	semi-lunar valve development	4	4/152	45/18913	11.0602339181287	0.000462406373528138	0.0150360005055105	Notch2, Tgfbr2, Stra6, Sox9
BP	Down	GO:0030323	respiratory tube development	9	9/152	283/18913	3.95706248837642	0.000481545190645307	0.0154843531303058	Ace, Tgfbr2, Itgb6, Igfbp5, Stra6, Tp73, Sox9, Fgfr2, Mmp14
BP	Down	GO:0022600	digestive system process	6	6/152	124/18913	6.02069185059423	0.000500051916670803	0.015902749965333	Ezr, Crhr2, Npr3, Mdk, Sox9, Cldn2
BP	Down	GO:0048771	tissue remodeling	8	8/152	229/18913	4.34681682371869	0.000537911081757636	0.0169208116370282	Notch2, Slc4a2, Npr3, Igfbp5, Sema3c, Mdk, Gas6, Mmp14
BP	Down	GO:0061180	mammary gland epithelium development	5	5/152	83/18913	7.49564045656309	0.000550529892344664	0.017131543101564	Prlr, Msx1, Ddr1, Fgfr2, Sostdc1
BP	Down	GO:0072001	renal system development	11	11/152	417/18913	3.28226366275401	0.000563430082579517	0.0173434071568847	Sulf1, Notch2, Sox8, Ace, Stra6, Cdkn1c, Frem2, Tp73, Sox9, Fgfr2, Fmn1
BP	Down	GO:0007584	response to nutrient	10	10/152	352/18913	3.53487589712919	0.000569324008259863	0.0173434071568847	Gstp1, Fzd2, Tgfbr2, Dgat2, Kl, Itga2, F5, Gsn, Folr1, Gas6
BP	Down	GO:0035270	endocrine system development	7	7/152	177/18913	4.92086678560809	0.000578336313798546	0.0174344301263853	Ly6e, Six3, Msx1, Stra6, Cdkn1c, Mdk, Sox9
BP	Down	GO:0002062	chondrocyte differentiation	6	6/152	128/18913	5.83254523026316	0.000591623000712902	0.0175031941442246	Sulf1, Tgfbi, Tgfbr2, Tsku, Mdk, Sox9
BP	Down	GO:0097028	dendritic cell differentiation	4	4/152	48/18913	10.3689692982456	0.000592713554296481	0.0175031941442246	Notch2, Tgfbr2, Itgb6, Gas6
BP	Down	GO:0070371	ERK1 and ERK2 cascade	10	10/152	355/18913	3.50500370644922	0.000607902274317993	0.0175938655480527	Gstp1, Notch2, Ezr, Crhr2, Cd74, Pla2g5, Gas6, C1qtnf3, Sox9, Fgfr2
BP	Down	GO:0097094	craniofacial suture morphogenesis	3	3/152	21/18913	17.7753759398496	0.000608636866497262	0.0175938655480527	Frem1, Fgfr2, Mmp14
BP	Down	GO:0003151	outflow tract morphogenesis	5	5/152	85/18913	7.31927244582043	0.000614022259970048	0.0175938655480527	Fzd2, Tgfbr2, Sema3c, Folr1, Fgfr2
BP	Down	GO:0015711	organic anion transport	12	12/152	492/18913	3.03482028241335	0.000635617600540489	0.0179108970548084	Gltp, Slc16a8, Slc16a2, Ace, Slc4a2, Slc22a8, Slc4a5, Llgl2, Folr1, Pla2g5, Il1rn, Cldn2
BP	Down	GO:0051216	cartilage development	8	8/152	235/18913	4.23583426651736	0.00063746454618012	0.0179108970548084	Sulf1, Pbxip1, Tgfbi, Tgfbr2, Msx1, Tsku, Mdk, Sox9
BP	Down	GO:0007179	transforming growth factor beta receptor signaling pathway	8	8/152	236/18913	4.2178858162355	0.000655416461683256	0.0182382234626091	Tgfbr2, Itgb6, Wfikkn2, Prdm16, Cdkn1c, Folr1, Pxn, Mir204
BP	Down	GO:0060411	cardiac septum morphogenesis	5	5/152	87/18913	7.15101330913491	0.000682852477613446	0.0187734759855536	Fzd2, Notch2, Tgfbr2, Sema3c, Fgfr2
BP	Down	GO:0003279	cardiac septum development	6	6/152	132/18913	5.6558014354067	0.000695713787257561	0.0187734759855536	Fzd2, Notch2, Tgfbr2, Stra6, Sema3c, Fgfr2
BP	Down	GO:0060749	mammary gland alveolus development	3	3/152	22/18913	16.9674043062201	0.000700599656682719	0.0187734759855536	Prlr, Tgfa, Ddr1
BP	Down	GO:0061377	mammary gland lobule development	3	3/152	22/18913	16.9674043062201	0.000700599656682719	0.0187734759855536	Prlr, Tgfa, Ddr1
BP	Down	GO:0048041	focal adhesion assembly	5	5/152	88/18913	7.06975179425837	0.00071935644837337	0.0189816815665673	Enpp2, Itga2, Pxn, Fmn1, Mmp14
BP	Down	GO:0090287	regulation of cellular response to growth factor stimulus	10	10/152	363/18913	3.42775844570103	0.000721487550906151	0.0189816815665673	Sulf1, Notch2, Wfikkn2, Prdm16, Msx1, Cdkn1c, Folr1, Shisa2, Sostdc1, Mir204
BP	Down	GO:0035265	organ growth	8	8/152	241/18913	4.13037781174929	0.000751403798437958	0.0195906539881032	Wwc2, Ly6e, Prlr, Tgfbr2, Tsku, Tp73, Sox9, Fgfr2
BP	Down	GO:0055123	digestive system development	7	7/152	186/18913	4.68276032823995	0.000775415315533124	0.0200361778852934	Slc4a2, Tgfbr2, Stra6, Cdkn1c, Tp73, Sox9, Fgfr2
BP	Down	GO:0045665	negative regulation of neuron differentiation	5	5/152	90/18913	6.91264619883041	0.000796719039012281	0.0203147738785276	Sox8, Lmx1a, Six3, Tp73, Sox9
BP	Down	GO:0001837	epithelial to mesenchymal transition	7	7/152	187/18913	4.65771882915846	0.000800236427834188	0.0203147738785276	Tgfbr2, Msx1, Mdk, Sox9, Fgfr2, Dact3, Mir204
BP	Down	GO:1903706	regulation of hemopoiesis	11	11/152	438/18913	3.12489485700553	0.000843523837315947	0.0212274607408031	Notch2, Slc4a2, Tgfbr2, Itpkb, Prdm16, Cd74, Tob2, Mdk, Gas6, Mmp14, Klf10
BP	Down	GO:0010517	regulation of phospholipase activity	3	3/152	24/18913	15.5534539473684	0.000910013230012196	0.0227032611004767	Pla2g5, Fgfr2, Marcks
BP	Down	GO:0009612	response to mechanical stimulus	10	10/152	377/18913	3.30046768113919	0.000962250883412737	0.0236097327732841	Tgfbr2, Itga2, Stra6, Gsn, Mdk, Kcnj2, Sox9, Actb, Mmp14, Jund
BP	Down	GO:0030856	regulation of epithelial cell differentiation	7	7/152	193/18913	4.51291928006545	0.000962663603057197	0.0236097327732841	Prlr, Msx1, Cdkn1c, Tp73, Sox9, Pkp1, Mir204
BP	Down	GO:0043011	myeloid dendritic cell differentiation	3	3/152	25/18913	14.9313157894737	0.0010280410362375	0.0247929229905943	Notch2, Tgfbr2, Itgb6
BP	Down	GO:0072273	metanephric nephron morphogenesis	3	3/152	25/18913	14.9313157894737	0.0010280410362375	0.0247929229905943	Sox8, Sox9, Fmn1
BP	Down	GO:0007586	digestion	6	6/152	143/18913	5.22073978652926	0.00105590062958537	0.025254350595207	Ezr, Crhr2, Npr3, Mdk, Sox9, Cldn2
BP	Down	GO:0071772	response to BMP	7	7/152	198/18913	4.39895667198299	0.00111695678648986	0.0262802678057045	Sulf1, Notch2, Spint2, Gdf7, Msx1, Sostdc1, Hfe
BP	Down	GO:0071773	cellular response to BMP stimulus	7	7/152	198/18913	4.39895667198299	0.00111695678648986	0.0262802678057045	Sulf1, Notch2, Spint2, Gdf7, Msx1, Sostdc1, Hfe
BP	Down	GO:0014909	smooth muscle cell migration	6	6/152	145/18913	5.14872958257713	0.00113442761222437	0.0263428020892983	Gstp1, Ace, Igfbp5, Itga2, Mdk, Ddr1
BP	Down	GO:0048713	regulation of oligodendrocyte differentiation	4	4/152	57/18913	8.73176361957525	0.00113781971705677	0.0263428020892983	Enpp2, Mdk, Tp73, Opalin
BP	Down	GO:0007517	muscle organ development	10	10/152	387/18913	3.21518427852577	0.0011717776338872	0.0269136862894409	Fzd2, Sox8, Crhr2, Ly6e, Dsp, Msx1, Stra6, Cd164, Pmp22, Fgfr2
BP	Down	GO:0003179	heart valve morphogenesis	4	4/152	58/18913	8.58121597096189	0.00121454340648927	0.0276762883337003	Notch2, Tgfbr2, Stra6, Sox9
BP	Down	GO:0003417	growth plate cartilage development	3	3/152	27/18913	13.8252923976608	0.00129211795256684	0.0283878805359354	Tgfbr2, Tsku, Sox9
BP	Down	GO:0046597	negative regulation of viral entry into host cell	3	3/152	27/18913	13.8252923976608	0.00129211795256684	0.0283878805359354	Ly6e, Cd74, Gsn
BP	Down	GO:0062009	secondary palate development	3	3/152	27/18913	13.8252923976608	0.00129211795256684	0.0283878805359354	Fzd2, Tgfbr2, Itgb6
BP	Down	GO:0010463	mesenchymal cell proliferation	4	4/152	59/18913	8.43577163247101	0.00129481694220576	0.0283878805359354	Tgfbr2, Msx1, Sox9, Fgfr2
BP	Down	GO:0010634	positive regulation of epithelial cell migration	4	4/152	59/18913	8.43577163247101	0.00129481694220576	0.0283878805359354	Enpp2, Tgfbr2, Itga2, Sox9
BP	Down	GO:0070372	regulation of ERK1 and ERK2 cascade	9	9/152	328/18913	3.41417281771502	0.00136474004360408	0.029695922452558	Gstp1, Notch2, Ezr, Crhr2, Cd74, Pla2g5, Gas6, C1qtnf3, Fgfr2
BP	Down	GO:0003148	outflow tract septum morphogenesis	3	3/152	28/18913	13.3315319548872	0.00143869404249998	0.0306145629337864	Tgfbr2, Sema3c, Fgfr2
BP	Down	GO:0060193	positive regulation of lipase activity	3	3/152	28/18913	13.3315319548872	0.00143869404249998	0.0306145629337864	Pla2g5, Fgfr2, Marcks
BP	Down	GO:0060713	labyrinthine layer morphogenesis	3	3/152	28/18913	13.3315319548872	0.00143869404249998	0.0306145629337864	Spint2, Llgl2, Fgfr2
BP	Down	GO:0034446	substrate adhesion-dependent cell spreading	5	5/152	103/18913	6.04017629024016	0.0014601125289259	0.0307510549394256	Antxr1, Olfm4, Enpp2, Mdk, Pxn
BP	Down	GO:0060428	lung epithelium development	4	4/152	61/18913	8.15918895599655	0.00146635991072589	0.0307510549394256	Stra6, Tp73, Sox9, Fgfr2
BP	Down	GO:0007162	negative regulation of cell adhesion	9	9/152	333/18913	3.36290896159317	0.00151444653375059	0.0313057733476729	Spint2, Slc4a2, Enpp2, Cd74, Pla2g5, Mdk, Il1rn, Hfe, Mmp14
BP	Down	GO:0044703	multi-organism reproductive process	9	9/152	333/18913	3.36290896159317	0.00151444653375059	0.0313057733476729	Ace, Tgfbr2, Igfbp5, Itga2, Ddr1, Pmp22, Sostdc1, Il1rn, Hfe
BP	Down	GO:0030850	prostate gland development	4	4/152	62/18913	8.02758913412564	0.00155780204374871	0.0319736107419061	Sulf1, Prlr, Sox9, Fgfr2
BP	Down	GO:0035988	chondrocyte proliferation	3	3/152	29/18913	12.8718239564428	0.00159529979266321	0.0325126591546995	Pbxip1, Sox9, Mmp14
BP	Down	GO:0043588	skin development	9	9/152	336/18913	3.3328829887218	0.00161043474301	0.0325915954284682	Dsp, Itgb6, Igfbp5, Itga2, Ddr1, Sox9, Fgfr2, Sostdc1, Pkp1
BP	Down	GO:0050878	regulation of body fluid levels	10	10/152	405/18913	3.07228719948018	0.0016424623524527	0.0330089308888758	Prlr, Npr3, Slc4a5, F5, Tspan18, Tfpi, Ddr1, Gas6, Tp73, Actb
BP	Down	GO:0070167	regulation of biomineral tissue development	5	5/152	106/18913	5.86922790466733	0.00165813750613882	0.0330941375363154	Slc4a2, Kl, Gas6, Sox9, Tent5a
BP	Down	GO:0045619	regulation of lymphocyte differentiation	7	7/152	214/18913	4.07006271519921	0.00174468229923171	0.0345829491368259	Slc4a2, Tgfbr2, Itpkb, Cd74, Mdk, Gas6, Mmp14
BP	Down	GO:0042692	muscle cell differentiation	11	11/152	483/18913	2.83375558461371	0.00184158924305693	0.0362555052340595	Notch2, Flnc, Wfikkn2, Igfbp5, Msx1, Pmp22, Sox9, Fgfr2, Ifrd1, Mmp14, Mir204
BP	Down	GO:0048863	stem cell differentiation	8	8/152	278/18913	3.58065126845892	0.00186740989828237	0.0365154340920891	Sox8, Krt18, Tgfbr2, Msx1, Sema3c, Folr1, Sox9, Fgfr2
BP	Down	GO:0014812	muscle cell migration	6	6/152	161/18913	4.63705459300425	0.00193503098354931	0.0371648166136712	Gstp1, Ace, Igfbp5, Itga2, Mdk, Ddr1
BP	Down	GO:0003338	metanephros morphogenesis	3	3/152	31/18913	12.0413837011885	0.00193956683766825	0.0371648166136712	Sox8, Sox9, Fmn1
BP	Down	GO:0045662	negative regulation of myoblast differentiation	3	3/152	31/18913	12.0413837011885	0.00193956683766825	0.0371648166136712	Sox8, Sox9, Sostdc1
BP	Down	GO:1904019	epithelial cell apoptotic process	5	5/152	110/18913	5.6558014354067	0.00195198760375882	0.0371648166136712	Krt18, Tgfbr2, Six3, Gsn, Mdk
BP	Down	GO:0031100	animal organ regeneration	6	6/152	163/18913	4.58015821762996	0.00205919015748495	0.038575308711714	Gstp1, Ace, Tgfbr2, Ddr1, Gas6, Hfe
BP	Down	GO:0001667	ameboidal-type cell migration	8	8/152	283/18913	3.51738887855682	0.00208654329214141	0.038575308711714	Sox8, Enpp2, Tgfbr2, Itga2, Sema3c, Folr1, Pmp22, Sox9
BP	Down	GO:0048660	regulation of smooth muscle cell proliferation	7	7/152	221/18913	3.94114670159562	0.00209317919490979	0.038575308711714	Gstp1, Sulf1, Tgfbr2, Npr3, Igfbp5, Itga2, Fgfr2
BP	Down	GO:0072175	epithelial tube formation	6	6/152	164/18913	4.55223042362003	0.00212348329661495	0.038575308711714	Sox8, Spint2, Gdf7, Folr1, Sox9, Fgfr2
BP	Down	GO:0033688	regulation of osteoblast proliferation	3	3/152	32/18913	11.6650904605263	0.0021276922329681	0.038575308711714	Sox8, Npr3, Fgfr2
BP	Down	GO:0072574	hepatocyte proliferation	3	3/152	32/18913	11.6650904605263	0.0021276922329681	0.038575308711714	Notch2, Mdk, Tgfa
BP	Down	GO:0072575	epithelial cell proliferation involved in liver morphogenesis	3	3/152	32/18913	11.6650904605263	0.0021276922329681	0.038575308711714	Notch2, Mdk, Tgfa
BP	Down	GO:0043583	ear development	8	8/152	284/18913	3.50500370644922	0.00213270538834631	0.038575308711714	Fzd2, Msx1, Stra6, Tsku, Ddr1, Frem2, Sox9, Fgfr2
BP	Down	GO:0002696	positive regulation of leukocyte activation	9	9/152	353/18913	3.1723758759505	0.00225083711619131	0.0403383382776124	Itgal, Prlr, Tgfbr2, Itpkb, Cd74, Mdk, Gas6, Mmp14, Jund
BP	Down	GO:0022408	negative regulation of cell-cell adhesion	7	7/152	224/18913	3.8883634868421	0.00225805487248556	0.0403383382776124	Spint2, Slc4a2, Cd74, Pla2g5, Mdk, Il1rn, Hfe
BP	Down	GO:0003229	ventricular cardiac muscle tissue development	4	4/152	69/18913	7.21319603356217	0.00231173919180905	0.0408102365002598	Ly6e, Dsp, Fgfr2, Marcks
BP	Down	GO:0048714	positive regulation of oligodendrocyte differentiation	3	3/152	33/18913	11.3116028708134	0.0023267757507059	0.0408102365002598	Enpp2, Mdk, Tp73
BP	Down	GO:0060740	prostate gland epithelium morphogenesis	3	3/152	33/18913	11.3116028708134	0.0023267757507059	0.0408102365002598	Sulf1, Sox9, Fgfr2
BP	Down	GO:0002027	regulation of heart rate	5	5/152	115/18913	5.40989702517162	0.00237077257539258	0.0411087738255669	Ace, Crhr2, Dsp, Kcne2, Kcnj2
BP	Down	GO:0045785	positive regulation of cell adhesion	11	11/152	499/18913	2.74289368210104	0.00237220636795773	0.0411087738255669	Itgal, Olfm4, Enpp2, Tgfbr2, Itpkb, Itga2, Cd74, Mdk, Col8a1, Fmn1, Pkp1
BP	Down	GO:0022407	regulation of cell-cell adhesion	11	11/152	500/18913	2.73740789473684	0.00240910626175408	0.041499723342359	Itgal, Spint2, Slc4a2, Tgfbr2, Itpkb, Cd74, Pla2g5, Mdk, Il1rn, Hfe, Pkp1
BP	Down	GO:0003170	heart valve development	4	4/152	70/18913	7.11015037593985	0.0024367236450645	0.0417270901113412	Notch2, Tgfbr2, Stra6, Sox9
BP	Down	GO:0061351	neural precursor cell proliferation	7	7/152	228/18913	3.82014658356417	0.00249329396975184	0.042444663226246	Notch2, Slc16a2, Spint2, Six3, Mdk, Fgfr2, Ifrd1
BP	Down	GO:0061337	cardiac conduction	4	4/152	71/18913	7.01000741289844	0.00256627878668861	0.0432993704054827	Ace, Dsp, Kcne2, Kcnj2
BP	Down	GO:0048565	digestive tract development	6	6/152	171/18913	4.36588180978763	0.00261694629914491	0.0432993704054827	Slc4a2, Tgfbr2, Stra6, Tp73, Sox9, Fgfr2
BP	Down	GO:0045216	cell-cell junction organization	7	7/152	231/18913	3.77053429027113	0.00268177985125715	0.0432993704054827	Ace, Dsp, Tjp3, Pmp22, Actb, Pkp1, Cldn2
BP	Down	GO:0048659	smooth muscle cell proliferation	7	7/152	232/18913	3.75428198729583	0.00274698254925589	0.0432993704054827	Gstp1, Sulf1, Tgfbr2, Npr3, Igfbp5, Itga2, Fgfr2
BP	Down	GO:0060512	prostate gland morphogenesis	3	3/152	35/18913	10.6652255639098	0.00275866375788964	0.0432993704054827	Sulf1, Sox9, Fgfr2
BP	Down	GO:0072576	liver morphogenesis	3	3/152	35/18913	10.6652255639098	0.00275866375788964	0.0432993704054827	Notch2, Mdk, Tgfa
BP	Down	GO:1903901	negative regulation of viral life cycle	3	3/152	35/18913	10.6652255639098	0.00275866375788964	0.0432993704054827	Ly6e, Cd74, Gsn
BP	Down	GO:0003253	cardiac neural crest cell migration involved in outflow tract morphogenesis	2	2/152	10/18913	24.8855263157895	0.00276792796303189	0.0432993704054827	Sema3c, Folr1
BP	Down	GO:0035356	intracellular triglyceride homeostasis	2	2/152	10/18913	24.8855263157895	0.00276792796303189	0.0432993704054827	Dgat2, C1qtnf3
BP	Down	GO:0060022	hard palate development	2	2/152	10/18913	24.8855263157895	0.00276792796303189	0.0432993704054827	Fzd2, Itgb6
BP	Down	GO:0060462	lung lobe development	2	2/152	10/18913	24.8855263157895	0.00276792796303189	0.0432993704054827	Tgfbr2, Fgfr2
BP	Down	GO:0071600	otic vesicle morphogenesis	2	2/152	10/18913	24.8855263157895	0.00276792796303189	0.0432993704054827	Sox9, Fgfr2
BP	Down	GO:0071671	regulation of smooth muscle cell chemotaxis	2	2/152	10/18913	24.8855263157895	0.00276792796303189	0.0432993704054827	Gstp1, Mdk
BP	Down	GO:1902255	positive regulation of intrinsic apoptotic signaling pathway by p53 class mediator	2	2/152	10/18913	24.8855263157895	0.00276792796303189	0.0432993704054827	Msx1, Tp73
BP	Down	GO:1902732	positive regulation of chondrocyte proliferation	2	2/152	10/18913	24.8855263157895	0.00276792796303189	0.0432993704054827	Pbxip1, Sox9
BP	Down	GO:0086003	cardiac muscle cell contraction	4	4/152	74/18913	6.72581792318634	0.00298319023819255	0.0464158739211249	Dsp, Kcne2, Gsn, Kcnj2
BP	Down	GO:0060041	retina development in camera-type eye	7	7/152	236/18913	3.69065008920607	0.00302005650398509	0.0467382006552559	Sox8, Mfrp, Six3, Slc4a5, Sox9, Actb, Tgif2
BP	Down	GO:0015698	inorganic anion transport	6	6/152	177/18913	4.2178858162355	0.00310451911723937	0.0475369223560357	Slc4a2, Slc22a8, Clic6, Kcne2, Slc4a5, Slc13a4
BP	Down	GO:0021761	limbic system development	6	6/152	177/18913	4.2178858162355	0.00310451911723937	0.0475369223560357	Lmx1a, Crhr2, Tsku, Mdk, Tp73, Fgfr2
BP	Down	GO:1905330	regulation of morphogenesis of an epithelium	4	4/152	75/18913	6.63614035087719	0.00313184730069487	0.0477029794116367	Sulf1, Sox8, Mdk, Sox9
BP	Down	GO:0002053	positive regulation of mesenchymal cell proliferation	3	3/152	37/18913	10.0887268847795	0.00323685271705445	0.0483052631412534	Tgfbr2, Sox9, Fgfr2
BP	Down	GO:0031069	hair follicle morphogenesis	3	3/152	37/18913	10.0887268847795	0.00323685271705445	0.0483052631412534	Igfbp5, Fgfr2, Sostdc1
BP	Down	GO:0033687	osteoblast proliferation	3	3/152	37/18913	10.0887268847795	0.00323685271705445	0.0483052631412534	Sox8, Npr3, Fgfr2
BP	Down	GO:0010810	regulation of cell-substrate adhesion	7	7/152	239/18913	3.64432393745871	0.00323815516565417	0.0483052631412534	Olfm4, Enpp2, Mdk, Ddr1, Col8a1, Fmn1, Mmp14
BP	Down	GO:0035148	tube formation	6	6/152	179/18913	4.17075860041164	0.00328121701820971	0.0486966259010201	Sox8, Spint2, Gdf7, Folr1, Sox9, Fgfr2
BP	Down	GO:0002934	desmosome organization	2	2/152	11/18913	22.6232057416268	0.00336522373532823	0.0491866539901006	Dsp, Pkp1
BP	Down	GO:0072173	metanephric tubule morphogenesis	2	2/152	11/18913	22.6232057416268	0.00336522373532823	0.0491866539901006	Sox8, Sox9
BP	Down	GO:0090184	positive regulation of kidney development	2	2/152	11/18913	22.6232057416268	0.00336522373532823	0.0491866539901006	Sox8, Sox9
BP	Down	GO:1902106	negative regulation of leukocyte differentiation	5	5/152	125/18913	4.97710526315789	0.00339886115376554	0.0494286642160677	Slc4a2, Prdm16, Cd74, Tob2, Mdk
BP	Down	GO:0050867	positive regulation of cell activation	9	9/152	376/18913	2.97832096864502	0.00342391563883412	0.0495440592939297	Itgal, Prlr, Tgfbr2, Itpkb, Cd74, Mdk, Gas6, Mmp14, Jund
BP	Down	GO:0048645	animal organ formation	4	4/152	77/18913	6.46377306903623	0.00344417340471894	0.0495892429515255	Sulf1, Tgfbr2, Folr1, Fgfr2
BP	Down	GO:0030509	BMP signaling pathway	6	6/152	181/18913	4.12467287002035	0.00346531241529507	0.0496466046032868	Sulf1, Notch2, Gdf7, Msx1, Sostdc1, Hfe
BP	Down	GO:1902253	regulation of intrinsic apoptotic signaling pathway by p53 class mediator	3	3/152	38/18913	9.82323407202216	0.00349378631470787	0.0498079684471161	Msx1, Cd74, Tp73
CC	Up	GO:0042734	presynaptic membrane	26	26/234	276/19285	7.76368760064412	5.68743315428037e-16	1.74604197836407e-13	Cdh10, Kcnj3, Grik1, Grm1, Scn1a, Rgs7, Npy1r, Kcnc2, Gria4, Kcnj9, Adora1, Atp2b1, Chrm3, Ntng1, Grm7, Unc13a, Cacna1c, Kctd16, Kcna4, Cacna2d3, Adcy8, Epha4, Hip1, Grm4, Rgs7bp, Gabrb2
CC	Up	GO:0045211	postsynaptic membrane	28	28/234	408/19285	5.65589911178146	1.27898279302878e-13	1.96323858729918e-11	Cdh10, Grik1, Grm1, Rgs7, Kcnc2, Gria4, Farp1, Lrrc7, Adora1, Chrm3, Il1rapl1, Gabra4, Adgrb1, Dbn1, Grm7, Shank3, Cacna1c, Kctd16, Kcna4, Epha4, Syndig1, Hip1, Lrrtm2, Rgs7bp, LRRTM1, Gabrb2, Pcdh10, Neto2
CC	Up	GO:0014069	postsynaptic density	28	28/234	484/19285	4.76778272232818	7.98223884797489e-12	8.16849108776097e-10	Cit, Mpdz, Grik1, Grm1, Plcb4, Gria4, Lrrc7, Chrm3, Il1rapl1, Adgrb1, Rnf112, Dbn1, Cdkl5, Shank3, Cacna1c, Arhgap44, Grid2ip, Capn1, Adcy8, Epha4, Prkcg, Plekha5, Kalrn, Syndig1, Lrrtm2, Rgs7bp, Neto2, Dlgap3
CC	Up	GO:0043197	dendritic spine	18	18/234	239/19285	6.20695204377213	8.26179518066576e-10	6.23693633278291e-08	Cttnbp2, Zfp804a, Grm1, Gria4, Farp1, Lrrc7, Adora1, Atp2b1, Adgrb1, Dbn1, Shank3, Arhgap44, Kcna4, Epha4, Syndig1, Rgs7bp, Gabrb2, Dlgap3
CC	Up	GO:0044309	neuron spine	18	18/234	243/19285	6.10477999366888	1.07900428838761e-09	6.23693633278291e-08	Cttnbp2, Zfp804a, Grm1, Gria4, Farp1, Lrrc7, Adora1, Atp2b1, Adgrb1, Dbn1, Shank3, Arhgap44, Kcna4, Epha4, Syndig1, Rgs7bp, Gabrb2, Dlgap3
CC	Up	GO:0043198	dendritic shaft	11	11/234	73/19285	12.4186277953401	1.21894521161881e-09	6.23693633278291e-08	Hspa5, Zfp804a, Inpp5j, Dbn1, Grm7, Cacna1c, Kcna4, Epha4, Syndig1, Grm4, Rgs7bp
CC	Up	GO:0034702	monoatomic ion channel complex	21	21/234	357/19285	4.84791352438411	2.81428441691993e-09	1.23426473713488e-07	Cacna1i, Kcnj3, Kcnj10, Kcnq3, Grik1, Scn1a, Kcnc2, Gria4, Kcnj14, Kcnj9, Trpc3, Kcnip4, Gabra4, Cacna1g, Cacna1c, Kcna4, Cacna2d3, Cacnb2, Kcnk4, Gabrb2, Cacnb4
CC	Up	GO:0034703	cation channel complex	16	16/234	223/19285	5.91315012839677	1.47431415539558e-08	5.65768057133054e-07	Cacna1i, Kcnj3, Kcnq3, Grik1, Scn1a, Kcnc2, Gria4, Trpc3, Kcnip4, Cacna1g, Cacna1c, Kcna4, Cacna2d3, Cacnb2, Kcnk4, Cacnb4
CC	Up	GO:0150034	distal axon	22	22/234	446/19285	4.06529071327278	2.86282637759277e-08	9.76541886578867e-07	Hsp90aa1, Zfp804a, Rapgef3, Grik1, Kcnc2, Hdac5, Gria4, Adora1, Inpp5j, Chrm3, Dbn1, Cdkl5, Grm7, Unc13a, Elavl4, Epha4, Prkcg, Tspoap1, Septin6, Grm4, LRRTM1, Unc5c
CC	Up	GO:0099634	postsynaptic specialization membrane	15	15/234	205/19285	6.03033145716072	3.24397958438411e-08	9.95901732405921e-07	Cdh10, Grik1, Grm1, Gria4, Lrrc7, Chrm3, Il1rapl1, Gabra4, Cacna1c, Syndig1, Lrrtm2, Rgs7bp, LRRTM1, Gabrb2, Neto2
CC	Up	GO:0060076	excitatory synapse	11	11/234	107/19285	8.47252176691429	7.39302826120056e-08	2.06332697835325e-06	Kcnj3, Plcb4, Kcnj9, Dbn1, Unc13a, Grid2ip, Adcy8, Syndig1, Grm4, Lrrtm2, LRRTM1
CC	Up	GO:0048786	presynaptic active zone	12	12/234	143/19285	6.9159046082123	1.7996567276484e-07	4.6041217949005e-06	Cdh10, Gria4, Adora1, Atp2b1, Ntng1, Grm7, Unc13a, Arhgap44, Cacna2d3, Adcy8, Grm4, Gabrb2
CC	Up	GO:1902495	transmembrane transporter complex	21	21/234	497/19285	3.48230408089563	7.76678269763969e-07	1.83415560628876e-05	Cacna1i, Kcnj3, Kcnj10, Kcnq3, Grik1, Scn1a, Kcnc2, Gria4, Kcnj14, Kcnj9, Trpc3, Kcnip4, Gabra4, Cacna1g, Cacna1c, Kcna4, Cacna2d3, Cacnb2, Kcnk4, Gabrb2, Cacnb4
CC	Up	GO:0044306	neuron projection terminus	14	14/234	261/19285	4.42070275403609	3.94349761006952e-06	8.62684226048311e-05	Rapgef3, Grik1, Kcnc2, Gria4, Adora1, Chrm3, Grm7, Unc13a, Cacna1c, Epha4, Prkcg, Tspoap1, Septin6, Grm4
CC	Up	GO:0098839	postsynaptic density membrane	11	11/234	160/19285	5.66599893162393	4.21506950837937e-06	8.62684226048311e-05	Grik1, Grm1, Gria4, Lrrc7, Chrm3, Il1rapl1, Cacna1c, Syndig1, Lrrtm2, Rgs7bp, Neto2
CC	Up	GO:0048787	presynaptic active zone membrane	8	8/234	78/19285	8.45277229892614	4.70636571920921e-06	9.03033922373267e-05	Cdh10, Gria4, Atp2b1, Ntng1, Grm7, Cacna2d3, Grm4, Gabrb2
CC	Up	GO:0043679	axon terminus	13	13/234	238/19285	4.50163398692811	7.21274534398622e-06	0.000130253695329633	Rapgef3, Grik1, Kcnc2, Gria4, Adora1, Chrm3, Grm7, Unc13a, Epha4, Prkcg, Tspoap1, Septin6, Grm4
CC	Up	GO:0034663	endoplasmic reticulum chaperone complex	4	4/234	12/19285	27.47150997151	9.68858697853136e-06	0.000165244233467174	Hspa5, Hyou1, Pdia6, Sdf2l1
CC	Up	GO:0005891	voltage-gated calcium channel complex	6	6/234	45/19285	10.988603988604	1.6411666422746e-05	0.000265177978514895	Cacna1i, Cacna1g, Cacna1c, Cacna2d3, Cacnb2, Cacnb4
CC	Up	GO:0034705	potassium channel complex	8	8/234	96/19285	6.86787749287749	2.20734472435855e-05	0.000338827415189038	Kcnj3, Kcnq3, Grik1, Kcnc2, Gria4, Kcnip4, Kcna4, Kcnk4
CC	Up	GO:0034706	sodium channel complex	5	5/234	29/19285	14.2094017094017	2.35934662072626e-05	0.000344914005982363	Cacna1i, Grik1, Scn1a, Gria4, Cacna1g
CC	Up	GO:0030427	site of polarized growth	12	12/234	237/19285	4.17288759060911	3.44227011957712e-05	0.000480353148504626	Hsp90aa1, Zfp804a, Rapgef3, Hdac5, Fryl, Inpp5j, Dbn1, Cdkl5, Elavl4, Epha4, LRRTM1, Unc5c
CC	Up	GO:0031252	cell leading edge	17	17/234	456/19285	3.07247150997151	4.46490567298156e-05	0.000595967844176234	Cit, Rapgef3, Kcnc2, Fam107a, Pacsin2, Adora1, Atp2b1, Inpp5j, Gabra4, Dbn1, Cdkl5, Mcf2l, Inpp5k, Dpp9, Rock1, Arhgap44, Unc5c
CC	Up	GO:0098982	GABA-ergic synapse	10	10/234	179/19285	4.60416368237597	6.8817825824144e-05	0.000880294688667176	Cdh10, Cit, Kcnc2, Atp2b1, Gabra4, Grm7, Cacna2d3, Lrrtm2, LRRTM1, Gabrb2
CC	Up	GO:0031256	leading edge membrane	10	10/234	190/19285	4.33760683760684	0.00011298286615574	0.00137841885974728	Kcnc2, Fam107a, Pacsin2, Adora1, Atp2b1, Inpp5j, Gabra4, Cdkl5, Inpp5k, Arhgap44
CC	Up	GO:0030426	growth cone	11	11/234	229/19285	3.95877654611279	0.000116739056525828	0.00137841885974728	Hsp90aa1, Zfp804a, Rapgef3, Hdac5, Inpp5j, Dbn1, Cdkl5, Elavl4, Epha4, LRRTM1, Unc5c
CC	Up	GO:0044304	main axon	7	7/234	93/19285	6.20324418711515	0.000138336848574358	0.00157294120416029	Kcnq3, Scn1a, Kcnc2, Lrrc7, Adora1, Kcna4, Kcnk4
CC	Up	GO:0043195	terminal bouton	8	8/234	128/19285	5.15090811965812	0.000170796620914352	0.00185086720739704	Rapgef3, Grik1, Kcnc2, Gria4, Adora1, Grm7, Unc13a, Grm4
CC	Up	GO:0034704	calcium channel complex	6	6/234	68/19285	7.27187028657617	0.000174837618939785	0.00185086720739704	Cacna1i, Cacna1g, Cacna1c, Cacna2d3, Cacnb2, Cacnb4
CC	Up	GO:0031253	cell projection membrane	14	14/234	372/19285	3.10162209355758	0.000191634502468779	0.00196105974193051	Hsp90aa1, Rapgef3, Kcnc2, Fam107a, Pacsin2, Adora1, Trpm6, Atp2b1, Inpp5j, Gabra4, Cdkl5, Inpp5k, Shank3, Ptger3
CC	Up	GO:0009925	basal plasma membrane	13	13/234	330/19285	3.246632996633	0.000208328016561507	0.0020631193898188	Hsp90aa1, Slc13a5, Kcnj10, Rapgef3, Car11, Kcnc2, Lrrc7, Adora1, Atp2b1, Chrm3, Abcc5, Cacna1c, Adcy8
CC	Up	GO:0098688	parallel fiber to Purkinje cell synapse	5	5/234	47/19285	8.7675031823968	0.000255167924137094	0.00244801727219025	Kcnj3, Plcb4, Kcnj9, Grid2ip, Grm4
CC	Up	GO:0016323	basolateral plasma membrane	12	12/234	297/19285	3.32987999654666	0.000289555235345678	0.00269374112882192	Hsp90aa1, Slc13a5, Kcnj10, Car11, Kcnc2, Lrrc7, Adora1, Atp2b1, Chrm3, Abcc5, Cacna1c, Adcy8
CC	Up	GO:0045178	basal part of cell	13	13/234	355/19285	3.01799687010955	0.000419846924293766	0.00379097075759371	Hsp90aa1, Slc13a5, Kcnj10, Rapgef3, Car11, Kcnc2, Lrrc7, Adora1, Atp2b1, Chrm3, Abcc5, Cacna1c, Adcy8
CC	Up	GO:0030175	filopodium	7	7/234	112/19285	5.15090811965812	0.000435627198052173	0.0038210728514862	Rapgef3, Farp1, Lrrc7, Dbn1, Myo1b, Epha4, Unc5c
CC	Up	GO:0043194	axon initial segment	4	4/234	30/19285	10.988603988604	0.000451836014626791	0.00385315712473402	Kcnq3, Scn1a, Lrrc7, Kcna4
CC	Up	GO:0005790	smooth endoplasmic reticulum	4	4/234	37/19285	8.90967890967891	0.00101895627956812	0.00845458318452466	Hspa5, Hyou1, Plcb4, Pdia6
CC	Up	GO:0044305	calyx of Held	4	4/234	38/19285	8.67521367521367	0.00112809934419843	0.00911385522812942	Adora1, Unc13a, Prkcg, Tspoap1
CC	Up	GO:0001518	voltage-gated sodium channel complex	3	3/234	18/19285	13.735754985755	0.00125775698733199	0.00990080500284412	Cacna1i, Scn1a, Cacna1g
CC	Up	GO:0044292	dendrite terminus	3	3/234	21/19285	11.7735042735043	0.00199575459258446	0.0153174164980857	Hsp90aa1, Rgs7, Cdkl5
CC	Up	GO:0098871	postsynaptic actin cytoskeleton	3	3/234	22/19285	11.238344988345	0.00229032507879955	0.01651268399989	Cttnbp2, Fam107a, Dbn1
CC	Up	GO:0044295	axonal growth cone	4	4/234	46/19285	7.16648086213304	0.00231227157714853	0.01651268399989	Hsp90aa1, Hdac5, Dbn1, Epha4
CC	Up	GO:0030315	T-tubule	5	5/234	76/19285	5.42200854700855	0.00231285150487059	0.01651268399989	Kcnj3, Scn1a, Cacna1c, Adra1b, Cacnb2
CC	Up	GO:0033268	node of Ranvier	3	3/234	23/19285	10.7497212931996	0.00261046690733147	0.0182139395579719	Kcnq3, Scn1a, Kcnk4
CC	Up	GO:0008076	voltage-gated potassium channel complex	5	5/234	82/19285	5.0252762143006	0.00322169028101175	0.0219790870282357	Kcnj3, Kcnq3, Kcnc2, Kcnip4, Kcna4
CC	Up	GO:0098685	Schaffer collateral - CA1 synapse	7	7/234	159/19285	3.6283126377466	0.00332461389462185	0.0221881840358458	Grm1, Ntng1, Rock1, Adcy8, Epha4, Hip1, Lrrtm2
CC	Up	GO:0099092	postsynaptic density, intracellular component	4	4/234	55/19285	5.99378399378399	0.00443977022888317	0.0290002012822794	Cit, Cdkl5, Shank3, Grid2ip
CC	Up	GO:0005788	endoplasmic reticulum lumen	5	5/234	89/19285	4.63002977047921	0.00457817498844465	0.0292812441969272	Hspa5, Hyou1, Ero1b, Selenom, Pdia6
CC	Up	GO:0099571	postsynaptic cytoskeleton	3	3/234	29/19285	8.52564102564103	0.0051057124795282	0.0319888516574522	Cttnbp2, Fam107a, Dbn1
CC	Up	GO:0032587	ruffle membrane	5	5/234	92/19285	4.47905053883315	0.00526823717535521	0.032346976256681	Fam107a, Pacsin2, Inpp5j, Cdkl5, Inpp5k
CC	Up	GO:0001726	ruffle	7	7/234	180/19285	3.20500949667616	0.00650992773702747	0.0391872120640673	Cit, Fam107a, Pacsin2, Inpp5j, Cdkl5, Inpp5k, Rock1
CC	Up	GO:0005796	Golgi lumen	2	2/234	11/19285	14.98445998446	0.00750177223233291	0.0434536617986076	Abcc5, Hs3st1
CC	Up	GO:1990454	L-type voltage-gated calcium channel complex	2	2/234	11/19285	14.98445998446	0.00750177223233291	0.0434536617986076	Cacna1c, Cacnb2
CC	Up	GO:0097470	ribbon synapse	3	3/234	34/19285	7.27187028657617	0.0079983564292771	0.0447892160046071	Rapgef3, Atp2b1, Cacnb2
CC	Up	GO:0099091	postsynaptic specialization, intracellular component	4	4/234	65/19285	5.07166337935569	0.00802412664577652	0.0447892160046071	Cit, Cdkl5, Shank3, Grid2ip
CC	Up	GO:0005901	caveola	5	5/234	103/19285	4.00070533565679	0.00842922864769916	0.0462102356222079	Sorbs1, Pacsin2, Cacna1c, Adcy8, Adra1b
CC	Up	GO:0044294	dendritic growth cone	2	2/234	12/19285	13.735754985755	0.00893055797870085	0.0480996719203712	Hsp90aa1, Cdkl5
CC	Down	GO:0062023	collagen-containing extracellular matrix	14	14/164	263/19285	6.25962162663452	5.82368097794979e-08	5.39077111990554e-06	Lama3, Tgfbi, Col8a2, Col9a3, Loxl4, Sod3, Frem1, Adamtsl4, Frem3, Frem2, Pmp22, Col8a1, Fgfr2, Matn2
CC	Down	GO:0031012	extracellular matrix	17	17/164	404/19285	4.94815563873461	6.63564835031463e-08	5.39077111990554e-06	Lama3, Tgfbi, Col8a2, Col9a3, Loxl4, Sod3, Frem1, Adamtsl4, Tsku, Frem3, Frem2, Pmp22, Col8a1, Fgfr2, Lingo3, Mmp14, Matn2
CC	Down	GO:0030312	external encapsulating structure	17	17/164	406/19285	4.92378048780488	7.12436711881789e-08	5.39077111990554e-06	Lama3, Tgfbi, Col8a2, Col9a3, Loxl4, Sod3, Frem1, Adamtsl4, Tsku, Frem3, Frem2, Pmp22, Col8a1, Fgfr2, Lingo3, Mmp14, Matn2
CC	Down	GO:0005604	basement membrane	8	8/164	114/19285	8.2520325203252	5.90815262210172e-06	0.000335287661304272	Lama3, Tgfbi, Col8a2, Frem1, Frem3, Frem2, Pmp22, Matn2
CC	Down	GO:0043209	myelin sheath	6	6/164	60/19285	11.7591463414634	1.18188891813414e-05	0.000536577568832902	Cnp, Tubb4a, Car13, Gsn, Pmp22, Tspan2
CC	Down	GO:0043235	receptor complex	13	13/164	402/19285	3.80270901589613	4.12544963999529e-05	0.00156079511379822	Notch2, Itgal, Prlr, Tgfbr2, Itgb6, Loxl4, Itga2, Cd74, Ddr1, Pmp22, Fgfr2, Traf3, Hfe
CC	Down	GO:0045178	basal part of cell	12	12/164	355/19285	3.97492270697355	5.37767733298771e-05	0.00174390393512602	Slc16a8, Ezr, Ace, Slc4a2, Slc22a8, Dsp, Slc4a5, Itga2, Folr1, Tgfa, Ddr1, Hfe
CC	Down	GO:0008305	integrin complex	4	4/164	32/19285	14.6989329268293	0.000150561597815105	0.00427218533800361	Itgal, Itgb6, Itga2, Pmp22
CC	Down	GO:0009925	basal plasma membrane	10	10/164	330/19285	3.56337767923134	0.000539269687966661	0.0136015799076036	Slc16a8, Ezr, Ace, Slc4a2, Slc22a8, Dsp, Slc4a5, Folr1, Tgfa, Ddr1
CC	Down	GO:0009897	external side of plasma membrane	12	12/164	465/19285	3.03461841070024	0.000643649910634546	0.0146108529714042	Itgal, Antxr1, Krt18, Ace, Prlr, Tgfbr2, Itgb6, Itga2, Cd74, Ly75, Folr1, Hfe
CC	Down	GO:0098636	protein complex involved in cell adhesion	4	4/164	50/19285	9.40731707317073	0.000856216708667485	0.0176691993515926	Itgal, Itgb6, Itga2, Pmp22
CC	Down	GO:0016323	basolateral plasma membrane	9	9/164	297/19285	3.56337767923134	0.00102001969856891	0.0182997274172582	Slc16a8, Ezr, Slc4a2, Slc22a8, Dsp, Slc4a5, Folr1, Tgfa, Ddr1
CC	Down	GO:0098802	plasma membrane signaling receptor complex	7	7/164	185/19285	4.44940672379697	0.00104800201067998	0.0182997274172582	Itgal, Tgfbr2, Itgb6, Itga2, Pmp22, Traf3, Hfe
CC	Down	GO:0030055	cell-substrate junction	7	7/164	204/19285	4.03500119560019	0.00183735917045612	0.0297914665495385	Lama3, Ezr, Itgb6, Itga2, Gsn, Pxn, Actb
CC	Down	GO:0043256	laminin complex	2	2/164	10/19285	23.5182926829268	0.00309285143817378	0.0468051517643632	Lama3, Pmp22
KEGG	Up	rno04082	Neuroactive ligand signaling	15	15/123	194/11016	6.92481770178527	3.74731746446302e-09	5.09966846300592e-07	Gabra4, Adra1b, Adra2b, Chrm3, Grm1, Grm4, Prkcg, Plcb4, Gabrb2, Adcy8, Adora1, Grik1, Gria4, Grm7, Hrh3
KEGG	Up	rno04724	Glutamatergic synapse	12	12/123	115/11016	9.34549310710498	5.09966846300592e-09	5.09966846300592e-07	Cacna1c, Gls, Grm1, Grm4, Prkcg, Plcb4, Adcy8, Grik1, Gria4, Kcnj3, Shank3, Grm7
KEGG	Up	rno04261	Adrenergic signaling in cardiomyocytes	11	11/123	153/11016	6.4390243902439	1.04945634389937e-06	5.08984972162617e-05	Cacnb2, Adra1b, Agtr2, Bcl2, Cacna1c, Plcb4, Adcy8, Atp2b1, Cacna2d3, Cacnb4, Rapgef3
KEGG	Up	rno04713	Circadian entrainment	9	9/123	97/11016	8.30978124214232	1.25788701126554e-06	5.08984972162617e-05	Kcnj9, Cacna1c, Prkcg, Plcb4, Adcy8, Gria4, Cacna1g, Kcnj3, Cacna1i
KEGG	Up	rno04921	Oxytocin signaling pathway	11	11/123	156/11016	6.31519699812383	1.27246243040654e-06	5.08984972162617e-05	Kcnj9, Cacnb2, Cacna1c, Prkcg, Plcb4, Kcnj14, Adcy8, Cacna2d3, Kcnj3, Cacnb4, Rock1
KEGG	Up	rno04725	Cholinergic synapse	9	9/123	114/11016	7.07060333761232	4.86693689070546e-06	0.000162231229690182	Bcl2, Cacna1c, Chrm3, Prkcg, Plcb4, Kcnj14, Adcy8, Kcnq3, Kcnj3
KEGG	Up	rno04141	Protein processing in endoplasmic reticulum	11	11/123	185/11016	5.32524719841793	6.69859000894399e-06	0.000164889770872595	Hyou1, Bcl2, Hspa5, Pdia6, Hsph1, Capn1, Hspa4l, Hsp90aa1, Ero1b, Dnaja1, Derl3
KEGG	Up	rno04080	Neuroactive ligand-receptor interaction	16	16/123	391/11016	3.66489925768823	6.84796409694802e-06	0.000164889770872595	Gpr83, Gabra4, Adra1b, Adra2b, Agtr2, Chrm3, Grm1, Grm4, Ptger3, Gabrb2, Adora1, Npy1r, Grik1, Gria4, Grm7, Hrh3
KEGG	Up	rno04929	GnRH secretion	7	7/123	65/11016	9.64502814258912	7.42003968926676e-06	0.000164889770872595	Kcnj9, Cacna1c, Prkcg, Plcb4, Cacna1g, Kcnj3, Cacna1i
KEGG	Up	rno04723	Retrograde endocannabinoid signaling	10	10/123	159/11016	5.63276576161988	1.09515907818047e-05	0.000219031815636095	Kcnj9, Gabra4, Cacna1c, Grm1, Prkcg, Plcb4, Gabrb2, Adcy8, Gria4, Kcnj3
KEGG	Up	rno04020	Calcium signaling pathway	12	12/123	254/11016	4.23122719416171	2.59328633019251e-05	0.000471506605489547	Adra1b, Cacna1c, Chrm3, Grm1, Prkcg, Ptger3, Plcb4, Fgf9, Adcy8, Atp2b1, Cacna1g, Cacna1i
KEGG	Up	rno04742	Taste transduction	7	7/123	91/11016	6.88930581613509	6.78933351296144e-05	0.00104451284814791	Gabra4, Cacna1c, Chrm3, Grm1, Grm4, Plcb4, Adcy8
KEGG	Up	rno05032	Morphine addiction	7	7/123	91/11016	6.88930581613509	6.78933351296144e-05	0.00104451284814791	Kcnj9, Gabra4, Prkcg, Gabrb2, Adcy8, Adora1, Kcnj3
KEGG	Up	rno04720	Long-term potentiation	6	6/123	66/11016	8.14190687361419	9.013358471347e-05	0.00128762263876386	Cacna1c, Grm1, Prkcg, Plcb4, Adcy8, Rapgef3
KEGG	Up	rno04726	Serotonergic synapse	8	8/123	130/11016	5.51144465290807	0.000100201434754277	0.00131195637463973	Kcnj9, Cacna1c, Cyp4x1, Prkcg, Plcb4, Gabrb2, Kcnj3, Rapgef3
KEGG	Up	rno04925	Aldosterone synthesis and secretion	7	7/123	98/11016	6.39721254355401	0.000108808787690429	0.00131195637463973	Cacna1c, Prkcg, Plcb4, Adcy8, Atp2b1, Cacna1g, Cacna1i
KEGG	Up	rno04728	Dopaminergic synapse	8	8/123	132/11016	5.42793791574279	0.000111516291844377	0.00131195637463973	Kcnj9, Cacna1c, Prkcg, Plcb4, Gria4, Bmal1, Kcnj3, Scn1a
KEGG	Up	rno04022	cGMP-PKG signaling pathway	9	9/123	171/11016	4.71373555840822	0.000122661545327278	0.00132031757990442	Adra1b, Adra2b, Cacna1c, Plcb4, Adcy8, Adora1, Atp2b1, Irag1, Rock1
KEGG	Up	rno04927	Cortisol synthesis and secretion	6	6/123	70/11016	7.67665505226481	0.00012543017009092	0.00132031757990442	Cacna1c, Plcb4, Kcna4, Adcy8, Cacna1g, Cacna1i
KEGG	Up	rno04915	Estrogen signaling pathway	8	8/123	138/11016	5.19194061505832	0.000151979164762005	0.00151979164762005	Kcnj9, Prkcd, Bcl2, Grm1, Plcb4, Adcy8, Hsp90aa1, Kcnj3
KEGG	Up	rno04270	Vascular smooth muscle contraction	8	8/123	140/11016	5.11777003484321	0.000167892743785972	0.00159897851224735	Prkcd, Adra1b, Cacna1c, Prkcg, Plcb4, Adcy8, Irag1, Rock1
KEGG	Up	rno04360	Axon guidance	9	9/123	184/11016	4.38069989395546	0.000213379257640876	0.00193981143309888	Sema3g, Epha6, Ntng1, Srgap1, Epha4, Unc5c, Trpc3, Dpysl5, Rock1
KEGG	Up	rno00562	Inositol phosphate metabolism	6	6/123	81/11016	6.63414634146341	0.000280985526213566	0.00244335240185709	Inpp4b, Inpp5j, Plcb4, Inpp5k, Inpp5b, Inpp5a
KEGG	Up	rno04970	Salivary secretion	6	6/123	83/11016	6.47428739347634	0.000320922823349547	0.00267435686124622	Adra1b, Chrm3, Prkcg, Plcb4, Adcy8, Atp2b1
KEGG	Up	rno04727	GABAergic synapse	6	6/123	91/11016	5.90511927097293	0.000527139514091123	0.00421711611272898	Gabra4, Cacna1c, Gls, Prkcg, Gabrb2, Adcy8
KEGG	Up	rno04024	cAMP signaling pathway	9	9/123	222/11016	3.63085036255768	0.000840038521385056	0.00646183477988505	Cacna1c, Ptger3, Adcy8, Adora1, Npy1r, Atp2b1, Gria4, Rapgef3, Rock1
KEGG	Up	rno04971	Gastric acid secretion	5	5/123	76/11016	5.89216944801027	0.00157001311179865	0.0116297267540641	Chrm3, Prkcg, Plcb4, Adcy8, Kcnj10
KEGG	Up	rno04928	Parathyroid hormone synthesis, secretion and action	6	6/123	114/11016	4.71373555840822	0.00171340315542635	0.0122385939673311	Bcl2, Prkcg, Plcb4, Adcy8, Runx2, Mmp24
KEGG	Up	rno04934	Cushing syndrome	7	7/123	160/11016	3.91829268292683	0.00207753388971605	0.0143278199290762	Lef1, Cacna1c, Plcb4, Kcna4, Adcy8, Cacna1g, Cacna1i
KEGG	Up	rno04911	Insulin secretion	5	5/123	86/11016	5.20703346568349	0.00270935851649569	0.0180623901099713	Cacna1c, Chrm3, Prkcg, Plcb4, Adcy8
KEGG	Up	rno05412	Arrhythmogenic right ventricular cardiomyopathy	5	5/123	87/11016	5.14718250630782	0.00284931449125867	0.0183826741371527	Cacnb2, Lef1, Cacna1c, Cacna2d3, Cacnb4
KEGG	Up	rno04071	Sphingolipid signaling pathway	6	6/123	131/11016	4.10202941724074	0.00344527394528093	0.0215329621580058	Sptssb, Bcl2, Prkcg, Plcb4, Adora1, Rock1
KEGG	Up	rno04923	Regulation of lipolysis in adipocytes	4	4/123	58/11016	6.17661900756939	0.00394480998255849	0.0239079392882333	Ptger3, Adcy8, Adora1, Npy1r
KEGG	Up	rno04070	Phosphatidylinositol signaling system	5	5/123	96/11016	4.66463414634146	0.00435408525928045	0.0256122662310615	Inpp4b, Prkcg, Plcb4, Inpp5b, Inpp5a
KEGG	Up	rno05414	Dilated cardiomyopathy	5	5/123	104/11016	4.30581613508443	0.00610579010386493	0.0348902291649424	Cacnb2, Cacna1c, Adcy8, Cacna2d3, Cacnb4
KEGG	Up	rno04710	Circadian rhythm	3	3/123	34/11016	7.90243902439024	0.00631576803464752	0.0350876001924862	Bmal1, Rora, Npas2
KEGG	Up	rno04010	MAPK signaling pathway	9	9/123	302/11016	2.66903569697949	0.00666748888623919	0.0360404804661578	Cacnb2, Cacna1c, Prkcg, Fgf9, Il1rap, Cacna1g, Cacna2d3, Cacna1i, Cacnb4
KEGG	Up	rno04072	Phospholipase D signaling pathway	6	6/123	151/11016	3.55871426263932	0.00685893740904435	0.0360996705739176	Grm1, Grm4, Plcb4, Adcy8, Rapgef3, Grm7
KEGG	Up	rno05017	Spinocerebellar ataxia	6	6/123	152/11016	3.53530166880616	0.0070771214156575	0.0362929303367052	Grm1, Prkcg, Plcb4, Rora, Atxn2l, Trpc3
KEGG	Up	rno04972	Pancreatic secretion	5	5/123	109/11016	4.10830163347505	0.00742357746043254	0.0371178873021627	Chrm3, Prkcg, Plcb4, Adcy8, Atp2b1
KEGG	Up	rno04918	Thyroid hormone synthesis	4	4/123	74/11016	4.84113381674357	0.00933579325747676	0.0455404549145208	Prkcg, Plcb4, Hspa5, Adcy8
KEGG	Up	rno05033	Nicotine addiction	3	3/123	40/11016	6.71707317073171	0.00993496372270427	0.0473093510604965	Gabra4, Gabrb2, Gria4
KEGG	Down	rno04971	Gastric acid secretion	6	6/81	76/11016	10.7368421052632	1.90108330240754e-05	0.0036310691075984	Kcne2, Slc4a2, Kcnj2, Ezr, Calml4, Potef
KEGG	Down	rno04512	ECM-receptor interaction	6	6/81	90/11016	9.06666666666667	4.98957497761361e-05	0.004765044103621	Itga2, Frem1, Lama3, Frem2, Itgb6, Col9a3
KEGG	Down	rno04670	Leukocyte transendothelial migration	6	6/81	120/11016	6.8	0.000245786499317505	0.0156484071232145	Mapk13, Cldn2, Itgal, Pxn, Ezr, Potef
KEGG	Down	rno04810	Regulation of actin cytoskeleton	8	8/81	240/11016	4.53333333333333	0.000369047702791754	0.0176220278083062	Itga2, Fgfr2, Gsn, Itgal, Itgb6, Pxn, Ezr, Potef
KEGG	Down	rno04390	Hippo signaling pathway	6	6/81	159/11016	5.13207547169811	0.00109416269732499	0.0417970150378147	Gdf7, Llgl2, Tp73, Fzd2, Tgfbr2, Potef
KEGG	Down	rno05165	Human papillomavirus infection	9	9/81	363/11016	3.37190082644628	0.00133482767941622	0.0424920144614165	Itga2, Notch2, Lama3, Itgb6, Llgl2, Pxn, Col9a3, Traf3, Fzd2
KEGG	Down	rno04530	Tight junction	6	6/81	171/11016	4.7719298245614	0.00158992862037226	0.0433823380701575	Cldn2, Tjp3, Cgnl1, Llgl2, Ezr, Potef
MF	Up	GO:0022843	voltage-gated monoatomic cation channel activity	16	16/216	140/17420	9.21693121693122	1.97109101377707e-11	5.55954657863655e-09	Cacna1i, Kcnj3, Kcnj10, Kcnq3, Kcnc2, Kcnj14, Kcnj9, Cacna1g, Grm7, Cacna1c, Kcna4, Cacna2d3, Tspoap1, Cacnb2, Kcnk4, Cacnb4
MF	Up	GO:0005244	voltage-gated monoatomic ion channel activity	17	17/216	169/17420	8.11253561253561	3.58393251448142e-11	5.55954657863655e-09	Cacna1i, Kcnj3, Kcnj10, Kcnq3, Scn1a, Kcnc2, Kcnj14, Kcnj9, Cacna1g, Grm7, Cacna1c, Kcna4, Cacna2d3, Tspoap1, Cacnb2, Kcnk4, Cacnb4
MF	Up	GO:0022836	gated channel activity	22	22/216	309/17420	5.74193935035359	4.2952866216151e-11	5.55954657863655e-09	Cacna1i, Kcnj3, Kcnj10, Kcnq3, Grik1, Scn1a, Kcnc2, Gria4, Kcnj14, Kcnj9, Trpc3, Gabra4, Cacna1g, Grm7, Cacna1c, Kcna4, Cacna2d3, Tspoap1, Cacnb2, Kcnk4, Gabrb2, Cacnb4
MF	Up	GO:0022832	voltage-gated channel activity	17	17/216	171/17420	8.01765215507906	4.32649539193506e-11	5.55954657863655e-09	Cacna1i, Kcnj3, Kcnj10, Kcnq3, Scn1a, Kcnc2, Kcnj14, Kcnj9, Cacna1g, Grm7, Cacna1c, Kcna4, Cacna2d3, Tspoap1, Cacnb2, Kcnk4, Cacnb4
MF	Up	GO:0005216	monoatomic ion channel activity	24	24/216	428/17420	4.52232606438214	7.35167578472069e-10	6.91111661441483e-08	Cacna1i, Kcnj3, Kcnj10, Kcnq3, Grik1, Scn1a, Kcnc2, Gria4, Kcnj14, Kcnj9, Trpc3, Trpm6, Kcnip4, Gabra4, Cacna1g, Grm7, Cacna1c, Kcna4, Cacna2d3, Tspoap1, Cacnb2, Kcnk4, Gabrb2, Cacnb4
MF	Up	GO:0005261	monoatomic cation channel activity	21	21/216	327/17420	5.17923887189942	8.06745130087334e-10	6.91111661441483e-08	Cacna1i, Kcnj3, Kcnj10, Kcnq3, Grik1, Scn1a, Kcnc2, Kcnj14, Kcnj9, Trpc3, Trpm6, Kcnip4, Cacna1g, Grm7, Cacna1c, Kcna4, Cacna2d3, Tspoap1, Cacnb2, Kcnk4, Cacnb4
MF	Up	GO:0015267	channel activity	25	25/216	488/17420	4.13156496660595	2.04498128108556e-09	1.31390047309747e-07	Cacna1i, Kcnj3, Kcnj10, Kcnq3, Grik1, Scn1a, Kcnc2, Gria4, Kcnj14, Kcnj9, Trpc3, Trpm6, Kcnip4, Bcl2, Gabra4, Cacna1g, Grm7, Cacna1c, Kcna4, Cacna2d3, Tspoap1, Cacnb2, Kcnk4, Gabrb2, Cacnb4
MF	Up	GO:0022803	passive transmembrane transporter activity	25	25/216	488/17420	4.13156496660595	2.04498128108556e-09	1.31390047309747e-07	Cacna1i, Kcnj3, Kcnj10, Kcnq3, Grik1, Scn1a, Kcnc2, Gria4, Kcnj14, Kcnj9, Trpc3, Trpm6, Kcnip4, Bcl2, Gabra4, Cacna1g, Grm7, Cacna1c, Kcna4, Cacna2d3, Tspoap1, Cacnb2, Kcnk4, Gabrb2, Cacnb4
MF	Up	GO:0046873	metal ion transmembrane transporter activity	23	23/216	442/17420	4.19662309368192	7.04245980523906e-09	4.02202704432542e-07	Cacna1i, Kcnj3, Slc13a5, Kcnj10, Kcnq3, Grik1, Scn1a, Kcnc2, Kcnj14, Kcnj9, Trpc3, Trpm6, Atp2b1, Kcnip4, Cacna1g, Grm7, Cacna1c, Kcna4, Cacna2d3, Tspoap1, Cacnb2, Kcnk4, Cacnb4
MF	Up	GO:0005245	voltage-gated calcium channel activity	8	8/216	44/17420	14.6632996632997	5.92753317635877e-08	3.04675205264841e-06	Cacna1i, Cacna1g, Grm7, Cacna1c, Cacna2d3, Tspoap1, Cacnb2, Cacnb4
MF	Up	GO:0015085	calcium ion transmembrane transporter activity	12	12/216	146/17420	6.62861491628615	2.78836233269097e-07	1.30292567182105e-05	Cacna1i, Grik1, Trpc3, Trpm6, Atp2b1, Cacna1g, Grm7, Cacna1c, Cacna2d3, Tspoap1, Cacnb2, Cacnb4
MF	Up	GO:0046030	inositol trisphosphate phosphatase activity	5	5/216	13/17420	31.0185185185185	3.32185832096849e-07	1.4228626474815e-05	Inpp5b, Inpp5j, Inpp4b, Inpp5k, Inpp5a
MF	Up	GO:0005262	calcium channel activity	11	11/216	129/17420	6.8769738730979	6.11076706686545e-07	2.41610328643757e-05	Cacna1i, Grik1, Trpc3, Trpm6, Cacna1g, Grm7, Cacna1c, Cacna2d3, Tspoap1, Cacnb2, Cacnb4
MF	Up	GO:0005267	potassium channel activity	10	10/216	120/17420	6.72067901234568	2.46973076961047e-06	9.06744011128417e-05	Kcnj3, Kcnj10, Kcnq3, Grik1, Kcnc2, Kcnj14, Kcnj9, Kcnip4, Kcna4, Kcnk4
MF	Up	GO:0004445	inositol-polyphosphate 5-phosphatase activity	4	4/216	10/17420	32.2592592592593	4.55391981258908e-06	0.000155607783492517	Inpp5b, Inpp5j, Inpp5k, Inpp5a
MF	Up	GO:0052745	inositol phosphate phosphatase activity	5	5/216	21/17420	19.2019400352734	4.84382205424176e-06	0.000155607783492517	Inpp5b, Inpp5j, Inpp4b, Inpp5k, Inpp5a
MF	Up	GO:0008066	glutamate receptor activity	5	5/216	26/17420	15.5092592592593	1.48868155354548e-05	0.000410227895906961	Grik1, Grm1, Gria4, Grm7, Grm4
MF	Up	GO:0030695	GTPase regulator activity	18	18/216	454/17420	3.19750367107195	1.51640661911134e-05	0.000410227895906961	Arap2, Rapgef3, Arhgap21, Rgs7, Plekhg1, Tbc1d4, Farp1, Rgs4, Prex2, Mcf2l, Srgap1, Rap1gds1, Elmo1, Arhgap44, Kalrn, Rasa4, Dennd6b, Vps9d1
MF	Up	GO:0060589	nucleoside-triphosphatase regulator activity	18	18/216	454/17420	3.19750367107195	1.51640661911134e-05	0.000410227895906961	Arap2, Rapgef3, Arhgap21, Rgs7, Plekhg1, Tbc1d4, Farp1, Rgs4, Prex2, Mcf2l, Srgap1, Rap1gds1, Elmo1, Arhgap44, Kalrn, Rasa4, Dennd6b, Vps9d1
MF	Up	GO:0005249	voltage-gated potassium channel activity	8	8/216	92/17420	7.01288244766506	1.87009709717274e-05	0.000480614953973395	Kcnj3, Kcnj10, Kcnq3, Kcnc2, Kcnj14, Kcnj9, Kcna4, Kcnk4
MF	Up	GO:0098960	postsynaptic neurotransmitter receptor activity	7	7/216	70/17420	8.06481481481481	2.52758008838633e-05	0.000570678127424761	Grik1, Grm1, Gria4, Chrm3, Gabra4, Kctd16, Gabrb2
MF	Up	GO:0015079	potassium ion transmembrane transporter activity	10	10/216	156/17420	5.16975308641975	2.53217636503983e-05	0.000570678127424761	Kcnj3, Kcnj10, Kcnq3, Grik1, Kcnc2, Kcnj14, Kcnj9, Kcnip4, Kcna4, Kcnk4
MF	Up	GO:0030594	neurotransmitter receptor activity	8	8/216	96/17420	6.72067901234568	2.55361807991625e-05	0.000570678127424761	Grik1, Grm1, Gria4, Chrm3, Gabra4, Kctd16, Gabrb2, Hrh3
MF	Up	GO:0099508	voltage-gated monoatomic ion channel activity involved in regulation of presynaptic membrane potential	4	4/216	17/17420	18.9760348583878	4.82049686842986e-05	0.00103238974598873	Kcnj3, Scn1a, Kcnc2, Kcna4
MF	Up	GO:0140662	ATP-dependent protein folding chaperone	5	5/216	38/17420	10.6115984405458	0.000100653428814628	0.00202214098862965	Hsp90aa1, Hspa5, Hyou1, Hsph1, Hspa4l
MF	Up	GO:0005516	calmodulin binding	10	10/216	184/17420	4.38305152979066	0.000102287287362589	0.00202214098862965	Kcnq3, Ndufaf4, Atp2b1, Grm7, Unc13a, Cacna1c, Adcy8, Myo1b, Pcp4, Grm4
MF	Up	GO:0004439	phosphatidylinositol-4,5-bisphosphate 5-phosphatase activity	3	3/216	10/17420	24.1944444444444	0.000211569801220079	0.0038838170652543	Inpp5b, Inpp5j, Inpp5k
MF	Up	GO:0008331	high voltage-gated calcium channel activity	3	3/216	10/17420	24.1944444444444	0.000211569801220079	0.0038838170652543	Cacna1c, Cacnb2, Cacnb4
MF	Up	GO:0005242	inward rectifier potassium channel activity	4	4/216	25/17420	12.9037037037037	0.000237035863475273	0.00406121446087635	Kcnj3, Kcnj10, Kcnj14, Kcnj9
MF	Up	GO:0034593	phosphatidylinositol bisphosphate phosphatase activity	4	4/216	25/17420	12.9037037037037	0.000237035863475273	0.00406121446087635	Inpp5b, Inpp5j, Inpp4b, Inpp5k
MF	Up	GO:0015276	ligand-gated monoatomic ion channel activity	9	9/216	177/17420	4.10075329566855	0.000371597276522155	0.00593164974731693	Kcnj3, Kcnj10, Grik1, Gria4, Kcnj14, Kcnj9, Trpc3, Gabra4, Gabrb2
MF	Up	GO:0052866	phosphatidylinositol phosphate phosphatase activity	4	4/216	28/17420	11.521164021164	0.000372651147947146	0.00593164974731693	Inpp5b, Inpp5j, Inpp4b, Inpp5k
MF	Up	GO:0106019	phosphatidylinositol-4,5-bisphosphate phosphatase activity	3	3/216	12/17420	20.162037037037	0.000380825761987274	0.00593164974731693	Inpp5b, Inpp5j, Inpp5k
MF	Up	GO:0022834	ligand-gated channel activity	9	9/216	182/17420	3.98809523809524	0.000455413581473014	0.00688478179050379	Kcnj3, Kcnj10, Grik1, Gria4, Kcnj14, Kcnj9, Trpc3, Gabra4, Gabrb2
MF	Up	GO:0034595	phosphatidylinositol phosphate 5-phosphatase activity	3	3/216	13/17420	18.6111111111111	0.000490556218742588	0.007204168469534	Inpp5b, Inpp5j, Inpp5k
MF	Up	GO:0099528	G protein-coupled neurotransmitter receptor activity	3	3/216	14/17420	17.281746031746	0.000618650826214301	0.00883295901872641	Grm1, Chrm3, Kctd16
MF	Up	GO:0005085	guanyl-nucleotide exchange factor activity	10	10/216	233/17420	3.46129391193769	0.000677126578676368	0.00938508478256864	Rapgef3, Plekhg1, Farp1, Prex2, Mcf2l, Rap1gds1, Elmo1, Kalrn, Dennd6b, Vps9d1
MF	Up	GO:0099529	neurotransmitter receptor activity involved in regulation of postsynaptic membrane potential	5	5/216	57/17420	7.07439896036387	0.000693838952796903	0.00938508478256864	Grik1, Gria4, Gabra4, Kctd16, Gabrb2
MF	Up	GO:0097110	scaffold protein binding	6	6/216	92/17420	5.25966183574879	0.00099644793863744	0.0131326728322986	Hsp90aa1, Cit, Grik1, Cacna1g, Shank3, Dlgap3
MF	Up	GO:0042578	phosphoric ester hydrolase activity	12	12/216	357/17420	2.71086212262683	0.00171991742437672	0.0221009389032408	Ppm1j, Inpp5b, Ptpn4, Plcb4, Ppm1e, Inpp5j, Inpp4b, Ptpn3, Gpcpd1, Inpp5k, Pdp1, Inpp5a
MF	Up	GO:0016791	phosphatase activity	10	10/216	272/17420	2.96500544662309	0.00216103418593984	0.0269256468485677	Ppm1j, Inpp5b, Ptpn4, Ppm1e, Inpp5j, Inpp4b, Ptpn3, Inpp5k, Pdp1, Inpp5a
MF	Up	GO:0005096	GTPase activator activity	9	9/216	228/17420	3.18347953216374	0.00221545163126558	0.0269256468485677	Arap2, Arhgap21, Rgs7, Tbc1d4, Rgs4, Prex2, Srgap1, Arhgap44, Rasa4
MF	Up	GO:0044183	protein folding chaperone	5	5/216	74/17420	5.4491991991992	0.00225253465853776	0.0269256468485677	Hsp90aa1, Hspa5, Hyou1, Hsph1, Hspa4l
MF	Up	GO:0099507	ligand-gated monoatomic ion channel activity involved in regulation of presynaptic membrane potential	3	3/216	24/17420	10.0810185185185	0.00313978342322224	0.0359597066201385	Grik1, Gria4, Gabrb2
MF	Up	GO:0005272	sodium channel activity	4	4/216	49/17420	6.58352229780801	0.00314822334223003	0.0359597066201385	Cacna1i, Grik1, Scn1a, Cacna1g
MF	Up	GO:0005543	phospholipid binding	14	14/216	492/17420	2.2948660042156	0.00341182753556656	0.0378605186429231	Pitpnc1, Arap2, Pacsin2, Adgrb1, Gga3, Mcf2l, Unc13a, Cpne9, Arhgap44, Myo1b, Plekha5, Rasa4, Hip1, Cpne7
MF	Up	GO:0051020	GTPase binding	11	11/216	339/17420	2.61690156232929	0.00346981675409753	0.0378605186429231	Hsp90aa1, Plekhg1, Farp1, Lztr1, Usp33, Gga3, Cdkl5, Srgap1, Rock1, Arhgap44, Vps9d1
MF	Up	GO:0005248	voltage-gated sodium channel activity	3	3/216	25/17420	9.67777777777778	0.003535612635915	0.0378605186429231	Cacna1i, Scn1a, Cacna1g
MF	Up	GO:0008227	G protein-coupled amine receptor activity	4	4/216	51/17420	6.32534495279593	0.00364249730545478	0.0382090533674236	Chrm3, Adra2b, Adra1b, Hrh3
MF	Up	GO:0031267	small GTPase binding	10	10/216	295/17420	2.7338355304457	0.00386183755464464	0.0396996900617469	Plekhg1, Farp1, Lztr1, Usp33, Gga3, Cdkl5, Srgap1, Rock1, Arhgap44, Vps9d1
MF	Up	GO:1904315	transmitter-gated monoatomic ion channel activity involved in regulation of postsynaptic membrane potential	4	4/216	53/17420	6.08665269042628	0.00418694550758818	0.0421978429588299	Grik1, Gria4, Gabra4, Gabrb2
MF	Up	GO:0030165	PDZ domain binding	6	6/216	123/17420	3.93405600722674	0.00433018603107263	0.0428022234609872	Cit, Kcnj9, Atp2b1, Adgrb1, Grm7, Dlgap3
MF	Up	GO:0099094	ligand-gated monoatomic cation channel activity	6	6/216	124/17420	3.90232974910394	0.00450441515640665	0.043684328120623	Kcnj3, Kcnj10, Grik1, Kcnj14, Kcnj9, Trpc3
MF	Down	GO:0050839	cell adhesion molecule binding	10	10/140	293/17420	4.24670892247684	0.000130228310868814	0.021206152139477	Tgfbi, Itgal, Ezr, Olfm4, Tjp3, Itgb6, Itga2, Pxn, Mmp14, Pkp1
MF	Down	GO:0019838	growth factor binding	7	7/140	144/17420	6.04861111111111	0.000163846390493869	0.021206152139477	Tgfbr2, Wfikkn2, Igfbp5, Kl, Tsku, Fgfr2, Il1rn
MF	Down	GO:0019955	cytokine binding	7	7/140	145/17420	6.00689655172414	0.000171017355963524	0.021206152139477	Prlr, Tgfbr2, Wfikkn2, Cd74, Tsku, Sostdc1, Il1rn
