# Supplementary material for: Transcriptional response to chronic long-access fentanyl self-administration in rat habenula and amygdala
Source: bioRxiv. 2025 Dec 12:2025.11.25.690517. Originally published 2025 Nov 28. Preprint. [Version 2] doi: 10.1101/2025.11.25.690517 (PMC12699572; doi:10.1101/2025.11.25.690517)
Supplement: Supplement 1 — Table S1: Behavioral raw data per LgA self-administration session per rat. Session-by-session raw behavioral data pertaining to operant (lever press) behaviors and infusions from each rat across all long-access self-administration sessions. See Table S3 for the description of these variables. Table S2: Behavioral rat data in LgA sessions. Individual rat data for behavioral covariates relating to fentanyl intake and intake escalation across long-access self-administration sessions. See Table S3 for the description of these variables. Table S3: Dictionary of sample variables. Description of sample/rat variables analyzed throughout the study. Related to Table S1, Table S2, and Table S4. Table S4: Sample metadata and QC metrics. Sample level variables analyzed, including data regarding rat self-administration sessions and sample batches for RNA extraction, library preparation, and sequencing, as well as quality control metrics. See Table S3 for the description of these variables. Table S5: DEGs for substance in Hb. Metadata, limma DE statistics, and Ensembl gene annotation for DEGs obtained for fentanyl vs. saline in Hb. See limma [65] documentation for these statistics definitions. Related to Figure 2, Table S8, Table S10. Table S6: DEGs for substance in Amyg. Metadata, limma DE statistics, and Ensembl gene annotation for DEGs obtained for fentanyl vs. saline in Amyg. See limma [65] documentation for these statistics definitions. Related to Figure 2, Table S9, Table S10. Table S7. Common DEGs for substance in habenula and amygdala. Metadata, region-specific limma DE statistics, and Ensembl gene annotation for overlapping DEGs for fentanyl vs. saline in habenula and amygdala. See limma [65] documentation for these statistics definitions. Related to Figure 2, Table S5, Table S6. Table S8. Functional enrichment results for substance DEGs in Hb. GO terms for biological processes (BP), molecular functions (MF), cellular components (CC), and KEGG pathways that are significan [file media-1.zip › TableS10_DEAs_results_all_genes_hab_amyg.tsv]

chr	start	end	width	strand	Length	ensemblID	EntrezID	Symbol	meanExprs	logFC_Substance_habenula	t_Substance_habenula	P.Value_Substance_habenula	adj.P.Val_Substance_habenula	logFC_FirstHrIntakeSlope_habenula	t_FirstHrIntakeSlope_habenula	P.Value_FirstHrIntakeSlope_habenula	adj.P.Val_FirstHrIntakeSlope_habenula	logFC_TotalIntake_habenula	t_TotalIntake_habenula	P.Value_TotalIntake_habenula	adj.P.Val_TotalIntake_habenula	logFC_LastSessionIntake_habenula	t_LastSessionIntake_habenula	P.Value_LastSessionIntake_habenula	adj.P.Val_LastSessionIntake_habenula	logFC_Substance_amygdala	t_Substance_amygdala	P.Value_Substance_amygdala	adj.P.Val_Substance_amygdala	logFC_FirstHrIntakeSlope_amygdala	t_FirstHrIntakeSlope_amygdala	P.Value_FirstHrIntakeSlope_amygdala	adj.P.Val_FirstHrIntakeSlope_amygdala	logFC_TotalIntake_amygdala	t_TotalIntake_amygdala	P.Value_TotalIntake_amygdala	adj.P.Val_TotalIntake_amygdala	logFC_LastSessionIntake_amygdala	t_LastSessionIntake_amygdala	P.Value_LastSessionIntake_amygdala	adj.P.Val_LastSessionIntake_amygdala
1	36112690	36122387	9698	-	771	ENSRNOG00000066169	NULL	NA	2.50163800416962	-0.333418126449079	-1.34770571460547	0.196163477967475	0.498930335154601	-1.43665152794543	-2.53702111318064	0.0330130486226378	0.996134003216671	0.553466754866048	0.737919169109089	0.479912582081936	0.999487452509932	-16.9845848053069	-1.68856870012208	0.127174695064718	0.785213917016389	-0.788861535045091	-1.79237752795377	0.0931717039478844	0.219967900178218	-0.150554058884793	-0.178937201081519	0.862114986078067	0.997723295829699	0.489347304781865	0.503418758193495	0.62698144777193	0.999502855974481	7.2037847732022	0.653207061658971	0.532806939077987	0.889859532134226
1	80123925	80131881	7957	+	6116	ENSRNOG00000070901	292708	Irgq	21.3898371420967	0.100924647643811	1.27901621468841	0.218777374155391	0.524962391776922	-0.111664381238303	-0.564310937948207	0.586976024902725	0.996134003216671	-0.110127173473243	-0.510109730255267	0.622610265885885	0.999487452509932	-2.21002232629023	-0.804159121147389	0.442987065538228	0.90858721486384	0.129365501558611	2.51550355811113	0.0237084592479338	0.0893170094959362	0.199692387800661	2.26929354084017	0.0506105819336361	0.997723295829699	0.00261130957086235	0.0209082225481314	0.983783455802117	0.999502855974481	3.00913154542964	2.25008693541665	0.0561262395267262	0.742309454015531
1	201296342	201299865	3524	+	1460	ENSRNOG00000018029	293654	Doc2g	2.53975355352063	0.57633879262851	2.55269787791119	0.0210542186781312	0.167615409808187	0.705797444851862	1.62407226801598	0.140427369397961	0.996134003216671	0.146470259793849	0.337747412936516	0.743526395044438	0.999487452509932	9.36415727246675	1.57671414480614	0.1509167612725	0.796658115264367	0.10898174767219	0.629090571694256	0.538711846145307	0.691199318491459	0.0934180130023495	0.292566880315814	0.776761338304683	0.997723295829699	0.0706659147875179	0.187155358805052	0.855766210889167	0.999502855974481	4.91763439754931	0.9830647762408	0.355715848432858	0.8226911462752
1	110296410	110296487	78	-	78	ENSRNOG00000067904	NA	SNORD115	7.18923811497033	-0.554077548767486	-0.851085882130746	0.407035219282821	0.698229335733823	2.62058904264514	1.59116211314648	0.147654098007808	0.996134003216671	-2.04965933769271	-1.23487442196457	0.249054438893892	0.999487452509932	25.0460690807331	1.14865703253211	0.281672452451232	0.854894697201295	-0.129815061881284	-0.330063127782479	0.745896924279026	0.843653250125506	-0.863145188611651	-1.0414127346186	0.325963983040964	0.997723295829699	1.27156246259152	1.22524191560855	0.2521443976997	0.999502855974481	11.0034329000723	0.838178339717265	0.427405126496638	0.852624956473888
1	79820465	79828602	8138	+	3937	ENSRNOG00000032625	NA	AC118165.1	3.82712907722912	0.0190123828984589	0.151351202714621	0.881553587232127	0.959707047514202	0.21166652228201	0.708239383100399	0.497568236081485	0.996134003216671	-0.263659802554427	-0.862113162693707	0.411662001086291	0.999487452509932	-2.25925382333721	-0.540091019639143	0.602850348970601	0.935753863389081	-0.0820262352137867	-1.02026828665213	0.323705353941397	0.496189821436043	0.197635903458205	1.17586763661773	0.271049310029228	0.997723295829699	-0.26158578030652	-1.45223423090813	0.181007490269354	0.999502855974481	-2.34364357274988	-0.890187929946326	0.400561621156132	0.840653332784696
1	205625668	205627920	2253	+	2253	ENSRNOG00000029315	NA	AC099294.1	0.400211467347554	0.124937335086683	0.481260837289989	0.636719657634623	0.843440263201401	-0.739131693323111	-1.42036558675905	0.190773400884693	0.996134003216671	0.842724682024155	1.14309248406528	0.283354156295871	0.999487452509932	-5.14286797378626	-0.579030081138471	0.577432191201258	0.929699404176067	-0.410270358573875	-1.24981340183817	0.230433770653363	0.398014349038394	0.225207718044258	0.411031059290681	0.691062917918029	0.997723295829699	-0.253001668428831	-0.396832675396595	0.700906023476448	0.999502855974481	-0.950899590720658	-0.105351184240385	0.91881383438868	0.983334208041265
1	242357306	242380633	23328	-	9957	ENSRNOG00000016356	24401	Got1	21.0599470343681	0.164149568147003	2.5081130246613	0.0230483839224859	0.175520692149906	-0.0981894961459447	-0.601288770495214	0.563180551521991	0.996134003216671	-0.146583149010879	-0.812018414207254	0.43834394317774	0.999487452509932	-2.23163500848234	-1.0360500389357	0.328459251519332	0.869128421409014	0.0198052025325369	0.371817660503842	0.715205894757387	0.823433027122824	0.115503472794252	0.902915949466304	0.391063336634177	0.997723295829699	0.213556868671161	1.62145179709624	0.140002505841976	0.999502855974481	2.95132455345497	1.77390079924712	0.115824733949748	0.749474642167156
1	29357130	29402074	44945	+	2669	ENSRNOG00000015810	292206	Trip13	0.490268969583556	-0.290868110084366	-1.22068630576033	0.239547117618403	0.545246525806502	-0.190719353873492	-0.314265771113992	0.760819271014223	0.996383915863819	0.371587919984291	0.532323144821861	0.607771188871169	0.999487452509932	-0.114460919491308	-0.0128122289904235	0.990070173584058	0.998962629620072	0.158852641425324	0.785489348624763	0.444344344984287	0.60858310648393	0.0707276463433622	0.172925948506127	0.866695050370187	0.997723295829699	-0.0862346782455401	-0.176342870011538	0.864000571006291	0.999502855974481	2.9660636492409	0.519227545946838	0.618321579027659	0.911578306043777
1	194005182	194035084	29903	+	2240	ENSRNOG00000017538	499281	Lrrc27	1.30411804898855	-0.23036151378248	-1.16919994125295	0.25911558972137	0.564519920858606	-0.485791763780774	-1.2494492316016	0.24448041992196	0.996134003216671	0.341344979390583	0.699766636254504	0.502277212311263	0.999487452509932	-5.14153781659424	-0.827429161702727	0.430376566426632	0.904929699087214	-0.150323829448115	-0.619701065700306	0.544713224030111	0.695587629707666	-0.0353046009087684	-0.0702675291270755	0.945581129331987	0.998645568618028	-0.789906150926463	-1.659591102851	0.132000519276494	0.999502855974481	-4.18233444867396	-0.536673032037873	0.606781951361325	0.907728341107104
1	153568368	153634414	66047	+	3511	ENSRNOG00000027204	29457	Map6	26.6512330529625	0.0915712346625869	0.955722226141543	0.353154986793797	0.653069259433846	-0.237421806337445	-1.32322911878659	0.219905006897359	0.996134003216671	-0.100022194271664	-0.454942718165737	0.660243374911989	0.999487452509932	-5.51348027000586	-2.69255768033729	0.0257090287585202	0.770724979858146	-0.00911919690407776	-0.102589931161335	0.919641423852851	0.953210898762376	0.0941876163509985	0.822634465162652	0.432845771068586	0.997723295829699	-0.0143317697816313	-0.105857325328548	0.9180600833125	0.999502855974481	1.42204336524914	0.886119432852124	0.402616655512824	0.842338978250472
1	110292739	110292816	78	-	78	ENSRNOG00000063396	NA	SNORD115	7.59928099123012	-0.220271760547653	-0.39558200300649	0.697536046801848	0.876849775924617	2.97718522608107	2.20417917574197	0.0563621051959278	0.996134003216671	-1.83017422033163	-1.76442908679998	0.11248992017932	0.999487452509932	10.3472991472859	0.515363275963582	0.619296507247414	0.940456840597728	-0.15485356972497	-0.466786802459713	0.647330931327342	0.776035682491847	0.421859799855091	0.721973626081234	0.489399476217266	0.997723295829699	-0.50368650448292	-0.736299756630602	0.480640759708075	0.999502855974481	1.1877779571575	0.123176642181754	0.905149752253019	0.980734013631966
1	240979842	241003193	23352	+	7027	ENSRNOG00000014903	309376	Zfyve27	11.7123528033387	0.0726318533440821	0.859421383882567	0.40255472550116	0.694827287080667	-0.121137257612412	-0.685791300136266	0.510932039585112	0.996134003216671	-0.0698075725592367	-0.344894776029484	0.738330287557603	0.999487452509932	-3.71417190469275	-1.66061815766943	0.132764894997866	0.78521442648277	0.0877658050329575	1.35779863588925	0.194516272276039	0.356972098134819	-0.0984090308925312	-0.693913330924553	0.505973920299068	0.997723295829699	0.18524642614512	1.21760243363436	0.254895583074571	0.999502855974481	-1.98079642322618	-1.05579729168658	0.323340824248415	0.810613890826295
1	96284252	96291092	6841	-	1631	ENSRNOG00000021051	116692	Cyth2	27.6578872479929	0.243485938288005	2.64830620484616	0.0173177477895773	0.150826355025718	0.0401418631381625	0.233985307063483	0.820478877067175	0.996532736116701	-0.00552733558561792	-0.0268244130763936	0.97920245151216	0.999487452509932	-1.39185850546073	-0.580570679887024	0.576438894995602	0.929699404176067	0.262338249459582	3.40660898008764	0.00388320455815319	0.0295448915107575	-0.0778908462094825	-0.624823500589992	0.548239911657707	0.997723295829699	-0.0411452455760138	-0.28470627053327	0.782430022863174	0.999502855974481	-1.52824575934407	-0.921760084701333	0.384872933926746	0.835231576710875
1	153779081	153779225	145	-	145	ENSRNOG00000055569	NA	SNORD15	14.7556576911343	-0.602867559062762	-1.18558998777062	0.252758568160715	0.558019312477434	-1.0576421265978	-0.766885829759224	0.463709425627384	0.996134003216671	0.0646586531749252	0.0355892897413754	0.972409655779399	0.999487452509932	-26.5797826920729	-1.32737953499357	0.218572941161339	0.834278698150934	-0.121249141059979	-0.752328202944972	0.463446264822633	0.625819137853111	-0.445508850150456	-1.66921281247356	0.130844774526429	0.997723295829699	0.429709623922447	1.3209214425873	0.219716461485249	0.999502855974481	-4.2444023183759	-0.96368895615809	0.36474529988147	0.824887691453711
1	128978473	129152479	174007	-	5201	ENSRNOG00000011160	117556	Sv2b	109.038110122912	0.364060579798257	2.2826692576232	0.0361737350256291	0.220339323663219	-0.176505813164992	-0.753508211074408	0.471297181411592	0.996134003216671	-0.40313245931394	-1.70467394748733	0.1234634225687	0.999487452509932	-7.98007280715586	-3.82497453062465	0.00442414903772025	0.770724979858146	0.695727678325032	5.03640290748244	0.00014563890408636	0.0064035126565129	0.114009582484282	0.812530365485508	0.438314588369284	0.997723295829699	0.0705211574319854	0.443671483620955	0.667946692535713	0.999502855974481	0.607737070025391	0.289360588974835	0.780011576345923	0.949563381619323
1	194381975	194383515	1541	-	1267	ENSRNOG00000017748	309095	Nkx6-2	6.89580097608789	-0.155060620606771	-1.04791138641051	0.309950076504425	0.614020142072081	-0.185273411204204	-0.618513354443518	0.55228651204844	0.996134003216671	0.161178568530261	0.408525467001467	0.692718743718981	0.999487452509932	2.51817091306114	0.589866392336056	0.570465806937604	0.928630108405309	-0.556880727451116	-2.61139652060952	0.0195945932993872	0.0791063274446267	-0.220354189379672	-0.750818183810646	0.472726185394593	0.997723295829699	0.165548143650986	0.4951142870181	0.632599263247508	0.999502855974481	-0.92132290714436	-0.206659305137354	0.841683693602549	0.964102212988643
1	192241701	192272010	30310	+	1623	ENSRNOG00000016227	58815	Glrx3	30.5355360049391	0.0768468898232137	1.05241665523787	0.307940617940546	0.612145712966814	-0.168266871433082	-0.986101205654241	0.351049629216261	0.996134003216671	-0.0289424677494275	-0.161799999968732	0.875143066988448	0.999487452509932	-1.984007611956	-0.802850757280936	0.443703452268782	0.90858721486384	0.265226554379991	3.78567204467452	0.00178240204487317	0.0194642963174777	-0.0570926330681542	-0.389779082389408	0.706139261510858	0.997723295829699	0.208851078169291	1.3832069885429	0.200552367953553	0.999502855974481	0.892325440504791	0.454233454504068	0.66230268040467	0.923362844019489
1	78531815	78537001	5187	+	630	ENSRNOG00000013395	84387	Pglyrp1	1.36891885027129	-0.209479480702687	-0.502893455459733	0.621757189911876	0.834872549147925	0.526348371189257	0.636726791514607	0.54090125402815	0.996134003216671	-1.32224737786805	-1.86896808930917	0.0954438999811452	0.999487452509932	-8.26571055098665	-0.72175595177715	0.489620764847932	0.916703018349775	0.324953346534397	0.996447565526698	0.334767852725574	0.50728290253391	-0.360364122410536	-0.557967143475529	0.59103730836066	0.997723295829699	-0.294386292188938	-0.386734362079364	0.708102810958998	0.999502855974481	-7.80668201224039	-0.829568185770892	0.431968842585042	0.853934342616688
1	154504563	154506890	2328	+	1895	ENSRNOG00000016906	365314	Lipt2	1.01832444758248	0.151843332208298	0.551444033284886	0.588799900164597	0.814646301088945	0.923537548734808	1.1815600835909	0.269065758870124	0.996134003216671	-1.0148206558166	-1.47008672147858	0.176607414308784	0.999487452509932	2.9118905806337	0.268732986848144	0.794476633272448	0.975684791825009	0.252735761447949	1.53575387904285	0.145329887807563	0.295505873857705	-0.196103698957319	-0.609846870921566	0.557668472739341	0.997723295829699	-0.300554397241271	-0.8281646966952	0.429380938503722	0.999502855974481	-2.7923909318584	-0.537962602600852	0.605933563308176	0.907728341107104
1	86856800	86859739	2940	-	1412	ENSRNOG00000069365	NULL	NA	1.36136409342198	0.347228070451162	1.59520677742895	0.129844583105431	0.409768513443397	-0.183240240724984	-0.389260496450152	0.706559480349555	0.996134003216671	0.50317639129419	0.931193447944635	0.376766805300537	0.999487452509932	0.347510047247092	0.0496402610129218	0.961543901951334	0.997796302234272	0.177213852705205	0.496562022791144	0.626664425373923	0.761034250555859	0.00181005342633247	0.00275310544295093	0.997865895697964	0.999855369595784	0.621439657940952	0.887221168473717	0.398468608786389	0.999502855974481	10.9044566859133	1.30111656001795	0.231131340625593	0.781324362265018
1	153782788	153782935	148	-	148	ENSRNOG00000052293	NA	SNORD15	3.42148403109908	0.402855407490885	0.568038737827315	0.577740291433466	0.809315988466899	0.553506455303353	0.388703982014367	0.70695615903637	0.996134003216671	1.37410404676468	0.902019423731248	0.391234742955167	0.999487452509932	35.9757924992191	2.33588340396766	0.0456084595814164	0.770724979858146	-0.0394867266318067	-0.138660098567609	0.891555097566114	0.937156500165753	-1.1791661943863	-2.57099932195578	0.0311248662897668	0.997723295829699	-0.33665240576173	-0.461483708035418	0.6556030509273	0.999502855974481	-14.0817900377531	-1.85002481737535	0.103270721063129	0.746127884131418
1	193883106	193898914	15809	+	2626	ENSRNOG00000027582	25417	Dpysl4	16.0303783606991	-0.210667028920328	-1.81723528913414	0.0875870859428854	0.338832166935553	-0.0137789670682862	-0.0417075538992052	0.967685372549005	0.998581841318447	-0.481624233883639	-2.03933341485482	0.0727828158397633	0.999487452509932	-2.97975942410335	-0.648250275483976	0.533763120698345	0.923411259490463	-0.0585428840714086	-0.616287909241549	0.546903812522097	0.697425499894612	0.0315219682947886	0.228050295592662	0.824915622352575	0.997723295829699	-0.0325005993155124	-0.205466906034069	0.841863493998178	0.999502855974481	0.685451640479827	0.348258707078399	0.737058659269168	0.941977172643869
1	259337709	259367077	29369	-	2185	ENSRNOG00000009830	308004	Fam204a	12.5365406843535	-0.0670305195341076	-0.852820386939902	0.406100216578587	0.697842478514351	-0.103944240195111	-0.524759470603443	0.613025320906263	0.996134003216671	0.11097497816906	0.529057205529646	0.609941230871717	0.999487452509932	0.525352776151695	0.183704755876853	0.85850744062949	0.987821702188556	-0.00235051515646698	-0.0336861469638602	0.973569654375554	0.984827861312996	-0.317989537682339	-2.267972060895	0.0507183059364417	0.997723295829699	0.250570911095707	1.37146308785185	0.204052459281392	0.999502855974481	-2.91751025145022	-1.20226553425602	0.265241258317445	0.791234273205414
1	87300676	87436420	135745	-	1750	ENSRNOG00000066257	NULL	NA	0.532395810927598	-0.0911564941235186	-0.354412191092602	0.727567484820353	0.891730852608478	-0.458820383286335	-0.979308765009842	0.354208152549363	0.996134003216671	0.064412037351196	0.103324329528958	0.920038237874797	0.999487452509932	-8.28399492360724	-1.17765216079661	0.270527425521269	0.849355563339763	0.0552450492840348	0.111589548421989	0.912621910313832	0.94916385993002	0.558484491750776	0.75243419863201	0.471803088250552	0.997723295829699	0.291876787807875	0.363004766617724	0.725134427817524	0.999502855974481	7.11727595670744	0.591203729942507	0.571477291630186	0.899179365215914
1	30660960	30666378	5419	-	2635	ENSRNOG00000012742	306657	Irx2	11.2146260016894	-0.139533013121874	-1.10733530600308	0.284201923593454	0.590455824347106	0.102079067007875	0.381069665519803	0.712407292936937	0.996134003216671	-0.383387193026837	-2.28745381612038	0.0488118238135233	0.999487452509932	-2.12872112487708	-0.563947849561483	0.587206495888677	0.931419306340583	-0.354308216033474	-0.775725597141154	0.449916631584065	0.613799875929335	-0.180801504874201	-0.223045349267506	0.828687021506767	0.997723295829699	1.19779519017758	1.47677817226334	0.174468881635599	0.999502855974481	6.2612501797989	0.517322134348323	0.619588943000167	0.911893924747372
1	165186791	165186978	188	-	188	ENSRNOG00000069135	NULL	NA	45.0641304422465	-0.487947359691005	-1.79396198221791	0.0913644622303808	0.347409520925171	1.01749908306529	1.47787798574884	0.175152259267548	0.996134003216671	0.291683831814473	0.419541586773966	0.684947620945471	0.999487452509932	17.9635187393062	2.16666326461852	0.059839962499903	0.77241004837255	-0.33337399011897	-3.39923259411002	0.00394254425861518	0.0298468642831638	0.0716433637582416	0.459986337313508	0.656888655573615	0.997723295829699	0.0432624236265965	0.24030099078504	0.815579977782905	0.999502855974481	1.86755292473042	0.798401222723927	0.448772013793205	0.858788547297774
1	2064711	2068275	3565	+	673	ENSRNOG00000064137	NULL	NA	8.83740896153834	0.500463547335538	3.4100628269804	0.00349878874733584	0.0737843552744845	-0.199851368763159	-0.752004622413606	0.472155054634316	0.996134003216671	-0.105505520928772	-0.345577873172721	0.737834410799291	0.999487452509932	-5.50173556478787	-1.54500640906419	0.158339575940442	0.798806934224823	-0.0774732831917092	-0.377404923892499	0.711135912485399	0.820669900939774	-0.16469445843465	-0.46327726733976	0.654620334226141	0.997723295829699	-0.196867673551333	-0.479202179631879	0.643433303704243	0.999502855974481	-0.972474343247752	-0.188050026383159	0.855741941446926	0.965959368932812
1	110469365	110469457	93	-	93	ENSRNOG00000064435	NA	SNORD116	31.2642656685749	0.0223241092298887	0.121010199915405	0.905160186905888	0.969884974207886	-0.506290020861378	-1.33350011769186	0.216655032115094	0.996134003216671	0.342258024670205	0.744539835300937	0.476097585602542	0.999487452509932	-1.72259135575132	-0.27362679922786	0.790835592513329	0.975390505562164	-1.03429798887862	-3.58758114316779	0.00267671708855726	0.0241365076487219	0.477136549265015	0.759793816196963	0.467614006792532	0.997723295829699	-1.16014014753006	-1.71425482036302	0.121256846131606	0.999502855974481	2.59040791228828	0.2755698272482	0.790193750824931	0.950923242006047
1	115243128	115243234	107	-	107	ENSRNOG00000065990	100526627	Mir344a-2	41.2126391038974	-0.100184283096517	-0.573252519385213	0.574287740960072	0.807178448635523	-0.186464037634545	-0.570688897867609	0.582832618728601	0.996134003216671	0.809713304159849	2.13105389560684	0.0628209934688538	0.999487452509932	5.37135084248583	1.162696907503	0.276230590487525	0.852467806772361	-0.579454312048702	-2.72118911208121	0.0157257627696819	0.0689622163663634	0.0325531826845048	0.0791001422233203	0.938755698946484	0.998645568618028	-0.603477073818134	-1.34105130772355	0.213359659842217	0.999502855974481	-2.00446736590445	-0.370584399389161	0.721023106746142	0.938741466253003
1	78537494	78557686	20193	-	2086	ENSRNOG00000013767	292680	Ccdc61	2.79834783342381	0.111313739849091	0.66333002886139	0.516379348300495	0.769379293851184	-0.791432447768317	-3.19891652795365	0.0115215386432083	0.996134003216671	0.414651517385104	0.981393829130673	0.352790879420524	0.999487452509932	-6.90457846507438	-1.39890258591392	0.196892424278928	0.818887961073175	0.154592476166092	1.34507197030344	0.198499857642005	0.361475272096198	-0.0647262186447153	-0.226474659912935	0.826102408018624	0.997723295829699	-0.069790238258304	-0.216543069018001	0.833481872039684	0.999502855974481	-1.76706114531076	-0.414933629511455	0.68961109844933	0.928870093621149
1	2071544	2078784	7241	+	1463	ENSRNOG00000067619	NULL	NA	5.71695572976775	0.341761039408485	2.81334508138061	0.0123145490179388	0.126982674644211	0.286424882413457	1.23879688473175	0.248210838863818	0.996134003216671	-0.0866019951271224	-0.320692606141522	0.755980533662522	0.999487452509932	1.45766434305427	0.419377383335441	0.68523159773829	0.952964753392959	-0.166980953386628	-0.753665676315437	0.46266618493546	0.625018322922192	0.42451384235335	1.22943197148345	0.25135726111271	0.997723295829699	0.377319315915423	0.93346220100205	0.375389070587237	0.999502855974481	5.0913367489772	0.913340378061335	0.389012011563064	0.836403198815637
1	110313740	110313816	77	-	77	ENSRNOG00000062791	NA	SNORD115	43.7144107406173	0.419228460701567	2.42487018353182	0.0272599853113156	0.190648737790482	-0.105522389842882	-0.316613599623632	0.759097373663802	0.996383915863819	0.00475651945928379	0.0118328745921793	0.990824728507271	0.999487452509932	-2.22417512308665	-0.452148987416513	0.662360880867175	0.947937221206819	-0.0546064313014107	-0.229114925513841	0.821860620138377	0.893696533763228	-0.192802263856991	-0.565451444729805	0.586156866830829	0.997723295829699	0.166836164797652	0.389175731597334	0.706360064259492	0.999502855974481	2.27770757838373	0.354970003511327	0.732223240282655	0.941567369911667
1	70053324	70071845	18522	-	3158	ENSRNOG00000032699	292597	Ttyh1	165.245776508033	0.165775440860208	2.30461126031635	0.0346401046876676	0.215518556277805	0.0267190503078037	0.152980931904433	0.881947314320124	0.996687077320849	0.0645393917384073	0.444553167168992	0.667450182195764	0.999487452509932	0.491731157497965	0.207392640719587	0.840535445645717	0.98556743567524	0.100388708018543	1.9020952699112	0.0764522483310803	0.192299888253663	0.167421238131478	1.7418053463601	0.116944431703424	0.997723295829699	-0.112471684402782	-0.963028085644766	0.361150074579001	0.999502855974481	1.7741027466399	1.47820806245517	0.179403559944249	0.764628670575322
1	87318941	87324424	5484	-	536	ENSRNOG00000069698	NULL	NA	2.05967300415638	0.693382736260941	2.25768046032932	0.0379972411336431	0.226897035332705	-0.77003428778472	-2.1474230702821	0.0617243692536579	0.996134003216671	1.02123438418146	1.35964742988363	0.20799124146668	0.999487452509932	-7.12448605499106	-1.04899722534699	0.322791517218908	0.868302844018444	-0.96621656604097	-1.10470935098629	0.286615769749694	0.459424713877354	-1.21881310349634	-0.759776307046602	0.467623944007082	0.997723295829699	-2.745927066165	-1.41083433393203	0.1925212234488	0.999502855974481	-31.6595073516586	-1.39481693445621	0.202334808941838	0.772139183586557
1	82844286	82868320	24035	+	2537	ENSRNOG00000018408	292739	RGD1307554	7.51666267706431	-0.0588288910189736	-0.790391251806822	0.440632916654251	0.720854604429051	-0.196595408213531	-1.08817939765009	0.306110899869071	0.996134003216671	-0.0105360030112557	-0.0456177012456813	0.964640548042184	0.999487452509932	-2.81945346388776	-1.07552450346934	0.31141499722861	0.866897996283841	-0.0720692738040148	-0.75415609102484	0.462380353425481	0.624834272487296	-0.141477311529234	-0.758384573991479	0.468414256053308	0.997723295829699	0.0194457675153732	0.0885008408519367	0.931452242669094	0.999502855974481	-2.14586932549414	-0.818057288413211	0.438123082238014	0.853934342616688
1	141115036	141210207	95172	-	3018	ENSRNOG00000016421	308800	Tyr	0.161505800800668	-1.20557414984693	-1.73425281612824	0.10171665299326	0.366066999712768	-0.238377404501016	-0.160807119098787	0.875964371224471	0.996532736116701	2.30636451212872	1.48228310805478	0.173408806454717	0.999487452509932	31.2433638422608	1.59498041433547	0.146784003887445	0.795480745037764	-0.149257814201356	-0.574483918563709	0.574118540723055	0.721604025527154	0.321652062759528	0.645778852349141	0.535204985072458	0.997723295829699	-0.0067016472567393	-0.0108708373877598	0.991568013634368	0.999502855974481	4.32425377229843	0.562497989355221	0.58991531701909	0.904988321539957
1	94115420	94121221	5802	+	2254	ENSRNOG00000018334	292847	Ctu1	2.8079419280028	0.0454610086465493	0.256796256413439	0.800545069262286	0.925192433923655	0.745782340505686	1.96465283134708	0.0825758200637803	0.996134003216671	-0.796760181299874	-1.92245205314264	0.087691998900575	0.999487452509932	2.18703409853862	0.368786054801677	0.72121098918218	0.960662531036154	0.233998411567278	2.01525789302464	0.0620788344667634	0.166808164405063	-0.161472900319274	-0.799164456177821	0.44562063913513	0.997723295829699	-0.207606391944252	-0.919489579991953	0.382258769957143	0.999502855974481	-3.79149858042463	-1.28745930740775	0.23561014384187	0.783989206606234
1	29965317	29968807	3491	-	1187	ENSRNOG00000023407	364656	Mrpl36	9.10450937937033	0.243600204898376	1.22511807765693	0.237917378315299	0.543509016526621	0.912259689689332	2.22200490125565	0.0547741314071822	0.996134003216671	-0.61858036678892	-1.4036989319236	0.194938633856878	0.999487452509932	8.9524888140253	1.4438791167634	0.184231094938208	0.812916186104862	0.230752363080545	2.09702125379366	0.0532742897987974	0.150508426438672	0.358775725033708	2.17328102538968	0.0590533500376368	0.997723295829699	-0.0790162331149353	-0.349014069680976	0.735252392861749	0.999502855974481	1.72292235073241	0.622157229219387	0.551971455621309	0.89596464151673
1	58677011	58677090	80	+	80	ENSRNOG00000035654	100314189	Mir99b	13.3788616364833	-0.291493444681204	-1.18759119417728	0.251990590897901	0.55732273828475	-0.0812958159141209	-0.140552672614185	0.891464677896221	0.99760750613324	-0.667413993450321	-1.05869002298216	0.318131052777698	0.999487452509932	-7.34312426427257	-0.884854054399476	0.400322108954863	0.899191681948824	-1.00981994968684	-1.87518605309984	0.0802835793270507	0.198869984195161	2.08785378529001	1.72026959417424	0.120919217793654	0.997723295829699	-1.93445264566288	-1.27538387590444	0.234687262860368	0.999502855974481	20.0146836344849	0.953071343791714	0.369766034244145	0.826115365914903
1	55670394	55699789	29396	-	5728	ENSRNOG00000010529	292406	Thbs2	1.62360239336034	-1.05819881951727	-3.07758358135998	0.00708001218886743	0.0992378916819888	0.5422038327614	0.807687796240072	0.44106772272335	0.996134003216671	0.173518871216786	0.223041291008399	0.828630383778683	0.999487452509932	15.3339909648787	2.37470880258488	0.0428480735141919	0.770724979858146	-0.656352140949684	-1.6507603210585	0.119472774438891	0.259522650658456	-0.452811629711402	-0.84620874344339	0.420268497788248	0.997723295829699	-1.16454967616737	-2.60166720227104	0.029085473275691	0.999502855974481	-21.3720765987181	-2.35612336103953	0.0477203225764508	0.742309454015531
1	243024614	243031653	7040	-	979	ENSRNOG00000012684	293938	Bloc1s2	18.4282916428912	0.038660626517578	0.218343126041543	0.829868400516604	0.938375828088212	-0.151862728319875	-0.559325258930212	0.59022615030345	0.996134003216671	0.0657110619727999	0.175729695513678	0.86451151975448	0.999487452509932	1.84203135876531	0.479265107812714	0.643713292719141	0.944775290683323	0.495161360715586	4.00256443707302	0.00114401672113965	0.0152791617720234	0.020369508465118	0.0934264194935563	0.92769658255949	0.998587539782983	0.202475623198602	0.859415120107303	0.41282289252624	0.999502855974481	2.53060758760229	0.84187834822782	0.425454415864445	0.852164105160904
1	4945036	4960934	15899	-	5761	ENSRNOG00000014258	365042	Rab32	0.401547437240003	-0.272085130611886	-1.15432057614359	0.2649909384165	0.570403066099315	0.821254637051272	1.37854150613155	0.202881811928886	0.996134003216671	-0.318093043955148	-0.520413588767093	0.615703966306064	0.999487452509932	5.00964982242768	0.580590292027003	0.576426256276135	0.929699404176067	-0.340527386314974	-1.22043767364854	0.241056760098381	0.409983327323294	0.814248226542151	1.73666395550839	0.117882232796044	0.997723295829699	-0.920449644651107	-1.63741118200992	0.136602042747077	0.999502855974481	9.73789562782081	1.72369932476859	0.12487985315424	0.751063886657938
1	110467179	110467271	93	-	93	ENSRNOG00000066483	NA	SNORD116	30.1611133352965	0.0988387791137332	0.570194540921087	0.576311429295824	0.808481222558743	0.328634469476223	0.850414079667655	0.418173964463442	0.996134003216671	0.187003085240351	0.472430814280168	0.648196440157687	0.999487452509932	4.51010874780644	0.832442021660264	0.427692503912198	0.904261896909687	-0.19765544835072	-0.633901081717817	0.535651377708778	0.688600348435236	-0.852460737813278	-1.16949401426022	0.273473655978672	0.997723295829699	1.08616476452896	1.25873712547757	0.240368331060144	0.999502855974481	-8.87572688711762	-0.980956438232919	0.356690065113105	0.8226911462752
1	79850014	79871249	21236	-	2705	ENSRNOG00000019416	NULL	NA	8.26472569936113	0.22405385700946	1.44810392226382	0.166525310096102	0.462637991534032	-0.706546464983834	-2.83188401321234	0.0205819923883732	0.996134003216671	0.918322438529942	2.99792325046306	0.0155071898749598	0.999487452509932	0.4413426519439	0.0852892938422173	0.933985794853504	0.993773530904536	0.0864523893815484	0.713352952135262	0.48653084880207	0.646900956691468	-0.631865988572571	-3.23082001634302	0.0108828543350537	0.997723295829699	0.425559041437697	1.42549644559569	0.188372910499821	0.999502855974481	-5.4492929782352	-1.95322966804958	0.0883147889183334	0.742309454015531
1	110189568	110189645	78	-	78	ENSRNOG00000053838	NA	SNORD115	52.4225215319358	0.292222591209485	1.92906724201987	0.0712970372798874	0.306106260475445	-0.204795639530161	-0.720612530648743	0.490297093011907	0.996134003216671	0.168485715256512	0.502199856467513	0.627938722511936	0.999487452509932	-1.346082226676	-0.311662534108029	0.762727078931515	0.968194133474053	-0.325047477841058	-1.78586958755774	0.0942583176605648	0.221776349597706	0.0713466121904854	0.205908108440288	0.841635319377902	0.997723295829699	0.389662133240997	0.999276159563912	0.344242106408966	0.999502855974481	3.76285487809515	0.78021183300136	0.458783052249533	0.862516702021415
1	90977492	90984497	7006	+	899	ENSRNOG00000065242	NULL	NA	1.19772333106637	0.745633337805389	1.77474078398982	0.094591367901075	0.353298730408354	1.44015350643982	2.12967186621265	0.0635014865494308	0.996134003216671	0.167718331549229	0.192599140452321	0.851675116528073	0.999487452509932	17.6642603262471	1.91660465979515	0.0890783541112524	0.782352932853468	-0.310511032338879	-0.848708262049805	0.409326017398273	0.576828981772305	0.853710661175214	1.19635647513142	0.263373600374914	0.997723295829699	1.16570449091322	1.42361244516047	0.188901573169718	0.999502855974481	15.915286737361	1.47409879900812	0.180476910481848	0.765607535267326
1	110462563	110462655	93	-	93	ENSRNOG00000066494	NA	SNORD116	28.0293992994302	0.205169105207419	1.04510793506692	0.31120525544168	0.614904283028341	-0.292726606943676	-0.79933805188978	0.445639440764486	0.996134003216671	0.908790796931774	2.39391146582676	0.0410856006888952	0.999487452509932	2.92273938510099	0.513460029574756	0.620571898651671	0.940456840597728	-0.157644097588904	-0.410615451684729	0.687134690627524	0.804643006097889	1.47128056997709	3.18903231690423	0.0116196764983287	0.997723295829699	-0.658202269580989	-0.90759269376806	0.388179062323784	0.999502855974481	12.2392849472126	1.46017031712264	0.184157889872189	0.766587611034403
1	115343044	115343122	79	-	79	ENSRNOG00000049846	102465154	Mir344g	45.8993761326218	-0.128658028201453	-0.684435763216805	0.503303621207544	0.760192075578224	0.0977513570176519	0.286641224583716	0.781181996356	0.996383915863819	-0.376789442158191	-1.04735257467066	0.323044932126663	0.999487452509932	-3.80871218946951	-0.79905286076818	0.445787395686617	0.908800937927769	-0.478033120062861	-2.75748055774015	0.0146176925765314	0.0662414992049598	-0.390582409845246	-1.24791210076174	0.244842180602574	0.997723295829699	0.153940646199065	0.378754096726944	0.713811966538713	0.999502855974481	-0.0605034618047624	-0.00993326986340998	0.992329312976455	0.999090707941603
1	174078878	174084937	6060	-	2618	ENSRNOG00000014946	309041	Thumpd1	24.897608232862	-0.106040572793526	-1.89851503209334	0.0754549931709767	0.315490997472642	-0.127566173471408	-0.860264796516092	0.4130148083116	0.996134003216671	0.0485291183848606	0.281268070335345	0.785052169683	0.999487452509932	-0.791220772692536	-0.36833145583559	0.721537792615984	0.960662531036154	0.0929374352922522	1.37418539059492	0.189482489721038	0.350944844059317	-0.0544059008184297	-0.423593963777963	0.682217768340886	0.997723295829699	0.269245491424828	2.3319324508432	0.0451134364085527	0.999502855974481	2.03991313629802	1.19169950377966	0.269124336742787	0.792571660731222
1	67055882	67056015	134	-	134	ENSRNOG00000065570	NULL	NA	6.10591029454375	-0.183277167456216	-0.564582995598713	0.580034550387663	0.810418275562897	-0.0795709872761888	-0.139366403129758	0.892374098450026	0.99760750613324	0.973155429422091	1.09494228410608	0.302806174183833	0.999487452509932	1.79513494096993	0.203481487002684	0.843496378474187	0.98556743567524	-1.06747056101764	-1.61346529123761	0.127387758524663	0.270615978312787	-1.78548873525159	-2.03142146935684	0.0740935127103421	0.997723295829699	-0.676821252148778	-0.481400242707967	0.641931308753694	0.999502855974481	-15.0975073660411	-1.18105143715326	0.273085016879039	0.792742704753904
1	95341620	95346920	5301	+	1970	ENSRNOG00000020318	308576	Pnkp	7.4981546560681	0.147871374760688	1.20768119940074	0.244379312540357	0.54924529915581	0.154929201220221	0.622324488915497	0.549892686141199	0.996134003216671	-0.300615062953256	-1.05933491035942	0.317853288273145	0.999487452509932	-3.55942489866036	-1.045962415731	0.324113228958497	0.868624713934267	-0.104296910780523	-1.04256257285492	0.313591776113374	0.486263702580255	0.0382108042217551	0.202691938383773	0.844071129963683	0.997723295829699	-0.0448553311161095	-0.207592784145938	0.84025311249499	0.999502855974481	-2.47951012460828	-0.90200561749232	0.394635567837112	0.838023775727309
1	34825894	34850138	24245	-	1041	ENSRNOG00000047406	361192	RGD1308544	4.76883816830985	-0.280671780597111	-1.20358462432072	0.245916850125857	0.550627007759692	0.376700576904405	0.791605096768296	0.449901829201715	0.996134003216671	-0.319430299495173	-0.61804715632578	0.552311638654526	0.999487452509932	4.33270699774067	0.655695301526426	0.529185732849955	0.923118717601068	0.577699530809012	4.32558020463707	0.000594378959333293	0.0112340312811546	0.207000067074911	0.899328115434939	0.392867126414899	0.997723295829699	0.0376325884087193	0.138947299503044	0.892607450330236	0.999502855974481	5.72358585580352	1.82628306674707	0.107040056150567	0.749474642167156
1	94024973	94034229	9257	+	2921	ENSRNOG00000070104	NULL	NA	1.2003924994656	0.266291574206632	1.45989997748386	0.16329757508564	0.458319483374915	-0.315132883175387	-0.724630037960651	0.487950775108394	0.996134003216671	0.677418742811649	1.73245994406865	0.118243418039563	0.999487452509932	1.64430399315889	0.247128899333816	0.810612479509481	0.978592001997428	0.367412416484542	1.21020011181506	0.244846995446213	0.413933380543897	0.0142214539527038	0.0322489250027239	0.975006638841353	0.999855369595784	-0.011722849843784	-0.0239801101453404	0.981401356922642	0.999502855974481	-1.38802544842126	-0.209938056747403	0.839212924728402	0.963681755763722
1	172954394	173032429	78036	-	1418	ENSRNOG00000050445	60418	Gde1	65.0520626838216	0.0912293439708941	0.882598055810824	0.390267620299638	0.684145567093311	-0.25906118181881	-1.83917240867948	0.100631652834488	0.996134003216671	-0.0691681755991879	-0.336374276524129	0.744526250229814	0.999487452509932	-3.51955466184813	-1.75783570431368	0.114241243169554	0.782964278604254	0.147974227341	1.77486041866344	0.0961219695308682	0.224522000128861	-0.0222833488122105	-0.198077443239979	0.847569055772214	0.997723295829699	-0.0582275934214311	-0.465839897684345	0.652600860193967	0.999502855974481	-1.89592559538599	-1.4496980654707	0.186969399951907	0.766587611034403
1	110289065	110289142	78	-	78	ENSRNOG00000064367	NA	SNORD115	8.37306811445775	-0.183907872773807	-0.580810830072791	0.569301698187853	0.804728661025604	0.73696630826806	0.756405710955354	0.469646880853518	0.996134003216671	-1.4925995196714	-1.93064743231144	0.086558188156663	0.999487452509932	-8.53872397731841	-0.636576181373	0.540988059314023	0.92365121631601	0.21793942813528	0.403486034762657	0.692258990596623	0.808884980732275	-0.986516929241776	-1.88018495338558	0.0941674403868846	0.997723295829699	0.196329011772573	0.257388533729198	0.802773364194792	0.999502855974481	-5.35170048781767	-0.569167039528015	0.585602276387012	0.903410416313854
1	115426210	115426308	99	-	99	ENSRNOG00000067132	102466148	Mir344i	11.7825171264913	0.0223843985199293	0.0868644278999095	0.931836034366919	0.978137839858207	-0.207789033584021	-0.496577225155401	0.631949144858512	0.996134003216671	0.163739608825223	0.237827168314934	0.817498423624648	0.999487452509932	-4.08283847979857	-0.630285164479359	0.54490534532582	0.924949559047424	-0.829441836956179	-2.16820975569014	0.0465592107154983	0.137827114949993	-0.0718538578817631	-0.0720353052012416	0.944214677497326	0.998645568618028	-1.37809928435515	-1.39654034668744	0.196641132851244	0.999502855974481	-21.2595958824493	-1.87374301347809	0.0996320136423067	0.742421043442322
1	82500957	82522779	21823	-	3580	ENSRNOG00000013945	308451	Itpkc	3.83117468067821	-0.0549149826604669	-0.518593612174227	0.611003614791744	0.827616408264326	-0.277616659691961	-1.11016927038468	0.297043095292864	0.996134003216671	0.0432986488310438	0.135429416330323	0.895341047841709	0.999487452509932	-2.49614754126985	-0.647075214060596	0.534487734903315	0.923411259490463	-0.00377121883770195	-0.0547853809705728	0.957029326482865	0.97393385228869	0.202683638633394	1.32329648315219	0.219703494569514	0.997723295829699	0.0666467017814737	0.350542292289464	0.734144514805704	0.999502855974481	2.66036608197417	1.10313297917726	0.303542952898439	0.799196758139942
1	110200168	110200253	86	-	86	ENSRNOG00000070203	NA	SNORD115	37.3483676826319	0.242840778368984	1.17378769557181	0.257324089749392	0.562786724929524	-0.151822951627844	-0.442075552828018	0.669357310899216	0.996134003216671	0.858641406113504	1.82779607145473	0.101846399880221	0.999487452509932	2.43336612147122	0.460948492490498	0.656281480786558	0.94637854417825	-0.244223097712544	-0.897686521172683	0.383473620689009	0.554341344044987	0.129123276197132	0.311877159522989	0.762532783412114	0.997723295829699	-0.213537082438642	-0.421533548511429	0.683436316316842	0.999502855974481	1.49751132249718	0.220021919099367	0.831626131506451	0.962311201623452
1	150599876	150599963	88	+	88	ENSRNOG00000040447	100314266	Mir708	9.86813315222635	0.490279267603279	1.19823051391913	0.247937538592259	0.553100890694718	-0.511322497937395	-0.815692008219355	0.436715120617152	0.996134003216671	0.496141241542503	0.511532157731439	0.621654509011661	0.999487452509932	-1.43918675417563	-0.13927626505712	0.892441890334005	0.992130388639294	-0.497192600862508	-1.75238671234658	0.100027383057471	0.230232472258469	0.36880611519362	0.512373232759635	0.6212372158889	0.997723295829699	0.481066049182654	0.564239775450101	0.586627441216948	0.999502855974481	4.65647883747295	0.453259703915356	0.662973029465058	0.923499086437532
1	68824803	68828594	3792	-	2060	ENSRNOG00000016565	NULL	NA	1.88277412680564	-0.000452134317214216	-0.00253697070472308	0.998006542083917	0.99956200126712	-0.326277418304504	-0.948253706873099	0.368918927402189	0.996134003216671	0.009934007923608	0.0238827545336328	0.981482670136914	0.999487452509932	-4.29317251775672	-0.833640322319514	0.42705260087727	0.904261896909687	0.314791672034166	3.18140387970996	0.00616686942713646	0.0392980230497216	-0.15627263305486	-0.701543924985666	0.501432403890959	0.997723295829699	0.108718670686828	0.409252042704156	0.692098306397843	0.999502855974481	-1.98878875773549	-0.561407030000568	0.590622546497048	0.905207863355405
1	12885967	12888297	2331	+	1298	ENSRNOG00000066104	NULL	NA	1.1031013257751	-0.17933099064053	-0.7507044765037	0.463516781702866	0.733305405614193	-0.35060055765831	-0.642581304838437	0.53727120443934	0.996134003216671	-0.196796957349338	-0.313257203734899	0.761433937301897	0.999487452509932	-9.51299111956699	-1.25629418415465	0.242094577556363	0.842750632924689	0.4512413576117	1.83074136370937	0.0869885558600649	0.209904828376118	-0.458478797727423	-1.1159126551256	0.294550512031379	0.997723295829699	-0.370019176880867	-0.722398427204916	0.488729255320999	0.999502855974481	-6.64011080068853	-1.04831262037794	0.326562462113341	0.812299344911111
1	94801496	94804633	3138	-	1923	ENSRNOG00000019138	29313	Clec11a	7.44678405482951	0.570732759169614	2.84756849848823	0.0114680745653638	0.122848288631261	-0.31772352928969	-1.23651564146522	0.249015812669506	0.996134003216671	-0.251026658966744	-0.786839873222463	0.452189276593307	0.999487452509932	-8.91162158454938	-3.1447888932073	0.0125347998086527	0.770724979858146	0.384931487562799	3.45213103246664	0.00353623244218873	0.0283645567182378	0.0890149149715186	0.566374175218664	0.585556694924933	0.997723295829699	-0.184001365371865	-1.06167480654656	0.31654222450756	0.999502855974481	0.631498714387464	0.258803467835528	0.802631210606345	0.954347749080331
1	110225775	110225852	78	-	78	ENSRNOG00000065052	NA	SNORD115	37.79909370397	0.164110194971339	0.85393482711029	0.405500206999941	0.697107223562235	-0.444313315935255	-1.21372473394698	0.257176742910691	0.996134003216671	0.946639984465834	2.06943194649197	0.0693564422806712	0.999487452509932	3.74535484718758	0.626650128788912	0.547176383164784	0.925796797550207	-0.0179155129845805	-0.0787666933999	0.93825481638201	0.963631760026471	0.160902828230127	0.478489611989344	0.644184191797263	0.997723295829699	0.30155373967263	0.736938696610748	0.480271064253579	0.999502855974481	4.67171703697754	0.881969424787257	0.404720703978423	0.842552720526538
1	96891443	96900307	8865	-	1828	ENSRNOG00000065728	NULL	NA	0.87829081464342	0.792741549842703	2.22680939274503	0.0403679006322096	0.234434092375029	0.158140009641262	0.234565648154196	0.820042617801006	0.996532736116701	0.487266364420661	0.689247966952756	0.508556079375336	0.999487452509932	11.3503694415603	1.20550274403243	0.260161213933568	0.847885076168454	-0.185681312864613	-0.943545984087713	0.360287235438733	0.532104187041808	0.503489784124704	1.20667436339565	0.259575730268129	0.997723295829699	-0.000757903362305797	-0.00147860671245189	0.998853091119672	0.999706248821512	4.40697447321225	0.63528584581856	0.543818547141537	0.89263172592193
1	79859180	79879612	20433	-	3617	ENSRNOG00000065649	NULL	NA	3.73759291754089	0.0327890399288512	0.238142820462803	0.814734274596791	0.932815751385129	0.213640097935675	0.750614465435642	0.472949113866863	0.996134003216671	-0.193968528319188	-0.634837684194172	0.541799183056601	0.999487452509932	-1.8010292140038	-0.440662663257357	0.670336263456108	0.951004355084033	-0.0523181279628815	-0.616727189542715	0.546621609911665	0.697278504993442	0.135448532185612	0.791940908601838	0.449603118356623	0.997723295829699	0.139859209761682	0.70360170018403	0.499802519591946	0.999502855974481	3.3353757432965	1.26255068635507	0.243969230294023	0.785473989237032
1	16088167	16092477	4311	-	2435	ENSRNOG00000066961	NULL	NA	0.215665825208618	0.588306829034512	1.22128928087507	0.239324874800341	0.54507088442804	1.42929862119498	1.17821366055547	0.270327947319716	0.996134003216671	-1.22468283910154	-1.24098023216668	0.246898750717538	0.999487452509932	0.659513240167947	0.0408217887398942	0.968370842413522	0.997867711202098	0.296524882188861	0.881019431372815	0.392145076944998	0.561653951932507	0.714096052821723	1.00397272085071	0.342695294234085	0.997723295829699	-0.130465606981621	-0.162909142656269	0.874255332890578	0.999502855974481	-0.0818621947061516	-0.00753922230634427	0.994178002659593	0.999267466775753
1	110290902	110290979	78	-	78	ENSRNOG00000068275	NA	SNORD115	17.4083929356467	0.187373121852218	0.707649383140806	0.489145440364733	0.751504561416144	-0.627314237769652	-1.15808169337657	0.278022649866155	0.996134003216671	0.570645194603681	0.857884920599744	0.413869445511885	0.999487452509932	-3.447999089709	-0.400683695238549	0.698434096096862	0.955396868123244	0.20359063452689	0.870508945610431	0.397680316359489	0.566835243621766	-0.391561271770327	-0.939802635427199	0.372863312863448	0.997723295829699	-0.507763809100521	-1.01471785286878	0.337222262959013	0.999502855974481	-7.67379246611269	-1.34056730749231	0.218601565674314	0.779035945482712
1	68829130	68835723	6594	+	3583	ENSRNOG00000016574	292584	Fiz1	5.11026842804727	-0.0641599588053065	-0.670098647377623	0.512165059354003	0.766985194199756	-0.10772768370344	-0.419289291003834	0.685297765532261	0.996134003216671	-0.241829472948322	-0.970936210258194	0.357689801902032	0.999487452509932	-3.75304199252866	-1.06513117308385	0.315834615309662	0.868061126449358	0.109722117827343	1.8059492477777	0.0909412262932865	0.216291246819677	-0.0750332209094941	-0.592444612891586	0.56874028314146	0.997723295829699	0.00590154857189428	0.0395030318423273	0.969367592474534	0.999502855974481	-0.851141255270536	-0.428186601782425	0.680344640959584	0.926872969124791
1	252970938	252971065	128	+	128	ENSRNOG00000060473	NA	AC098942.1	3.21107691091832	0.277247206155219	0.685792581123221	0.502469613181247	0.75961475724143	-0.0934212914034572	-0.126125075726327	0.902536243782929	0.998244352508913	-0.603364285358188	-0.756333654520506	0.469350415077858	0.999487452509932	-3.05546878290905	-0.294926122456028	0.775052629442413	0.970012067323195	-0.229062387288238	-0.346858665385377	0.733494626417174	0.835121387586471	1.48803660729596	1.29319592947714	0.229468136521077	0.997723295829699	0.438824153758004	0.320874671502905	0.755765423700802	0.999502855974481	12.3703964474743	0.599408407341123	0.566268568037664	0.898262622543803
1	79884945	79900149	15205	-	3910	ENSRNOG00000055608	NULL	NA	10.0387840477158	0.112793937259411	1.61039684157728	0.126479084664281	0.404924728675792	-0.16595671753346	-1.11830359703667	0.293743015743236	0.996134003216671	0.0204595850565806	0.110260820280362	0.914693570561208	0.999487452509932	-2.07692177463651	-0.972626399307018	0.357325372320111	0.883001029352469	0.284105423703126	2.37201805896704	0.0314332124924978	0.106940768545032	0.013094021866476	0.0880377354173488	0.931854557306469	0.998645568618028	0.105898759062354	0.63239683411011	0.543145222735332	0.999502855974481	5.65616334432838	2.21749583019303	0.0589966241992162	0.742309454015531
1	152344448	152414157	69710	-	7457	ENSRNOG00000013641	266714	Myo7a	0.825645256504666	-0.183998496968015	-1.14826293084811	0.267411460472744	0.572715587464007	-0.55713014638626	-2.01730669106489	0.0759580975559372	0.996134003216671	0.285253446835815	0.732785783943769	0.482884064298071	0.999487452509932	-5.72678097232855	-1.24903743651104	0.24461043340535	0.84343346992455	-0.662495583087657	-1.82079873117754	0.088555040329205	0.212460886533653	-0.316323915006223	-0.557927828120785	0.591063003766727	0.997723295829699	-0.813190403954432	-1.42566563245921	0.188325498406042	0.999502855974481	-10.7863304808749	-1.12563567569392	0.294477268382783	0.795880604829379
1	156494423	156591415	96993	-	7739	ENSRNOG00000020347	81738	Nup98	14.5229367714112	-0.0271658782932275	-0.524597110636843	0.606915568123109	0.82503106006207	0.162595036567782	1.24384278967405	0.246437948646823	0.996134003216671	-0.158138470292337	-1.03520576964246	0.328374092939798	0.999487452509932	0.00650834780429964	0.00337151423458835	0.99738691035963	0.999215212215308	-0.110397826562183	-2.11997590166421	0.051017259953417	0.146240889056248	0.107035852468983	1.19127933320845	0.265258979515228	0.997723295829699	-0.0213398359513641	-0.194420580982325	0.850243611502492	0.999502855974481	2.50725584643807	1.95301730253462	0.0883433024532873	0.742309454015531
1	16776730	16826953	50224	-	548	ENSRNOG00000065259	NULL	NA	7.02084946698457	-0.206531320548193	-1.0765904141167	0.297319626721546	0.602333895483052	-0.665119022661989	-1.48460348913339	0.173400984341015	0.996134003216671	0.174375836389748	0.307538420846533	0.765637858868633	0.999487452509932	-5.0331307837013	-0.686484475376866	0.510508697530068	0.918044367493414	0.401477191322324	2.62619752800717	0.0190240721344127	0.0776200725816282	0.256398877125096	1.15235685020693	0.280078935557008	0.997723295829699	-0.364476217237635	-1.4614516466475	0.178527225412304	0.999502855974481	1.18730492531575	0.343290387071006	0.740646409167191	0.942456186560915
1	16780199	16788041	7843	+	575	ENSRNOG00000066571	NULL	NA	1.06253042178533	-0.151206836541203	-0.175174227597451	0.863097447348041	0.951876820159848	0.709039771443256	0.3208707952606	0.755978754080144	0.996383915863819	-0.50294922718579	-0.258255230585179	0.802190275082084	0.999487452509932	23.2117076969952	0.778967314832228	0.456917834415948	0.909322957289766	0.00297066512584714	0.00968903885860263	0.992396517794325	0.995853514673128	-0.379249183121131	-0.702129181794319	0.501085130776568	0.997723295829699	0.591186036094173	0.9011436776608	0.391415665453939	0.999502855974481	6.7836407220371	1.00419640511316	0.346063099589451	0.820001313303875
1	67023989	67024117	129	-	129	ENSRNOG00000046704	102466621	Mir3099	5.56136049092548	0.511660863452534	1.54369869099133	0.141827166493226	0.427697703373753	-0.247089818548452	-0.389224247170023	0.706585315654707	0.996134003216671	0.93178521658035	1.47800321410685	0.174525398828734	0.999487452509932	5.443448473374	0.572878073305131	0.581408160875625	0.929847960249426	-2.20853480989017	-3.54870884208133	0.00289936445682652	0.0252305111170091	1.02233157067619	1.08117161395704	0.308890643350602	0.997723295829699	-1.84189520752754	-1.41968661298725	0.190007319454576	0.999502855974481	24.8868931680349	1.4968750265798	0.174599353258533	0.763470510594154
1	68847500	68850751	3252	+	3009	ENSRNOG00000016608	308339	Zfp579	3.51772438949988	0.0366613545058927	0.368513223513778	0.717226783470865	0.886679779885087	0.130512438659732	0.65993764440359	0.526595080837728	0.996134003216671	0.0429082606665655	0.181907229281157	0.859805754643155	0.999487452509932	1.7368020143688	0.61941481056905	0.55171318758823	0.9259195215906	-0.193315847057644	-1.47435191461974	0.160974244802121	0.315864234876563	0.092430502455238	0.313952142030623	0.761009373628952	0.997723295829699	-0.20976404360749	-0.641262746987704	0.537630165157347	0.999502855974481	-4.45849873934834	-1.04609404864658	0.327522222857403	0.812917395732432
1	110253404	110253481	78	-	78	ENSRNOG00000069192	NA	SNORD115	28.9281066430157	0.23907705645857	0.986527495329503	0.338274052625879	0.639064096706602	-0.0494700059598435	-0.088476799805875	0.931526531920503	0.998401639567924	0.00182291172080247	0.00295125962872652	0.997711522373225	0.999487452509932	-2.36508241403973	-0.301746540940771	0.770021393632278	0.970012067323195	0.131238844020797	0.739588897896909	0.470916836010198	0.632662466396598	0.15904602382395	0.410017921838901	0.691778436541487	0.997723295829699	-0.00647070615357093	-0.0144315337871097	0.988806339580922	0.999502855974481	6.69606024430064	1.21529380473132	0.260517448524316	0.790587264237147
1	119845146	119979734	134589	-	6737	ENSRNOG00000012730	308703	Lrrk1	1.83185310555423	-0.248564695484245	-1.86182884331706	0.0807326158385248	0.327636761095475	0.277568341605623	1.23972501988949	0.247883947277096	0.996134003216671	-0.212476757114962	-0.8013884100848	0.444153931170728	0.999487452509932	0.0399946838947292	0.0117544514332254	0.99088993595317	0.998962629620072	-0.258043309123491	-2.41509729036168	0.0288935254751906	0.101163667988157	0.127881789882248	0.631674630515622	0.543957946872589	0.997723295829699	-0.086274693683737	-0.370067605183715	0.720047873188228	0.999502855974481	-1.38348397212363	-0.433306802647255	0.676780036223628	0.924971417352206
1	201299985	201305466	5482	-	1981	ENSRNOG00000018117	293655	Ndufv1	55.6974230981177	0.0612643320029865	0.882465730428792	0.390337058158253	0.68415362921357	0.0305810493569964	0.195406350660709	0.849619744341914	0.996532736116701	-0.241788406268183	-1.50131865413514	0.168518435894023	0.999487452509932	-1.33425412700109	-0.625159819118628	0.548109073498256	0.9259195215906	0.21129294130387	3.13745576287774	0.00674806390105982	0.0414509748745984	0.0416466890540077	0.421173660982857	0.68391787435651	0.997723295829699	0.0208911557596552	0.187231992566723	0.855707914336598	0.999502855974481	-0.697997721142539	-0.462561148012879	0.656583118242002	0.921895825532363
1	110186394	110186471	78	-	78	ENSRNOG00000067136	NA	SNORD115	33.1775147588137	-0.00476028963864217	-0.0191897404116755	0.984922375369684	0.995709024485792	-0.576571849516804	-1.25838515102642	0.241387051779826	0.996134003216671	1.42972638177489	2.74755769645041	0.0231814237907614	0.999487452509932	6.18631822969682	0.827193326639738	0.430503125069817	0.904929699087214	-0.0660179284791914	-0.231656447136917	0.81992168292045	0.892618567476015	-0.231245381587396	-0.678388242236945	0.515292578668645	0.997723295829699	0.673015371056132	1.80141883391004	0.105778055132156	0.999502855974481	5.03517906591296	0.878727980303943	0.406369620541529	0.843074261568278
1	20232998	20265349	32352	+	2251	ENSRNOG00000068720	NULL	NA	0.295596406254374	-0.523872274533574	-1.70354128396914	0.107428862200155	0.375821069857661	-0.103199261559041	-0.118496207288219	0.90839978967764	0.998244352508913	0.906265149706213	1.07687387094911	0.31037064646485	0.999487452509932	7.50977965554654	0.611008739911727	0.557011439428591	0.926446032405653	-0.818926966799811	-1.8236482243935	0.0881035555909911	0.211651215933038	-2.53166368903974	-4.77327523468602	0.00113449834107696	0.997723295829699	0.600939774620437	0.500560333795615	0.62891226929341	0.999502855974481	-29.3294390825818	-2.65800562054799	0.0301257892050838	0.742309454015531
1	78865409	78876599	11191	+	2129	ENSRNOG00000016362	308408	Gpr4	7.42113411169021	0.365499109355601	1.93298707715731	0.070778695562754	0.305418612083503	0.526757539354623	2.14804204568863	0.0616632848196556	0.996134003216671	-0.533222753294143	-1.92217137953987	0.0877310778618979	0.999487452509932	-0.862199333854728	-0.203369633386726	0.843581095831297	0.98556743567524	-0.211310578782098	-1.02746281322374	0.320416309792923	0.493093460810551	0.535138391681995	1.46509797943043	0.178334522122697	0.997723295829699	-0.800973816973105	-2.08403076195422	0.067401490734387	0.999502855974481	2.70070407035537	0.462881811194641	0.656363364477505	0.921857562933263
1	143401396	143422091	20696	-	4412	ENSRNOG00000017307	308807	Prss23	2.68321024850571	-0.160776339377691	-0.733077894569177	0.473909013212683	0.739799289242035	-0.292767588940249	-0.699736938816781	0.502603908411406	0.996134003216671	0.58228666099229	1.27160134158414	0.236319215326218	0.999487452509932	3.34432193610095	0.559865298357302	0.589867786212662	0.932148455164351	0.351710815634102	2.79432566491209	0.0135702985549478	0.0633862309913526	-0.056250562906742	-0.313311081079653	0.761479910947335	0.997723295829699	0.032768588944302	0.162227090075926	0.874776666070162	0.999502855974481	-1.57194360652509	-0.612827799553699	0.557808862762479	0.897643181902622
1	21237354	21243620	6267	+	2947	ENSRNOG00000067915	NULL	NA	0.403981269520368	0.391381491841196	1.04767611828772	0.310055271467144	0.614155717329347	-0.717235293339251	-1.3295043937295	0.217914489854795	0.996134003216671	-0.0767827724332119	-0.0983385177389862	0.923882529770052	0.999487452509932	-11.6855859984209	-1.36835810296931	0.205914287369667	0.825249058013247	0.434320520658914	1.88767203779315	0.0784849410163807	0.196042217745805	0.412779259689573	0.823210224576726	0.432535552324355	0.997723295829699	-0.298712536914676	-0.50427554146944	0.626403288603029	0.999502855974481	9.4109280773871	1.30169014342542	0.23094484164049	0.781324362265018
1	96006000	96028826	22827	+	2977	ENSRNOG00000020942	308584	Plekha4	0.53568490797999	-0.0767411140216208	-0.326759207625812	0.748002925738765	0.901234528849076	0.468908893850131	0.97259071637297	0.35735290739341	0.996134003216671	-0.119748605998523	-0.205727708765144	0.841717015034298	0.999487452509932	2.50941454278594	0.352621183613575	0.732868173449683	0.961920298415493	0.0113955824678836	0.0675291070736745	0.94704850201316	0.968258864988122	0.148191716063606	0.414510399756269	0.688608153199778	0.997723295829699	-0.348805159234005	-0.889512854246509	0.397301511433356	0.999502855974481	-2.17218742431684	-0.407904994287873	0.694548539154354	0.930958185195027
1	110307020	110307096	77	-	77	ENSRNOG00000065481	NA	SNORD115	13.9016715058828	-0.143427229439621	-0.537051963470619	0.598477412821486	0.820206662298224	-0.461480624027106	-0.87293008083229	0.406447317400228	0.996134003216671	1.21363788785266	1.62111946042566	0.14045800041005	0.999487452509932	1.53434761023455	0.177180901458143	0.863472853761123	0.988647202372535	0.207192261013446	0.832524695758129	0.418114323677627	0.584688158688131	0.401038680836104	0.832757291013029	0.427413781224854	0.997723295829699	0.34108023545213	0.618100610169997	0.552107686763578	0.999502855974481	9.06236353722097	1.37796941806333	0.207269509407531	0.772964485499862
1	154571766	154620902	49137	+	4113	ENSRNOG00000017079	685076	Pgm2l1	71.5069759087709	0.388774848497281	3.16842859246054	0.00584377378965739	0.0913356150398463	-0.428457102553939	-2.68930520821974	0.025852849674005	0.996134003216671	0.280584703117046	1.1847188410525	0.267352942031435	0.999487452509932	-4.58397952876804	-1.74759349601219	0.116073740121428	0.782964278604254	0.385951265798137	3.76872200003434	0.00184542080101806	0.0197522682533054	-0.0876611321282019	-0.777668222137457	0.457541758186578	0.997723295829699	0.0526740043709071	0.411928636281537	0.69020643594211	0.999502855974481	1.01402604296753	0.71619757136909	0.49520156347778	0.87743567355934
1	69165572	69244593	79022	+	1535	ENSRNOG00000017795	246146	Hspbp1	25.6828278332057	0.0744150416076406	0.826408529114918	0.420489583825688	0.707934297315558	-0.13365646760685	-0.67634567405008	0.51662100278788	0.996134003216671	0.00398260247155565	0.0200880361276794	0.984424396349797	0.999487452509932	-2.10019334298468	-0.743909887231792	0.476782879071444	0.91435606848107	0.176753493223549	2.89051171246696	0.0111682530513096	0.0564767469676998	0.199471558533447	1.64097875139911	0.136648520639558	0.997723295829699	-0.16955343923192	-1.15819689256495	0.277133253730564	0.999502855974481	1.94588247264524	1.33051997807817	0.221735749640099	0.780047219136817
1	110178175	110178252	78	-	78	ENSRNOG00000061338	NA	SNORD115	52.3606070505831	0.372900934908438	1.89006932108206	0.0766419660392596	0.318382389006452	-0.644937298872129	-1.94508863164813	0.0851725125546584	0.996134003216671	1.13246006318947	3.04221641581146	0.0144492334387941	0.999487452509932	3.85160770953742	0.647298099799465	0.534350244919666	0.923411259490463	-0.298701520710196	-1.2469496916524	0.231452976191765	0.398894710342406	-0.345930300584111	-0.973741985449057	0.356671860810155	0.997723295829699	0.559498062705585	1.28548982969028	0.231293227544888	0.999502855974481	4.02924420880716	0.693010207454442	0.508843157459164	0.881880670987627
1	243001398	243001540	143	-	143	ENSRNOG00000052607	NA	Gm24336	23.4356327623224	0.17449069916665	0.621781137458493	0.542674150749439	0.788107953679292	0.587903212028237	0.809491402984024	0.440084382514498	0.996134003216671	0.207363384345691	0.256204122730101	0.803723395286232	0.999487452509932	15.519659936349	1.77071702253351	0.111974703145767	0.782964278604254	-0.084350689922457	-0.805813276670216	0.432885277299326	0.598770380644589	-0.137121692783376	-0.601020760179586	0.56326839283866	0.997723295829699	-0.0135292555338559	-0.0500181216025744	0.961220494559485	0.999502855974481	1.13507733154507	0.296629745966332	0.774662651204023	0.947877591430184
1	110197442	110197520	79	-	79	ENSRNOG00000063641	NA	SNORD115	35.200530069847	0.126694723631447	0.674256444034077	0.509586084199642	0.765111816571497	-0.404841846182253	-0.83741889267603	0.42504835235044	0.996134003216671	0.450151005248914	0.999676324324566	0.344346917670517	0.999487452509932	-2.18015325871882	-0.281591564551689	0.784921302894405	0.973527432339653	-0.0845007560495254	-0.307298581111317	0.762822819052126	0.854418267065322	0.537171717847848	1.04802078293862	0.323077004253865	0.997723295829699	-0.647947697566751	-1.09550162967381	0.302260932995652	0.999502855974481	9.09581960486178	1.22471759248903	0.257144433551228	0.787170661872399
1	154618281	154618592	312	+	237	ENSRNOG00000052319	NA	AABR07004881.1	135.195733158345	0.360220619878232	3.45306831208764	0.00319268505599473	0.070841144642178	-0.203952261697693	-0.996531953063793	0.346240432403193	0.996134003216671	0.347932141211977	1.46621575674521	0.177633379568646	0.999487452509932	-1.22291062089729	-0.388954338051933	0.706773818806505	0.956132609484963	0.486924763830424	4.53940834206006	0.00038718159881185	0.00920587119120239	-0.101624777344112	-0.911800642216152	0.386622142633912	0.997723295829699	0.041316585710027	0.309940296762949	0.763792461487438	0.999502855974481	0.833852521455868	0.473578173585406	0.649053707394205	0.920043279250494
1	189059746	189293435	233690	-	3880	ENSRNOG00000027542	NA	D7Ertd443e	3.13827366927483	-0.167889130346526	-1.19690555779841	0.248439545458609	0.553826274252493	-0.341319947863348	-1.51576387872027	0.165487346703263	0.996134003216671	0.234068824826193	0.832511547583942	0.427289223803893	0.999487452509932	-3.00860122194764	-0.855842949298699	0.415315709695386	0.901559812190421	-1.15379788714441	-4.72981803360316	0.000265348759059345	0.00770384268683242	-0.357205175658511	-1.08575137929378	0.306969536272176	0.997723295829699	0.0862603397777649	0.222953374592939	0.8286411139533	0.999502855974481	-8.12057923292264	-1.65756338588257	0.137824010985192	0.755075690698486
1	110247891	110247968	78	-	78	ENSRNOG00000067371	NA	SNORD115	7.63690557798214	0.0367532036179612	0.057085008889201	0.955170495810319	0.986414645218365	1.77562181050468	1.02445237105158	0.333612036750577	0.996134003216671	-0.149833928068937	-0.0950929157557159	0.92638617367283	0.999487452509932	11.6622888639505	0.538581067213308	0.60384792072641	0.93620614441742	-0.0211787890674374	-0.0399448804872352	0.968661582082893	0.981765102422868	-0.31401701298816	-0.421546248970978	0.683656031745204	0.997723295829699	0.55297564043811	0.746589689818163	0.474709153894619	0.999502855974481	-5.64311670160236	-0.390710361094828	0.706693070083629	0.935615754694051
1	110451056	110481030	29975	-	3189	ENSRNOG00000065457	NULL	NA	27.2913187250003	0.22717462983179	2.90163429629498	0.0102445658099833	0.117720911659698	0.119427625087564	0.621753546715173	0.550250917470924	0.996134003216671	0.372067490747165	2.06607402576829	0.0697308555226569	0.999487452509932	6.00829699918635	3.25955235261512	0.0104751725628591	0.770724979858146	-0.060090634578509	-0.502835397639839	0.622350292612427	0.757943632113742	-0.0604633847853479	-0.475171370911228	0.646453658745213	0.997723295829699	-0.101863763473687	-0.703715883972573	0.499734782394653	0.999502855974481	1.98476239761503	0.798972458257926	0.448460054342528	0.858788547297774
1	4276131	4276261	131	-	131	ENSRNOG00000061755	NA	Gm25635	4.60325505780217	0.265318370991683	0.840956149487458	0.412523774832241	0.702450797991957	0.465590934434422	0.748524222112452	0.47414469791993	0.996134003216671	0.328964603462279	0.399990954799073	0.69876565970321	0.999487452509932	5.75425796383327	0.633456174846159	0.542928741741472	0.924109188649291	-0.519709137617332	-1.76608920616854	0.0976299419630154	0.226744658092586	-0.21098839725829	-0.305332371748011	0.767344932235661	0.997723295829699	0.593121559769511	0.735508075794678	0.481099085261187	0.999502855974481	-1.03676305734842	-0.0919967680397897	0.929069918558936	0.985750856074007
1	243798008	243798114	107	+	107	ENSRNOG00000064493	NA	U6	5.31970350959987	-0.987878972716385	-2.26111277413983	0.0377418081904155	0.22611820981297	1.74834710006035	1.30650639166196	0.225284782607588	0.996134003216671	1.1233333404145	0.77187155590054	0.46055697411483	0.999487452509932	33.6524577738266	2.30118198673865	0.0482245527213486	0.770724979858146	0.00209613656241467	0.00580565087790813	0.995443961381239	0.997533599637602	0.839052600236732	1.00574563130739	0.341888610288864	0.997723295829699	1.24485771132428	1.33352191480542	0.215718887606798	0.999502855974481	14.8436748046167	1.3021077501727	0.230809139062281	0.781324362265018
1	26172170	26291109	118940	+	1884	ENSRNOG00000021478	689256	Tpd52l1	15.6671839549257	0.787789408701006	5.5053754386864	4.46517401525649e-05	0.0204973487669013	0.168203630547992	0.505355115976	0.626023394210717	0.996134003216671	-0.162656272186702	-0.696484612285099	0.504231136217292	0.999487452509932	0.17960133782515	0.0376428763696741	0.970832544441301	0.997867711202098	0.099734306848989	0.789683260673635	0.441964209863547	0.606995847015852	0.256648598482486	1.56441876765438	0.153580326101826	0.997723295829699	-0.154665524658601	-0.752701720698017	0.471208374695596	0.999502855974481	4.88507546305566	2.3376756459608	0.0490860239519801	0.742309454015531
1	69189822	69216272	26451	+	3307	ENSRNOG00000018090	361502	Ppp6r1	27.0499996194871	0.0524782396312895	1.01330559219799	0.325700961366044	0.627515182484301	-0.0446559845264299	-0.359458735915241	0.727931762237213	0.996134003216671	0.0108900663608305	0.0771890132316942	0.940211847848575	0.999487452509932	-0.533816233157777	-0.318513965543577	0.757701561016225	0.966144054857974	-0.107927443504664	-2.01344661704741	0.0622881146625463	0.167048125165622	-0.0899023160013277	-0.777135058505766	0.457840103311304	0.997723295829699	0.159110220527229	1.27588338948304	0.234518533927415	0.999502855974481	-0.75784729658797	-0.513444383470155	0.622172402028683	0.912402261342727
1	110212636	110212713	78	-	78	ENSRNOG00000068228	NA	SNORD115	32.1164897978596	0.110501467702304	0.52137678110283	0.609106771077432	0.826521232125537	-0.29285754015529	-0.813325171072366	0.437999126867598	0.996134003216671	0.61490566192388	1.39826238008779	0.196510377485778	0.999487452509932	1.95373983684138	0.345151687092926	0.738279697001518	0.962327614613249	-0.0743806343357458	-0.365807514286249	0.719593903526337	0.826451935315932	0.372858121839412	0.868756465562676	0.408478293830181	0.997723295829699	0.062453603376489	0.122237714617281	0.905446062234604	0.999502855974481	5.34811463575686	0.798686821056747	0.44861602611098	0.858788547297774
1	111092851	111096099	3249	-	2680	ENSRNOG00000070519	NULL	NA	37.8918874317102	0.123598367822974	1.38824662644336	0.183720101463292	0.485158124742957	-0.282397262553222	-1.59770917260324	0.146190198260452	0.996134003216671	0.366900856716976	1.97083391387079	0.0811973087938972	0.999487452509932	-0.770782449896313	-0.27333459421607	0.791052845183451	0.975489773217588	0.0445972677655695	0.695194049639065	0.497516408950737	0.657218861539288	0.0252926074668594	0.222020438500322	0.829459906745375	0.997723295829699	0.197667006010007	1.76783789035482	0.11151082443069	0.999502855974481	3.03100463164922	2.08085918983513	0.0727047410652064	0.742309454015531
1	55983403	56002687	19285	+	3110	ENSRNOG00000015230	361485	Ermard	9.54926480929477	0.0760731248449559	1.06219742546419	0.303610661215803	0.607803370188549	0.132806320663456	0.842898628349242	0.422140123496534	0.996134003216671	0.0027739870676505	0.0154556199671254	0.988015853260829	0.999487452509932	1.68354729857251	0.764145838252686	0.465248633732558	0.911901113330627	-0.200519634631119	-2.79470368968823	0.0135599396326877	0.0633555568744258	-0.182260788233662	-1.31642385897892	0.221901496362424	0.997723295829699	0.04536246066609	0.261795234787676	0.799480589381433	0.999502855974481	-3.44834609423623	-1.75121574626069	0.119837157413957	0.749474642167156
1	79068904	79108556	39653	-	4339	ENSRNOG00000017069	680407	Mark4	21.6743805912086	0.22108512868895	2.37863112663701	0.0299030465597979	0.199928011973231	-0.127652517002474	-0.635592321125056	0.54160634827621	0.996134003216671	-0.306011047035386	-1.38517813342124	0.200337974252656	0.999487452509932	-6.60223249997248	-3.632884782002	0.00590249386572115	0.770724979858146	-0.022189089894445	-0.206103291227529	0.839469385897536	0.904835462200892	-0.00830000433636467	-0.0349828506719639	0.97288873529677	0.999701073235981	-0.184020755201826	-0.711602953745859	0.495069842818176	0.999502855974481	-3.23466990197099	-1.03838700277988	0.330873465451749	0.813334391756337
1	208639115	208685805	46691	-	4259	ENSRNOG00000021013	81802	Stx3	9.65986153580969	-0.0262503586537769	-0.447613817509179	0.660315714209519	0.857423795885604	0.174721433653552	1.21200960118999	0.257799678568388	0.996134003216671	-0.25500579374116	-1.60499697355752	0.143972084731722	0.999487452509932	0.233799710106245	0.108736658916702	0.915908518360501	0.993238958410138	-0.073889896798644	-1.12811810313434	0.276914527870862	0.448496309777663	-0.131059373889295	-1.12615532398059	0.290424511281448	0.997723295829699	0.201995501533707	1.58737784434166	0.147519734511179	0.999502855974481	0.618280655583375	0.376968296808843	0.716464498655397	0.937714923521551
1	114713724	114717049	3326	-	697	ENSRNOG00000066830	NULL	NA	20.39457450377	-0.0580415669728266	-0.455248217472993	0.654928139998579	0.854000198630794	-0.146215532675328	-0.777413478929249	0.457795033163788	0.996134003216671	-0.00886663614746556	-0.0386329747010716	0.970051316946705	0.999487452509932	-2.49819702233245	-0.939328496167943	0.373218533583109	0.888488600333271	-0.17604710541819	-2.07461525555116	0.0555655795347824	0.155093501982483	-0.0254530389059111	-0.169091531191778	0.869619329163448	0.997723295829699	-0.0656956156142817	-0.370483019102962	0.719749148991321	0.999502855974481	1.18928343010191	0.469882895141477	0.651574424294525	0.920245602799063
1	110223936	110224013	78	-	78	ENSRNOG00000059948	NA	SNORD115	29.907403664837	0.196186812877284	1.14113987513498	0.270278925766685	0.575190458758092	0.392354142756735	1.02688175488175	0.332530017178426	0.996134003216671	0.347599203807346	0.730561343691498	0.484175344476944	0.999487452509932	7.95317296654174	1.55970329310187	0.154859279796058	0.798700897562488	-0.319583345238625	-1.25180808790522	0.229725933389658	0.397500092696189	-0.46528120105225	-0.737878335232361	0.480159933036718	0.997723295829699	0.219336897073618	0.294530852659898	0.775155429744744	0.999502855974481	-0.454190604586818	-0.0476154813870055	0.963245313893115	0.992720807164558
1	82883547	82933817	50271	+	2455	ENSRNOG00000018677	25233	Akt2	16.6404358718633	0.123542557347517	2.21605939484501	0.0412251035667512	0.23755681986904	0.0435933310338092	0.302096523146534	0.769766473070504	0.996383915863819	0.0470429716979294	0.283764027437558	0.78320056071312	0.999487452509932	1.23036256927304	0.627071255550649	0.54691299500841	0.925796797550207	0.108187101982006	1.20511537877772	0.246746558747504	0.415756504997307	0.00205912534406709	0.0160286087958799	0.987575798439092	0.999855369595784	-0.0267299909785603	-0.185748985427914	0.856836226310503	0.999502855974481	-2.95814035048641	-1.45916517216919	0.184426100073783	0.766587611034403
1	114719526	114753074	33549	-	615	ENSRNOG00000063145	NULL	NA	27.3497684195536	-0.184781270133091	-1.83738026632947	0.0844293501908255	0.334300373680775	-0.172307274103356	-0.80532306531853	0.442359245694289	0.996134003216671	0.108544048672816	0.393844415971533	0.703134678850461	0.999487452509932	0.258442732087523	0.0823777586194151	0.936233550206025	0.993848095545542	-0.14152939811024	-1.39230840088369	0.184039060670697	0.344143774559149	-0.0090410365267284	-0.0544454641787845	0.957819106270625	0.99891904878067	0.0264805208076181	0.136180473943081	0.894731127776996	0.999502855974481	3.42691529232332	1.22333016178619	0.257638728060316	0.787672071076259
1	110208959	110209036	78	-	78	ENSRNOG00000069038	NA	SNORD115	21.4975858315975	0.716641835118394	2.79318180062998	0.0128412385649735	0.128930849818369	-0.580488783025014	-1.54797840572742	0.157644870912279	0.996134003216671	0.581989239929454	1.07321679875585	0.311919466859283	0.999487452509932	-5.14728570883802	-0.806370828672489	0.441777837152528	0.908388211226272	-0.66631645627911	-3.0349378504273	0.00832234144432392	0.0472958098135252	0.811798229947353	1.48918985281984	0.172026115906761	0.997723295829699	-0.61092935243287	-0.928156524447556	0.377987003723439	0.999502855974481	8.79882968210559	1.29382648339944	0.233512934653643	0.782168394102249
1	94808276	94855824	47549	+	7705	ENSRNOG00000019207	78957	Shank1	85.8192685658808	0.338784991270934	3.10070786792485	0.00674291308937526	0.0973730267046516	-0.119301046697495	-0.50977862491727	0.62304793913527	0.996134003216671	-0.226304372811287	-0.903063379299031	0.390710239764415	0.999487452509932	-6.54384435567721	-2.68558673700682	0.0259979345799865	0.770724979858146	-0.103397606946492	-0.474792375272355	0.64174390284924	0.772555737035146	-0.22203272867197	-0.560101489616354	0.589643271677449	0.997723295829699	-0.325330252888615	-0.741266151421942	0.477771973128608	0.999502855974481	-8.59721237574562	-1.9812972120912	0.0846237887929707	0.742309454015531
1	93130598	93163404	32807	+	2757	ENSRNOG00000070234	690343	Zfp141	7.75885235318328	0.0199466380923552	0.186278038491067	0.854522283429675	0.948444934888527	0.0820522719791504	0.318661187793054	0.757596824918089	0.996383915863819	0.246589190058314	1.12832047129354	0.289213366651493	0.999487452509932	3.84382867193509	1.1219912910981	0.292244238604194	0.857687816370784	-0.0622139427726092	-0.626442740650097	0.54040052373016	0.692568225088864	-0.0351554344334004	-0.153675383759935	0.881397114654111	0.997723295829699	0.527469410848039	2.7402405463569	0.023222295414387	0.999502855974481	3.97991661190488	1.3525840976462	0.214903437104364	0.777108774228468
1	255350113	255427693	77581	-	5486	ENSRNOG00000016714	307982	Nrap	0.153728291907576	-0.146070688152525	-0.426597475628455	0.675245998752419	0.865052150525642	-0.50933424713394	-0.919335898383022	0.383016782654973	0.996134003216671	0.611061137200522	0.734136231459895	0.482101211008131	0.999487452509932	-3.92298243216485	-0.434928625237633	0.674334210176073	0.95126010796571	-0.399480716430308	-1.08462736878954	0.29513798357613	0.4678973689631	-1.40321063375954	-2.34116601615833	0.0450799103880903	0.997723295829699	-0.187416652755133	-0.20719406626729	0.840555086956895	0.999502855974481	-18.4411498012896	-2.01147601968673	0.0808225073254696	0.742309454015531
1	29281230	29284415	3186	+	549	ENSRNOG00000070270	NULL	NA	1.78040057510803	0.505407337938723	1.6528677781504	0.117461199220785	0.392116227089085	0.233639490740511	0.396162301765053	0.701647800702043	0.996134003216671	-0.219083007215534	-0.352726662922377	0.732652691602016	0.999487452509932	-2.47809152916391	-0.2915167995016	0.77757180550701	0.970078281600875	-0.314552616298344	-1.11383534647086	0.282803996005892	0.455386388325601	0.626704373955488	0.955023171834744	0.365536448506942	0.997723295829699	-0.942653342856812	-1.27047991903253	0.236349125939228	0.999502855974481	6.4463523519684	0.670147220099476	0.522524258556831	0.886248165027161
1	110301514	110301588	75	-	75	ENSRNOG00000068102	NA	SNORD115	26.0869734569558	0.144765522469472	0.634507033270644	0.534543366795412	0.78281903318916	-0.312981417480105	-0.741336675458726	0.478270817534825	0.996134003216671	0.410776128713687	0.830072995849174	0.428594559723424	0.999487452509932	-0.588810378349185	-0.0886596042315216	0.931384635940372	0.993773530904536	0.200945302178917	0.911527703022101	0.37637146404511	0.548294734233737	-0.731516302747313	-1.84636963739462	0.0993137576563698	0.997723295829699	0.174072756826397	0.32272930431506	0.754406961546878	0.999502855974481	-9.78259565781362	-1.50329601600009	0.172973724048731	0.763470510594154
1	110070480	110157250	86771	+	7497	ENSRNOG00000015734	361585	Ube3a	30.8148495185731	-0.0091052937922191	-0.142209475787661	0.888655202111233	0.96287701754345	-0.15321505503312	-1.12708496459621	0.290213122818611	0.996134003216671	0.279018060033412	1.8318678133287	0.101195707890796	0.999487452509932	0.457822450070079	0.235856098665022	0.819070518714242	0.979741568347476	0.110558938064968	2.2386302116237	0.0406956367610872	0.126736756571155	-0.0344676887297049	-0.357588209606671	0.729235751470728	0.997723295829699	0.115302284053213	1.14403127267538	0.282660019570089	0.999502855974481	1.71194444350142	1.13530858429139	0.290648080520277	0.795880604829379
1	121835476	121838547	3072	+	3072	ENSRNOG00000068800	NULL	NA	10.3175306569745	0.402727266616378	3.58860741513833	0.00239183511207575	0.0632646395982669	0.0325217162162982	0.156967013468017	0.878899023030834	0.996532736116701	-0.194880877578297	-0.937285541789121	0.373795251489649	0.999487452509932	-2.66887770303521	-0.939506878013636	0.373132030710672	0.888488600333271	0.257668795038696	2.71856086286844	0.0158090934718105	0.0691701356403134	-0.0866578944802787	-0.689708656805752	0.508487322737409	0.997723295829699	-0.16543429327947	-1.21322788974741	0.256482000994925	0.999502855974481	-2.27344816741268	-1.33278650955925	0.221025353216057	0.779933597913137
1	35036944	35039949	3006	-	2038	ENSRNOG00000062681	NULL	NA	2.52260340414463	-0.0784316209910184	-0.490975822739744	0.629979574890553	0.83896737911935	-0.454792241166917	-1.69496655697495	0.125940591453435	0.996134003216671	0.577946647757004	1.52065402975385	0.163676185320746	0.999487452509932	-0.673403045993567	-0.1437997501798	0.888974903567384	0.991479399450086	-0.0139464913836422	-0.125862955267472	0.901504584239445	0.942987453419687	-0.333414004855355	-1.23872419770386	0.248063670182736	0.997723295829699	0.348266556383882	1.06582965062663	0.314760447990358	0.999502855974481	-0.663531882640886	-0.169775237162805	0.869601538671214	0.969744524454674
1	110240543	110240620	78	-	78	ENSRNOG00000066273	NA	SNORD115	40.0512474995656	0.270243062141481	1.10556487719526	0.284945497692851	0.590854611300919	-0.62960028183784	-1.54135851085954	0.159228837745571	0.996134003216671	1.21658519990952	2.2385976554512	0.0528220604176008	0.999487452509932	3.86632843189817	0.539742449932096	0.603080558660125	0.935847494575403	-0.0368259223820514	-0.177253933858601	0.861669877988808	0.91951078248943	-0.313428188985209	-1.15698169681671	0.278283849658976	0.997723295829699	-0.0224765981340039	-0.0611095516863747	0.95263203378645	0.999502855974481	2.46983800356129	0.448543089400732	0.66622464360568	0.923499086437532
1	91171756	91194601	22846	+	3824	ENSRNOG00000069276	NULL	NA	11.4177692098613	-0.0545182089170423	-0.725498709942853	0.47842030191415	0.743438095645612	-0.184662102102524	-0.971807827195062	0.357720730415433	0.996134003216671	0.177864798951879	1.13890990246998	0.28500346376953	0.999487452509932	-0.362751766203493	-0.127397104202998	0.901557961531082	0.992479520111707	0.0108652863731676	0.17604926550341	0.862599674745248	0.919903451162637	-0.222224972928907	-1.48431900520229	0.173285445271492	0.997723295829699	0.11538822709788	0.612546845755479	0.555612357926322	0.999502855974481	-0.118455396725307	-0.0544691903901457	0.957960435061782	0.991220536562433
1	35318705	35326361	7657	-	1434	ENSRNOG00000062961	NULL	NA	1.34915060010082	0.105862261760478	0.382923276099149	0.706717750283269	0.881557183396395	-0.272571909115948	-0.592542857121665	0.568758726682654	0.996134003216671	0.603552092944903	1.15535497181257	0.278562622656776	0.999487452509932	6.04982196216936	0.91863952991328	0.383350859981013	0.890205165887806	-0.331896270786131	-1.11658521880316	0.281662873278471	0.453773989189956	0.970071633803503	1.51573121809481	0.165305082927935	0.997723295829699	1.20231038232222	1.665344094315	0.13083023504944	0.999502855974481	16.0545890632851	1.64569596526132	0.14027482168396	0.755075690698486
1	124037807	124043811	6005	+	1695	ENSRNOG00000064145	NULL	NA	0.882613945639586	-0.409479381283225	-1.31827497462012	0.205613199005083	0.51090036835341	0.0825924262672794	0.151407525076478	0.883151124497403	0.997006012709636	-0.636984349713186	-0.945292451790024	0.369915758350396	0.999487452509932	-9.98240450131341	-1.31721750053617	0.221812546578529	0.837414233683671	-0.696519650527637	-2.14362126513336	0.0487847474866583	0.142225712965815	-0.109330123914899	-0.202315725977495	0.844356175350443	0.997723295829699	-0.0611429822786961	-0.0933656674512039	0.927696070873467	0.999502855974481	3.20879744460184	0.396732405213735	0.702429220065855	0.93415204084067
1	110190139	110190216	78	-	78	ENSRNOG00000062771	NA	SNORD115	21.0976322820854	-0.293879982855513	-0.842625740423779	0.411615855973344	0.701633817945968	-1.50503971994428	-2.12962978709311	0.0635057578276526	0.996134003216671	2.66585733023937	3.22962331389008	0.010735941229125	0.999487452509932	9.85576677932272	0.7139967549893	0.494168743251147	0.916703018349775	-0.396770895082347	-1.39309227360442	0.18380652251644	0.343939901243664	0.721702300680955	1.21834445274671	0.255334207907745	0.997723295829699	-0.564093385719272	-0.781455680000965	0.454965153678709	0.999502855974481	12.9377976084393	1.3939722415801	0.202579748186521	0.772139183586557
1	69973292	70001718	28427	-	2094	ENSRNOG00000027808	691533	Lilra5	0.271675486994597	-0.722915560901242	-1.91222472109648	0.0735631140746455	0.310769281911296	1.36113114177868	1.03803806064918	0.327595522182444	0.996134003216671	0.531465298116571	0.390585460947888	0.705455889074454	0.999487452509932	21.7401702258532	1.38545567716832	0.200821343619532	0.822577665169593	-0.0910875601138534	-0.231604786588894	0.819961082931642	0.892618567476015	-0.738103699648032	-1.03741581114367	0.327719781096577	0.997723295829699	-0.328629630070451	-0.374207407298728	0.717073197618126	0.999502855974481	-5.44225585763196	-0.455194155015293	0.661641635191621	0.923076846164788
1	79214919	79224994	10076	-	2071	ENSRNOG00000049772	499391	Gemin7	1.67495542122216	0.253036265503661	1.07086657761269	0.299809959595929	0.604291194752634	-0.178937848874919	-0.495889270435672	0.632414758906177	0.996134003216671	-0.136895723352958	-0.297503971562947	0.773033898491588	0.999487452509932	-5.16050799994584	-0.994685533845272	0.347077097351269	0.879572387792261	0.488965537642309	3.73580772875504	0.00197428832026693	0.0205907673252308	-0.0408189526750339	-0.183066908594802	0.858971660549301	0.997723295829699	0.1473801760915	0.57578908583291	0.579126773258716	0.999502855974481	1.64302985305289	0.447579080196072	0.66689016350918	0.923499086437532
1	227572105	227576942	4838	-	4838	ENSRNOG00000053859	309326	Ranbp6	17.3819979314086	0.13460461942102	2.21592565253523	0.041235873514149	0.23755681986904	-0.129653492900222	-0.837687516621021	0.424905465170899	0.996134003216671	-0.00768334009746214	-0.0456211123975127	0.964637906014089	0.999487452509932	-2.24595807609396	-1.05770064776879	0.319024072640881	0.868061126449358	0.189023756430823	2.44592647822208	0.0271966699843203	0.0974412254311591	0.126833446647469	0.967108364472163	0.359794878301948	0.997723295829699	0.18449844296167	1.29245247634212	0.228978784918571	0.999502855974481	3.70003450317947	2.36166566536438	0.0473175529854614	0.742309454015531
1	124050896	124068487	17592	+	9699	ENSRNOG00000066647	NULL	NA	2.29926416371848	-0.522763012518111	-3.37185810951537	0.00379506703167355	0.0763521665643886	-0.323693509345809	-1.45561639718155	0.181060553607732	0.996134003216671	0.0252878629537967	0.076489244963468	0.940752684157421	0.999487452509932	-6.02424678143684	-1.99091629711932	0.0791947756489702	0.782352932853468	-0.368629345244701	-1.63816356298856	0.122097418978014	0.262944174879527	0.104425717409774	0.279195879732394	0.786666118947505	0.997723295829699	-0.22387869428765	-0.520757376318622	0.615334270171167	0.999502855974481	3.20533307820145	0.731928555618088	0.486082047205449	0.873954235845616
1	38624474	38691338	66865	-	8394	ENSRNOG00000066887	NULL	NA	2.2525243456466	0.244261720350384	1.26209272980406	0.224652722436504	0.530452209844842	-0.870580057296789	-3.11106431643664	0.0132237469312482	0.996134003216671	0.946982221853218	2.43239330097916	0.0386025327791675	0.999487452509932	-1.87900245584216	-0.308547441919391	0.765015931570137	0.968911930311845	-0.377175140896256	-1.61373523478326	0.127328890935258	0.270525319143729	0.148933990773981	0.304300587397278	0.768104541283319	0.997723295829699	1.16448202013475	3.58003124234572	0.00611111440324254	0.999502855974481	4.21547851913037	0.925851340802493	0.382873453976065	0.834035158935084
1	226567649	226568076	428	+	428	ENSRNOG00000053929	NA	RNaseP_nuc	7.4375753811971	0.497043871344578	1.19195789257621	0.250321019547999	0.556017494630147	-0.516104788542608	-0.79851061484434	0.446094219421261	0.996134003216671	0.495498435658212	0.649153267213089	0.532929958813992	0.999487452509932	-5.08885346657578	-0.482745310547144	0.64133870559394	0.944624898140122	-0.520297415311511	-0.954401972664615	0.354943174364423	0.527052129157553	0.327794466405946	0.523278483350679	0.613941870620815	0.997723295829699	0.700328114488191	1.09423555120805	0.302786241489493	0.999502855974481	11.8040049541382	1.70900606361372	0.127653458325698	0.752196330201196
1	47170725	47179792	9068	-	3184	ENSRNOG00000018915	308097	Tagap	0.509662833847564	-0.104273696022395	-0.270413544563891	0.79023171410242	0.920083029911027	-0.0825637900724591	-0.0796687503578951	0.938326240500012	0.998401639567924	0.498760380851008	0.460040515554166	0.65672072999349	0.999487452509932	3.34565346955189	0.230156202439869	0.823356757723671	0.981458180947152	0.0856995470741121	0.318315823152244	0.754615044138807	0.848802218760683	0.375149386280158	0.891305049888129	0.396922257541606	0.997723295829699	0.730146970684852	1.63361668771452	0.137403686526275	0.999502855974481	14.2862766643193	2.66582995424265	0.0297707256498564	0.742309454015531
1	95347068	95353613	6546	-	1722	ENSRNOG00000020358	292888	Ptov1	54.546772271163	0.025581879499298	0.292072033133201	0.773911418393321	0.913042789049259	-0.11568922199935	-0.852519683873478	0.417067430187885	0.996134003216671	0.179319641911059	1.18582230191155	0.26693890940521	0.999487452509932	1.03263035992797	0.540524641915264	0.602564032396898	0.935707481298358	0.167182761334018	3.5701631390101	0.00277427780840312	0.0246425484438061	0.0652548792269617	0.715932785604817	0.492938266305444	0.997723295829699	-0.0660128099638721	-0.635496107569575	0.541213547467523	0.999502855974481	0.334174427070552	0.261651453858166	0.800514170494823	0.954347749080331
1	110303346	110303423	78	-	78	ENSRNOG00000063955	NA	SNORD115	29.6548807212618	0.0041198144539922	0.0164225366364417	0.987096377885995	0.996413217833522	-0.314283754548472	-0.763250704624141	0.465763270953757	0.996134003216671	1.03258172253274	1.73622704257647	0.117551587297869	0.999487452509932	2.52531068298583	0.383921054064802	0.71036543787456	0.95835585268131	-0.154390125926819	-0.755601330716158	0.461538646971482	0.624353308525587	-0.505307678906159	-1.18769868612274	0.266595228841035	0.997723295829699	0.478983254903729	0.92442011566699	0.379824348438786	0.999502855974481	-2.38794945528496	-0.327127191903495	0.75236502963393	0.944538238803522
1	38662883	38683131	20249	-	20171	ENSRNOG00000066355	NULL	NA	1.58937897875128	0.275251554167773	1.37500592729583	0.187711996046283	0.490352099740667	-0.70552100145804	-3.04660708853614	0.0146374445362395	0.996134003216671	0.87684381734667	2.90476507781851	0.0180008558398687	0.999487452509932	-1.30871875136142	-0.268165336537006	0.794899315279383	0.975767964123719	-0.689856739557238	-2.18449994623285	0.0451369543860602	0.135055199477488	0.13452370349299	0.19534225317284	0.849644094177535	0.997723295829699	1.70232297386518	3.953692652492	0.00346035120661275	0.999502855974481	2.37457977134876	0.312522250240665	0.763013580833878	0.946419313269089
1	69218608	69220124	1517	+	669	ENSRNOG00000064667	690610	Tmem86b	2.57979572571398	-0.268881461281652	-1.24636874683546	0.230221484012024	0.536949787882275	0.215052154812349	0.515513308890538	0.619201343604466	0.996134003216671	0.0375462736745755	0.069981730409005	0.945783711748005	0.999487452509932	1.49422124005924	0.243150166307313	0.813594821372859	0.979209558321369	-0.300229880255371	-0.758564440426707	0.459815886227728	0.622872134553558	-0.703897955502435	-0.938965468617624	0.373269407543359	0.997723295829699	-0.171739776601084	-0.181232636147859	0.860274499387645	0.999502855974481	-4.08912829293926	-0.324341490533427	0.754391799568254	0.944938750993449
1	155233168	155290498	57331	-	8352	ENSRNOG00000053502	308862	Arhgef17	22.2314063874552	0.11651264668522	1.3325628063667	0.20098129821967	0.505037679448677	-0.183841501607754	-0.946662234188226	0.369684764542213	0.996134003216671	0.0135953912219799	0.0677539082903189	0.947506662737548	0.999487452509932	-3.65157158831286	-1.41072098457215	0.193494361791836	0.818887961073175	-0.00642504624931029	-0.100688273244207	0.921125581723545	0.953816472760663	-0.0126547072719298	-0.122690438674693	0.905160257514221	0.998587539782983	-0.0841717744208332	-0.752223243213988	0.471481825689406	0.999502855974481	-0.929311225247381	-0.677214571008619	0.518270939914107	0.885386953286502
1	26294030	26313935	19906	-	968	ENSRNOG00000021442	361462	Hddc2	8.68902071679378	0.0701300350411201	0.454284875264399	0.655606893142089	0.854236915746551	-0.293270088324001	-0.798786890748387	0.445942337012352	0.996134003216671	0.42262693838972	1.10462291231494	0.298813127709332	0.999487452509932	4.36664262484556	0.819928274241193	0.434414349235438	0.905842748548356	0.0030759917458117	0.0374573180393746	0.970612172777295	0.983145691589151	-0.0230253444061514	-0.134461086862657	0.896119822726831	0.997723295829699	-0.207544700726917	-1.14167288681119	0.283588635363226	0.999502855974481	-3.29044169866143	-1.34499964466486	0.217231160004495	0.778202543679255
1	127300641	127316413	15773	-	2693	ENSRNOG00000066023	NULL	NA	12.6308194315363	-0.0402799410945095	-0.571941129447466	0.575155132883096	0.807535750523619	0.0885719128103612	0.564877272792836	0.586607456331374	0.996134003216671	0.060038822198627	0.341830075888363	0.740556605631286	0.999487452509932	2.70096089019351	1.33781500197349	0.21528803268835	0.832131670914822	-0.183919462491027	-2.08515368036458	0.0544768558096815	0.153154855606286	-0.182012183851619	-1.01777141765827	0.336454672351277	0.997723295829699	0.414643326863006	2.50764781876784	0.0338941618817967	0.999502855974481	1.50324668639816	0.547623269558018	0.599598419545662	0.90587669714883
1	134024267	134036601	12335	+	6253	ENSRNOG00000014278	293044	Zfp710	4.54120005616007	0.184019976897885	1.86049942662206	0.0809298763477357	0.327926965645814	0.181150568661372	0.777630997622976	0.457673361542617	0.996134003216671	-0.081520878261141	-0.343081751358481	0.739647028462026	0.999487452509932	0.911523183711509	0.269270178405981	0.794076697100908	0.975684791825009	-0.0784214638327805	-0.964691782262472	0.349928956764161	0.522578924706435	0.191459032726827	1.2539556521413	0.242742119673869	0.997723295829699	-0.371492869657089	-2.65779341095009	0.0265487317353099	0.999502855974481	0.029479689886728	0.0162432510257506	0.987456998829311	0.998329773016205
1	55181024	55191096	10073	-	4657	ENSRNOG00000022921	308212	Dact2	3.18734966015401	-0.244683259527748	-1.88714720744305	0.077056503194891	0.318678231529762	0.313264369609659	1.00602236311377	0.341908028405896	0.996134003216671	-0.0162065145971949	-0.0473608719228084	0.963290476302394	0.999487452509932	6.21674047018696	1.53290996085668	0.161256345803023	0.801915350943773	0.00230501197043827	0.0156567515016029	0.987713680060619	0.9930031991367	0.190862813345405	0.987417561496476	0.350297361458227	0.997723295829699	0.0353304279300156	0.151578887897036	0.882923855817342	0.999502855974481	3.38221935980644	1.14904778804759	0.285278704913117	0.79557717652857
1	93016530	93017532	1003	-	1001	ENSRNOG00000037360	NA	AABR07003173.1	0.82684164758565	-0.392755923596711	-1.07542745042734	0.297824382285168	0.602940930667754	0.196794480611232	0.278570642839046	0.787165504745762	0.996383915863819	0.149234657848332	0.178074212181017	0.8627248945478	0.999487452509932	-2.63915976440657	-0.251163359972032	0.807591683526003	0.977617441784327	-0.628268665906348	-2.57585281434232	0.0210325587843235	0.0828411108365104	-0.0670859529151046	-0.128335418253676	0.900822736163857	0.997953033580747	-0.311834636000772	-0.506606195145385	0.624831926800188	0.999502855974481	-1.04375220486137	-0.120670394877084	0.907068979598568	0.981323213540283
1	186836797	186947220	110424	-	3498	ENSRNOG00000015902	293566	Cpxm2	0.393416187156881	-0.94336764777753	-2.06961377258183	0.054701688837752	0.26944452155105	0.818448838497854	0.726391363713637	0.486924381569195	0.996134003216671	0.401605112467581	0.332701585789054	0.747203028513047	0.999487452509932	24.1298285705882	2.00560392742124	0.0773695851710838	0.782352932853468	-0.17181233764601	-0.745614479381616	0.467374221376916	0.62969828971579	0.0758776899975159	0.213689257554277	0.835749616689375	0.997723295829699	0.48571145205907	1.29888788991286	0.226856867609171	0.999502855974481	2.23471969657605	0.426068982531403	0.681821425481813	0.927441642280196
1	186188987	186230379	41393	+	4127	ENSRNOG00000020624	25618	Acadsb	25.4077893754693	0.0387530106288757	0.550502085223431	0.589430862229133	0.815064261881807	0.171133680207775	1.16025989621748	0.277181690738885	0.996134003216671	0.114202835889317	0.67771382237188	0.515496618202027	0.999487452509932	4.12971445652711	2.47816827726308	0.0362788028046522	0.770724979858146	0.0129632780376862	0.201148662099639	0.843272695557246	0.907354469176356	-0.0740540726236232	-0.519790961998548	0.616270083834672	0.997723295829699	0.168218779753309	1.09619611438973	0.301973087496709	0.999502855974481	2.42971029382697	1.05636751079085	0.323096410763272	0.810613890826295
1	110287232	110287309	78	-	78	ENSRNOG00000065994	NA	SNORD115	15.9548835641149	0.194127350064946	0.758974145721852	0.458689389360143	0.731276938685999	-0.175852958262716	-0.31988027437151	0.756703945449675	0.996383915863819	-0.0204518244017774	-0.0261082747850344	0.979757546537118	0.999487452509932	-6.06111205486003	-0.733593752328528	0.482733682620251	0.915765026117678	0.0853046136562254	0.353495210807254	0.728614842338836	0.832310605785617	-0.0265098439524362	-0.0631829722372131	0.951059187098369	0.998645568618028	-0.42220317523061	-0.857730432043725	0.413704048246455	0.999502855974481	1.83524818193603	0.275187432375714	0.790476713334795	0.950934990770228
1	97620642	97679882	59241	-	3324	ENSRNOG00000013981	29644	Ptpn5	37.9361961520993	0.523881406982741	3.13705542776732	0.00624463340145267	0.0940754885962542	-0.117242478310177	-0.490525450322575	0.636050942168451	0.996134003216671	0.127512351977915	0.7115745414903	0.495286659776277	0.999487452509932	-1.36174609065644	-0.396639673776231	0.701304657836479	0.955630939071388	-0.222009254658707	-0.942215657371907	0.360945923730395	0.532651871903148	-0.0575768186977696	-0.296900695685211	0.773560078721981	0.997723295829699	0.270860793358488	1.33355680078224	0.215707905825486	0.999502855974481	3.22503657373715	0.897410873635794	0.396932000302944	0.83824581055187
1	127609383	127628539	19157	+	10491	ENSRNOG00000065346	NULL	NA	1.39938764878994	-0.299561048046963	-2.08259612727738	0.0533613850822113	0.265452045636385	-0.819972493804485	-4.42251976747468	0.00186678527533938	0.996134003216671	0.549845829001601	1.47529849959594	0.175234293495582	0.999487452509932	-7.46753753065528	-1.73932353300632	0.117573213645856	0.783429492739817	-0.456638164995857	-2.49464794951356	0.0247066010228529	0.0917532540319685	-0.426793024262007	-1.07012830515727	0.313561631859733	0.997723295829699	-0.0327278847918477	-0.0680966687022388	0.947224928376263	0.999502855974481	-10.9295352616298	-2.39488068445171	0.0449746613836606	0.742309454015531
1	84002267	84024453	22187	+	2781	ENSRNOG00000019942	292757	Fbxo17	0.271259660256595	-0.124803261189559	-0.367220198930707	0.718172675122854	0.886714822245604	-0.283969200679844	-0.290215754233392	0.77853671164045	0.996383915863819	-0.990482202877024	-0.998795535374092	0.344750208350734	0.999487452509932	-16.9707867269863	-1.31234795626029	0.223379278056869	0.838002717297031	-0.0616261901416566	-0.169489927018341	0.867666002244364	0.92294455827607	0.415887158917005	0.647607496969624	0.53407630948904	0.997723295829699	-0.0441611031602988	-0.0584378610964329	0.954700264331616	0.999502855974481	5.5366461209717	0.623395856846654	0.5511991768472	0.895638795806751
1	201435884	201437443	1560	+	1560	ENSRNOG00000021912	688884	Gpr152	0.368586045835018	-0.393794401010031	-0.991977669554821	0.335687743776734	0.635909187637678	0.694442947648307	0.592566580331657	0.568743553765858	0.996134003216671	-2.25327705034214	-3.05297694119968	0.014203655200938	0.999487452509932	-18.7512322367021	-1.32074986662093	0.220681865750257	0.836443771275152	-0.869727767287685	-2.05978750308343	0.0571312402290936	0.158195021834222	1.31351697182463	1.33297606018435	0.21663907122506	0.997723295829699	-0.79660568962489	-0.748623212167414	0.473542552895984	0.999502855974481	-6.20258513139273	-0.370235780385394	0.721272395326905	0.93884537091944
1	110236867	110236944	78	-	78	ENSRNOG00000065632	NA	SNORD115	50.1352521886864	0.0166503939803362	0.104831662378109	0.917786863510859	0.973992895008236	-0.274456867478105	-0.64141006162508	0.537996265815321	0.996134003216671	0.176617881620934	0.417821914834628	0.686158174656151	0.999487452509932	-1.92062573259938	-0.298802482271039	0.772191756833511	0.970012067323195	0.163325070344948	0.973178577234093	0.345830778904741	0.518414117654986	0.22581841061143	0.711034927887242	0.495819347465142	0.997723295829699	0.216537995842707	0.574513005012931	0.579952911133535	0.999502855974481	3.66695415400434	0.731544951117171	0.48630312010155	0.873954235845616
1	134304915	134305988	1074	-	1074	ENSRNOG00000064515	NULL	NA	25.0223374785042	0.202210523530343	2.50426220219523	0.0232287895074306	0.176087369248891	-0.0303535279734037	-0.164545715096927	0.87310923102578	0.996532736116701	-0.156605112101028	-0.708315280410968	0.49721007838079	0.999487452509932	-0.435032271023135	-0.170115862045871	0.868857369921736	0.990177209512106	0.135517864579612	1.65455760452086	0.118691184953231	0.258597803922323	-0.0113064151372915	-0.0679908881469755	0.947341200702239	0.998645568618028	-0.0853894716606427	-0.457555794845022	0.65831571485351	0.999502855974481	0.922694783938809	0.37075365921966	0.720902086248845	0.938741466253003
1	29766071	29816401	50331	-	4229	ENSRNOG00000017930	361467	Lpcat1	9.09638858890848	-0.208055810766031	-3.53851004172229	0.00266136093549314	0.0657016412609042	0.0601179194958345	0.397377808697532	0.700784300332015	0.996134003216671	-0.0889481266706898	-0.52202598456341	0.614626835103131	0.999487452509932	-0.345405309659949	-0.162013721127866	0.875041149910725	0.990759830290819	0.093624565202685	1.63651961484274	0.122443586213387	0.263394803457354	0.0659057804184722	0.57233487328629	0.581687818420941	0.997723295829699	-0.163209014104842	-1.34016694304983	0.213635623858783	0.999502855974481	0.648524760771454	0.401382288078822	0.699144622077932	0.932862829075075
1	178691996	178692130	135	+	135	ENSRNOG00000060965	NA	AC117118.1	4.14788776326428	-0.364750198150894	-0.704584961142335	0.491000924752815	0.752489768003121	-0.535345026221137	-0.638780772240527	0.539626048472307	0.996134003216671	0.556546901849304	0.570450480555571	0.582742648063648	0.999487452509932	2.10721154653354	0.171301075037042	0.867953566427567	0.990046535154311	-0.650100025501148	-1.72341993192553	0.105266180659526	0.23816656064878	-2.04470603069389	-2.83484620135927	0.0203751014860677	0.997723295829699	1.77163938231796	1.64734703675714	0.134522998617388	0.999502855974481	-23.8155345001784	-2.10578638258696	0.0699883003240989	0.742309454015531
1	43832779	43855889	23111	+	1470	ENSRNOG00000068809	NULL	NA	7.06825263653322	-0.0573960382636764	-0.475867709240771	0.640475613272428	0.846135736800772	-0.0431784405445502	-0.184505296878237	0.857900342857697	0.996532736116701	0.0102013585213905	0.0390536203085016	0.969725411805729	0.999487452509932	-0.249474864503681	-0.0751790066863828	0.941793648344769	0.994972385491268	-0.076218521336786	-0.889849907464484	0.387534587278961	0.557558588156108	0.00884618975434659	0.0441317322695072	0.965803070159513	0.99923969725498	-0.134083606090766	-0.593646669167919	0.567634400347393	0.999502855974481	0.772392246008666	0.246079134012732	0.812110929552221	0.956931392559603
1	83682964	83761449	78486	+	3146	ENSRNOG00000019869	365222	Lrfn1	12.3725737462897	0.170981334022732	1.64416573226	0.119262673855697	0.395130032675191	-0.199025979925173	-0.898122906836302	0.393603905396546	0.996134003216671	-0.231298013275438	-0.960619506458904	0.362571991986233	0.999487452509932	-5.62474456928776	-2.03474921128881	0.0738667174119208	0.782352932853468	-0.00475711350195202	-0.033586926402551	0.973647472145512	0.984846952694468	0.0891831393228793	0.303901978267098	0.768398071522469	0.997723295829699	-0.194965692868315	-0.600191864084787	0.563454557235542	0.999502855974481	-1.68639892270774	-0.446817112108017	0.667416424956322	0.923499086437532
1	135164303	135165593	1291	-	1291	ENSRNOG00000062374	NULL	NA	0.369963419841515	0.134249548808249	0.412222368140509	0.685539888180844	0.870497070354578	0.753853875609579	0.983788256402481	0.352122788102377	0.996134003216671	-0.814714985005941	-1.06478850399848	0.315511815280695	0.999487452509932	2.90917204915479	0.272314571362323	0.791811376460339	0.975640654090466	-0.528729478379328	-1.41255655948741	0.178108911162895	0.336900677879504	1.31523014951329	1.65537610399448	0.133660323735194	0.997723295829699	0.281864765685213	0.293333996472638	0.776040414056693	0.999502855974481	11.7376884913354	0.944138470060706	0.374030085440437	0.829282449816382
1	46061332	46069072	7741	-	4178	ENSRNOG00000067318	NULL	NA	2.29023992073181	0.297230540051319	2.24220987662048	0.0391686209819098	0.230839266090211	-0.461464564076801	-1.4822472974196	0.174012755523489	0.996134003216671	0.152477475660661	0.415490303197135	0.687801017829491	0.999487452509932	-6.2342616346539	-1.30254274459209	0.226562382910938	0.838038296611987	0.0597326735356127	0.542344504876958	0.595512702404472	0.73718798486878	0.153454194009845	0.847622359854881	0.41952243336799	0.997723295829699	0.0881820205710393	0.412980426786779	0.689463631666725	0.999502855974481	1.97078259100884	0.714829938896929	0.495999590081367	0.87743567355934
1	93851774	93879566	27793	+	4043	ENSRNOG00000023411	308556	Vsig10l	2.5707241166545	-0.138108772464455	-0.906771242041113	0.377720663241101	0.674505997685646	0.0865382905542978	0.391810417882282	0.704743125462231	0.996134003216671	-0.0444390417273795	-0.18166537533486	0.859989878894976	0.999487452509932	0.21778982104547	0.0679694865729342	0.9473654290132	0.996385596622973	0.171928575654562	0.84573092705478	0.410933681463845	0.578033334727894	0.515452202943009	1.44840333742316	0.182824292583327	0.997723295829699	0.0484604976290524	0.11460911290545	0.91131734375065	0.999502855974481	1.22142985205277	0.196607990533323	0.849269680897408	0.96554988274412
1	243169236	243182232	12997	+	4925	ENSRNOG00000046005	83792	Scd2	622.616948704338	-0.129362988169583	-1.96414300969568	0.0667775322644847	0.297832313737923	-0.258474726312745	-1.82517482357587	0.102862442521454	0.996134003216671	0.140562737796068	0.726541445426189	0.486514475701003	0.999487452509932	-1.07752303937537	-0.505734463318863	0.625762740794135	0.942386092714606	-0.112185033527975	-1.247924307727	0.231105711251668	0.398566703508761	0.102553624203909	1.20978546615672	0.258439395238586	0.997723295829699	-0.051784238132816	-0.540956895483674	0.601907993449864	0.999502855974481	0.674402710941845	0.626230900681982	0.549433955310271	0.895265256007954
1	181078288	181089686	11399	-	4366	ENSRNOG00000018686	361649	Atxn2l	33.9655035601713	0.269211783338094	3.88852285721878	0.00126248367758366	0.0481750749621841	-0.0394916489848455	-0.275351622157405	0.789556257434365	0.996383915863819	-0.098046376540001	-0.607285969562566	0.55911085046031	0.999487452509932	-2.59062323992285	-1.52670257112154	0.162771632147854	0.801915350943773	-0.302442525074157	-2.94241536897628	0.0100499878783572	0.0531377207188583	-0.122148372171033	-0.71287176459407	0.494737616529819	0.997723295829699	-0.0475231744858936	-0.239451150332789	0.81621846153254	0.999502855974481	-3.26681912208314	-1.72738355185648	0.124193304558193	0.75056330253621
1	135478400	135486425	8026	+	947	ENSRNOG00000063261	NULL	NA	5.31541338752432	0.00029869011578619	0.00189300044755586	0.998512549386384	0.999623651736858	0.126479521636608	0.356534122339573	0.730043073444811	0.996134003216671	-0.0326622638407226	-0.086050192017624	0.933366140173013	0.999487452509932	1.65054391587096	0.327644505193529	0.751023143579814	0.965582135635485	0.375930959837557	2.7230356149625	0.0156674722644676	0.0687426803032365	0.163944740447856	0.545327650794912	0.599329255517449	0.997723295829699	0.433598334151838	1.42223831131731	0.189287974571055	0.999502855974481	7.55347265826417	2.17192369493798	0.0632570962798807	0.742309454015531
1	69242321	69285077	42757	+	6693	ENSRNOG00000058906	171125	Ptprh	0.0915261086281823	0.00722722234742852	0.020155383140771	0.984163763934655	0.995616890832994	-0.0304668725802773	-0.0299500805410951	0.976791317188374	0.998581841318447	-0.206358442204892	-0.182963140261026	0.859001991430439	0.999487452509932	8.07653878272568	0.561889215929141	0.588547634528982	0.931904271958893	0.336017419568342	0.799554671780552	0.43639379805908	0.60178834417061	-1.56487484290082	-2.05052003702402	0.0718713335952078	0.997723295829699	1.57604326625944	1.61900534575841	0.140530486115407	0.999502855974481	-10.6361070057403	-1.15698994715368	0.28221188620624	0.794181864247206
1	46666641	46682852	16212	-	3136	ENSRNOG00000070309	NULL	NA	0.290625455283457	-0.280652857056728	-0.789531181061796	0.441121227925706	0.721135007433806	0.539595784571513	0.584514366443294	0.573906704473825	0.996134003216671	-0.602060141366846	-0.671720921377171	0.519125573831446	0.999487452509932	10.6699442387853	0.89305129713266	0.396155991977701	0.897032950986676	-0.584726492810185	-1.86690240122587	0.0814971193102249	0.200893164567017	-0.332181271788032	-0.498647043179951	0.630482559461104	0.997723295829699	-0.490139305592839	-0.662823534317494	0.524357415613709	0.999502855974481	-14.8065871366348	-1.44704707459358	0.187687147922679	0.766587611034403
1	163541736	163541866	131	+	131	ENSRNOG00000053089	NA	AABR07005004.1	4.66647512836438	0.397000918744728	1.00439142043122	0.329849049082313	0.630718862575982	0.772840833908653	1.06775390189765	0.314726538239945	0.996134003216671	-0.410827269334724	-0.532525372960695	0.607636952690041	0.999487452509932	4.66105907655649	0.451183987369628	0.663029195002627	0.947962672437438	-0.0331716698285166	-0.102211624554516	0.919936650621757	0.953267218928258	0.451664131741384	0.745672950750828	0.475673051615435	0.997723295829699	-0.327434133696711	-0.444742439010542	0.66720148839884	0.999502855974481	5.97940051875988	0.701099581290015	0.504057149349255	0.880599651560928
1	25445898	25446060	163	+	163	ENSRNOG00000057890	NA	U4	10.5605681284776	-0.0189380260597111	-0.111418373486507	0.912643269749123	0.972282989617004	0.031409836656004	0.0806879183806049	0.937539171458623	0.998401639567924	0.00646282098914185	0.0148601183199083	0.988477561170704	0.999487452509932	1.05043760957861	0.189952620801735	0.853758284058581	0.987715926467994	-0.251379020113662	-0.758510441888097	0.459847245613965	0.622872134553558	-0.517337617067563	-0.911128288695798	0.386956956632157	0.997723295829699	0.175957528921227	0.232389807818372	0.821529150442727	0.999502855974481	4.58482898955136	0.500356362638975	0.630933388039795	0.916023525856602
1	159726004	159748408	22405	-	3464	ENSRNOG00000017408	293343	Fhip1b	15.5534148325588	-0.019164454718784	-0.263291692049483	0.795620728905986	0.923076948723089	-0.0345698870400053	-0.196188208025656	0.849026574438588	0.996532736116701	-0.250127156015957	-1.45229359221246	0.181366615675471	0.999487452509932	-3.41556705195635	-1.54255605964574	0.158926585824292	0.799764300297323	0.0960449186191801	1.23493100848213	0.235768967804128	0.404479711887398	0.0520683530893273	0.404833521679236	0.695444948870604	0.997723295829699	-0.14431943710723	-1.03020248063553	0.330292163284126	0.999502855974481	-0.194580760311862	-0.118404195441813	0.908804948311512	0.981323213540283
1	203354138	203355636	1499	+	1499	ENSRNOG00000021794	309177	Znhit2	5.79437942778689	-0.236746636866412	-1.53219972892873	0.144625644728207	0.432659581108097	0.0759025887129658	0.214347357824728	0.835279056156376	0.996532736116701	-0.316061635236312	-0.79350078128894	0.448498395459392	0.999487452509932	-0.65402276315013	-0.127613376493983	0.901391852356915	0.992479520111707	0.0254046429002124	0.212003070355994	0.834945944783274	0.9020547588386	-0.0758383874250368	-0.32310034799697	0.754306081989836	0.997723295829699	-0.262719345625717	-1.06859928792911	0.313577022328945	0.999502855974481	-4.75088842140779	-1.33143859559057	0.221447591216785	0.780047219136817
1	134029772	134058025	28254	-	5062	ENSRNOG00000013949	361596	Idh2	14.4569469768067	-0.0976392520368059	-1.3751116002836	0.187679861937246	0.490352099740667	0.113597902968011	0.87066572877629	0.407616047427331	0.996134003216671	-0.0068325768573604	-0.0442813670131792	0.965675609453232	0.999487452509932	1.48932151840126	0.834364278840177	0.426666321521279	0.904261896909687	-0.14822021340215	-1.548890848804	0.142154466304789	0.291414455547904	-0.0859506220363549	-0.428988204586036	0.678435526957999	0.997723295829699	-0.405753002761635	-2.24028030136947	0.0523534955219027	0.999502855974481	-5.42047408806318	-1.8508155518811	0.103147388268316	0.74605478925845
1	29441328	29470821	29494	+	4791	ENSRNOG00000016103	308068	Nkd2	1.71070622915123	-0.187249445699656	-1.28392437550728	0.217096164896861	0.522356382934441	0.640744923435672	1.91159371244328	0.0897997234923917	0.996134003216671	0.230632861673311	0.555580023435289	0.592436795048515	0.999487452509932	10.27012430656	2.52552212620202	0.0336184085204518	0.770724979858146	0.00158576330046475	0.00971948666571674	0.992372624650607	0.995853514673128	0.590249723603261	2.00621369755508	0.0771279234002085	0.997723295829699	-0.315815766359401	-0.83660113721287	0.424866582517163	0.999502855974481	0.764656231790974	0.1427308800547	0.890199556347669	0.976728136021245
1	46811220	46813161	1942	+	1881	ENSRNOG00000070335	NULL	NA	36.009486747595	-0.158300535626032	-1.41268369634541	0.176533441776222	0.474963082962498	-0.106259513286786	-0.443660183783063	0.668255165340742	0.996134003216671	0.3481417435255	1.67712496981651	0.128847106312977	0.999487452509932	4.14512679812826	1.31077505004938	0.223887340164207	0.838002717297031	0.127477022762768	2.05131301351273	0.0580441022933098	0.159611728294375	-0.219554129607595	-1.98995531547584	0.0791479486050969	0.997723295829699	-0.0294281316764874	-0.194823818616491	0.849937343950729	0.999502855974481	-0.609298918845267	-0.288274457051584	0.780811882943415	0.949670613770906
1	163540664	163540793	130	+	130	ENSRNOG00000055001	NA	AABR07005004.3	5.70509923896618	0.0539409756403849	0.0942071891045801	0.92609140493341	0.976188888676416	2.43735905914283	1.6060008630155	0.144355022954039	0.996134003216671	0.0243419367815723	0.0156886721240876	0.987835163143532	0.999487452509932	35.6311137972964	2.32303666344722	0.0465601469399167	0.770724979858146	-0.256377992935001	-1.15317345789898	0.266806341552455	0.437262508278201	0.197230137269295	0.419040874966533	0.685417590145223	0.997723295829699	0.504094013476668	0.887016810779102	0.3985728008822	0.999502855974481	10.0988765370207	1.50331181546725	0.172969740881032	0.763470510594154
1	186327931	186395036	67106	+	3527	ENSRNOG00000020643	361662	Bub3	7.46547634106749	-0.0443367579044952	-0.517340018909151	0.61185892502221	0.828439134462811	0.085093146292467	0.427705559677203	0.679390168977789	0.996134003216671	-0.0935297627941269	-0.41142888372002	0.690666827194927	0.999487452509932	1.71577546568257	0.625599270369528	0.547833952259021	0.9259195215906	0.0505880523525419	0.781613915436239	0.446550889360003	0.610752545738315	0.0716811168311275	0.585569268709617	0.573148598346069	0.997723295829699	-0.116467161058987	-0.848898858950126	0.418344714426441	0.999502855974481	0.8073639066151	0.450285617213646	0.665022465179674	0.923499086437532
1	69277351	69285067	7717	+	1820	ENSRNOG00000018217	54309	Syt5	0.77285926168692	-0.844981421696184	-2.79220964090186	0.0128671752057084	0.128930849818369	0.195217734050005	0.285503647210535	0.782024476535764	0.996383915863819	0.591939589354717	0.62246629773711	0.549533416299525	0.999487452509932	4.36726155000021	0.426408930715683	0.68029450980172	0.952193630250799	-0.0859591819875756	-0.569036302468036	0.57771649536759	0.724334924553631	0.111283222980407	0.346414304177272	0.737322762650653	0.997723295829699	0.196216154893926	0.527843311223959	0.610606706021447	0.999502855974481	2.81937986145158	0.545166837943763	0.601205832736918	0.906731135173739
1	164091024	164091206	183	+	183	ENSRNOG00000057923	NA	Snora23	5.34315960248046	0.139717556785932	0.283157492568075	0.780616041888297	0.91666424065705	1.42115569570542	1.15508091928083	0.279184546189968	0.996134003216671	-1.154307694059	-1.01678405212876	0.336584051213278	0.999487452509932	-4.02526392505247	-0.237309692209141	0.817978453913711	0.979526815029869	-0.438482671145656	-1.76635950614112	0.0975831620049273	0.226668877914835	-0.798070401978282	-1.85020261126202	0.0987173839476926	0.997723295829699	-0.0396058885898449	-0.061010920808795	0.952708380133961	0.999502855974481	-2.23171253035157	-0.332106456501001	0.748747446158958	0.943715802511675
1	56339129	56385061	45933	+	4898	ENSRNOG00000058790	308218	Fam120b	29.7729153345693	-0.00812629737725822	-0.157000563278986	0.877170128513731	0.957955324348482	0.0375689085467823	0.277937413437119	0.78763561492719	0.996383915863819	-0.117471983197746	-0.800389067498213	0.444702792910242	0.999487452509932	-0.457218178025443	-0.250830670886485	0.807840656365206	0.977617441784327	0.0719248554664748	1.42165097438072	0.175496831513334	0.334039765427749	0.0814819592078021	0.90745048117076	0.3887921019034	0.997723295829699	-0.0670692167555281	-0.650659347415793	0.531821293042168	0.999502855974481	1.83175364498797	1.39657480892764	0.201825903673509	0.772139183586557
1	156591615	156618114	26500	+	2916	ENSRNOG00000020371	116675	Pgap2	5.43466419923897	-0.0887278074405345	-0.928154004976727	0.366851097538271	0.665706170607108	-0.214913852748541	-1.05999164136047	0.318049739747774	0.996134003216671	0.14220596285553	0.618976330198604	0.551726811691791	0.999487452509932	-1.91829905044875	-0.632525945699716	0.543508148666136	0.924109188649291	-0.249902725807959	-2.6383926729003	0.0185660331268543	0.0763666374897788	0.100584458211786	0.542003084572915	0.601520601002902	0.997723295829699	-0.256299094550467	-1.35778883000619	0.208193575640281	0.999502855974481	-1.13470155012224	-0.374637313692169	0.718127603884317	0.937785725756577
1	2202490	2244131	41642	+	2694	ENSRNOG00000014996	292464	Katna1	4.1598343635496	-0.210405514314957	-2.19727404254867	0.0427635975387664	0.241750898306649	-0.027213291833392	-0.113883584243743	0.911947941673907	0.998396507612024	0.226922243616632	0.898789085063755	0.392860918001321	0.999487452509932	2.38867550189427	0.716101273642731	0.492932563738221	0.916703018349775	-0.0917948497499624	-1.34099517001785	0.199789754627889	0.363175981778055	0.123810974200405	0.756176806425648	0.469669753869439	0.997723295829699	0.12489306853957	0.659167597262377	0.526594022614701	0.999502855974481	2.03625923322002	0.798519559743927	0.448707376146121	0.858788547297774
1	91087361	91112065	24705	+	4440	ENSRNOG00000067296	NULL	NA	5.53695553559086	0.0635043443639986	0.84143009295917	0.412265913788584	0.702298010560732	-0.224362332314792	-1.24819350906582	0.244917740608832	0.996134003216671	-0.169902646612217	-0.846595961878525	0.419803474552374	0.999487452509932	-4.7998309104145	-2.11185382045187	0.0653220339742678	0.775577798329444	-0.158093576210304	-1.7667794840422	0.0975105168981879	0.226593284608473	-0.184681798900436	-1.14462605566762	0.283100284657405	0.997723295829699	-0.0689998262322904	-0.349580013958291	0.734842038321892	0.999502855974481	-2.72462980474562	-1.09982004086811	0.30489635362279	0.799196758139942
1	182139388	182139521	134	+	134	ENSRNOG00000064765	NA	Snora30	9.94979525542257	0.551530009055349	1.48864050364366	0.155648990461225	0.447990238178493	1.35048164909695	2.29593425421144	0.0486450708191056	0.996134003216671	-0.818323343364571	-1.28309032079212	0.232448333321512	0.999487452509932	8.38957732715644	0.88315941778451	0.401187251993922	0.899374293078551	0.0290015661773767	0.118191546401697	0.907477229569342	0.946216614835015	-0.779461392369396	-1.80796299104546	0.105479093183504	0.997723295829699	-0.360093680526176	-0.596338582756139	0.565913195630756	0.999502855974481	-8.27977846435206	-1.24135137467334	0.251279954395077	0.785473989237032
1	159826549	159828161	1613	-	1066	ENSRNOG00000017914	85332	Cavin3	4.68806751805545	0.04966580426392	0.238786057407505	0.814243839913356	0.93270546550626	-0.208891081271074	-0.653552314640399	0.530507849077649	0.996134003216671	-0.0644173431459736	-0.166548531584949	0.871515744253476	0.999487452509932	-1.94324534025404	-0.41557759545774	0.68790621057802	0.954093080724189	0.0900417426484673	0.942490897093289	0.360809575278423	0.532585428358943	0.276861246048683	1.25634458509808	0.241916125510975	0.997723295829699	-0.22934395288707	-0.880164711443834	0.402077530362251	0.999502855974481	0.307796568786905	0.0879951465850467	0.932145998393867	0.986091790681223
1	252683771	252886060	202290	+	7537	ENSRNOG00000014705	309544	Rbm20	0.194409994087387	0.295271017172437	0.63303165161074	0.53548255610539	0.783367704002176	0.900861565518512	0.883289811219117	0.401130398935945	0.996134003216671	0.398121235514681	0.359054273120428	0.728078148714872	0.999487452509932	26.7527868032135	2.566731621187	0.0314634027884956	0.770724979858146	0.72232721839097	2.52579775281849	0.0232300824866899	0.0881502847736687	0.90926764754348	2.27034458727111	0.0505250641116259	0.997723295829699	-0.519272506427584	-0.983387988120655	0.351578877232589	0.999502855974481	6.75327007500195	1.06159331632466	0.320863230249386	0.809397897303827
1	143287106	143288805	1700	+	1700	ENSRNOG00000070027	NULL	NA	2.07759720198275	0.229096618926542	1.16837940717946	0.259436999155501	0.564851887137102	-0.237094370258638	-0.657006342274062	0.528389142605546	0.996134003216671	0.193971548423422	0.46855899909153	0.650854416574883	0.999487452509932	-1.43223165155441	-0.261970388073403	0.799516780376563	0.976313390957261	0.209828569738316	1.48233389629716	0.158864261341006	0.313266148764963	0.146284225213163	0.453246399998139	0.661545916521123	0.997723295829699	0.271558966994803	0.757532797965411	0.468453176380278	0.999502855974481	5.27517335783263	1.24648578064688	0.249492593459394	0.785473989237032
1	32430436	32560494	130059	+	4980	ENSRNOG00000016812	306664	Adamts16	1.56977178860396	-0.064565602760307	-0.40436053693883	0.691196977680691	0.872837964106189	0.36300828316941	0.950083145213866	0.368040020066233	0.996134003216671	-0.56007485135689	-1.98401098081929	0.0795094822513654	0.999487452509932	-2.38891071492688	-0.447021417000928	0.665915628767026	0.949003610153486	-0.756733064635721	-2.70247162126909	0.0163286011217417	0.0706417057333145	-0.555822150737814	-1.18926593683324	0.266009680481576	0.997723295829699	-0.0100401449839109	-0.0163007319511099	0.987356651332541	0.999502855974481	-1.6836765974003	-0.203006004782987	0.844438928738466	0.964755511436882
1	125771233	126002928	231696	-	5885	ENSRNOG00000009932	308742	Mctp2	3.25031294551393	0.700999831571631	3.98273712498179	0.00103332352819303	0.0449466229230985	-0.0526627517271133	-0.178623927521417	0.862375683240583	0.996532736116701	-0.280789944490745	-1.1171899166382	0.293691451188229	0.999487452509932	-5.60446232734913	-1.44193647774712	0.184762939181573	0.812916186104862	0.0384888804627356	0.204564599532976	0.840650090498339	0.90575751028866	-0.0746067752528942	-0.410558498341547	0.691396619032513	0.997723295829699	0.241705483225545	1.18589362875798	0.266577889833188	0.999502855974481	5.82146837961375	1.92585144281915	0.092065174157685	0.742309454015531
1	199751439	199900069	148631	-	4791	ENSRNOG00000020865	309135	Ano1	11.1640883664908	0.0762732038386209	0.553318112036389	0.587545567778561	0.813657455536615	-0.0858070955517098	-0.22783957957844	0.825102802723849	0.996532736116701	-0.554285610933709	-2.41889133684506	0.0394562493507297	0.999487452509932	-8.29552189888633	-1.77329791701476	0.111525638301598	0.782964278604254	-0.234056029605021	-1.06292217143329	0.304557777720855	0.477574035679028	-0.144110954878394	-0.37369522819091	0.717641063265012	0.997723295829699	0.719063539471008	2.00333521400986	0.0767344690400449	0.999502855974481	-0.509025720666558	-0.105332098764252	0.918828480745774	0.983334208041265
1	95782000	95812532	30533	-	5196	ENSRNOG00000020714	171143	Trpm4	1.16957807252666	0.281868335866636	1.34812711883754	0.196030739692689	0.498800827542132	-0.129742366149418	-0.397209516051382	0.700903828776636	0.996134003216671	0.0944211734314899	0.281946695143988	0.784548593798088	0.999487452509932	-2.97206072986324	-0.612805529700137	0.55587648270992	0.926165164850154	-0.344572119760081	-2.29407396217911	0.0365717035714256	0.117779495619001	-0.483829778728708	-1.95958846470404	0.0830573041838164	0.997723295829699	-0.168260405936317	-0.485533899883377	0.63911134221065	0.999502855974481	-4.78269121347055	-1.0688590799824	0.317778528404783	0.808380580479159
1	66843653	66864386	20734	-	3568	ENSRNOG00000015825	292554	Aurkc	9.97300472743718	0.0486872500458932	0.560346681393372	0.582853390836876	0.811323373665128	-0.0289529329247003	-0.178321935376579	0.86260562231103	0.996532736116701	-0.171681661083345	-0.98877575094446	0.34936301775066	0.999487452509932	-3.18473843638688	-1.58740315291199	0.148485823758958	0.796271321853561	-0.330374952915598	-3.7152614225404	0.00205929453687724	0.0211213585771301	-0.150757288969876	-1.2678595953313	0.237967406016246	0.997723295829699	0.105010914701897	0.715419213934594	0.492822511588853	0.999502855974481	-0.28315307329051	-0.146950849915243	0.886979128197483	0.97529761592126
1	213716020	213897423	181404	+	2735	ENSRNOG00000014840	309242	Gna14	1.53193345407239	-0.900928378704396	-1.07482822633175	0.298084705021428	0.603309160493877	3.4211953327925	2.54518732088747	0.0325825335915275	0.996134003216671	-1.92119341979678	-1.35503053313065	0.209401603645026	0.999487452509932	18.1167983973831	1.04776224147246	0.323328872015064	0.868373029074178	0.911091734008444	2.52575116103743	0.0232322267190761	0.0881502847736687	-0.112068679888894	-0.373821353369371	0.717550569532819	0.997723295829699	0.0235760799032652	0.0717314906648034	0.944413169521462	0.999502855974481	-7.54708691330675	-1.63605996898704	0.142294417143139	0.755075690698486
1	91128294	91140943	12650	+	3568	ENSRNOG00000064970	690136	Zfp939	2.6926018109847	-0.00106972041034457	-0.0105804386569086	0.991686437077941	0.997658003393329	-0.115294828765737	-0.489708078966047	0.636605961291853	0.996134003216671	-0.137661083466056	-0.517738879380145	0.617492911062542	0.999487452509932	-2.00082172381128	-0.597612353155084	0.565515282622446	0.927967340620553	0.063060566805867	0.560034406827908	0.583687448416423	0.728214597382139	-0.100112596986107	-0.507250497425982	0.624679522183644	0.997723295829699	-0.0715623689902856	-0.307414330648007	0.765651100544423	0.999502855974481	0.225587199720471	0.0810433086407705	0.937492812621199	0.987199656421102
1	259897939	259898730	792	+	792	ENSRNOG00000025060	365494	Nanos1	3.73413512030758	0.223237057575584	1.02970417333181	0.318167342807992	0.620803452485802	0.321338032006822	0.800233578077504	0.445147590812815	0.996134003216671	-0.254813703755294	-0.578030825538258	0.57783473355945	0.999487452509932	-0.684924823019434	-0.118129233084741	0.908680883879044	0.993238958410138	0.52501985052874	2.17749391544601	0.0457436229717209	0.13647936653777	-0.00100766050688047	-0.00250259409649699	0.998060082243146	0.999855369595784	-0.554425454797362	-1.34986687159386	0.210625289447842	0.999502855974481	-3.21242091317967	-0.579898780502475	0.578699055753625	0.90069318646717
1	78828080	78859341	31262	+	3368	ENSRNOG00000030127	192360	Eml2	39.2978998345892	-0.12131891723132	-1.54014000219106	0.142688338754841	0.428640724066392	-0.242977477962145	-1.66643076358289	0.131598925577933	0.996134003216671	-0.0486895483003954	-0.244844166816483	0.812230464852232	0.999487452509932	-4.64300935994165	-2.75091885469337	0.0234149349203321	0.770724979858146	-0.426397463096655	-6.08510819568879	2.04736504177771e-05	0.00311349329732246	0.0156013863663748	0.129881900266662	0.899635045653413	0.997953033580747	0.101210838195529	0.768659103054415	0.462147807143355	0.999502855974481	-0.661662692112143	-0.368047659443921	0.722837880300863	0.938909715820795
1	53816738	53818753	2016	-	922	ENSRNOG00000066099	NULL	NA	0.999635421946003	-0.0190453824309491	-0.0512045156481405	0.959783986662587	0.987684762697749	-0.734072821058365	-1.35484745393444	0.210030773636028	0.996134003216671	0.76947494657584	1.05292656991812	0.320621799861233	0.999487452509932	-6.23649099426652	-0.680658338260676	0.514011429437087	0.919145522025591	-0.128566533089963	-0.279931136071081	0.783337022010549	0.868708446034521	1.61250818616162	2.64567052465356	0.0275998106011115	0.997723295829699	-1.25651440052587	-1.64332533511317	0.135361041908908	0.999502855974481	8.70941506011423	0.888156846402273	0.401586588161276	0.841004148530143
1	181557109	181577456	20348	+	4207	ENSRNOG00000027098	308988	Sez6l2	70.1143506440404	0.0452075278010303	0.695374947470849	0.496602351013231	0.756223731001425	-0.0459914481363381	-0.348643318423257	0.735751576103362	0.996383915863819	-0.0626180271204893	-0.400605763930438	0.698329290953924	0.999487452509932	-1.97272199708183	-1.24052548705018	0.247589040331471	0.84343346992455	0.0933381546915879	1.09860796750891	0.289185457510767	0.462004282453638	-0.00571049221285279	-0.0329004946595356	0.974501864624195	0.999722902126751	-0.0805760825800369	-0.419787926182665	0.684664531978342	0.999502855974481	-1.4549598100808	-0.680549719376022	0.516271277919734	0.884842293839064
1	143534139	143733132	198994	+	3269	ENSRNOG00000017311	361602	Me3	15.0443994219801	0.00436378214944147	0.0314889575767417	0.975261450271885	0.992830621474889	-0.541759221259825	-1.85760966350421	0.097762664905811	0.996134003216671	0.995031311789537	4.18265845795007	0.00252620641036851	0.999487452509932	3.45759975739057	0.698636450625396	0.503250478522727	0.916703018349775	0.134784929513913	2.15369540290632	0.0478612850527539	0.140359282193462	-0.0469220425505377	-0.470024654023954	0.649981384977233	0.997723295829699	0.0187350454077649	0.16258964788236	0.874499533679416	0.999502855974481	-0.736167739641128	-0.524994572737969	0.614494058997744	0.90966466656188
1	155295111	155330808	35698	-	3180	ENSRNOG00000019270	117264	P2ry6	0.924706660182365	0.236086399729434	1.01252413726849	0.32606311072097	0.627778572704075	0.451849912131267	0.834257967570474	0.426732212223214	0.996134003216671	0.0339643865147114	0.057279530583697	0.955611053572757	0.999487452509932	11.0043466796436	1.63532812432964	0.138015510701841	0.786235908524846	0.229321096824217	1.58208366624285	0.134391882943703	0.280607295703997	0.065897306329762	0.233472560817894	0.820835146789937	0.997723295829699	-0.159952516014295	-0.505007224931997	0.625909760965315	0.999502855974481	1.20218616972332	0.266864393025419	0.796643742555767	0.953051958371885
1	91148121	91166403	18283	+	4441	ENSRNOG00000066986	NA	Zfp619	3.66887088158865	0.140816366381046	1.37403593251204	0.188007169378722	0.490509648029308	-0.238159845644081	-1.24426024862348	0.246291744007173	0.996134003216671	0.0131633259905734	0.0588858356918717	0.954367822978461	0.999487452509932	-2.44670729190885	-0.852158486925784	0.417247705655651	0.90200898579165	0.00985210400249682	0.133431375584643	0.895618136846374	0.93965695155569	-0.0391156445329522	-0.245390512890957	0.811886690690578	0.997723295829699	0.0736734062178315	0.405916126650739	0.694459369104815	0.999502855974481	-0.804866833860448	-0.328225253646063	0.75156668680053	0.944534216003695
1	47101961	47154232	52272	-	2090	ENSRNOG00000018762	361476	Rsph3	4.27257087420735	-0.172210160920331	-1.63484457478215	0.121218522200442	0.397541458826107	-0.157219744003666	-0.626799027774577	0.547089899120586	0.996134003216671	0.0539232452262155	0.181972807610944	0.859755831181646	0.999487452509932	0.0911925215802605	0.0253360979885187	0.980365579361853	0.997867711202098	-0.218346642106862	-2.40076107392026	0.0297163318750556	0.103093952028328	0.062293989112526	0.284734866023956	0.782557955735944	0.997723295829699	-0.273185844285862	-1.16825244527689	0.273262842012718	0.999502855974481	-2.46398152589838	-0.81321198563014	0.440731714510635	0.8554537042337
1	152953799	152958831	5033	+	1007	ENSRNOG00000069528	NULL	NA	3.58136988234382	0.0627958262772352	0.348927984143701	0.731604055281058	0.893730530368323	0.808445687399729	1.77035653539932	0.112052212391766	0.996134003216671	-0.605273481140689	-1.2982359002431	0.227426601086944	0.999487452509932	1.55422976153467	0.221251353936229	0.830065516655446	0.98336435112927	0.0919856409657954	0.56541962374149	0.580111627351173	0.726356794797917	-0.456764826069915	-1.56135892824328	0.154294683056519	0.997723295829699	-0.182729624172617	-0.48836283778779	0.637184981502338	0.999502855974481	-6.61650244406478	-1.32724998202146	0.222764132167065	0.780047219136817
1	66874017	67097686	223670	-	8184	ENSRNOG00000015956	361495	Usp29	26.5176338939218	-0.0342059555362618	-0.39531381208746	0.697730077279117	0.876875176399346	-0.103436288147399	-0.802867238949318	0.44370322662234	0.996134003216671	0.146411754074047	0.844362727264608	0.420984329389025	0.999487452509932	-0.241934993359503	-0.136858929365692	0.894295639500841	0.992188963005455	-0.22828416329916	-1.69689887991642	0.110271346774017	0.245556932147179	0.148630235199846	0.644352338723946	0.536086443204004	0.997723295829699	0.0268850517744345	0.10137249964759	0.921518107105946	0.999502855974481	7.55309448881014	2.22099928835549	0.0586811685958091	0.742309454015531
1	257935644	258096846	161203	-	6840	ENSRNOG00000018019	307997	Hspa12a	39.1767976733583	0.702672678140285	3.80216197352858	0.00151729441593704	0.0533704317925812	-0.283873018741032	-0.815252364838091	0.436953432598605	0.996134003216671	-0.412155108719419	-1.21307016268186	0.256879265259975	0.999487452509932	-10.9111090015519	-3.00281002560966	0.0156792544104359	0.770724979858146	0.268457847050103	4.21615040451844	0.000741332668067101	0.0125177560948183	0.019317903924201	0.121283289334588	0.906242017987119	0.998587539782983	-0.00183822653402596	-0.0103390720836761	0.991980461655742	0.999502855974481	-0.776111683139293	-0.352396492815846	0.734075925651316	0.941600840062966
1	246762472	246786408	23937	-	4501	ENSRNOG00000046036	100912218	Itprip	0.686495234445473	-0.199870447713279	-0.754789155101354	0.461128501874207	0.732048953006735	-0.567239076234023	-0.737399263910875	0.480540960084074	0.996134003216671	-0.957168372164129	-1.7914223415239	0.107835217178765	0.999487452509932	-15.1354583222814	-1.51904801039844	0.164657630993935	0.801915350943773	-0.00777428964951503	-0.0329112352618522	0.974177417778822	0.984905984282255	0.193658339213488	0.457779365333711	0.658411940943417	0.997723295829699	-0.110271354565699	-0.233381485908847	0.820782741217719	0.999502855974481	-0.449747312504733	-0.065471012181107	0.949481737333426	0.988912596978852
1	226679100	226681949	2850	+	2850	ENSRNOG00000015268	619549	Plpp6	9.61338755730306	0.163782959225715	1.41980542918304	0.174482653436649	0.472182729773167	-0.0285808083662778	-0.135769952414088	0.895132235417255	0.997660953243878	-0.292958111237554	-1.32174904315684	0.219811230682925	0.999487452509932	-3.26121503622574	-1.18437759953265	0.267993940231955	0.849353853064012	0.274301630487988	2.73890026246247	0.0151751985707792	0.0677028618746537	-0.102226510372458	-0.642176160794316	0.537432789130608	0.997723295829699	0.175067392275104	0.999781792385149	0.344010517070183	0.999502855974481	0.560241004586662	0.327290899038805	0.752245986486402	0.944538238803522
1	164020562	164020659	98	-	98	ENSRNOG00000063461	NA	U2	5.74831717187357	0.263388353361842	0.753760307544742	0.461729351305096	0.732334300409489	-0.194976899284391	-0.265286165874166	0.797046853446965	0.996383915863819	1.04441778937928	1.16409780157994	0.27518621006192	0.999487452509932	3.90516554865586	0.349966734361734	0.734789497237625	0.961920298415493	0.184944870384779	0.501393781601176	0.623340420100219	0.758626374115614	1.42531103101207	1.84290916281828	0.0998550819531364	0.997723295829699	0.70961482156151	0.732271411358386	0.482975789953396	0.999502855974481	21.3895751044003	1.7432254371084	0.121281387590752	0.749474642167156
1	153129996	153135576	5581	-	1034	ENSRNOG00000064985	NULL	NA	0.576149330815616	-0.640158617357282	-1.36517092025703	0.19072221144473	0.493812347934786	2.41296485785306	2.23304676015539	0.0538126109799918	0.996134003216671	-1.55424487851434	-1.44381550149137	0.183673466714081	0.999487452509932	10.0264008330066	0.637840999810749	0.54020249549459	0.923411259490463	-0.8685549210072	-1.55404401556209	0.140924981297167	0.289709868693057	-0.157507900605683	-0.154787136856392	0.88054666992116	0.997723295829699	-1.20407665870267	-1.29049853749319	0.229626326893722	0.999502855974481	-13.4703846848269	-0.71341830177269	0.4968241616413	0.87743567355934
1	29472692	29554302	81611	-	6045	ENSRNOG00000016372	308069	Slc12a7	1.74280848185121	-0.688299353992996	-3.82356908022471	0.00144967446146473	0.0520030479434766	0.473863046972631	1.51458915473777	0.165779776164185	0.996134003216671	-0.51757475141519	-1.68198538151696	0.127881924673974	0.999487452509932	1.2064933709905	0.251274227976405	0.807508718921704	0.977617441784327	-0.740247037892248	-3.03762571541797	0.0082767825600696	0.0471206584656527	-0.396576202638885	-1.20670135881786	0.25956585260985	0.997723295829699	-0.62295912339117	-1.86022039570789	0.0963965862240172	0.999502855974481	-15.7860398453257	-3.16130984328631	0.0142079129377716	0.742309454015531
1	56005752	56009683	3932	+	1134	ENSRNOG00000065835	NULL	NA	1.65252002767303	0.158306421311361	0.737602321835049	0.471228213560038	0.738228220615619	0.127235134128088	0.277533295914662	0.787935680078118	0.996383915863819	-0.307694818500435	-0.684538650689363	0.511382862948356	0.999487452509932	-2.72763944951275	-0.426948338663651	0.679916437869527	0.952193630250799	-0.397824874333389	-1.5164791808691	0.150097019692861	0.301783514443842	-0.645785623662379	-1.20715870692979	0.259398555059476	0.997723295829699	-0.316130543614106	-0.466695497448704	0.652011975003024	0.999502855974481	-8.52672234338094	-0.916250416758596	0.387577770286795	0.836403198815637
1	138601694	138601800	107	-	107	ENSRNOG00000070824	NA	U6	5.26873220994332	0.254628210209394	0.834743020184042	0.415913852328173	0.705562863711963	0.262529020696548	0.412649506136233	0.689974545167465	0.996134003216671	-0.52268720669979	-0.802466966128851	0.443562075404286	0.999487452509932	-3.80260820774588	-0.435243821905925	0.674114161159813	0.95126010796571	-0.974335976708006	-2.09709921825268	0.0532664708095846	0.150508426438672	-0.0316772314089625	-0.0284855364551856	0.977922378580933	0.999855369595784	-0.320058586577821	-0.238943683811858	0.816599788866616	0.999502855974481	1.14803457704306	0.0745379997585904	0.942499281225918	0.988535086223809
1	154032905	154040564	7660	+	6667	ENSRNOG00000064277	NULL	NA	0.161610806059834	-0.154419298660199	-0.329596259882042	0.745897106533769	0.900518882847855	-0.288452322502603	-0.318578414378844	0.757657463448383	0.996383915863819	-0.410210598111566	-0.467976946553934	0.65125444639784	0.999487452509932	1.1629281841457	0.0897067178773926	0.930576663079475	0.993773530904536	-0.433462666654986	-0.901596056093647	0.381458455068471	0.552149119626862	-0.126606299964631	-0.134700542284393	0.895936069820824	0.997723295829699	-0.407081380072926	-0.383688062280666	0.710279907145094	0.999502855974481	9.04656769477218	0.603825267485774	0.563475947446962	0.897849482294902
1	88305869	88311200	5332	-	674	ENSRNOG00000068327	292814	Pdcd5	20.4542161541519	0.222403398042235	1.30067518579987	0.211434935019663	0.516621072580949	-0.690794771384527	-2.6346140931248	0.0282229944536715	0.996134003216671	0.779827709688912	1.8510034915775	0.0981895575249763	0.999487452509932	-2.80630277188352	-0.525127217122213	0.612774917707363	0.938479418388683	0.226603268332414	2.62946346701978	0.0189003515502553	0.0773229857251873	0.0234276923805832	0.127017949319192	0.901834752993235	0.998325776563664	0.060157527857992	0.288580843450052	0.779558379807051	0.999502855974481	0.767922374738724	0.28450824253125	0.783589150499531	0.949670613770906
1	95041967	95047377	5411	-	2019	ENSRNOG00000019812	58851	Nr1h2	16.5451568809446	-0.00397198986358222	-0.0519894802388575	0.959168060433074	0.987588357089245	0.261850003808938	1.53149065514426	0.161616338726914	0.996134003216671	-0.428654971465334	-2.58989529793819	0.0299098296853896	0.999487452509932	-0.976126229855167	-0.367111541154839	0.722415065541821	0.960766872545718	0.0202290297640144	0.269773911910201	0.790994100494403	0.873328098768094	0.219138032600652	1.64526271263415	0.135753080269036	0.997723295829699	-0.172339315100092	-1.08388998658995	0.307105500427114	0.999502855974481	-0.807960946090124	-0.449233606865303	0.665748128164354	0.923499086437532
1	175577890	175623061	45172	+	1553	ENSRNOG00000025940	100302453	Mettl9	27.6036147618703	-0.239611034727508	-2.28754732635189	0.0358274113674337	0.219415653041345	0.194207387572902	0.874563694448561	0.405605608288028	0.996134003216671	0.129596601695347	0.469979269595624	0.64987879891767	0.999487452509932	6.54547612788555	2.82938570089235	0.0206557062195756	0.770724979858146	0.118481627681924	1.29196972753296	0.215834260435247	0.38083840145233	0.114880585333627	0.663365020409643	0.524409544169072	0.997723295829699	-0.0559829815342485	-0.281183620156739	0.78504387378006	0.999502855974481	2.3749936632073	1.17211281100731	0.276446833476342	0.792742704753904
1	156615349	156631257	15909	-	6006	ENSRNOG00000020393	308875	Rhog	3.39687863559217	-0.287851634349344	-2.52950450025368	0.0220701900563258	0.171527569679978	0.22928706375316	1.04047494347278	0.326525181830577	0.996134003216671	0.017832030338129	0.0569552953103875	0.955862017243495	0.999487452509932	5.83441247640828	2.35945230058451	0.0439123926193465	0.770724979858146	-0.665244270638401	-4.98937048443068	0.000159564074776859	0.0065664939935265	0.0724500194772473	0.37659184188569	0.715563951783126	0.997723295829699	-0.431498468114785	-2.67591463573369	0.025778416607985	0.999502855974481	-2.79058152292436	-1.18732252241871	0.270746626916376	0.792742704753904
1	240638296	240640945	2650	+	2650	ENSRNOG00000067076	103691373	Frat1	3.32019261139947	-0.485168898577245	-2.40957829740159	0.0281087254868619	0.193413031088528	0.181391672656358	0.321608911070563	0.755438521649698	0.996383915863819	0.247821160359287	0.413911516033772	0.688914412814623	0.999487452509932	9.07400096176311	1.22869401852797	0.251778998928775	0.84343346992455	0.197917777236513	2.42651826570996	0.0282535266404201	0.0998223563349838	0.167337304029504	1.19720632028668	0.263059081963861	0.997723295829699	0.0108609405453371	0.0623467296293304	0.95167442595344	0.999502855974481	2.80836756644507	1.30436655852633	0.23007631523626	0.781324362265018
1	205620424	205620501	78	+	78	ENSRNOG00000060156	NA	SNORD28	6.48305976956532	0.36063674470337	0.705342875674363	0.490541628438822	0.75213081838633	-1.49817076358122	-1.49123371280026	0.171689659177158	0.996134003216671	0.694377811032433	0.553578886682275	0.593747990226816	0.999487452509932	-1.70421198487949	-0.10336586385906	0.920045118275433	0.993238958410138	-0.369413780041792	-1.04665990468988	0.311758235295748	0.484634964209282	0.0401001574307349	0.045717053400171	0.964575569705376	0.99891904878067	1.92953207265527	2.38382540864566	0.0414622572613422	0.999502855974481	3.56560068395362	0.320970926143982	0.756846824972142	0.94521099022806
1	154250462	154252056	1595	-	1595	ENSRNOG00000064992	NULL	NA	5.13093947236465	0.0654987415352403	0.521769281209202	0.608839496923552	0.826419341796672	-0.0523804097707388	-0.197264500885867	0.848210191334593	0.996532736116701	0.155905627340491	0.515826784301632	0.618773434811327	0.999487452509932	1.74167920560946	0.459318428632266	0.657405647101691	0.946793320009113	0.125981308781831	1.30990840144094	0.209848450938176	0.374397106990076	-0.174305925078308	-0.84885997168286	0.418870014437337	0.997723295829699	-0.108419016707349	-0.440655778811525	0.670047183746964	0.999502855974481	-0.58958655404458	-0.179985937890993	0.861851440939549	0.967404358429156
1	243880022	243888423	8402	+	2639	ENSRNOG00000014969	365468	Lzts2	13.1360404690956	-0.0831068361670865	-1.13141431193935	0.274231211360703	0.579394926582527	0.304554800379278	2.0305029465067	0.0743811323118782	0.996134003216671	-0.27415093406442	-1.55495859039631	0.1553884591023	0.999487452509932	1.51057332403894	0.61060985280065	0.557263580684624	0.926457996097976	-0.183847905810004	-2.17159724865126	0.0462600799745066	0.137455702687899	0.347860997606016	2.53532617980337	0.0329660828130861	0.997723295829699	-0.24038692217024	-1.29729777452229	0.227379629620011	0.999502855974481	2.69603751481294	1.31019353575157	0.228195071881435	0.781324362265018
1	121176393	121176525	133	-	133	ENSRNOG00000053158	NA	SNORA70	3.34377218327564	-0.570505351166477	-1.44204113925682	0.168204563646857	0.464412793843539	1.33586312117806	1.16479942571622	0.275435653757513	0.996134003216671	-0.561384837835767	-0.534033482010395	0.606636383525474	0.999487452509932	5.67083236480587	0.351687176976817	0.733543994297789	0.961920298415493	-0.725054296416338	-1.79892635131592	0.0920894523972355	0.21840036489042	0.786966962404021	1.04961359172111	0.322384076331427	0.997723295829699	-0.479740953140637	-0.52066556197047	0.615395650732555	0.999502855974481	5.78179639706134	0.482862221678147	0.642742061206563	0.918328575221418
1	136288793	136596986	308194	+	7268	ENSRNOG00000010840	308787	Adamtsl3	1.14582987389871	-0.00946407447644352	-0.047181525698083	0.962941048665286	0.988725617552977	-0.523250028656502	-1.55111658322136	0.156898921328553	0.996134003216671	0.424251173995226	0.834160097059306	0.426408317820942	0.999487452509932	-7.45290572774605	-1.39691679407911	0.197468422183578	0.819195261372535	0.152223744171014	0.974157719120809	0.345360138641606	0.517931711374558	-0.324589672701419	-1.2129471131213	0.257288771858612	0.997723295829699	0.0216695410588515	0.0665707699152493	0.948405538314799	0.999502855974481	-5.98395082320117	-1.50912572530274	0.171509603453793	0.763470510594154
1	85323022	85323143	122	-	122	ENSRNOG00000070884	NULL	NA	10.0221175694952	0.873934088468623	2.89223305519286	0.0104478029376704	0.118992427731832	0.216809251437685	0.363317258491572	0.725149987342595	0.996134003216671	0.515299542566069	0.706809098733559	0.498100519084394	0.999487452509932	8.50346856968907	1.0244219311853	0.333614280086158	0.872209438996744	-0.298327104654158	-0.650297355043809	0.525292936030334	0.680481103903543	0.737840773673467	0.952670069851009	0.366662207830628	0.997723295829699	0.43516396991936	0.461413879199982	0.655651229036092	0.999502855974481	20.2752115025871	1.90534478397758	0.0949745483928031	0.742309454015531
1	163050070	163051381	1312	+	1312	ENSRNOG00000067278	NULL	NA	1.58622619620642	-0.216426148413363	-0.79330996769371	0.438978324219323	0.720425278259212	0.148244498531761	0.222432379373993	0.82917702727056	0.996532736116701	0.813890402140975	1.12456308725547	0.29071895846263	0.999487452509932	13.5451543282985	1.63682663301397	0.137699202154328	0.78521442648277	0.00347187100106354	0.0228510770268263	0.98206896105726	0.989541384096201	-0.296832675667329	-0.875587347919797	0.404952711384625	0.997723295829699	-0.195346008362239	-0.501825627685032	0.628057212950789	0.999502855974481	-6.87417663597351	-1.28124597639598	0.237672138382443	0.785373115639105
1	124009181	124022031	12851	-	3434	ENSRNOG00000010308	113984	Nr2f2	16.6487477464586	-0.514621976014413	-3.6973884535499	0.00189681858378817	0.0583600033364649	-0.129237193206333	-0.59183885107818	0.569209099750933	0.996134003216671	-0.00146102087978148	-0.00457771011604289	0.996450341659939	0.999487452509932	-2.87082480326875	-0.931673446599741	0.376944534768896	0.888715883595732	0.0681074649971376	0.355111729905083	0.727428056400438	0.831545427363063	0.215111846140373	0.590373154711163	0.570066438750451	0.997723295829699	-0.530990303611531	-1.41102273177588	0.1924674235034	0.999502855974481	2.15646118388775	0.422464977814195	0.684338168190344	0.927811853620666
1	200463973	200473660	9688	+	2396	ENSRNOG00000013426	266762	Mrgprf	0.30860493797247	-0.00766956878226687	-0.012564901742346	0.990127228557404	0.997010923309527	2.86610143428556	2.68252215363864	0.026135466879782	0.996134003216671	-1.6550152176189	-1.5316228222969	0.160984422826994	0.999487452509932	10.2149590600365	0.599726008590961	0.564168671329348	0.927625611139462	-0.123601462107771	-0.26804532752485	0.792299444666828	0.874207555423255	-0.820835485419978	-1.1631504831402	0.275903901552502	0.997723295829699	-0.00809356314451567	-0.0100886681924805	0.992174680905771	0.999502855974481	-23.9715665810972	-2.39765570566792	0.0447843086422061	0.742309454015531
1	93851858	93866068	14211	+	935	ENSRNOG00000017851	292845	Etfb	3.33343852233896	0.115752800458424	0.364630448848318	0.720068586336355	0.887409158523405	-0.522830504387646	-0.990313801139217	0.349101374032502	0.996134003216671	0.369382237743144	0.54582933502973	0.598840424522087	0.999487452509932	-0.463838268038902	-0.0587614962807128	0.954486088740814	0.997304296371632	0.337581758116804	1.60852734065555	0.12846871681449	0.272273629811568	-0.120620420546891	-0.305589378257007	0.76715576275845	0.997723295829699	0.56715269962474	1.42266975989941	0.189166579114857	0.999502855974481	-0.863489563255052	-0.182812473853503	0.859708846468806	0.967136087702425
1	60531777	60539102	7326	-	1067	ENSRNOG00000066205	NULL	NA	0.839653320851244	-0.534777098350468	-1.88771503929043	0.0769757933491578	0.318633468175798	0.472321650256548	0.534101257419611	0.606818260316935	0.996134003216671	0.0707770822448867	0.0750174801872938	0.941890285338417	0.999487452509932	7.62461280303102	0.677151114610886	0.516127120294074	0.920031145404181	-0.0744697897622635	-0.262031383349644	0.796845865677491	0.877048671320373	-0.0982061479091567	-0.196169046501549	0.84901672084232	0.997723295829699	-0.699396627987898	-1.20626701377286	0.259022959349835	0.999502855974481	-2.35893134007834	-0.304974843770425	0.768537906080301	0.946728111443035
1	60808048	60813484	5437	+	2520	ENSRNOG00000062431	NULL	NA	0.405014804979807	-0.177010852960318	-0.727877197457791	0.477001817898463	0.742338522116945	-0.722418404618618	-1.42541335351528	0.189355288923111	0.996134003216671	0.903422422472389	1.26512477075703	0.238524885576638	0.999487452509932	-3.78966632110204	-0.426054067880705	0.68054328561302	0.952193630250799	-0.452360543627345	-1.50874493722422	0.152046504590053	0.304305561266462	-0.970647445491693	-1.52248844096198	0.163631583894835	0.997723295829699	0.640742415785935	0.798991949271374	0.445243024498127	0.999502855974481	-12.3530181483211	-1.18788528225574	0.2705375932611	0.792742704753904
1	260028242	260218701	190460	+	2398	ENSRNOG00000011439	59075	Grk5	8.57702782752218	0.131876975513517	1.3500203889816	0.195435265821149	0.498800827542132	-0.194066440503517	-0.980546502207871	0.353631021045461	0.996134003216671	0.0871487530154448	0.324210419609595	0.753405404266377	0.999487452509932	-2.49332382721704	-0.847011509161105	0.419957061041319	0.903648496447245	-0.0925676962465173	-0.904166998205543	0.380137175573966	0.551091707547924	0.040435194729296	0.28985572509951	0.778766273048496	0.997723295829699	-0.138901179678521	-0.893918173245284	0.395064814716882	0.999502855974481	1.26585433440553	0.570823950750285	0.584533455239298	0.902808862410427
1	194190393	194380428	190036	+	2825	ENSRNOG00000017635	365382	Inpp5a	17.3580110368473	0.735360937513198	4.07035531721797	0.000857981882952175	0.0418274024114561	-0.192758483465874	-0.653363598898499	0.530623754474553	0.996134003216671	-0.105167836144831	-0.408240125986928	0.692920545253827	0.999487452509932	-5.62444743532661	-1.4152722290264	0.192199394099802	0.818887961073175	0.0980383611501775	0.964252439455878	0.350142031495936	0.522803669547284	0.187403291056767	1.17444399191483	0.271589311960027	0.997723295829699	0.0698317656421685	0.359411084183865	0.727728058956951	0.999502855974481	5.36989875294475	2.29320465015066	0.052542198155581	0.742309454015531
1	205621734	205621859	126	+	126	ENSRNOG00000056397	NA	SNORD22	12.1913042953822	0.0698369719344165	0.2532789456114	0.803215263819059	0.926626477738028	-0.624982576805052	-0.949041893100515	0.368540074207192	0.996134003216671	0.776914323429701	1.01806200176976	0.336009525536028	0.999487452509932	-1.24625512120651	-0.119949211724293	0.907281412349803	0.993238958410138	-0.191990295476459	-0.952557697192847	0.355847146969749	0.527878374462449	-0.00896018555757732	-0.0191061312265835	0.985190626616923	0.999855369595784	0.871752695767599	1.90584072942242	0.0896623872180655	0.999502855974481	8.07352985796946	1.28344399614341	0.236940940314348	0.785040200654288
1	61111661	61113260	1600	+	1230	ENSRNOG00000068081	NULL	NA	14.3457082874846	-0.000440514507778687	-0.00579185397023298	0.995448996804794	0.998670614692504	-0.0222747851439865	-0.121701050001728	0.905935807033507	0.998244352508913	-0.0633480225882009	-0.305452147209985	0.767173533061338	0.999487452509932	-0.976952704452991	-0.383142866780022	0.710921414507895	0.95835585268131	0.0314903931621202	0.420361666728828	0.680155154199353	0.800058597322078	-0.124113856568513	-0.740168482264518	0.478838813525194	0.997723295829699	0.0205470231039117	0.104072271713572	0.919436234134968	0.999502855974481	-0.734610954881302	-0.287402644283416	0.781454473308457	0.949670613770906
1	222796915	222798193	1279	-	1279	ENSRNOG00000065098	NULL	NA	9.7174720439243	-0.189979494670125	-2.27780084660803	0.0365224799201609	0.221828815514172	-0.0398968389888385	-0.155395253793319	0.880100750206379	0.996532736116701	0.205842114595915	0.777157766919305	0.457590222853606	0.999487452509932	2.11722949089597	0.588304976058141	0.571466676369187	0.928670765313006	0.1345430112207	1.29945857999518	0.213319077754625	0.378077347101333	0.212425776813523	0.92378837404391	0.380687627643463	0.997723295829699	-0.366449565071506	-1.56037791617811	0.153731727844793	0.999502855974481	1.44936312494234	0.416997902265163	0.688164010118202	0.928368532987882
1	197169422	197182921	13500	-	2439	ENSRNOG00000029394	361679	Dusp8	24.0503356506832	0.0765620812489177	0.908318899798445	0.376926714712167	0.673982400407844	-0.208912797369498	-1.22542923749305	0.25295856704245	0.996134003216671	-0.124593854025158	-0.552394991033434	0.594524445423356	0.999487452509932	-4.65821859466546	-2.216893668142	0.0552122252871827	0.770724979858146	-0.0442077749756703	-0.421847778952903	0.679093536567124	0.799541597418329	0.0359329298950992	0.218210965843632	0.8323343341916	0.997723295829699	-0.0431702445159997	-0.23158702259641	0.822133524573199	0.999502855974481	-1.10495376874452	-0.512098202180384	0.623070581013762	0.912780645995435
1	204990642	204991949	1308	-	759	ENSRNOG00000017884	NA	AABR07006160.1	1.68834483912641	-0.0884318039234182	-0.259362506915424	0.798598485623146	0.924413433406646	-0.495568398354108	-0.575658865350653	0.579615125387426	0.996134003216671	-0.712006689352276	-0.731080392323994	0.483873841083395	0.999487452509932	-7.79375399243194	-0.613826958433563	0.555231884488338	0.925985620019721	0.0408814298946621	0.168653091419987	0.868312796734402	0.923356046832892	0.059862554292225	0.148579385391396	0.88529739275046	0.997723295829699	-0.727315522982338	-1.75227083571364	0.1142649447225	0.999502855974481	-1.10202682678971	-0.181801495213623	0.8604750547454	0.967136087702425
1	154515668	154571633	55966	-	3667	ENSRNOG00000064417	NULL	NA	3.2495312054477	0.506722070538835	3.19101349986581	0.00557098498817809	0.0890745681163901	-0.216375691867687	-0.831970739637042	0.427953507610304	0.996134003216671	-0.123844398814262	-0.374151254732465	0.717210148415045	0.999487452509932	-6.45808706884772	-1.94478994941322	0.0851986255059896	0.782352932853468	0.142870555482602	1.03426227434937	0.317330061885353	0.49019514367423	0.00241260549073296	0.0102408581058663	0.992061813702018	0.999855369595784	-0.177272267037432	-0.676607787781629	0.515976303440467	0.999502855974481	3.24431707073057	0.934836476948208	0.378509208739424	0.832292311745137
1	96347150	96358157	11008	+	1561	ENSRNOG00000021082	361577	Kdelr1	25.8687216575988	-0.143974217791422	-2.22611034487259	0.0404231367309862	0.23444993215718	-0.15001437592396	-0.884397097852786	0.400565038273532	0.996134003216671	0.151744755822754	0.795164132433572	0.447579868880928	0.999487452509932	0.239439582261312	0.0947812547259378	0.926662270495088	0.993773530904536	0.161524579238873	2.51087368041607	0.0239266646938894	0.089855408789729	0.0172934500128782	0.136912238533273	0.894239175464446	0.997723295829699	-0.179477022510775	-1.37610471204101	0.20266289107117	0.999502855974481	-0.875789615094628	-0.505985781655814	0.627157321583289	0.914778675415213
1	205621001	205621064	64	+	64	ENSRNOG00000058132	NA	SNORD29	22.3201692799369	-0.061571330839395	-0.182655334819567	0.857317986576154	0.949327570796473	-0.726888365185648	-1.00043650893641	0.344453006025434	0.996134003216671	-0.844146228695547	-0.99058342360407	0.34852741844002	0.999487452509932	-18.2279422017179	-1.75921603763949	0.113996342490776	0.782964278604254	0.221884317233387	1.15894348038868	0.264518591995091	0.434826508761706	-0.46967115281819	-1.10716478126956	0.298110979585676	0.997723295829699	0.237309580652486	0.459309487440732	0.65710393602735	0.999502855974481	0.863840117161983	0.116741182703853	0.910079195224245	0.981323213540283
1	62426882	62431050	4169	-	3266	ENSRNOG00000066269	NULL	NA	4.96619747045893	0.137016312561596	1.52797103296137	0.145666346634791	0.43421825505336	0.00594714525811757	0.0298576207776721	0.976862941584718	0.998581841318447	0.310033760621017	1.61966345907163	0.140772136813746	0.999487452509932	3.55809690359351	1.38488746091281	0.200988843368096	0.822577665169593	-0.0936360324890448	-0.961436245973931	0.351509997185781	0.52390981560928	0.126857866061666	0.626303965552207	0.547312954382057	0.997723295829699	0.137439009837002	0.59455554756862	0.567052935240902	0.999502855974481	1.55034749305707	0.52214607140099	0.616383008861528	0.910809879902574
1	202373676	202376240	2565	+	2565	ENSRNOG00000020197	293669	Cd248	1.64841593455617	-0.403852865137296	-1.8927880712523	0.0762580644882531	0.317298109376736	0.937320629500135	2.00403376012883	0.0775766291185011	0.996134003216671	0.211443535075791	0.353327595707639	0.732217762159822	0.999487452509932	14.8245426932117	2.65439551140541	0.0273315922494295	0.770724979858146	0.0763822787977195	0.310594999687085	0.760363872865123	0.852570940730856	0.328776277559442	0.693302592972092	0.50633851745499	0.997723295829699	-0.654968363889659	-1.32429176726129	0.218641123157627	0.999502855974481	-5.34172733198123	-0.697410909603668	0.506235960577386	0.880893896681117
1	68891949	68909743	17795	-	4495	ENSRNOG00000016687	308341	Ssc5d	2.01616403824103	-0.18872600290786	-1.33790162784635	0.199272041787536	0.502683326818652	0.302750634283377	0.888478206995057	0.398486186860552	0.996134003216671	0.233806610226625	0.624119257174243	0.548496326149501	0.999487452509932	4.86405350780692	1.04498773087682	0.32453860363962	0.868750935788709	-0.842027064689105	-4.91728132595711	0.000183630033419045	0.00672934243727674	-0.233349332290774	-0.612782361449682	0.55581309912852	0.997723295829699	0.0393399654593715	0.0866878853160285	0.93285250562621	0.999502855974481	-6.57950843262708	-1.2515245822326	0.247748933579428	0.785473989237032
1	56312066	56320179	8114	-	3232	ENSRNOG00000059984	84010	Dll1	2.98814809359471	0.176808821309959	1.26965573535299	0.222011982844613	0.527816522822296	-0.406533981603315	-1.36011457112884	0.208423199766769	0.996134003216671	0.51956313654023	1.38037024283465	0.201760472310729	0.999487452509932	-3.3559973468397	-0.691455899431459	0.507531524504966	0.917794428043565	0.282879572401637	2.16812679700626	0.0465665587678183	0.137827114949993	-0.341948166237453	-1.2700851253193	0.237210451903051	0.997723295829699	-0.239853036025422	-0.740161328611177	0.478409208001867	0.999502855974481	-9.50760846511953	-2.98322479825315	0.0184828313049316	0.742309454015531
1	62903418	62949645	46228	-	599	ENSRNOG00000055124	NA	AABR07001942.1	12.4562437796537	-0.175101985122096	-1.33701250834157	0.199555890111269	0.503085153428897	0.126461374271603	0.446931389314058	0.6659826465298	0.996134003216671	0.0503376456460086	0.141762735739978	0.890482269354392	0.999487452509932	4.9742334626337	1.39457665064285	0.198149071541027	0.819676822804525	0.141168755336479	0.847085155432093	0.41020193042552	0.577490213477384	-0.0566258784988451	-0.186578989943061	0.85630051621785	0.997723295829699	0.372587041546364	1.10910552434486	0.296661497481831	0.999502855974481	4.93292823642304	1.04808636358476	0.326660240510998	0.812299344911111
1	95360284	95375877	15594	-	3896	ENSRNOG00000020363	292889	Med25	17.0888794950447	0.0782495987167071	1.19848757137627	0.247840233201709	0.553089512353798	0.123356931452827	0.895277277821737	0.395039933764437	0.996134003216671	-0.13199545052024	-0.806460552267161	0.44137523007394	0.999487452509932	-0.550640490210058	-0.279995655525235	0.786105193650804	0.974153206085812	-0.253391734116884	-2.89850178055279	0.0109885094120621	0.0560189260442513	0.0583945252164577	0.323831870652818	0.753770997881646	0.997723295829699	-0.14300809962456	-0.721119414411482	0.489477769765564	0.999502855974481	-2.37434244861089	-0.946157944879241	0.373062903440056	0.828452161161254
1	82600136	82632178	32043	-	5462	ENSRNOG00000020871	292734	Ltbp4	7.70005350907444	0.312817879630702	2.94873081637085	0.00928293205365976	0.112342003186896	-0.0534711913334479	-0.341779094345101	0.740731506384163	0.996383915863819	0.046252903966467	0.237494612283323	0.817748331483353	0.999487452509932	-2.02403508985081	-0.959980475939157	0.363301188980026	0.885527101641258	-0.261250990122997	-2.4396685708264	0.0275332709730128	0.0981497632150125	-0.246318056524781	-1.3167288623212	0.221803557389067	0.997723295829699	-0.0743288167242697	-0.320467983212463	0.75606342962404	0.999502855974481	-4.00841156270138	-1.89721425647896	0.0961524180377042	0.742309454015531
1	259826698	259827548	851	+	851	ENSRNOG00000033843	NA	AABR07007121.1	0.937422065700537	-0.298023647116994	-1.43718003109228	0.169561001087396	0.465575218762236	0.0627793659231125	0.105334739430976	0.918529373079884	0.998401639567924	0.12327095665058	0.184047084934553	0.858177068179025	0.999487452509932	1.04244850209247	0.120764841771336	0.906654344270263	0.993238958410138	-0.901582185010344	-1.65293838416841	0.119023925352639	0.259073963625833	-1.37713628665113	-0.994708099357854	0.346934117934864	0.997723295829699	0.708870032952402	0.378201026713675	0.714208343225425	0.999502855974481	-1.19692978572493	-0.061685650472172	0.952398255386623	0.989040341289061
1	204163299	204167319	4021	+	2632	ENSRNOG00000021151	259225	Ppp1r14b	4.21688018231689	0.350764873010331	2.57579916892939	0.0200866304105029	0.16355137470696	-0.0258907545154728	-0.10656635277399	0.917580780619281	0.998401639567924	0.0124463997160643	0.0446909788506719	0.965358336112288	0.999487452509932	-1.28423390679213	-0.376106801002092	0.715956563339893	0.958509796497029	0.255208451663148	2.86083458930874	0.0118613421597698	0.0585463234284888	-0.0239071840922011	-0.131223670389553	0.898604787969534	0.997932123455964	0.106604100819705	0.525782513900176	0.611979663502841	0.999502855974481	-1.95821143779276	-0.72860610324445	0.487998965538512	0.874097294246107
1	258096432	258128984	32553	+	3469	ENSRNOG00000018310	292138	Eno4	3.30897117954942	-0.103000082580833	-0.65602964770655	0.520946690324618	0.773252335039757	0.30908670849284	0.955361147586673	0.36551297787399	0.996134003216671	-0.241560795643102	-0.755499003727858	0.469825856543596	0.999487452509932	1.67561525136621	0.372446064999881	0.718582069222959	0.959433621867323	-0.519642836081341	-2.92753893576177	0.0103587902588152	0.054020723726455	-0.657976600447949	-2.12759427106849	0.0635403849130111	0.997723295829699	-0.150309019473036	-0.330584860908241	0.748662974044263	0.999502855974481	-9.7222320660443	-2.24239397435806	0.0567909479208005	0.742309454015531
1	153838078	153904061	65984	+	2019	ENSRNOG00000030404	25387	Arrb1	53.3612312855578	0.370828899341037	3.74489852275576	0.00171416245215398	0.0553969559972701	-0.31165584776628	-1.44847098493494	0.182993680942154	0.996134003216671	0.17610836983795	0.70862562196983	0.497026731620322	0.999487452509932	-4.56341366161832	-1.48703242574307	0.172757784107243	0.805688192045676	0.106281125838684	2.29948598838165	0.0361908427057738	0.117230825887567	0.00124160485056762	0.0110090712752075	0.991466360284944	0.999855369595784	-0.0860323746105604	-0.695618430283072	0.504552633171232	0.999502855974481	-1.09427013443849	-0.674915920195174	0.519651955918136	0.885386953286502
1	205782250	205782397	148	-	148	ENSRNOG00000054533	NA	AABR07072025.1	7.38959111750124	-0.176336641031718	-0.33889787361341	0.739007563616983	0.897531320266959	0.0355198089650059	0.0331355405425972	0.974323825286377	0.998581841318447	-0.146573103873122	-0.126969438858972	0.901838546856762	0.999487452509932	0.384607209454585	0.0262823763464181	0.979632438133582	0.997867711202098	-0.489585420644257	-2.48003924821848	0.0254294865435807	0.0934203740479652	0.339284245200652	0.762287015737092	0.466200418143591	0.997723295829699	-0.120379344578554	-0.223062587480297	0.828558707285629	0.999502855974481	5.55640147783493	0.742937036045018	0.479765802976282	0.872313865736688
1	96360456	96371663	11208	-	1595	ENSRNOG00000021093	292916	Syngr4	0.368919428170911	0.371723318973482	0.683941607565143	0.503607567139831	0.760303174462122	1.52634362555327	1.85457639128802	0.0982293139308201	0.996134003216671	-0.694213601801048	-0.751864831756818	0.471899642685467	0.999487452509932	9.06430078301328	0.715123772747505	0.493506497134448	0.916703018349775	-0.434030590125483	-1.12219597422819	0.279345245099874	0.45099046817361	1.2696161386506	2.16096582493345	0.0602314881340516	0.997723295829699	-0.250795819272092	-0.319049315167863	0.757103310645752	0.999502855974481	11.2814169099942	1.01087088951466	0.343056376042404	0.819626851945062
1	26856530	27015871	159342	+	4360	ENSRNOG00000014004	498995	Ncoa7	28.6204418048371	0.287668993098573	3.77001055671607	0.0016248540932122	0.054304684999869	-0.145568836215937	-0.8724174681928	0.406711691734671	0.996134003216671	0.0654628264823884	0.382840572071509	0.710985186256594	0.999487452509932	-2.24577467235101	-0.975826359577445	0.355824886664095	0.883001029352469	0.282565622415029	4.27820890636616	0.000653952330315533	0.0117496640662352	0.120070390492796	1.15901563932836	0.277497327530135	0.997723295829699	0.0899436061430021	0.737336715595726	0.480040859744986	0.999502855974481	3.87003335860491	2.94297338092571	0.019624419724957	0.742309454015531
1	202113804	202134915	21112	-	1060	ENSRNOG00000047816	84485	Ccs	12.2304610229873	-0.207084058915083	-1.67086549650443	0.113809365390941	0.386075059048525	-0.0272251409963947	-0.108322852310121	0.916228159699044	0.998401639567924	-0.031395720069355	-0.106359651592158	0.917698936433277	0.999487452509932	1.1360297896635	0.32163842216281	0.755413774320348	0.965960128715482	-0.0141903345369925	-0.191661906737043	0.850566164232729	0.912323263272802	0.104103447954414	0.676762061882969	0.516274730535247	0.997723295829699	-0.208892083947708	-1.26161797118338	0.239377093072349	0.999502855974481	-2.07273632194093	-0.974346045678988	0.35975771922268	0.823357450580255
1	244853194	244855883	2690	+	2690	ENSRNOG00000018433	309446	Hps6	4.12356074349671	0.0142299038698543	0.120471505461714	0.90558021323007	0.969951741977105	-0.141404891118321	-0.507797003389984	0.624379973247633	0.996134003216671	0.307220648927967	0.975594877637327	0.355501219382348	0.999487452509932	2.76738454117777	0.689920345989703	0.50844995002703	0.917804315338212	0.0349998764051113	0.462299622491336	0.650472134959735	0.778572134888405	0.0909684161570575	0.523443571127927	0.613831774315816	0.997723295829699	-0.104762001615724	-0.53336544104223	0.606935669559844	0.999502855974481	-1.50128487940942	-0.603461160787707	0.56370585569794	0.897849482294902
1	67624483	67625582	1100	+	609	ENSRNOG00000064276	NULL	NA	1.0898467888153	0.224193798654224	0.418669918851832	0.680914798026916	0.867660814730884	1.51392657627502	1.75126857912705	0.115427779292773	0.996134003216671	-0.426048359909848	-0.485975218228508	0.638940019569471	0.999487452509932	10.4408121529002	0.854179326851672	0.41618727724141	0.901559812190421	-0.296061223017338	-1.15585286376874	0.265742128031917	0.436236930158898	0.120994357671818	0.20138885947467	0.845058538325818	0.997723295829699	-0.0904280589907715	-0.127667123851234	0.901271051001074	0.999502855974481	0.64923052668805	0.0674580168216266	0.947951128395789	0.988829583272343
1	53854235	53871769	17535	-	360	ENSRNOG00000058564	NA	AABR07001592.2	3.43606619292326	-0.248327643617392	-0.999739313860487	0.332028647710816	0.63227507482207	0.357441003477862	0.658719737218853	0.527340036687822	0.996134003216671	-0.793597559232179	-1.539279351013	0.159128893587432	0.999487452509932	-5.98648844203753	-0.802560305305387	0.44386259355735	0.90858721486384	-0.399406267590043	-1.01355401301346	0.326796648847225	0.49937755378435	0.312451469296066	0.495722765238891	0.632461166029528	0.997723295829699	-0.084292003731138	-0.121417916343154	0.906076727206161	0.999502855974481	-5.44288412558313	-0.55188745582155	0.596813655054647	0.905509287855409
1	207590168	207596544	6377	-	1818	ENSRNOG00000020925	293738	Ccdc86	7.21511680432346	-0.142000162454873	-1.2192497692381	0.240077233357075	0.545668672960143	-0.00946245066243744	-0.0378101076767186	0.970703389048043	0.998581841318447	-0.26152765351988	-0.814349069488036	0.437076999630182	0.999487452509932	-1.58471035765897	-0.462919398164238	0.65492348311362	0.946146052071057	0.0297908175176299	0.508037839745931	0.618783431332329	0.755562274472601	0.0291097087269842	0.224242413748663	0.827784563343508	0.997723295829699	0.0184131842278161	0.122607811262522	0.905161372503784	0.999502855974481	-0.172539851880479	-0.0847393086379037	0.934649693911205	0.986970322121923
1	245210973	245211602	630	-	630	ENSRNOG00000066499	120100046	C1H10orf95	0.679791866384417	-0.550004943017119	-1.34650160362954	0.196543158261682	0.499291939826088	0.159959723797745	0.189782767863703	0.853889119550699	0.996532736116701	0.948191380160398	1.02881647241799	0.33120411676537	0.999487452509932	5.89747711363491	0.463802446581704	0.654315480510963	0.946014872079303	-0.250239700397345	-0.636907416818737	0.533743645250923	0.687305497098452	-0.0555084486890093	-0.0489211935033123	0.962094938257195	0.99891904878067	-0.765143260455858	-0.640283885335329	0.538237438916953	0.999502855974481	-26.4170852379149	-1.72656691403644	0.124345177245645	0.75056330253621
1	73396792	73402846	6055	-	543	ENSRNOG00000064594	NULL	NA	1.76687628531022	0.362479079008385	1.15143564007996	0.266141638558912	0.571794785352826	0.174191061938468	0.229636417015603	0.823750145354518	0.996532736116701	-1.02273629213951	-1.40080483406165	0.195773980853798	0.999487452509932	-5.17417673514849	-0.478863086462324	0.643987875200514	0.944775290683323	-0.239095560597015	-0.623728030437321	0.542134878982663	0.693726702768042	0.335895155765106	0.564942133659236	0.586488282577833	0.997723295829699	0.797288812004628	1.1559277681501	0.278012697184138	0.999502855974481	11.6686485470551	1.30782494183604	0.228958176761575	0.781324362265018
1	650367	660728	10362	-	3024	ENSRNOG00000070917	NULL	NA	0.384651559031729	-0.0886350145396299	-0.273183813464932	0.788138431665418	0.919118930429664	1.49443308964911	2.23289598967686	0.0538256276145371	0.996134003216671	-0.795542649840856	-1.03367415246962	0.32905080617031	0.999487452509932	8.87500812434958	0.894587873791364	0.395378505955969	0.897032950986676	0.0789015867891377	0.238739713787484	0.814524268339898	0.88907502942595	0.35898796723877	0.539784290761582	0.602985464811829	0.997723295829699	-0.40595593593735	-0.575877846070388	0.57906933386849	0.999502855974481	4.49761400379089	0.493900643328022	0.635278069791148	0.91646813497684
1	80201578	80219534	17957	+	2227	ENSRNOG00000055259	308431	Phldb3	0.368901251109186	-0.567643238217851	-1.16245280001466	0.261767468369943	0.567290833971414	1.21819877003812	0.815188076305322	0.436988288097779	0.996134003216671	1.12290941720191	0.715285385710148	0.493102458331106	0.999487452509932	35.2344574893687	2.57621593783499	0.0309874783906865	0.770724979858146	-0.630056283819215	-2.34150072342371	0.0333583267710359	0.11100396807219	0.249279272921073	0.368784048211784	0.721168421886394	0.997723295829699	-1.11107236192111	-1.66489466897182	0.130921316544589	0.999502855974481	-1.96427408950044	-0.181084220471574	0.861018764687347	0.967136087702425
1	88058227	88100112	41886	+	2857	ENSRNOG00000012140	292811	Cep89	5.59277274491619	0.0958062740189909	0.937644055796482	0.362095961350089	0.66271216148946	-0.019430469918083	-0.0820071421690547	0.936520486834267	0.998401639567924	-0.24255321320105	-0.980908116932791	0.353017301134544	0.999487452509932	-5.03546914374759	-1.70747481808416	0.123516756386502	0.783814477434532	-0.332848608943638	-3.8765337873204	0.00147981163600442	0.0175265002550398	0.141251928651703	0.868730931504517	0.408491512975569	0.997723295829699	-0.195203374637874	-1.04799664454514	0.322463004278322	0.999502855974481	1.74340251452815	0.698141801280872	0.50580376566736	0.880852758844382
1	240930236	240936154	5919	-	1084	ENSRNOG00000014828	171386	Avpi1	9.80697475398326	0.202700055859491	1.10830812815372	0.283793953621349	0.590195341934964	-0.124974874985098	-0.438173221161198	0.672075058148115	0.996134003216671	-0.195483550272122	-0.604261390836364	0.561030464843612	0.999487452509932	-3.83861409359502	-0.946206206862153	0.369893942080666	0.88806113208639	0.319501943692665	2.93444228670233	0.0102143537981906	0.0536420630063172	-0.373450371557439	-2.18283522979424	0.058154880189014	0.997723295829699	0.144981397504282	0.609322609401412	0.557652849361628	0.999502855974481	-4.9441926031051	-1.93024805338519	0.0914526989468939	0.742309454015531
1	185428048	185479156	51109	+	4850	ENSRNOG00000020497	361659	Plekha1	27.9864771848616	0.0606346811977963	1.18409182192237	0.25333466663276	0.558774337967018	-0.068428233074846	-0.532471700091089	0.60789861128931	0.996134003216671	0.0938367514446664	0.64455952305788	0.535766556403671	0.999487452509932	0.652914744242373	0.37908548731926	0.713823154281207	0.958509796497029	-0.0446887424837601	-0.479906733812036	0.638186270193666	0.770267731156235	-0.00507054615489317	-0.041486009208931	0.967851842328673	0.999577534353556	0.0795773106897214	0.588032253029741	0.571233722205027	0.999502855974481	3.11082736219235	1.65379706857695	0.138597483251467	0.755075690698486
1	73565662	73568411	2750	+	2183	ENSRNOG00000070030	NULL	NA	0.92351993555177	0.109345088248688	0.464206316506515	0.648631429002982	0.850719704805739	0.840602140165648	1.404720571633	0.195227447125976	0.996134003216671	0.028999302708344	0.0404185822027835	0.968667916686304	0.999487452509932	14.2152380706717	2.06729666054928	0.0701355631555156	0.782352932853468	-0.574090847093034	-2.69965291863811	0.016421297394262	0.0709325327981721	0.915695477007419	2.23210944806385	0.0537295121153725	0.997723295829699	-0.239272294074929	-0.407095595739432	0.693624175045759	0.999502855974481	7.9027154245617	1.05126285203837	0.32528959747636	0.812299344911111
1	259715711	259716758	1048	+	1048	ENSRNOG00000025154	300092	Snu13	2.24529063289445	0.600719532573935	1.83140915600918	0.0853546645417424	0.335475355248984	-0.693537199845788	-1.08094859492454	0.309139588197967	0.996134003216671	-0.563265809825527	-0.70019867459857	0.502020354229714	0.999487452509932	-10.8047054864242	-1.13034431919677	0.288899190244289	0.856799052081562	1.01335540806104	1.36082055527047	0.193579930637784	0.356047278852499	-1.03142307420907	-1.36709981467103	0.206124309479552	0.997723295829699	-0.887110922874136	-0.801214018163025	0.44402111562445	0.999502855974481	-16.1851626004506	-1.18778905836311	0.270573325578209	0.792742704753904
1	167331633	167430231	98599	+	3252	ENSRNOG00000014448	29657	Arntl	10.9055476128511	0.467701561068538	5.35526517857463	6.02009113983066e-05	0.020527282196794	-0.0124247564888166	-0.0615192132005096	0.952353605815032	0.998401639567924	-0.0395429543895111	-0.220462086652178	0.830576455501289	0.999487452509932	-1.41227306915658	-0.495236913663464	0.632851358333721	0.942885089345414	0.415610687006157	4.17983240961824	0.000797903477543827	0.0129682600221812	0.231278232864259	1.87688386314152	0.0946585290604446	0.997723295829699	-0.144017796532478	-0.903589033207063	0.390186137690963	0.999502855974481	4.30649255617289	2.67719416528146	0.029262687842633	0.742309454015531
1	133230750	133230898	149	+	149	ENSRNOG00000057415	NA	AC106909.1	3.29815808178806	0.250516604643226	0.64524708415911	0.527734031054996	0.777958372231064	0.4121340869641	0.377059376363919	0.71527776528088	0.996134003216671	-0.809009969638509	-1.01975273158088	0.335250570529442	0.999487452509932	-2.29904685077036	-0.149664801247418	0.884483434358317	0.990759830290819	0.136917970998468	0.228469192862048	0.822353443911096	0.894116050033617	-1.71553342991345	-1.2596510179899	0.240776750081331	0.997723295829699	1.38972819614948	0.85025864528716	0.417627854550092	0.999502855974481	-20.0687512290982	-1.38324929828802	0.205711799577595	0.772544949070575
1	83643919	83644044	126	+	126	ENSRNOG00000055387	NA	AABR07002788.1	3.43859816212531	0.47584994125099	1.05631086750482	0.30621131727151	0.610887007638494	0.892311248390035	0.971502958156659	0.357864042510206	0.996134003216671	-0.856203460200844	-0.910982326934867	0.386748013888277	0.999487452509932	12.1824261173406	1.04031609986017	0.326583372689058	0.868851049523543	-0.233601002635324	-0.386822052937568	0.704296657779437	0.816386052322661	0.377998339990049	0.481357519263951	0.642225876773689	0.997723295829699	0.461543005641124	0.515688438473475	0.618727735280819	0.999502855974481	4.5257890965958	0.376454506171846	0.716830937917872	0.937780484946618
1	68742789	68758874	16086	-	2045	ENSRNOG00000015753	117277	Epn1	83.0640414646708	0.0108028526064273	0.184875115136339	0.855604708753657	0.948665702691359	-0.136137105338744	-1.02041980183902	0.335414019138887	0.996134003216671	-0.0137834794403551	-0.0869207174967852	0.932693919134665	0.999487452509932	-2.15528574542664	-1.22616735090393	0.252681317410991	0.84343346992455	0.146755029918159	2.87875027703169	0.0114380716208604	0.0573130387017849	0.126537781473118	1.13619223092247	0.28642606401456	0.997723295829699	-0.0586469087352886	-0.444126798218502	0.667629823279821	0.999502855974481	-0.0811239851355596	-0.0445467234780281	0.965612274757145	0.993181514034746
1	198727462	198727588	127	-	127	ENSRNOG00000052577	NA	Gm23297	9.04819396765445	0.295555787822997	1.07196529100835	0.299330753436682	0.603866001982623	-0.682647185083344	-1.36418019279864	0.207189546367535	0.996134003216671	0.956811632747227	1.28857492877115	0.230619216795837	0.999487452509932	-1.72081931129227	-0.196869612776717	0.84850781934451	0.985964484093099	-0.407226830876622	-1.82901682883607	0.0872584828039113	0.210197775110489	-0.0197144770095985	-0.0416055299681152	0.967759283344862	0.999577534353556	0.671677176264506	1.28222884579911	0.232383908536386	0.999502855974481	2.56559057879696	0.336898992048923	0.745271819378656	0.943112634766057
1	96447251	96501464	54214	-	5775	ENSRNOG00000028781	81642	Abcc6	1.07803441796012	0.0379988525534375	0.259833981726899	0.798241005276556	0.924383886620508	0.288971047510913	0.907610839770643	0.388842910309569	0.996134003216671	-0.120635939719951	-0.340480300151584	0.741537950752872	0.999487452509932	0.339081187682237	0.0736524242612481	0.942973176758513	0.995077325657688	-0.410945236021519	-2.21081566072311	0.0429243141661998	0.130848283358669	0.550228528232421	1.38369687068427	0.201170080810022	0.997723295829699	0.23697927006679	0.497811940834947	0.630771588677121	0.999502855974481	9.46051754119783	1.58712053548167	0.152971681589924	0.757210967057328
1	163784711	163786459	1749	-	1749	ENSRNOG00000064885	NULL	NA	0.652410923386594	0.148127147737872	0.299465321321784	0.768364868047853	0.910565883396414	-1.32308219348801	-1.30114291260647	0.227033597199388	0.996134003216671	1.43424261040206	1.13971695466553	0.284684626252511	0.999487452509932	-0.975811241340317	-0.0582687187518301	0.954867287276763	0.99743908484435	0.415338134906367	0.766426962356768	0.45526386329068	0.618590937381175	-0.516712702391835	-0.721143268365318	0.489884949263348	0.997723295829699	0.993899481116729	1.38238617850162	0.200795313813434	0.999502855974481	-7.82324024442371	-0.933191212338519	0.379305572478141	0.832319649652799
1	132815123	132837027	21905	+	2844	ENSRNOG00000054561	293052	Isg20	0.55219379025513	0.345606181753493	1.51048868723726	0.150035564460728	0.440473903473445	-0.222659861878728	-0.498296986367159	0.630785950113338	0.996134003216671	0.472150825576337	0.935450150374581	0.37468870071742	0.999487452509932	0.762741977923608	0.114695008777004	0.911322538142168	0.993238958410138	-0.199994509549764	-0.782052158896312	0.446301023711985	0.610612307908602	-1.16285923917411	-2.49633685476144	0.0351040975681325	0.997723295829699	0.953630524670542	1.44162313439918	0.183899955202718	0.999502855974481	-9.12524225370218	-1.2346371871364	0.25363348904855	0.785473989237032
1	155718389	155747094	28706	+	1767	ENSRNOG00000019491	293150	Stard10	12.0852188036373	-0.0621245084798756	-0.623913725662421	0.541306913425278	0.786934097059645	0.268406097218383	1.19773506397405	0.263032241359911	0.996134003216671	-0.394956553567355	-1.76800740685855	0.111862324519804	0.999487452509932	0.151580929902028	0.045385681221924	0.964837262991329	0.997867711202098	0.111936530803281	0.606264709805311	0.553364453126742	0.703195412446122	0.174269478490805	0.777828066582495	0.457452338332552	0.997723295829699	0.010352260502904	0.0391253686816345	0.96966028218687	0.999502855974481	5.15734700608825	1.53497891417743	0.165150457022887	0.762145800445481
1	73616564	73627172	10609	-	2275	ENSRNOG00000019626	79111	Slc27a5	0.315345122400879	-0.52129092747872	-1.43035718102174	0.171479956489662	0.468557915498409	0.710953465616897	0.936316337623261	0.374691811259985	0.996134003216671	-0.614621326299106	-0.69313101790355	0.506232545936225	0.999487452509932	4.61247614596867	0.464642697943679	0.653737196581344	0.946014872079303	-0.957423078816062	-2.31376869014529	0.0352035181080836	0.115050714937928	-0.808289861516001	-0.996589717266211	0.346070048155044	0.997723295829699	0.685766448354049	0.732588115057032	0.482791950267296	0.999502855974481	-15.226239559299	-1.04428177515176	0.328307854624961	0.812977555663215
1	204167726	204170420	2695	-	1198	ENSRNOG00000021153	293702	Fkbp2	15.9754774238253	0.0242387320280639	0.186874890653693	0.85406187291996	0.948322137998893	0.0809959222804696	0.335788088828375	0.745088463037416	0.996383915863819	-0.0377396129508834	-0.137213962449408	0.893971506338982	0.999487452509932	1.47526050775609	0.438748103997013	0.67166993329584	0.95126010796571	0.0434699196803646	0.612181619536365	0.549545616260537	0.699832938756178	0.0754143300141099	0.539494054176103	0.603177221367904	0.997723295829699	0.0675697664928492	0.421755489428826	0.683280229795401	0.999502855974481	1.60733234531161	0.758006934773042	0.47120728360045	0.869115480236196
1	101587128	101593116	5989	-	1378	ENSRNOG00000037137	499157	Svip	27.7317300965628	0.208162810735184	2.19614092354107	0.0428580745546885	0.241981497903499	-0.203855286663831	-1.13835354598942	0.285732951502578	0.996134003216671	0.0943330356024888	0.456415965248923	0.659224423708964	0.999487452509932	-2.95296732261213	-1.14689878835969	0.282359967996	0.85511495655929	-0.00956511264272135	-0.125886277235291	0.90148643588417	0.942987453419687	0.0164938945429695	0.102387578226434	0.920787272649364	0.998587539782983	0.197157509792814	1.1633151732429	0.275157751541424	0.999502855974481	3.14899047182168	1.47397312286378	0.180509827759521	0.765607535267326
1	93173713	93197478	23766	+	2960	ENSRNOG00000014380	NA	AABR07003176.1	15.1643828697101	-0.0153814183458423	-0.194841860085288	0.847921442436853	0.94541684752986	0.153894824589939	1.09708933549649	0.302410916572001	0.996134003216671	-0.130320911040601	-0.815270521489673	0.436576784888966	0.999487452509932	0.967233418072164	0.4756290353674	0.646198835756927	0.945096379788566	0.0146103106438777	0.185203315066356	0.855539684113195	0.915424722520862	-0.0160494910794493	-0.121922291660172	0.905750752769673	0.998587539782983	0.153892312529149	1.08268739419152	0.307610682111213	0.999502855974481	3.19940057722259	1.5001903209357	0.173758298373942	0.763470510594154
1	220316931	220317040	110	+	110	ENSRNOG00000035472	100314051	Mir204	15.4881111981346	-0.950493376187004	-3.86300919840094	0.00133292320078614	0.0492709753069356	0.64805138516975	0.970679323692763	0.35825142811765	0.996134003216671	-0.46785584794306	-0.728214951982372	0.485539807613523	0.999487452509932	1.34534853019702	0.144596523865637	0.888364481027778	0.991479399450086	-1.30818894641217	-2.41554782488801	0.0288680206704876	0.101116748294027	-1.14113714504797	-1.17597385909711	0.27100905367166	0.997723295829699	-2.18570804806915	-2.13958646202596	0.0616231112811423	0.999502855974481	-32.0090033706414	-2.05719500028021	0.0753793450167898	0.742309454015531
1	33470066	33475767	5702	-	885	ENSRNOG00000017150	290939	Med10	10.5849999242778	0.120281968800169	0.751407821129541	0.463105004886887	0.732981118059381	-0.394865188297592	-1.3487918968267	0.211892072059897	0.996134003216671	0.213964963836427	0.520060838278779	0.615939745127045	0.999487452509932	-0.793834072294037	-0.171267050396506	0.867979509632532	0.990046535154311	0.264544213721775	3.163646256946	0.00639549237790676	0.0402167431878307	-0.00576686439506731	-0.0344974961084335	0.973264711293665	0.999701073235981	0.183269313459401	1.0304241799113	0.330193734923774	0.999502855974481	0.264573243872574	0.106448919408156	0.917971479222574	0.983334208041265
1	165193809	165239593	45785	-	2289	ENSRNOG00000063014	NULL	NA	3.47376622804477	-0.119571209552957	-1.10981952470586	0.283160983756729	0.58953940393862	-0.0520484890151499	-0.219211118682867	0.831606782273846	0.996532736116701	0.209080565931174	0.835113702042326	0.425899327369533	0.999487452509932	1.76053688061343	0.529940960328129	0.60957294184422	0.937649117320312	-0.28435105258437	-1.78968036142035	0.0936206928408249	0.220653764421569	0.0765508948489101	0.287281608393873	0.780671478257251	0.997723295829699	-0.442416336038897	-1.56460061464048	0.152745006005752	0.999502855974481	0.256461608220279	0.0631763963792676	0.951249581771254	0.988912596978852
1	95534290	95543425	9136	-	1478	ENSRNOG00000020517	361570	Prrg2	0.799408338698067	-0.179692566075099	-0.616302707270828	0.54619507556678	0.790731073786479	0.25813436109684	0.460614860404892	0.656516175193281	0.996134003216671	0.588160470644313	0.706226848655182	0.498445007969053	0.999487452509932	7.49127455792522	0.917036328260263	0.384144270090677	0.891148432648294	-0.129309800036911	-0.556673976629527	0.585924518798781	0.729657692667743	-0.394724055179749	-0.881966124764366	0.40167992345264	0.997723295829699	-0.63945147617879	-1.30580414840628	0.224594812479397	0.999502855974481	-12.5604356593158	-1.87690486141308	0.0991563224600887	0.742309454015531
1	190344401	190489534	145134	+	4710	ENSRNOG00000015717	114767	Ptpre	6.66021203435284	-0.204676090915822	-1.65751099935249	0.116509560573245	0.390578197844659	0.100082284099398	0.349595070680856	0.735062118162727	0.996383915863819	0.619718657076314	2.30806995302221	0.0472110085479439	0.999487452509932	8.39233157329146	2.87330376130967	0.0192590311022228	0.770724979858146	-0.189573602634005	-1.33168216910271	0.202761680352189	0.366242395170202	-0.211653314258517	-0.9773315586175	0.35499036991545	0.997723295829699	0.169284029659131	0.682305650890423	0.512535891143483	0.999502855974481	-6.8692594623099	-2.42934470362996	0.0426675873005512	0.742309454015531
1	68760924	68778492	17569	-	6045	ENSRNOG00000015914	308335	U2af2	20.3175919052255	0.101113882271675	1.97880838402828	0.0649655491894558	0.294405923870137	0.0285681636120583	0.233480447229624	0.820858448341878	0.996532736116701	0.0276590191069274	0.19888516961037	0.846903521200142	0.999487452509932	0.507896628606904	0.318360564803701	0.757813948867737	0.966144054857974	-0.01165584697592	-0.272409685014694	0.789004935304465	0.872118112143097	0.0366645029469323	0.392024447231411	0.704539776381661	0.997723295829699	-0.0681121938905228	-0.650932973632066	0.53165270266542	0.999502855974481	-0.00547338475780515	-0.004148789490215	0.996796165329511	0.999476082680052
1	165239163	165240939	1777	+	1777	ENSRNOG00000068371	NULL	NA	0.492039854393453	0.493515312519954	1.17919473550502	0.255224749679323	0.561448203493144	0.259069200247933	0.403660925936954	0.696328064955978	0.996134003216671	0.523069817297586	0.650286335658936	0.532231678136411	0.999487452509932	6.20322227128286	0.665541142877232	0.523168672932675	0.921959939601217	0.281152040143616	1.11992357392053	0.280282176292319	0.452066280673044	0.165459252030208	0.288121309949836	0.780049810242151	0.997723295829699	0.0296016198358059	0.0436629584912803	0.966143972750518	0.999502855974481	0.200171230706059	0.0233801862190102	0.981946836178478	0.996923360203562
1	232014880	232016195	1316	-	1316	ENSRNOG00000019141	309527	Ch25h	1.56909126206432	-0.82799503617536	-2.35343845581135	0.0314425934691394	0.204812027946347	2.30889848271997	2.56576722314361	0.0315225104590896	0.996134003216671	-0.573626265012578	-0.538523578551108	0.603662539656377	0.999487452509932	17.7962686859201	1.43847964741591	0.185712646958623	0.812916186104862	-0.156805033540947	-0.591579328045809	0.562904117486368	0.711853012031656	0.0281844164642629	0.0606272338182296	0.953036071835242	0.998645568618028	0.664868891090755	1.40765336249572	0.193431562863265	0.999502855974481	3.96588408731064	0.607074863008412	0.561426470424437	0.897643181902622
1	76598779	76604724	5946	-	3838	ENSRNOG00000067799	25545	Selenow	30.5044449387512	0.0892978725821996	0.955847050445782	0.353093787167625	0.653069259433846	-0.177547290092538	-0.974856565532337	0.356289935216666	0.996134003216671	0.21737494788347	1.23084025772248	0.250487209447382	0.999487452509932	0.163382442556257	0.0597694837371834	0.953706377089496	0.99726237568429	0.327641470862964	5.17917647707358	0.000110563314966114	0.00570433846507514	-0.0748352535886829	-0.66500007053251	0.523412580696287	0.997723295829699	0.18987621754625	1.68547709540335	0.126808838784924	0.999502855974481	0.254290707712945	0.148596800427088	0.885723644317951	0.974835012843921
1	40444008	40632905	188898	+	3522	ENSRNOG00000019582	361472	Mthfd1l	9.26647477819058	0.303857857729927	2.25688712069142	0.0380565096550345	0.227132375076523	-0.487055621544103	-1.82776752114835	0.102445773892575	0.996134003216671	0.144967665767709	0.456691868093452	0.659033682108366	0.999487452509932	-6.67184731495332	-1.64945301932029	0.135060084292609	0.78521442648277	-0.148019582087844	-2.07645055045172	0.0553745512749699	0.154775664532227	-0.097006747483389	-0.716247362719674	0.492753584417936	0.997723295829699	0.0195308044905258	0.123860106979981	0.904198174813492	0.999502855974481	-2.46357366320421	-1.21610866333777	0.260224339037782	0.790514228480593
1	181746429	181759628	13200	-	5172	ENSRNOG00000036711	24796	Spn	0.157079158771502	-0.519236822686156	-1.41182878148416	0.176780940517142	0.475206820252443	0.839390008853788	0.916414701826246	0.384462372762048	0.996134003216671	-0.611308094397951	-0.666165153579067	0.52250368598713	0.999487452509932	6.19866780920445	0.498986150504233	0.630314998946341	0.942737117591486	-0.240674136087278	-0.472279074382825	0.643495531474956	0.773490887761407	-1.5234387722281	-1.32579427063997	0.218909232557201	0.997723295829699	1.73200147204819	1.35096938547074	0.210285421947967	0.999502855974481	-22.6975693879243	-2.04475867219231	0.0768233945640776	0.742309454015531
1	134223949	134246970	23022	+	2631	ENSRNOG00000013149	64060	Vps33b	10.002001341305	0.00172048705573199	0.0193751690003403	0.984776701008564	0.995670680802706	0.0386834167747317	0.167092875517676	0.871165098637634	0.996532736116701	-0.335325705287129	-1.68202418346912	0.127874246056317	0.999487452509932	-4.02651946320718	-1.3408288253461	0.214347181353718	0.831481687429047	-0.0860538381319162	-1.26213556399751	0.226088335647113	0.393569901228585	-0.196467267624836	-1.38727397579678	0.200115829457368	0.997723295829699	0.281678655243501	1.86063561022152	0.096333203082935	0.999502855974481	-1.78044430512888	-0.836803687933687	0.428131466565145	0.852714489675815
1	78522980	78526301	3322	+	548	ENSRNOG00000067431	NULL	NA	2.14583842375776	-0.273793916990597	-0.71292771080048	0.485959160351206	0.748677330672932	-0.564128281298783	-0.634800310351993	0.542098919060447	0.996134003216671	2.09691522149776	2.59346348743196	0.0297375667859186	0.999487452509932	21.176782284542	1.92224648961599	0.088288545409554	0.782352932853468	-0.751737433508938	-2.61378964532291	0.0195012461633734	0.0788564232057657	-0.242560778084057	-0.337112893388884	0.744080942630028	0.997723295829699	0.625600962493768	0.796430055855318	0.446654599526398	0.999502855974481	-11.2286588480742	-1.06106887433487	0.321086793743691	0.809397897303827
1	176689156	176705906	16751	+	2842	ENSRNOG00000018048	308961	Dctn5	16.1524441893695	0.0929657389731646	1.20618300404766	0.244940761035938	0.549841493401646	-0.10364824272201	-0.677515817534259	0.515914140170362	0.996134003216671	-0.00562927909991599	-0.0319266202298689	0.975247977715319	0.999487452509932	-1.81919920701984	-0.854020296416767	0.416270659669304	0.901613972226436	0.328257815840445	5.61658681415787	4.83093922838594e-05	0.00404761188465184	0.00434719181202657	0.0401288746553093	0.968902866818766	0.999577534353556	0.0565225943003702	0.463201850575439	0.65441815781799	0.999502855974481	0.820900504791631	0.535770286457111	0.607376234379617	0.907858483093098
1	146803714	146892181	88468	+	5026	ENSRNOG00000010224	308821	Rab30	10.544720116732	0.0402465880531589	0.501764216192397	0.622534102584764	0.835223712848747	-0.256501524181825	-1.87760016235463	0.0947391503401931	0.996134003216671	0.16194088986173	0.870250661304543	0.407436863082877	0.999487452509932	-1.94558714050931	-0.886056903713793	0.399708837146782	0.899103431651497	0.0425424280925287	0.7716392969007	0.452261636538436	0.616043324904955	0.0525579214574471	0.444521085423513	0.667598106341625	0.997723295829699	0.157935491549021	1.25877283942857	0.2403560218535	0.999502855974481	2.65099127449505	1.60852301501744	0.14821472551139	0.755075690698486
1	170790706	170795735	5030	+	1079	ENSRNOG00000063596	NULL	NA	3.36212886500277	0.23729184764832	1.35149956392379	0.194971043652167	0.498529260246317	0.222963556116799	0.610381237716564	0.557414572462116	0.996134003216671	-0.230465464437392	-0.58680100880555	0.572185201086068	0.999487452509932	2.65968622273953	0.520472368685242	0.615879539277735	0.938936458324123	-0.37068886527539	-2.1325210926686	0.0498213102340456	0.14414426819359	-0.350518751626282	-1.08452037216319	0.307484995629358	0.997723295829699	0.259954623171009	0.644674042754229	0.535517008639639	0.999502855974481	2.05985788949032	0.339126232691266	0.743658709448117	0.943112634766057
1	84987377	85002370	14994	+	6376	ENSRNOG00000029043	308482	Zfp84	6.7947056829171	0.10104296023291	1.66527286880743	0.114933535724774	0.38747165352896	0.00229634790612052	0.0138603181806902	0.98925806164767	0.998978631856726	-0.164701151098962	-0.95638736259659	0.364588950318498	0.999487452509932	-2.3576904677707	-1.08056712380217	0.30928812171669	0.864723215803623	0.13765973290219	2.8420339653386	0.01232193764313	0.0599344786437893	0.0234585082906344	0.194418001838068	0.850345552187683	0.997723295829699	0.0820313740942202	0.607656772278739	0.558708772075063	0.999502855974481	0.329081833698815	0.191028443270355	0.853488051712109	0.96554988274412
1	132815142	132824523	9382	+	2389	ENSRNOG00000018421	361594	Aen	2.53115590818265	-0.0409823709388111	-0.261115284387936	0.797269733487329	0.923846354719651	-0.318810598220631	-0.89689537020655	0.394222915073794	0.996134003216671	-0.333652783172563	-0.802536334171555	0.443524027998892	0.999487452509932	-9.46735531148135	-2.04560118001671	0.0726018827645144	0.782352932853468	-0.200091740700636	-2.20296053244659	0.043573989087658	0.132216329956872	0.129329184469709	0.648932354786843	0.533259468948004	0.997723295829699	-0.0349503899158783	-0.150689989135922	0.883604647765501	0.999502855974481	1.02439882539026	0.316259354206519	0.76028356759098	0.946294791481657
1	95025499	95036465	10967	-	3321	ENSRNOG00000019681	59294	Pold1	1.52389043934693	0.192091344456452	1.07878660680483	0.296368130424426	0.602032671505326	0.606893215336293	1.95536309504781	0.0837992517537887	0.996134003216671	-0.433424581820674	-1.22494823584555	0.252591989518013	0.999487452509932	2.16393630301739	0.43004933041637	0.677744796651157	0.952193630250799	-0.121148379242586	-0.879219522904193	0.393089310972537	0.562591750266112	0.105789090935574	0.404939906345737	0.695369626419297	0.997723295829699	-0.478778171476558	-1.85400892348019	0.0973494646041389	0.999502855974481	-1.72223871718626	-0.452669864566204	0.663379245026776	0.923499086437532
1	174509578	174512308	2731	+	842	ENSRNOG00000064548	NULL	NA	1.02934047146923	0.108409749567947	0.358432865970778	0.724613363750882	0.89014337780676	-0.832241418816234	-1.42230853093836	0.190226463592458	0.996134003216671	0.702105222704672	0.880807125993839	0.402001314206618	0.999487452509932	-0.0840913129800688	-0.00891285723569439	0.993092184015029	0.998962629620072	-0.0404419182348719	-0.122340902789414	0.904245970131543	0.944494978054377	-0.0736639462673962	-0.120329442143473	0.906975414889219	0.998587539782983	-0.857931443839817	-1.2749386968618	0.234837723509742	0.999502855974481	-5.1316714305247	-0.558583680011796	0.592455005940652	0.905244659292931
1	206006109	206027108	21000	-	2627	ENSRNOG00000020202	246307	Asrgl1	28.4092978919689	0.0965968146864334	1.11127638497606	0.282551844452921	0.589078639520764	-0.144326705665325	-0.693383551084347	0.506387507157521	0.996134003216671	0.0100436952916752	0.0489335133581284	0.962072584519176	0.999487452509932	-1.99559108724992	-0.668412720364393	0.5214216196453	0.921845283898521	0.0749543706800786	1.9248237094261	0.073344918472961	0.186748993880864	0.0981021019251224	1.0819126830998	0.308579146645214	0.997723295829699	-0.0143391537247881	-0.131002100731904	0.898708164411434	0.999502855974481	0.984182639794997	0.720692457305255	0.49258458995141	0.875609376029147
1	33765672	33799433	33762	+	4785	ENSRNOG00000017613	306672	Tent4a	9.47989453027196	-0.152966687413325	-2.38555512033099	0.0294924820665702	0.198054819279845	-0.156818771856953	-0.99521392880091	0.346845371160216	0.996134003216671	-0.0209607760368537	-0.112953671885546	0.912619898984055	0.999487452509932	-2.13244100398897	-0.951670804114255	0.367267974306875	0.88774521359334	0.00857884414380599	0.14717053344402	0.884948724147736	0.933338466720591	-0.10981053214303	-0.89759894198626	0.393738595435773	0.997723295829699	0.183198491113745	1.37941198489928	0.20167774038223	0.999502855974481	0.199733487510584	0.117330321461091	0.909627748464256	0.981323213540283
1	85004920	85015478	10559	+	2771	ENSRNOG00000055519	NA	AABR07002868.1	3.17666168619359	-0.0384878702007999	-0.275641110738292	0.786283037797592	0.918684594030871	0.0871109038723428	0.31548599343917	0.759924184339934	0.996383915863819	-0.280190294994158	-0.77246337295583	0.460224202317717	0.999487452509932	-3.33252011046071	-0.853621370932435	0.416479874535473	0.901716436923505	0.123592800136379	1.02382753963676	0.322075189560717	0.494503167294466	0.435532529077561	1.77472536209137	0.111101733269292	0.997723295829699	0.402784485832924	1.38483167429374	0.200072232172439	0.999502855974481	9.60810189590687	3.12678110267474	0.0149471123862488	0.742309454015531
1	68779882	68786846	6965	-	3894	ENSRNOG00000015997	499071	Ccdc106	4.35105413332123	0.0990336119000847	0.89971224090012	0.381356216376751	0.6771012746171	-0.0400420039843151	-0.170141242424829	0.868839629290778	0.996532736116701	0.0645160126434506	0.254188057843887	0.805231191042205	0.999487452509932	0.319283739288387	0.095126761828896	0.926395828545706	0.993773530904536	0.063444949856312	0.610023883845879	0.55093658192235	0.70128359064137	0.17553339220339	1.14613989996772	0.282506598793007	0.997723295829699	-0.0350931650371865	-0.187993019208212	0.855129039351795	0.999502855974481	2.43503283660803	1.12258688587238	0.29569260246438	0.795880604829379
1	180168097	180195522	27426	+	11089	ENSRNOG00000015773	308977	Il21r	0.142732309048813	-0.161626026417421	-0.614587842903197	0.547299740447025	0.791773321947471	0.620463236434463	1.00625025484375	0.341804500910454	0.996134003216671	0.255237465341741	0.406492216297928	0.694157278830342	0.999487452509932	8.22446021058293	0.970640232546762	0.358259066725386	0.883116433481317	-0.536933661871808	-2.20905951110985	0.043068773373136	0.131142664027379	0.124338562934992	0.210023108247695	0.838521382239077	0.997723295829699	0.470056967114858	0.716826393939698	0.491995473256224	0.999502855974481	7.32060517678491	0.80459888104016	0.445395330120046	0.858031582696799
1	181002798	181008230	5433	-	3100	ENSRNOG00000069729	NULL	NA	0.337661012967636	-0.37773795291037	-1.04138522161399	0.312877674790976	0.616602994858177	0.689098340033774	0.678102841457494	0.51555975316975	0.996134003216671	-1.50433586396473	-1.99683037864563	0.0778996834278034	0.999487452509932	1.08174901405987	0.0850231633153494	0.934191226672552	0.993773530904536	-0.594254636919286	-2.89162436324675	0.0111430519505437	0.0564005186275931	0.345535548983473	0.712295599024044	0.495076765522008	0.997723295829699	-0.238255289485659	-0.411142511094275	0.6907618494721	0.999502855974481	7.04698033326339	0.918412909854237	0.386514484553791	0.835906943558391
1	85038911	85052143	13233	+	3182	ENSRNOG00000066969	NA	Zfp790	4.41241535176362	-0.208532140206707	-1.87688710981475	0.0785278826761184	0.32236949969351	-0.0112291740808179	-0.0480227993547851	0.96279630004675	0.998581841318447	0.0570676398120578	0.221648962420711	0.829680776000681	0.999487452509932	0.471459023782144	0.142665290820025	0.88984416744157	0.991828975958223	-0.109611227337758	-1.01976106273936	0.323938147757466	0.496410291552398	0.11940347269304	0.65306197154339	0.5307181505471	0.997723295829699	-0.0537426632197207	-0.25407250886215	0.805253890192255	0.999502855974481	2.98732208633148	1.19645925192494	0.267369312386485	0.791234273205414
1	66757154	66757693	540	+	540	ENSRNOG00000069401	NULL	NA	5.46464192307504	0.229000438840906	0.76410111718169	0.455712076061374	0.730153180555565	0.0419636923158707	0.0953464470138546	0.926227317885553	0.998401639567924	-0.230976517236221	-0.364147520801069	0.724404260899972	0.999487452509932	-2.95581766093328	-0.450594941274837	0.663437296960336	0.948059387411332	-0.0838674900432888	-0.54922290009145	0.590900358720588	0.733271181929857	0.573373577130283	1.7279122004211	0.119494579181899	0.997723295829699	-0.116408017926861	-0.271389209386795	0.792326370454929	0.999502855974481	9.6873734984719	2.43701801687489	0.0421704686931665	0.742309454015531
1	152416252	152472923	56672	-	4536	ENSRNOG00000014251	171495	Capn5	9.68761184695667	0.0369638111484452	0.304305749099133	0.764740504832257	0.909286225394179	-0.649780769044617	-3.94351973030094	0.00371539530974082	0.996134003216671	0.200762348694363	0.635852800904023	0.54116741388174	0.999487452509932	-6.90398804346149	-2.09672582906542	0.0669192500167445	0.775824089819771	-0.0620874145109928	-0.633728106509183	0.535761257814927	0.688636464340503	-0.115673560979033	-1.00897129648211	0.340424596196876	0.997723295829699	0.10104604944614	0.759161538042585	0.467526664353869	0.999502855974481	-1.88002184770891	-1.06271929309675	0.320383653753551	0.809397897303827
1	65407061	65408314	1254	+	1254	ENSRNOG00000066794	NULL	NA	6.0864656679818	0.0280581869473546	0.219052490390542	0.82932495578648	0.937985319571912	-0.0751437045043585	-0.217169949988739	0.833147397226323	0.996532736116701	0.447025450399594	1.2273801966545	0.25172147705177	0.999487452509932	2.56096490193236	0.514873232463708	0.619624762791079	0.940456840597728	-0.0866421158893598	-0.804193641800633	0.433791501865735	0.599609208314301	0.221325115077858	1.09999663333551	0.301053714364124	0.997723295829699	-0.0335626927702593	-0.138706930941842	0.892791909552482	0.999502855974481	2.91846561412732	0.897896093137348	0.396689031309931	0.83824581055187
1	80724326	80747150	22825	+	2065	ENSRNOG00000067780	NULL	NA	0.272562509626316	0.183191775682431	0.453681413874512	0.656032239554696	0.854591194330256	0.434119696626294	0.53622676355446	0.605410635637514	0.996134003216671	-0.868552538647124	-1.15847018308718	0.277355760037469	0.999487452509932	-6.88096640456908	-0.657752565711115	0.527925048902985	0.923118717601068	-0.155113083649889	-0.319623284586511	0.753642995764165	0.848165645509071	1.61943987570708	1.68438906021977	0.127819090010803	0.997723295829699	-1.85220542321638	-1.60153476661279	0.144353447046214	0.999502855974481	15.815596818758	1.04134081899772	0.329585911936422	0.812977555663215
1	213901999	214128555	226557	-	20580	ENSRNOG00000025539	309243	Vps13a	15.3365652094949	0.208776260376928	3.10597182782839	0.00666840500642377	0.097062877678195	-0.0445539348128815	-0.254159493150715	0.805352976088445	0.996383915863819	0.281463281050103	1.90769415846375	0.0897693163944161	0.999487452509932	1.2255553873764	0.518731427440191	0.617042783274542	0.939464319282271	0.273319385149564	6.34423945254818	1.29002544963666e-05	0.00286944771579725	-0.0599000801635615	-0.638640277235643	0.539624624842138	0.997723295829699	0.150183948432939	1.60848061893781	0.142822445400654	0.999502855974481	1.18788023173099	0.890906613397001	0.400199398783675	0.840370284426947
1	116014375	116016228	1854	-	975	ENSRNOG00000066862	NULL	NA	2.62660483243609	0.215398460405433	1.34282850869479	0.197704996041502	0.500417372195336	0.135089723016058	0.369454155345143	0.720734476034268	0.996134003216671	-0.512910704477795	-1.41728546926854	0.191058093376321	0.999487452509932	-3.92793500330032	-0.790822483522974	0.450326064920559	0.909021377916931	-0.1440906852349	-0.588336600525841	0.565022340938285	0.713451728566873	0.43736480965852	0.974855759987539	0.356149493730472	0.997723295829699	0.0153889689286606	0.0273737844261881	0.978769956270549	0.999502855974481	8.75168908097752	1.27196847880537	0.240779591636679	0.785473989237032
1	127190059	127300502	110444	-	7708	ENSRNOG00000012716	308738	Chd2	22.2297913748112	0.0329495332487396	0.708673141800151	0.488526484080062	0.751211612175065	0.0627888796793529	0.487981206723704	0.637779351425201	0.996134003216671	0.0214839058403705	0.153025400924171	0.881853920294696	0.999487452509932	0.844231833847246	0.5026889373121	0.62781511068082	0.942737117591486	-0.0513631720501681	-0.72652539929923	0.478653097792735	0.639786876633682	0.110575659100239	0.962806641178065	0.361830885388464	0.997723295829699	0.0637239659739409	0.473704401069801	0.647197590140996	0.999502855974481	3.63514200841694	2.39081916079875	0.0452547385886062	0.742309454015531
1	80789105	80791212	2108	-	2015	ENSRNOG00000063182	NULL	NA	6.71576104662656	-0.126167630563578	-0.936224549739774	0.362804528918107	0.663209854394281	0.492336352627516	1.27052446752351	0.237236969610917	0.996134003216671	-0.274415253953678	-0.691548308959168	0.50717880900564	0.999487452509932	5.88276838561596	1.09057984177645	0.305098610554999	0.862480734861781	0.319234138601878	3.43716036328867	0.00364677928068676	0.0287271985958107	0.300645918365779	1.66099436528236	0.132510493198488	0.997723295829699	-0.0212049043958176	-0.0899092533902853	0.930364606651976	0.999502855974481	3.73927496612401	1.28466118955055	0.236536850696782	0.785040200654288
1	181212858	181215530	2673	-	1204	ENSRNOG00000050922	NA	Nupr1l1	0.671046998624329	0.561722945538114	1.21151210992438	0.24294817434199	0.548241234049968	0.744718649986873	0.616758555781404	0.553390756718341	0.996134003216671	1.08933458279062	0.827764038415905	0.429833043246903	0.999487452509932	30.3738662710186	2.52592813898103	0.0335964673999259	0.770724979858146	0.223908443335726	0.555504539829454	0.586704051487202	0.730233260745543	0.602615803258668	0.702356402815071	0.500950345499797	0.997723295829699	1.34229875408624	1.48485683656815	0.17236246090665	0.999502855974481	18.8509061092595	1.60348414874602	0.149322290089588	0.755075690698486
1	40311221	40434063	122843	+	4501	ENSRNOG00000016011	679812	Plekhg1	29.4408720815448	1.37416849031892	4.83322890664958	0.000173761027080138	0.0263927203677722	-0.0936542833830643	-0.231883426599679	0.822059470690116	0.996532736116701	-0.450442295511015	-1.24709827227579	0.24475421130737	0.999487452509932	-10.1963757226582	-2.16970874005451	0.0595488845762369	0.77241004837255	-0.199552030052276	-1.05994832577456	0.305865349866437	0.478758432894982	-0.0984770213399806	-0.366123863896284	0.72308198505249	0.997723295829699	0.264029723355285	0.930654918748889	0.376762040560583	0.999502855974481	-4.79149675257016	-1.17658244187054	0.274761574571619	0.792742704753904
1	95096266	95158836	62571	-	6610	ENSRNOG00000020014	308572	Myh14	7.63704927100811	-0.0705498201678494	-0.880667703027361	0.391281388601452	0.685060194986174	-0.227091592492536	-1.58635255402912	0.148737909246837	0.996134003216671	0.248191169344684	1.48871377366648	0.171742912203105	0.999487452509932	-0.470420411834697	-0.205076835351064	0.842288303498964	0.98556743567524	-0.439572400770708	-4.39420040490483	0.000517755204098272	0.0104224746386433	-0.186418568635356	-1.6692687284143	0.130833507296986	0.997723295829699	0.0826481474339343	0.578695068141193	0.577247863794121	0.999502855974481	-4.11575697589178	-2.59310758542701	0.033244070179691	0.742309454015531
1	181629729	181650408	20680	-	5979	ENSRNOG00000055082	691842	Maz	12.2292664128779	0.0855884900299366	1.45327144868433	0.165104925046298	0.460997713551603	0.103665747423687	0.764275644366801	0.465183575807237	0.996134003216671	-0.137912246478951	-0.897076240266119	0.393725132957959	0.999487452509932	-0.720586249857653	-0.378967286943382	0.713907762065965	0.958509796497029	0.159743746765946	2.42474700060015	0.0283518951766223	0.100000731393499	0.146730818315132	1.09576022351945	0.302803598127517	0.997723295829699	0.0236698940373088	0.147416445762846	0.886112665780497	0.999502855974481	0.218139998858979	0.10348955669828	0.920242618921069	0.983334208041265
1	83372127	83413083	40957	+	8031	ENSRNOG00000019129	100303643	Fcgbp	0.7253374068497	0.0521431156807398	0.201630093814832	0.842697447123476	0.943115879324982	-0.917794623376964	-2.61146772423259	0.0292913786911237	0.996134003216671	0.950637424968622	1.2813930705782	0.233016817850687	0.999487452509932	-9.74105097268186	-1.41297290546858	0.192852678800096	0.818887961073175	0.0409615233037367	0.207474033884448	0.838417891052274	0.904402228917386	-0.259253648011589	-0.5810164384856	0.576078282952431	0.997723295829699	-0.756684468318452	-1.7267378846908	0.11891865755698	0.999502855974481	-7.86236806160367	-1.36933221303306	0.209839944726421	0.773400670017609
1	196401857	196435541	33685	-	3173	ENSRNOG00000017960	83632	Deaf1	11.3231669334698	-0.0018149459639159	-0.0225328294550039	0.982296104273939	0.994884909573646	0.0121586161497167	0.0838333184006978	0.935110544504835	0.998401639567924	-0.176745880386389	-1.160406933167	0.276607562372057	0.999487452509932	-1.74575343500042	-0.909723249010838	0.387778505249099	0.892665178647314	-0.164067898859548	-2.13671389099488	0.049427408934113	0.143448523271002	-0.017747327025508	-0.116905509945548	0.90960878546321	0.998587539782983	-0.115728467841319	-0.69456933952555	0.505178929444517	0.999502855974481	-3.80949538823608	-1.7133937287252	0.126819227293312	0.752063442929935
1	85071905	85082919	11015	-	3316	ENSRNOG00000056062	NA	AABR07002870.2	2.94248276787111	-0.0541207188311859	-0.49071421226372	0.630160638282907	0.83896737911935	0.0423408428638165	0.165807289329471	0.87214621423532	0.996532736116701	-0.0649831894912945	-0.227764348549077	0.825069947765753	0.999487452509932	0.0244777450426838	0.00666435432713596	0.994834828815254	0.999140437595892	-0.174961602661641	-1.40483504479943	0.180351613797276	0.339937033082291	-0.159837189641398	-0.733842986687058	0.482493514648362	0.997723295829699	0.324594083898259	1.32967433816457	0.216932977189201	0.999502855974481	1.20594348132601	0.314125688677438	0.761841805258974	0.946383113923192
1	69928945	69939048	10104	-	4285	ENSRNOG00000046683	308350	Lilrb3	0.40875956799813	-0.658560244472575	-1.48255497772623	0.1572432356555	0.450668837031011	0.618422275302188	0.580908499137307	0.576227310357081	0.996134003216671	-1.14826528764619	-1.39629069744601	0.197083099559696	0.999487452509932	-13.7128880603086	-1.03716288155254	0.327969116077058	0.869128421409014	-0.750110994092089	-1.57395266337376	0.136259309858342	0.283337965042089	-0.48431086361955	-0.697660199867521	0.503740697185003	0.997723295829699	-0.527846252535904	-0.703110169990911	0.500094175322819	0.999502855974481	-10.3467875630254	-1.06242330514817	0.320509666309796	0.809397897303827
1	77546900	77558630	11731	+	2823	ENSRNOG00000052256	499088	Dact3	34.8436808600184	-0.257610154378399	-3.99405057948819	0.00100878896808093	0.0445684803503041	-0.0406049435141215	-0.284156962292349	0.783022211144191	0.996383915863819	-0.100230540642846	-0.643857744398906	0.53620068747517	0.999487452509932	-2.41696968789263	-1.34280914476003	0.213730875741013	0.831261198522958	0.298837694656896	4.70386040641164	0.000279311721606533	0.00793367139687858	0.229170416991544	1.49251720596519	0.171170497429685	0.997723295829699	-0.42648821813607	-3.28743099399344	0.00965600267357937	0.999502855974481	-1.33014654400162	-0.637470398323219	0.542468971736308	0.892178191768963
1	81001070	81004353	3284	+	1007	ENSRNOG00000062365	NULL	NA	1.64163275075342	0.663541267377533	3.48378814786157	0.00299047832032129	0.0683153269426795	0.565061822564726	1.20292617449647	0.261119407810896	0.996134003216671	-0.219848023323534	-0.431385794733028	0.676636020442527	0.999487452509932	3.43442248175556	0.512859064013394	0.620974894626475	0.940456840597728	-0.188255988951695	-0.602369322040636	0.555886382059405	0.705698962761267	0.719822718722812	1.22812911009266	0.251821921900223	0.997723295829699	0.488369588082831	0.63377390037317	0.542286443753533	0.999502855974481	19.8361438493461	2.43106385000704	0.0425556973624516	0.742309454015531
1	81112177	81119386	7210	+	482	ENSRNOG00000065336	NULL	NA	3.19043784952368	0.277032015126129	1.02163337838036	0.321859389321637	0.624434124104263	-0.231197422604958	-0.541541531431792	0.601898499606403	0.996134003216671	0.980474320818244	1.6069356717852	0.143545362955105	0.999487452509932	3.79836638794537	0.583334886800576	0.574659073521145	0.929499212615506	-0.29081396061112	-0.939640136369972	0.36222351297362	0.534018393608334	-0.045822565200625	-0.100331513534572	0.92237195525158	0.998587539782983	0.724364595008195	1.37695478794045	0.202409282705115	0.999502855974481	8.65387893130533	1.33388983582273	0.220680250608169	0.779933597913137
1	224191125	224358684	167560	+	6315	ENSRNOG00000011931	361745	Smarca2	39.4651659710382	0.111402595500224	1.72149051230689	0.104057514474346	0.369520287319315	-0.201712539238956	-1.40484607908854	0.195191360297662	0.996134003216671	0.16957169054375	1.03138954855072	0.330062189649715	0.999487452509932	-1.57194247729409	-0.754991671823204	0.470443568102251	0.913562106067542	0.050061114235082	0.672558305588551	0.511412061522685	0.669645197799453	0.0929792394092659	0.588343662403237	0.571367415684311	0.997723295829699	-0.256532290937148	-1.6207546472342	0.140152778117434	0.999502855974481	1.22918595620571	0.544955628520068	0.601344151257901	0.906731135173739
1	85093085	85106693	13609	+	4096	ENSRNOG00000037556	103690163	Zfp420	6.43796146707976	-0.2250136497958	-2.26061169103877	0.0377789990536964	0.22624068680615	0.180036039471393	0.951166841600752	0.367520112828495	0.996134003216671	-0.166963184240857	-0.841910305624718	0.422283728205102	0.999487452509932	1.18042853166693	0.432083926550554	0.676321675244445	0.951347055244435	0.0326205930842187	0.475969892385631	0.640923994476279	0.772222217144326	0.0444063288451425	0.257848076941556	0.802564041237281	0.997723295829699	0.344778217386172	2.19585579638336	0.0562619275881162	0.999502855974481	3.90245389038471	1.78660417282242	0.113633615964831	0.749474642167156
1	152433652	152441922	8271	-	7238	ENSRNOG00000068492	24612	Omp	0.653660293161006	0.376221415264593	1.96621869898443	0.0665183354512233	0.297627296590767	-0.570267547095328	-2.47069300494208	0.0367286508695813	0.996134003216671	0.437354219130539	1.11575257973556	0.294273703203753	0.999487452509932	-4.61209834878416	-1.06257962444971	0.316927036153826	0.868061126449358	-0.652697824203126	-2.10114133360399	0.0528625331726424	0.14975028895363	0.0499328971209561	0.0837210080020907	0.935186990315464	0.998645568618028	-0.335616079885199	-0.526621444915127	0.611420551420234	0.999502855974481	-5.13843834266424	-0.493899952851264	0.635278535295992	0.91646813497684
1	160266806	160267183	378	-	378	ENSRNOG00000052236	NA	AABR07004992.1	4.96668725461219	-0.140674383376503	-0.513652327188018	0.614378344092162	0.830335946601512	-0.315174498513536	-0.498209472950532	0.630845115469595	0.996134003216671	0.825062388140732	1.13196062968722	0.287760656624297	0.999487452509932	3.07202683566622	0.32629598943387	0.752008126767562	0.965651642229576	0.101352599484792	0.536012176926623	0.599774822772564	0.740570448900772	-0.115420469974193	-0.338907697170131	0.742775044388854	0.997723295829699	-0.0742479591154916	-0.199357314872264	0.846495904839359	0.999502855974481	-4.43874372799031	-0.75796136529871	0.471233009669725	0.869115480236196
1	201253157	201264705	11549	+	2376	ENSRNOG00000068138	688800	Aldh3b2	1.07353171098811	-0.0866255418252764	-0.215722141046622	0.831877110168072	0.938703611055159	-0.436480523910106	-0.548351068999493	0.597414513739509	0.996134003216671	0.842871088159708	0.797971686524361	0.446032359213538	0.999487452509932	-5.30916711691479	-0.427062727461559	0.679836274798199	0.952193630250799	0.230420666877433	1.32278193072107	0.20563494060313	0.369753399440067	0.210911448348287	0.533134556603329	0.607386998032115	0.997723295829699	-0.322099934356299	-0.757658415252342	0.468381676174835	0.999502855974481	3.66059542092367	0.616052788417997	0.555786897859994	0.897643181902622
1	69429269	69447438	18170	+	1780	ENSRNOG00000062480	NULL	NA	0.700723380101351	0.652233201072969	1.8209115376482	0.0870031727596668	0.338293928431118	-0.730680032966012	-1.64332358310808	0.136350189188678	0.996134003216671	0.4176305857852	0.673580356340726	0.517997944356931	0.999487452509932	-6.93150303789519	-0.936582408628258	0.374552048408592	0.888670210850718	-0.660678647818628	-2.49470566646254	0.0247037842177046	0.0917532540319685	0.288678290377063	0.52011297673078	0.616054920131243	0.997723295829699	-1.1888558924283	-2.31213805204122	0.0465884585287212	0.999502855974481	-0.951281203311228	-0.126480591608031	0.902620686688562	0.98008377535563
1	137743784	137768730	24947	-	1536	ENSRNOG00000012301	308794	Cfap161	2.04531302596012	-0.135875761564094	-0.474114381970781	0.641698869667743	0.846516830584423	0.932195173491682	1.64270928085846	0.136478608981433	0.996134003216671	-0.76330488784786	-1.26314746752667	0.239201680458125	0.999487452509932	3.69647372403839	0.468240591148043	0.65126381200549	0.94564373115649	-0.22937658446991	-0.549634377122004	0.590625015511627	0.733201780159616	-0.320969796857522	-0.423103992913418	0.682561787694927	0.997723295829699	-0.963286320208583	-1.24133967437312	0.246426881910101	0.999502855974481	-9.0572189921658	-0.70495639181694	0.501785416912673	0.879555509843515
1	85117483	85130178	12696	-	3556	ENSRNOG00000070848	100362022	Zfp27	5.15195427908233	0.0189138457553118	0.202167978758471	0.842283829280749	0.942906413375058	-0.0501198041191659	-0.224397429803453	0.827695762299579	0.996532736116701	-0.132945155842547	-0.579399948677794	0.576950741480265	0.999487452509932	-3.00698384702382	-0.99513378039984	0.34687116151123	0.879572387792261	0.110926201568667	1.1639512795434	0.262545158309121	0.432450173237331	0.090408834718181	0.651138387253445	0.531900997973355	0.997723295829699	-0.0144978176835644	-0.089646216348479	0.930567723474095	0.999502855974481	2.01357311402999	1.00987427955264	0.343504047514	0.819626851945062
1	3121332	3439870	318539	-	7554	ENSRNOG00000013160	365037	Sash1	26.7986636876534	0.10251702314635	1.43948134357884	0.168917731520934	0.465185010425541	-0.0969394718372266	-0.505196964364824	0.626129908177187	0.996134003216671	-0.213340120663072	-1.11532136788454	0.29444856091179	0.999487452509932	-4.69215281730017	-2.14234889283653	0.0622142140407782	0.773160630887736	-0.0952988957666883	-1.59443778601711	0.131596283071659	0.276532599366278	0.139980739015863	1.5237195458103	0.163328314009869	0.997723295829699	0.0576453793979183	0.505463685542186	0.625601973735747	0.999502855974481	1.36221137633085	0.999376797076201	0.348246795816506	0.820553517979544
1	42196068	42202437	6370	-	1907	ENSRNOG00000024077	292263	Fbxo5	0.819721691449643	-0.0648550829671628	-0.225462939123553	0.824417989842501	0.936659903632558	0.0264074887867331	0.0373996248953841	0.971021279231593	0.998581841318447	1.13055632201158	1.57966989284878	0.149652742725334	0.999487452509932	14.8683521817666	1.73312558069545	0.118708733892599	0.783429492739817	-0.000239900977744386	-0.00135288860795049	0.998938302045156	0.999530940864677	-0.557893685932006	-1.51422059167208	0.165681277723732	0.997723295829699	0.180516166447652	0.37711295670448	0.714988411131805	0.999502855974481	-7.20620557536426	-1.20679088748366	0.263592441421309	0.791234273205414
1	170750877	170787353	36477	+	1510	ENSRNOG00000020456	59295	Nucb2	13.3358930009683	-0.0616663455090498	-0.597942172768856	0.558084885266246	0.798695057363873	-0.0382513025410749	-0.178695527491555	0.862321168511968	0.996532736116701	0.0149801638024443	0.0630455865218888	0.951148921795206	0.999487452509932	-1.13856557334064	-0.374824865661845	0.716875526699747	0.95878595100934	-0.142552219908744	-2.03771619009758	0.0595366432769334	0.162305481759702	-0.0450452229939354	-0.324921419457466	0.752974288853488	0.997723295829699	-0.0207440538625396	-0.127985114928587	0.901026626178662	0.999502855974481	0.782159413053631	0.336269904862069	0.745727689248534	0.943112634766057
1	80099441	80108870	9430	+	1522	ENSRNOG00000019802	361519	Zfp428	9.63091112135362	-0.0345530758217334	-0.304706061591566	0.764441014105356	0.909286225394179	-0.0395611087835951	-0.153825324699538	0.881301404016511	0.996532736116701	0.233809922375977	0.88463248427641	0.400044335637824	0.999487452509932	2.91788177248949	0.822049463617175	0.43326988007277	0.905842748548356	0.225801023803977	2.0165981178163	0.0619243934242165	0.166553890104927	0.288425178014416	1.27678883864507	0.234942491821884	0.997723295829699	-0.429128824084853	-1.82126570826767	0.102520132387688	0.999502855974481	1.7083282920063	0.784295392533026	0.456522473825853	0.862277345739365
1	181971403	181975997	4595	-	2616	ENSRNOG00000065781	NULL	NA	0.663628082187159	0.15767532818657	0.583372630095085	0.567616881422656	0.803649425539559	-0.137310838448126	-0.306625317084745	0.766432443351362	0.996383915863819	0.162753172998402	0.25078436278823	0.807778719323687	0.999487452509932	-4.78199216954603	-0.715501528793767	0.493284649942862	0.916703018349775	0.338998245157689	1.0699276254871	0.301493719678785	0.474238097193856	0.258798625760839	0.408934806910451	0.692543735953271	0.997723295829699	0.892154245661577	1.27833027997142	0.233693466676536	0.999502855974481	14.6242892102509	1.71399438209717	0.12670542246364	0.752063442929935
1	177503313	177535678	32366	+	6865	ENSRNOG00000012806	308968	Rbbp6	15.6488618540171	0.0330158108900857	0.622285927469497	0.542350351542419	0.787895806762085	-0.0674279861014986	-0.535282797231984	0.606035567446001	0.996134003216671	0.0346459172197536	0.230593019033351	0.822939604255607	0.999487452509932	-1.17733321310732	-0.709391878609891	0.496880445764658	0.916703018349775	-0.0661060126571095	-1.1979449743905	0.249444593932643	0.418415725001369	0.0696895510688978	0.666797939749768	0.522317666585133	0.997723295829699	-0.174922817836336	-1.64451923277965	0.135111763885783	0.999502855974481	0.189531557290215	0.132596023708305	0.897942692196391	0.978698253201707
1	69056805	69076133	19329	+	5681	ENSRNOG00000070914	499072	Tmem238	0.70549948783581	-0.417186091657777	-2.46315293222761	0.0252399653682283	0.183431640440347	0.357024733729615	0.783067375996761	0.454639435222268	0.996134003216671	-0.550105159695813	-1.17243143785926	0.271998538617984	0.999487452509932	1.59569547658544	0.244374974638293	0.812676397648429	0.97874989201398	0.0674818757012338	0.298915151680661	0.769088235318584	0.859244826186963	0.588201750940166	1.54143617127871	0.159019069888361	0.997723295829699	-0.797482840272034	-2.15179897717482	0.0604188603670704	0.999502855974481	-4.44136205784411	-0.7480467851557	0.476852446164439	0.872099630989646
1	160158807	160163815	5009	-	1151	ENSRNOG00000019497	171061	Mrpl17	35.3042090770155	-0.0541804334363615	-0.753702135482131	0.461763338210077	0.732334300409489	0.0841445751861711	0.464162763668837	0.654072192311296	0.996134003216671	-0.016298259078955	-0.0810515681536383	0.937227152986026	0.999487452509932	2.3407740414299	0.959184679079289	0.363679701884517	0.885632622667989	0.243554434108219	3.50203665803459	0.00319135835434029	0.0267001257180515	0.0453692733561268	0.341185191082813	0.741119200353899	0.997723295829699	0.135104217831887	0.93698486393398	0.37367137669012	0.999502855974481	1.72580022874585	0.960297102946581	0.366343594488339	0.825038385203764
1	181976176	181977597	1422	+	1422	ENSRNOG00000064214	NULL	NA	0.866300882877094	0.338744506412632	1.00440659902969	0.329841954250372	0.630718862575982	0.695975741818468	1.02416258655337	0.333741282461107	0.996134003216671	-0.126469738909504	-0.167424052838751	0.870847293641207	0.999487452509932	8.37067192272529	0.873105856641922	0.40634704806975	0.900423736021339	0.142509509049815	0.679160230027496	0.507336309235588	0.665873924171893	0.0201562714229263	0.0481425601010529	0.96269771406602	0.99891904878067	0.282386731324464	0.569233972719648	0.583377469022849	0.999502855974481	8.71690278470926	1.32111453648341	0.224704768117399	0.780047219136817
1	93930971	93950149	19179	-	2450	ENSRNOG00000037331	690492	Cd33	1.96034062695683	0.00328797654051472	0.0169008016403076	0.986720629834273	0.996413217833522	-0.132351013697811	-0.254180279501876	0.805337434332791	0.996383915863819	0.709435877454693	1.43663598963344	0.185646950468611	0.999487452509932	10.3765432773905	1.59680400277146	0.146377070183876	0.794802351711786	-0.314893625531389	-1.8495877425115	0.0840867336945715	0.205277782958636	0.327101511066018	1.01425307036776	0.338037638924966	0.997723295829699	-0.403327185907615	-1.08970219794297	0.304673031762823	0.999502855974481	4.80140006465698	1.20146560847213	0.265533600931482	0.791234273205414
1	182082381	182083953	1573	+	1121	ENSRNOG00000062784	NULL	NA	1.19259885786192	0.143041384052007	0.491818725100109	0.62939635866848	0.838775834305056	0.063661395467393	0.107985068474944	0.916488253472329	0.998401639567924	0.768712528618277	1.19326961219908	0.264158159049173	0.999487452509932	10.5218334529351	1.36668584286567	0.206418315021325	0.825249058013247	-0.414619079135679	-1.3405343100155	0.199935993829203	0.363219591703634	-0.841096607707635	-1.37493078536019	0.20377386183324	0.997723295829699	-0.0913532237201682	-0.118663583138076	0.908196124432558	0.999502855974481	-12.2921797073306	-1.30130590248515	0.231069762222489	0.781324362265018
1	85132520	85143679	11160	+	3325	ENSRNOG00000020774	100362119	Zfp383	7.29144368563303	-0.149408355414181	-1.48406481862598	0.156846440335379	0.449963998132471	0.193531481018577	0.941098177049541	0.372371436408569	0.996134003216671	-0.150944302785972	-0.689122993822653	0.508630969996022	0.999487452509932	2.60663324693789	0.917427554266015	0.383950546364305	0.891102337637839	0.114351442913726	1.22541835149731	0.239229304322606	0.40831229792567	0.179903533119579	0.809509203555035	0.439958865545358	0.997723295829699	0.198627801514335	0.794805862598806	0.44755106327264	0.999502855974481	6.51302312948191	2.53232450191582	0.0364650651760239	0.742309454015531
1	80480951	80486508	5558	+	1805	ENSRNOG00000037897	NA	Rps19	49.4054132251582	-0.0615600738192826	-0.618254630369975	0.544939177255744	0.789743978849844	0.303321464990165	1.38410464903929	0.201233933654992	0.996134003216671	0.0929633952698017	0.339397281458642	0.742325710854545	0.999487452509932	7.15500475331308	3.10670500628656	0.0133080096063253	0.770724979858146	0.190623264777559	2.08265072320792	0.0547336482916493	0.153566716315177	0.0738715587151345	0.380851697956036	0.712513803296857	0.997723295829699	-0.0403004159535477	-0.183834832994469	0.858293074505061	0.999502855974481	2.57817115522022	1.02425105237611	0.337089578928684	0.816982677170593
1	183318398	183320897	2500	-	1312	ENSRNOG00000067637	NULL	NA	0.743167080318367	-0.212772294102745	-0.616546881531902	0.546037884114038	0.790695443620256	0.239641549764947	0.29198100618915	0.777231476032837	0.996383915863819	0.319031401225821	0.360678789907813	0.726905537482682	0.999487452509932	5.24900218741086	0.480855590968721	0.642627549449939	0.944775290683323	-0.136854666511554	-0.385354069369572	0.705361076878905	0.817109677077774	0.131335933273567	0.168366273903755	0.870172677766404	0.997723295829699	-0.282096926861361	-0.327669742239366	0.75079261701673	0.999502855974481	3.68311931243055	0.290580109469344	0.779113318919888	0.949068630250327
1	153643510	153650801	7292	-	2063	ENSRNOG00000016831	29345	Serpinh1	18.2348367221589	0.0818448031195508	0.407249629722075	0.689115875421144	0.872098474989886	0.70475506216505	1.83785315815566	0.100839945783782	0.996134003216671	-0.0607191586307452	-0.134154407686226	0.896319772970238	0.999487452509932	10.5790366751283	2.17794806611938	0.0587683123799429	0.77241004837255	0.377340527073706	2.91290835775061	0.0106715370591511	0.0550586829512123	0.443608204565854	1.85134286773747	0.0985406221295473	0.997723295829699	-0.276541963088244	-0.917711769458951	0.383139309567205	0.999502855974481	3.98703856943181	1.57893728109249	0.154827179479216	0.759086000162647
1	40945961	41085040	139080	+	7396	ENSRNOG00000024280	292266	Ccdc170	4.01315594245311	-0.274659310932583	-1.84679407524041	0.0829885558377655	0.331319663306424	0.565984855638436	2.45533748268298	0.0376470454107565	0.996134003216671	-0.420793223311471	-1.21596574954746	0.255828678042643	0.999487452509932	2.76995056344792	0.699446514793335	0.502768936790254	0.916703018349775	-0.443386413913495	-1.29390708456573	0.215181339565304	0.380087728243693	-0.580357829083875	-1.11286154931127	0.295788503798099	0.997723295829699	-0.665609906790471	-1.10633428043976	0.297795495327404	0.999502855974481	-12.5023172048108	-1.4787361462499	0.179266038093796	0.764628670575322
1	210225539	210226594	1056	+	1056	ENSRNOG00000055683	NA	AC098125.3	1.77693620256769	0.352568715070004	0.698782553547824	0.494525548173814	0.755113481829858	-0.649087262027041	-0.731140203369481	0.484163927395824	0.996134003216671	2.99310691863879	2.83802333903649	0.0200378387820421	0.999487452509932	21.0095777009487	1.57434732846072	0.151459850745361	0.796658115264367	0.0849573328162291	0.524570209032474	0.607514480415261	0.746445828613333	-0.232997767621365	-0.764277116572557	0.465074088879198	0.997723295829699	0.606224484950792	2.01883165536596	0.0748509545687514	0.999502855974481	1.31973400494947	0.30896040102541	0.765618884619135	0.946419313269089
1	109556782	109730437	173656	+	5474	ENSRNOG00000056228	365266	Atp10a	4.33482959335759	0.272873760854147	2.56504364403159	0.0205317296062259	0.16565870526146	-0.0225349683929592	-0.0975006301056847	0.924566375023201	0.998401639567924	-0.159156840467471	-0.723545156228881	0.488262659078222	0.999487452509932	-2.78075813158339	-0.87766289480232	0.404002453991502	0.900423736021339	-0.286801903175053	-2.22612845495119	0.0416836712686194	0.128567616680098	0.108011942148639	0.646574691568718	0.534713602806689	0.997723295829699	-0.0171355328645967	-0.0873168134432257	0.932366715719901	0.999502855974481	0.0131662277487134	0.00528920090263987	0.995915509598928	0.999476082680052
1	202593692	202603445	9754	+	2182	ENSRNOG00000028743	499302	Gal3st3	12.714874233606	0.167448868342867	1.44199820741008	0.168216504195516	0.464412793843539	0.276846862064768	0.988941271435408	0.349735253229213	0.996134003216671	-0.4142390451064	-1.66484068476589	0.131316272366108	0.999487452509932	-2.75838990904272	-0.685988593309193	0.510806251442571	0.918044367493414	0.256324669125239	2.39296614371152	0.0301729664757376	0.104051583875464	-0.00679010561528948	-0.036508156269041	0.971707216440932	0.999701073235981	-0.132197125043924	-0.649085097592191	0.532791860952905	0.999502855974481	-4.28847900367009	-1.61596572455409	0.146592597712936	0.755075690698486
1	243438450	243442581	4132	+	724	ENSRNOG00000067556	NULL	NA	2.93543349286934	0.0440836879704825	0.214075245864285	0.833139898240877	0.93911506905756	0.356509449242254	0.796163886823545	0.447385734920178	0.996134003216671	-0.239803308578141	-0.496201876693027	0.631994569197921	0.999487452509932	2.91318303358389	0.459097692418608	0.657557947439997	0.946865309474056	-0.151464579498303	-0.909415253567872	0.377449582811322	0.549005626326418	-0.234836758190453	-0.594425085921472	0.567474007213875	0.997723295829699	0.218240719242371	0.477415791251472	0.644655255770733	0.999502855974481	-2.50990318886472	-0.381210051998348	0.713442266289906	0.936826907429669
1	140901097	141077406	176310	+	2503	ENSRNOG00000013925	85431	Nox4	0.208178298520474	0.0979465014922397	0.127108822451096	0.900407075259824	0.968167802421624	-0.440394130810936	-0.302550002599981	0.769432400053638	0.996383915863819	2.00301208813253	1.26963982927957	0.236985431046964	0.999487452509932	23.9309664457478	1.32904022683882	0.218047353360429	0.834278698150934	-1.41945345740263	-2.97063575256219	0.00948877098784587	0.0512074889098607	-0.0277633205232789	-0.0269535863949468	0.979109381545224	0.999855369595784	1.13394683442257	1.00798700868998	0.340268726373674	0.999502855974481	25.1878316938643	1.84015270822854	0.104822407779241	0.748553474151776
1	69125710	69141034	15325	+	1715	ENSRNOG00000028273	308346	Tmem150b	0.312827727794665	-0.330349615843685	-0.800144153938499	0.435119392925396	0.718235014522575	-0.00278606820960382	-0.00307352774492652	0.997617892512667	0.999377365684896	1.65770121867109	1.70505845724162	0.123389762936502	0.999487452509932	17.4380191493314	1.40801245527982	0.194268606545636	0.818887961073175	0.27968199875866	0.77524849506526	0.450190033987904	0.613922223952816	0.496256923896914	0.859863471610196	0.413100446118821	0.997723295829699	-0.409746423951129	-0.625117032032194	0.547698341640974	0.999502855974481	0.614620743658673	0.0720753046221764	0.9443952939249	0.988547689313815
1	93992469	94005687	13219	+	3277	ENSRNOG00000023233	NULL	NA	3.92029148657573	0.0919925620544839	0.974259096175275	0.344146968679382	0.645560520118459	0.0968913049551075	0.421096026158559	0.684027633167876	0.996134003216671	-0.139918311490179	-0.559295465315248	0.590006505447878	0.999487452509932	-0.683538354846726	-0.210847466565165	0.837922191774854	0.985156443316799	-0.0165731183106908	-0.183478663089922	0.85686885428953	0.915908439477287	0.0779169102012099	0.375408086447319	0.716412502809577	0.997723295829699	0.178547924647469	0.763884289669983	0.464846884443177	0.999502855974481	3.0928898621945	0.986059508102131	0.354335529372754	0.822611555930826
1	33548814	33589174	40361	+	2653	ENSRNOG00000034075	679949	Ube2ql1	24.871211219184	0.0758491007078498	0.797319248159844	0.436711876652964	0.719123812835934	0.0250306422452348	0.16768468039626	0.870713532027212	0.996532736116701	-0.058305932912916	-0.329897483696437	0.749249177409806	0.999487452509932	-0.346612941292643	-0.166490777136404	0.871622990356243	0.9905271874308	0.615050821740196	6.09138785031025	2.02435482108066e-05	0.00311349329732246	0.108037033088289	0.781813390401503	0.455226625596216	0.997723295829699	-0.0701278994285212	-0.442994545156138	0.668417926395316	0.999502855974481	-1.60980699017567	-0.651616437475076	0.533778766255897	0.890110862519881
1	167431329	167489916	58588	-	5805	ENSRNOG00000014341	308890	Btbd10	12.696850588265	-0.195338597090596	-2.43336187383794	0.0267991655689978	0.188848780399332	0.0718757262586265	0.344864355684082	0.738491570936199	0.996383915863819	0.0577665754838209	0.269072073561035	0.79412012909716	0.999487452509932	3.26785784948933	1.1832906738747	0.268402078284925	0.849353853064012	0.161690530614622	3.07775414871734	0.00762509526148167	0.0445766590723708	-0.0477126728907689	-0.469584860975675	0.650283265535405	0.997723295829699	-0.00163650364149468	-0.014003147480932	0.989138588161249	0.999502855974481	-0.806836124654074	-0.573838473522651	0.582591693895082	0.901541356080303
1	95543360	95558650	15291	+	1341	ENSRNOG00000020543	292894	Nosip	15.0673763280481	0.17991713932232	1.47963384238344	0.158013289568133	0.451568382719816	0.220837881011067	0.782198546276579	0.455123409453983	0.996134003216671	-0.0438929245208759	-0.151234367315814	0.883224960801782	0.999487452509932	4.25667839789104	1.1203884218578	0.2928896260215	0.858115307182793	0.28347085296425	3.76366951000665	0.00186463703489882	0.01989422450772	0.086530155735219	0.543694880143104	0.600404941513265	0.997723295829699	0.0655181943769531	0.363661540202789	0.724660821341478	0.999502855974481	1.92521349882635	0.827200583312477	0.433229716009288	0.853934342616688
1	183102871	183126858	23988	+	2491	ENSRNOG00000020298	293524	Bag3	5.16462896580305	0.0722717820225058	0.558137074687493	0.584326431868314	0.811974283157623	0.177187342639251	0.55326241003128	0.594191644046125	0.996134003216671	-0.33803899157942	-1.21795005910234	0.255110756631109	0.999487452509932	-0.586358590442523	-0.127841617107586	0.901216556384266	0.992479520111707	0.052160308012151	0.414858561189697	0.684092420591138	0.80288115785591	-0.0318461967511377	-0.176051107151544	0.864313272456747	0.997723295829699	-0.0360115766553454	-0.174618140054365	0.865315695406306	0.999502855974481	-0.281878713812683	-0.0999725427019513	0.922942743726543	0.984205218418629
1	79289477	79321092	31616	-	2467	ENSRNOG00000018255	292696	Clptm1	62.8605192009614	0.0133044351978052	0.192402661872496	0.849800367579477	0.946059737574487	-0.116493450295062	-0.771007730700885	0.461387779759882	0.996134003216671	-0.174925973399938	-1.04019465223112	0.32617723566827	0.999487452509932	-3.17049210016411	-1.69446628713683	0.126023087492289	0.785213917016389	0.0277145873056225	0.550744706129843	0.589882354696787	0.73249753863054	0.222934170443519	2.42580980158301	0.0393310616221074	0.997723295829699	-0.17394132471802	-1.45534172448083	0.180167969777346	0.999502855974481	0.695936189694097	0.423441518999194	0.683655811744887	0.927441642280196
1	246153662	246156548	2887	-	2887	ENSRNOG00000066399	NULL	NA	5.44459629913447	0.148723605461277	1.35487021878988	0.193916506428086	0.497869325011483	-0.201362759390064	-0.787766324848534	0.452027871656231	0.996134003216671	0.0579916092014575	0.187921097779169	0.855230296949291	0.999487452509932	0.645199770010593	0.169358978076112	0.869434650317636	0.990354113546977	0.0463572117987115	0.297106275935006	0.770442311896995	0.859947234095464	0.120593599576083	0.59467280893175	0.567315730249816	0.997723295829699	-0.301233016655439	-1.42149781269679	0.189496483894604	0.999502855974481	2.25327476774588	0.81774063192875	0.438293237338717	0.853934342616688
1	252533549	252538283	4735	-	3756	ENSRNOG00000070318	NULL	NA	0.343246803733906	-0.284448167905482	-0.652143543400512	0.523387211592681	0.775010790962398	0.784735430292309	0.623942817190613	0.548878023075376	0.996134003216671	-2.09792623889883	-2.19955038443525	0.0562582335387147	0.999487452509932	-17.1982449885926	-1.04317474624732	0.325330973620597	0.868750935788709	0.431249491957785	1.40450446350347	0.180448144327326	0.339971607488531	-0.386133999244861	-0.676678330660036	0.516325332081747	0.997723295829699	0.531505668558586	0.856403061146603	0.414399235835745	0.999502855974481	-16.5918487243873	-1.97826448437487	0.0850152710563415	0.742309454015531
1	200101818	200196877	95060	+	2871	ENSRNOG00000070963	NULL	NA	0.308285665249489	-0.127154697701536	-0.507626138602084	0.618506143018229	0.832916953135212	-0.489559526101352	-0.762859973265548	0.46598438939206	0.996134003216671	0.660286493485263	0.868683044121868	0.40824842152304	0.999487452509932	-0.715045830736387	-0.072420111945545	0.943925442657111	0.995399286538438	-0.350963946244436	-1.17932669609287	0.256556155069002	0.426228656523243	-0.37316327621246	-0.667660748530786	0.521792704608488	0.997723295829699	-0.314937078062672	-0.485528723984936	0.639114869365138	0.999502855974481	-6.26189466632218	-0.687723057620808	0.511986735691798	0.883256282951106
1	93992492	94023023	30532	+	6417	ENSRNOG00000033729	NULL	NA	4.17876101552709	-0.0491472514387597	-0.576420826558883	0.57219492932524	0.806571497942391	-0.163778401345083	-0.801638219746863	0.444376856745407	0.996134003216671	0.0797142594061252	0.348129644222567	0.735983158317653	0.999487452509932	-1.8228722899216	-0.615120615860177	0.554416109746737	0.9259195215906	0.0136925896908594	0.221350161334828	0.827791771950543	0.897901737252697	-0.0599230177322301	-0.480112281622979	0.643075812035186	0.997723295829699	0.127869745520579	0.922139879541898	0.380948804148917	0.999502855974481	-0.441928603391413	-0.239001758795492	0.817398166306768	0.959168937437923
1	81265088	81296265	31178	-	4489	ENSRNOG00000020716	308444	Axl	10.0340285873654	-0.0904662695119857	-1.06185556685817	0.303761252549645	0.607886334602882	-0.109723866802178	-0.681768247499208	0.513350325710846	0.996134003216671	-0.0346403342430354	-0.183416429256407	0.858656999053665	0.999487452509932	-1.6744896131602	-0.737042899046164	0.48073876573243	0.914914543253446	-0.105671453642516	-1.88353169887452	0.0790773279254542	0.196962432167336	0.033980172234897	0.273854647555276	0.790634272394121	0.997723295829699	-0.0443785629449752	-0.315688998691919	0.759568479740955	0.999502855974481	-0.588812445655182	-0.295781996118028	0.775285799944046	0.947940412366361
1	96949661	97152496	202836	-	1513	ENSRNOG00000011488	365243	Sergef	35.9239899643567	-0.0969343054828666	-0.722364014203975	0.480293620658776	0.744875415603474	-0.211508201034242	-0.915200389692814	0.385064449674814	0.996134003216671	0.191519304264122	0.768264417867739	0.462588654454947	0.999487452509932	-2.70995649618628	-0.787456296345562	0.452191251921933	0.909021377916931	0.0228114273103021	0.23609697071887	0.816536907038715	0.890423251129589	0.11899066809629	0.747456185172441	0.47465038100328	0.997723295829699	-0.0848108074881698	-0.460684010872422	0.656154899548412	0.999502855974481	3.76951338082731	1.61301762688049	0.147233167836404	0.755075690698486
1	202046375	202047792	1418	-	1216	ENSRNOG00000067525	NULL	NA	1.68859503995382	0.000837330601599161	0.00404472549645902	0.996821809612679	0.999153190963088	-0.384618083141711	-1.10748154521648	0.29813991848258	0.996134003216671	-0.0800946326555325	-0.166100425186295	0.871857910371153	0.999487452509932	-8.10399533534124	-1.65381564218879	0.1341589956197	0.78521442648277	-0.10862030748709	-0.311564734207509	0.759641010882099	0.852103525331863	-0.255878037070872	-0.440294930293302	0.670538765944668	0.997723295829699	0.395061839764675	0.564858686523706	0.586224149026049	0.999502855974481	5.92361847561683	0.732906284209928	0.485518874744438	0.873767532011837
1	180115120	180139980	24861	+	3718	ENSRNOG00000015441	25084	Il4r	3.71361626581892	-0.524350113385666	-3.11112073022832	0.00659630738776602	0.0967541234195037	0.155407868314932	0.486004614542924	0.63912374225655	0.996134003216671	-0.314626377184628	-0.97611047197499	0.355259612871348	0.999487452509932	0.0208413033824667	0.00456204110965557	0.996464199590161	0.999215212215308	0.0382978295492168	0.215095043901521	0.832577677243826	0.90095144957581	0.0347474179105464	0.157423469025683	0.878530638751945	0.997723295829699	0.101267417045237	0.412106133482453	0.69008105770718	0.999502855974481	-1.61511054525905	-0.499957683950866	0.63120125460198	0.916023525856602
1	258560051	258562841	2791	-	1227	ENSRNOG00000071003	NULL	NA	0.447874736434189	-0.895883771329856	-1.10598075299775	0.284770702041341	0.59083041223995	0.861693506118127	0.410957182518036	0.691168798977944	0.996134003216671	-0.826501301846367	-0.449863876323248	0.663761777100174	0.999487452509932	39.6730215405357	2.15373729786391	0.0610909313258422	0.773160630887736	-0.12011686497502	-0.350352205945931	0.730924366251889	0.833659929779273	0.151867279222513	0.193169644587311	0.85129321169358	0.997723295829699	-0.0523939174963532	-0.0607471328507998	0.952912570699183	0.999502855974481	-10.119265325409	-0.870158013920978	0.410752415904306	0.844924981016143
1	186767062	186784568	17507	+	1172	ENSRNOG00000047057	192153	Gpr26	11.0296914027616	0.613991147265547	2.30536798730573	0.0345883114728219	0.215474089518235	-0.638480005169535	-1.41471175098948	0.192372731922192	0.996134003216671	0.351994860006673	0.73777227952222	0.47999744609082	0.999487452509932	-7.2761889258858	-0.975156651323424	0.356138528852285	0.883001029352469	0.170770554024315	1.46423715596081	0.163681457936019	0.31922444673764	0.0253847928481252	0.118752504460255	0.908188100804598	0.998587539782983	0.250392847223771	1.11765606515566	0.293184017929162	0.999502855974481	-0.493341872999894	-0.16212843820107	0.875415562262302	0.972107246381203
1	202570423	202590759	20337	-	3522	ENSRNOG00000020412	293671	Sf3b2	36.7812360512433	-0.0560339295006447	-1.06400948413792	0.302813341638388	0.606921849669236	-0.0765023949753307	-0.535300560599642	0.606023804453842	0.996134003216671	-0.0325579571915312	-0.214206696948844	0.835301366712783	0.999487452509932	-0.893653001732932	-0.451453743431676	0.662842342520969	0.947938873477732	0.023269228202044	0.585327464780741	0.566991749327995	0.715343815432466	0.109615712895196	1.26947437320531	0.237417982661778	0.997723295829699	-0.0707450196793715	-0.689803652273369	0.508030057727814	0.999502855974481	0.466695233390383	0.338237279474081	0.74430238383861	0.943112634766057
1	258564709	258606618	41910	-	5899	ENSRNOG00000065957	NULL	NA	0.629689901668346	-0.793997535091541	-1.01589447741623	0.324503239856518	0.62671502307998	0.622286070696437	0.221599941368949	0.829804740368859	0.996532736116701	1.21629222068785	0.519894878990695	0.616050688677421	0.999487452509932	62.7915141240645	5.10000055137189	0.000745634910970212	0.644185643420007	-0.221410720273033	-1.12980762896403	0.276223987384007	0.447681674382771	-0.151856562516818	-0.461834686621602	0.655614191969396	0.997723295829699	-0.302650758406124	-0.862333132124345	0.411299760473972	0.999502855974481	-9.85165480274005	-1.92534330110225	0.0921362163079244	0.742309454015531
1	29667545	29683530	15986	-	2766	ENSRNOG00000016923	316916	Clptm1l	22.947377062241	-0.0342352115309956	-0.385575645873745	0.704789988173118	0.880289386439146	0.0292800246795966	0.168148340980036	0.870359778562372	0.996532736116701	-0.147781770214793	-0.733579931894271	0.482423598797983	0.999487452509932	0.584072215832305	0.239978339287604	0.815974625312302	0.979244771807486	0.145229533286345	2.36164143729227	0.0320757260591119	0.10835536054826	-0.0991251342578809	-0.955910343805069	0.365112674166702	0.997723295829699	0.047285122855033	0.384415233944157	0.709759966064491	0.999502855974481	0.0791937409439737	0.0489637175585355	0.962205529237249	0.992133422765734
1	202065529	202074812	9284	-	8236	ENSRNOG00000066567	NULL	NA	7.05632841091756	-0.0147225931974028	-0.183090157755506	0.856982321945986	0.949327570796473	-0.214991524009633	-1.26724534923897	0.238352098693437	0.996134003216671	-0.0960085312580258	-0.479748209547647	0.643187533413777	0.999487452509932	-5.2506711899798	-2.77652425950831	0.0224753777775421	0.770724979858146	-0.532827459176378	-4.66572474762791	0.000301208856483514	0.0082501599575845	-0.2508352334532	-1.11028421723759	0.2968374621285	0.997723295829699	0.208208913542371	0.776078553940785	0.457974261059374	0.999502855974481	-2.71297449220724	-1.23687933809789	0.252845494730189	0.785473989237032
1	87829175	87845071	15897	+	1877	ENSRNOG00000010938	114518	Slc7a10	18.0375038129139	0.244935736852633	2.14940434653092	0.0469268506812923	0.251671516143283	-0.180874526197343	-0.887862129002749	0.398799514112436	0.996134003216671	0.129722897249626	0.664009511712552	0.523817976127758	0.999487452509932	-1.77931603272739	-0.58937390430642	0.570781385605772	0.928661366994032	-0.147129129945716	-1.78755810284362	0.0939753210070981	0.221208743785094	0.0742833459237266	0.412030768283625	0.690357202576948	0.997723295829699	-0.119160436563327	-0.59695816280482	0.565517455225023	0.999502855974481	-0.803500759679649	-0.28906117622736	0.780232167902317	0.949563381619323
1	134875265	134915069	39805	-	1925	ENSRNOG00000011029	65166	Sec11a	9.96729669707057	0.144170184151371	1.31396724000508	0.207026232644858	0.512408362427345	-0.029292372312294	-0.114086741576032	0.911791623305688	0.998396507612024	0.323873474011842	1.24062727725028	0.247022942809885	0.999487452509932	4.08938922253644	1.21340651550608	0.257279164187923	0.84641078176498	0.258463513188286	3.08045565299091	0.0075830853678213	0.0444555053773889	0.184479317718982	0.979455455225152	0.353998243035883	0.997723295829699	-0.154162962154308	-0.710649631435711	0.495632243203799	0.999502855974481	2.57988514656056	1.22035353101047	0.258701880427674	0.789018571155204
1	2246394	2262217	15824	-	2093	ENSRNOG00000015239	361448	Ginm1	5.9406721227004	-0.0877385811686957	-0.762880937061343	0.456419573449159	0.730656149582117	-0.248513710166024	-0.978502917493151	0.354584280569177	0.996134003216671	0.424137269884026	1.55019737877364	0.156515908972859	0.999487452509932	2.21104239977136	0.575410401102224	0.57976971404496	0.929699404176067	-0.20633488078567	-2.77832274205452	0.0140159430791184	0.0646098731999145	-0.0409212132296209	-0.226143332487218	0.826352027273151	0.997723295829699	0.123478060289839	0.594846819164777	0.566866662112043	0.999502855974481	-0.563096888353002	-0.196803195835396	0.849122190944815	0.96554988274412
1	85158980	85183522	24543	-	3362	ENSRNOG00000069539	365224	Zfp74	6.71054310404074	0.0220319727226251	0.286979415397177	0.777739353423259	0.915340069381433	-0.137944093628816	-0.772540026307421	0.460526680282982	0.996134003216671	0.0426708638401718	0.209866391430877	0.838583888084758	0.999487452509932	-2.19276648438804	-0.870061894860848	0.407918504889066	0.900423736021339	-0.124888518018621	-2.15815907294264	0.047457306845955	0.13954887060581	-0.0379558748443854	-0.276314933815418	0.788805650614274	0.997723295829699	0.0916975727658342	0.586200365143267	0.572410881840409	0.999502855974481	1.82448223850088	0.861981085620257	0.414965678463403	0.846916056259217
1	79346136	79350375	4240	-	4120	ENSRNOG00000018426	NA	NEWGENE_2134	0.98293520829528	0.105929141041655	0.382613375033735	0.706943123350959	0.881557183396395	-0.602283404673274	-1.37810968810933	0.203010206480002	0.996134003216671	0.558560187489226	0.959271349763281	0.363213602038391	0.999487452509932	-0.936526086482305	-0.128641178182457	0.900602513340839	0.992340596794125	0.745469925930619	2.76204048436542	0.0144839350697153	0.0658872348279297	-0.749432540723933	-1.53129188614062	0.161473916966989	0.997723295829699	-0.374845822823826	-0.632555965022333	0.543045943286863	0.999502855974481	-16.0830054999946	-3.14666656161833	0.0145165782583722	0.742309454015531
1	202343240	202346065	2826	+	2583	ENSRNOG00000020110	293667	B4gat1	22.2790770742845	-0.067888670103463	-0.851907144470633	0.40659233435709	0.698007276986243	0.08125125405169	0.37157010787754	0.719214583321662	0.996134003216671	-0.0909378982866413	-0.404264211711251	0.695735097028088	0.999487452509932	0.943151108153224	0.30587185599237	0.766983792552765	0.969775204318676	0.228376423668546	3.84780107227119	0.00156942156354907	0.0181639508746622	0.0232939127461736	0.237398903087306	0.817883980067104	0.997723295829699	-0.0878516582956071	-0.815320576942381	0.436316622794189	0.999502855974481	-1.57421066963307	-1.11690427078219	0.297968652956311	0.796463643289326
1	252001367	252051479	50113	-	2491	ENSRNOG00000012084	170751	Xpnpep1	22.4273581100276	0.135909347370689	2.19876491960037	0.0426395845682363	0.241333248150641	-0.0570538861552714	-0.373142517943391	0.71808596789778	0.996134003216671	-0.113045873963403	-0.699960657201752	0.502161851649506	0.999487452509932	-1.77293100004145	-0.855844706887057	0.415314789573843	0.901559812190421	0.0817652377927641	1.10453847655553	0.286687504103647	0.459425936942618	-0.0460770100595269	-0.422088130840415	0.683275295200987	0.997723295829699	0.149409444956337	1.30207464848716	0.225812231429047	0.999502855974481	-1.15023034163291	-0.725662529529018	0.489701391613865	0.874565095062787
1	85207579	85257505	49927	+	6734	ENSRNOG00000046652	308482	Zfp84	2.73022285856936	0.0437240057956809	0.206945954653724	0.838611808875931	0.94131851546517	0.254312251912954	0.591696162457474	0.569300406340089	0.996134003216671	-1.02716274950452	-3.240539446472	0.0105528865692789	0.999487452509932	-9.65482670552728	-1.9833064213678	0.0801565976286678	0.782352932853468	-0.140307470453985	-1.25131683428292	0.22990010204755	0.397760267682559	-0.0399891792707574	-0.183096061459609	0.858949480173764	0.997723295829699	-0.311922697571555	-1.44563177718395	0.182802545588203	0.999502855974481	-3.53344091307904	-1.24928692467762	0.248521995308638	0.785473989237032
1	140428101	140501379	73279	-	3009	ENSRNOG00000013770	85309	Folh1	15.3787304237563	-0.0315401039482148	-0.567041459638476	0.578401902183376	0.809483844007778	-0.0432705337987887	-0.31530786643842	0.760054824649291	0.996383915863819	0.0421714683337662	0.272798034067266	0.791346247669581	0.999487452509932	0.157323763869597	0.0824422653297012	0.936183743321255	0.993848095545542	-0.0934919784295445	-1.03739355476097	0.31591603008463	0.488552853633284	0.235793435843978	1.39506190100086	0.197837010829908	0.997723295829699	0.101755808269878	0.490244866441854	0.635905013167317	0.999502855974481	5.26361656691848	2.94210467154369	0.0196498556835735	0.742309454015531
1	151626196	151650015	23820	-	4444	ENSRNOG00000024961	308834	Usp35	8.45303707730768	0.284269010517509	1.84572343542098	0.0831513138690733	0.331592132975051	-0.388581796410087	-1.17344747267901	0.272133911007337	0.996134003216671	0.26914261988184	0.839412602634163	0.423609964720062	0.999487452509932	-5.71514063559161	-1.15623768290413	0.278723593972649	0.853658844576779	-0.114185351789079	-1.24685454649305	0.231486899178835	0.398894710342406	0.0743491902852449	0.55161011226409	0.595199953090626	0.997723295829699	-0.0752998731089426	-0.484852584214467	0.63957571244501	0.999502855974481	1.85063930011094	1.025101350341	0.336713126318865	0.816982677170593
1	97157409	97178344	20936	-	3899	ENSRNOG00000011672	24848	Tph1	4.56992415080016	-2.84998730645856	-2.25507278961469	0.0381923770453364	0.227250083929302	-0.911762738606359	-0.358034623995452	0.728959540779041	0.996134003216671	-1.03694230538949	-0.484422644953842	0.639997749247674	0.999487452509932	38.5950225686448	3.87774883450323	0.00409081810544246	0.770724979858146	-0.296639898153017	-0.580369734506998	0.570244357050047	0.718145980070264	1.088085435834	1.07110050795795	0.313148226474814	0.997723295829699	-0.838717075972265	-0.697189057061281	0.503615886723925	0.999502855974481	18.3518410244891	1.32453767998525	0.223620242799584	0.780047219136817
1	69134565	69160365	25801	-	2980	ENSRNOG00000017673	499073	Brsk1	73.4529093491159	0.140835885403444	1.66008845891495	0.115984168043268	0.389447261950212	-0.170431618113409	-1.02241583489549	0.334521153255001	0.996134003216671	-0.126734012769915	-0.617820802652373	0.55245416120509	0.999487452509932	-4.67045028800718	-2.5329239258723	0.0332206673927788	0.770724979858146	0.143472113842283	2.29577767928067	0.0364514042862609	0.117603041553428	-0.0130778630287653	-0.111939143114654	0.913430531868536	0.998587539782983	0.0548832248185593	0.425639220279627	0.680551467167752	0.999502855974481	-1.7121388962	-1.0133127439386	0.34196140932315	0.819626851945062
1	34375895	34822236	446342	+	3981	ENSRNOG00000032150	81636	Adcy2	31.2168383386557	-0.147497194825256	-1.409009430617	0.177599149885908	0.476296403899479	0.32058415461517	1.59064305195885	0.147770722219976	0.996134003216671	-0.195203291429893	-0.80619427434846	0.44152081417651	0.999487452509932	4.41998046571815	1.54421024700848	0.158530093072053	0.798806934224823	0.191059303101455	3.86667030442727	0.00150997455931122	0.017779178954878	0.02775037638929	0.273298247364577	0.791048009435507	0.997723295829699	-0.00344822122599248	-0.0301143431860657	0.976645167927037	0.999502855974481	-0.232951503939913	-0.15701340003215	0.87930919532387	0.973271993441181
1	159944908	159973600	28693	-	3057	ENSRNOG00000018356	83616	Trim3	22.334277849744	0.0679415715082613	0.942222985172665	0.359816789187077	0.660349177695265	-0.314546875008028	-2.27280919050292	0.0504857408791224	0.996134003216671	0.0760345943804919	0.382771631359754	0.711034486254248	0.999487452509932	-3.95701733753457	-1.90282471179155	0.0910357264254079	0.782352932853468	0.0381079922507588	0.785796378557156	0.444169825804385	0.608493671354416	-0.0216192978241116	-0.212956955297582	0.836303077183353	0.997723295829699	-0.000988150650911954	-0.00850483701142762	0.993403150365294	0.999502855974481	0.248337140033982	0.177312337231325	0.863879236562259	0.968060121688644
1	53905373	54034216	128844	+	8009	ENSRNOG00000023753	26955	Afdn	29.0087625594964	-0.068951923095765	-1.17398737307946	0.257246330446466	0.562786724929524	0.190007332861007	1.34233262043293	0.213892959047849	0.996134003216671	-0.0974380469562312	-0.586784286077024	0.572195943949213	0.999487452509932	1.89176219831827	0.94550642116034	0.370231212381813	0.88806113208639	0.0461900970394062	0.982046275293852	0.341584796559269	0.513797878125797	-0.0234921593973845	-0.243088265622316	0.813613090295176	0.997723295829699	0.153135876831629	1.61249507486277	0.141944271384689	0.999502855974481	0.959840356833185	0.704439285696103	0.502089622024805	0.879555509843515
1	85268643	85285759	17117	-	6567	ENSRNOG00000030932	499124	Zfp14	4.88147968815056	0.0443795080685364	0.660144228720411	0.518369685947667	0.771047047938593	-0.137171709840447	-0.827638467796163	0.43027336793395	0.996134003216671	-0.0942321777540689	-0.508382873775437	0.623771583471597	0.999487452509932	-3.72503701361743	-1.78863019145528	0.108892276050553	0.782352932853468	0.0871674664381477	1.20471692238482	0.246895894177266	0.415924238749118	-0.0937484622614844	-0.793820755522448	0.448564433107907	0.997723295829699	-0.105374923652117	-0.785833842807754	0.452524780261277	0.999502855974481	-2.96913812594258	-1.5966939414221	0.150826830070836	0.756773575376618
1	181134604	181152493	17890	-	3043	ENSRNOG00000018761	293484	Eif3c	44.3842943845046	0.117298373372785	1.35400228291886	0.194187608666477	0.49789112056226	-0.0798861495535454	-0.583561510827389	0.57451941870284	0.996134003216671	-0.0566516342289547	-0.355976964284541	0.730301474114489	0.999487452509932	-2.58490497554789	-1.52778216532089	0.162507184807274	0.801915350943773	0.0701817319099716	1.08204185851028	0.296248662942397	0.46899020849361	0.187006704223837	1.64629588786095	0.135537925320397	0.997723295829699	0.110187068097555	0.780777587346657	0.45534389944465	0.999502855974481	2.17954197993195	1.18439420984291	0.271836484211161	0.792742704753904
1	203300654	203314154	13501	+	621	ENSRNOG00000062876	NULL	NA	1.55014876172284	0.508513369753751	1.11384643232597	0.281479631774722	0.588017215265323	-0.246715006076407	-0.387067684037479	0.708123043127668	0.996134003216671	-0.287786757977606	-0.365618521033317	0.723344578352001	0.999487452509932	-8.34260533061218	-0.888087118569936	0.398675249434491	0.898080904348318	0.0481446234567125	0.164050736630582	0.87187170437309	0.925197360220107	0.892838981210061	1.50790901763483	0.167261291620198	0.997723295829699	0.404481425529759	0.573331294719498	0.58071853315816	0.999502855974481	5.8203428686423	0.557757894405307	0.592991566080086	0.905244659292931
1	2032244	2048029	15786	-	3230	ENSRNOG00000069274	NULL	NA	0.154456114874326	0.554282512557909	1.18839148934873	0.251683970491367	0.557193027556613	-1.39984239985427	-1.49137149751013	0.17165425437776	0.996134003216671	-1.28767755166012	-1.14368070202345	0.283122817778952	0.999487452509932	-34.9443281204642	-2.8316590430789	0.020580921528184	0.770724979858146	0.536597952022473	1.4152950447208	0.177319034286751	0.33600273958835	-0.84163534714085	-1.27590147202895	0.235241656543185	0.997723295829699	0.0969562072885368	0.123093989599514	0.904787410985442	0.999502855974481	-19.9962210971149	-1.84652854401631	0.103817734724551	0.746552804507198
1	203666463	203669723	3261	-	2044	ENSRNOG00000070624	NULL	NA	2.71624836851674	0.0391790146328993	0.304915553607481	0.764284299619219	0.909286225394179	-0.15471493262664	-0.570805638935246	0.582756929111122	0.996134003216671	0.149120114259135	0.47146813411032	0.648856822119648	0.999487452509932	-0.175834433855763	-0.0441473863191209	0.965795931615847	0.997867711202098	-0.231407581848762	-1.21150379346392	0.244361789267851	0.41344777469238	0.167399367504393	0.405333693104816	0.695090848515877	0.997723295829699	0.462530095463372	1.01036346725613	0.339190748712463	0.999502855974481	3.55448328245796	0.637121575559283	0.542684332652892	0.892182537258413
1	94035679	94048760	13082	+	2668	ENSRNOG00000030160	308561	Zfp819	2.20829096391816	-0.171306523064946	-1.15636940264644	0.264176012902184	0.569717299127602	0.453143112723425	1.32900317153072	0.218072913756654	0.996134003216671	-0.458059924344485	-1.2721219093491	0.236142669822192	0.999487452509932	-1.52498282160818	-0.299163121948272	0.771925779073911	0.970012067323195	-0.433932238606405	-3.49582219241562	0.00323239827875821	0.0269178708756326	-0.300433367126678	-1.08036991556046	0.309227900914556	0.997723295829699	0.237494724781231	0.706524175681217	0.498070627337802	0.999502855974481	0.236133180415377	0.0559888243881784	0.956788941113522	0.991050949809806
1	172796849	172802950	6102	-	6102	ENSRNOG00000069633	499253	Itpripl2	1.34198359286313	-0.205069310031262	-1.10006007743052	0.287266687537237	0.593132694389893	-0.643788179979709	-1.89629085852261	0.0919923286988564	0.996134003216671	0.606543280506552	1.32866791095772	0.217611788772463	0.999487452509932	0.304952436230101	0.0498583804022776	0.961375081680827	0.997796302234272	-0.0579906205614262	-0.558557193564925	0.584670303151352	0.72905973767093	-0.168697489252662	-0.984669106405121	0.351571589977902	0.997723295829699	-0.0758895031266597	-0.37089677592599	0.719451666502799	0.999502855974481	-4.65198799001305	-1.76293260158852	0.117748637385112	0.749474642167156
1	243888281	243906839	18559	-	4019	ENSRNOG00000032946	293996	Pdzd7	5.55759056517663	0.210695630005799	1.60733065908375	0.127152382641675	0.406051607258622	-0.110791535058811	-0.749400622757829	0.473643172513487	0.996134003216671	-0.120743544808486	-0.705968681537086	0.498597800624028	0.999487452509932	-2.53678860848189	-1.29971373859897	0.227487850006858	0.838397033274516	-0.540500015949164	-2.68147656217195	0.0170313701368676	0.0723519278532378	0.256936498249246	0.919541276463182	0.382782556666814	0.997723295829699	0.106174364219872	0.321202901077508	0.755524940581775	0.999502855974481	3.01215357612343	0.704020120614903	0.502336296395177	0.879555509843515
1	81310451	81325303	14853	-	2632	ENSRNOG00000020743	308445	Cyp2s1	1.40164282359817	-0.170477813701359	-0.683361862778016	0.503964292481626	0.760396150583872	0.0035196458112044	0.00870110772780809	0.993256375074227	0.999270120802375	0.598224947035224	1.28051328531646	0.233311953868729	0.999487452509932	7.71890729246097	1.4571411347277	0.180635939634176	0.81043643378298	-0.299331512797863	-1.0230176008876	0.322445627828855	0.494849044710619	1.82277978365614	5.23963472383195	0.000612260265511006	0.997723295829699	-0.457438809834362	-0.570561236464134	0.582515416649403	0.999502855974481	22.4899330231834	3.63823244781313	0.0071620412913056	0.742309454015531
1	177201288	177297024	95737	+	2201	ENSRNOG00000012362	140724	Cacng3	14.2939730776118	0.363614143505088	2.72675801544736	0.0147346310710254	0.139088257590221	-0.116662519423193	-0.44165082436163	0.669652862226626	0.996134003216671	0.263840082282185	1.04614815761316	0.323570362176815	0.999487452509932	-0.120090550110529	-0.0312768923580424	0.975763227665526	0.997867711202098	0.118849794461084	0.586859524461021	0.565988599334811	0.714455841469177	0.144846366525164	1.0281522878183	0.331816971069064	0.997723295829699	-0.263634574898395	-1.77859499100399	0.109643753189249	0.999502855974481	3.30830058998446	2.16255268926175	0.0641703589760042	0.742309454015531
1	2079438	2108110	28673	+	3467	ENSRNOG00000014303	292462	Lrp11	51.4885754809524	0.181360792048196	2.19615239665627	0.0428571169855306	0.241981497903499	-0.107076215969054	-0.745264886432951	0.476012897749498	0.996134003216671	-0.111841022868838	-0.690559810720827	0.507770363553544	0.999487452509932	-2.65207258317026	-1.48029102805291	0.174507626077528	0.805776729125694	0.278690485396397	5.0406999239747	0.000144430845812712	0.00638344539471479	0.0538843376274607	0.519651044703009	0.616363585875347	0.997723295829699	0.143206769754259	1.33261865328343	0.216003390795121	0.999502855974481	1.2127251544686	0.790246639260792	0.453241529283793	0.860480781364467
1	79353916	79357932	4017	-	2122	ENSRNOG00000018454	25728	Apoe	612.18570150375	-0.253804189806751	-2.35261039524306	0.0314944370961347	0.20498989287192	0.317934278612412	2.13951994325904	0.0625095044725102	0.996134003216671	-0.225431667406526	-0.959209195563555	0.363243202435776	0.999487452509932	3.30522306028246	1.48459955404289	0.173387483251134	0.805688192045676	0.0597357297024657	0.984701487260393	0.34032062180497	0.512674866929712	0.357253351002544	2.86080943768724	0.0195468571721333	0.997723295829699	-0.26068916272664	-1.52226795222154	0.162897227719835	0.999502855974481	1.57093340919578	1.24390289046792	0.250390393079596	0.785473989237032
1	85293220	85311318	18099	-	3418	ENSRNOG00000052023	100910231	Zfp82	1.31602823053574	0.174149819892487	1.18863388557738	0.251591156399423	0.557141141015392	-0.308608652020051	-0.907538375779158	0.388879114770276	0.996134003216671	0.274519182614494	0.735959724953856	0.481045425540434	0.999487452509932	0.452741019897338	0.0867424047833172	0.932864199737487	0.993773530904536	0.00413000014972922	0.0354669613021801	0.972173026077287	0.98424934373746	-0.253503455049553	-1.18628903047871	0.267122791095865	0.997723295829699	0.057630848674041	0.221048393926273	0.830078874951202	0.999502855974481	-5.13246389108636	-1.45303042715517	0.18607063626109	0.766587611034403
1	206844884	206850003	5120	-	2901	ENSRNOG00000020531	84490	Fen1	3.49438259452468	-0.0813319282189446	-0.611808071403168	0.549092952910381	0.793139539831128	-0.110774371952015	-0.351292584597077	0.733833050835824	0.996383915863819	-0.369798900178563	-1.05662611007003	0.31902127657524	0.999487452509932	-3.76087641034614	-0.866234314050672	0.40990057660088	0.900541595509205	0.0450532592761784	0.44631171775147	0.661719709770691	0.786960844960404	-0.242071363685252	-1.42726003179332	0.188652048789591	0.997723295829699	0.178498746638105	0.870913855600707	0.406843604033154	0.999502855974481	-1.87754113558419	-0.648004594704759	0.535989509858319	0.890367143638179
1	40827457	40846594	19138	-	3182	ENSRNOG00000019544	308126	Zbtb2	3.89129613961862	-0.264676329462041	-2.53536504905428	0.0218091590021073	0.170593365452813	0.0517414917587706	0.196809102040208	0.84855559424257	0.996532736116701	0.145928576496153	0.43921121646146	0.671169871207263	0.999487452509932	1.96510535671944	0.524306736557867	0.613321555807856	0.938576346806893	-0.0411616274785209	-0.59955593499566	0.557711646797319	0.707320949953667	0.29702752271038	1.84933001473032	0.0988528547056346	0.997723295829699	-0.29214493285367	-1.55170661940602	0.155775823604314	0.999502855974481	1.467258520201	0.609286885161731	0.560033869237815	0.897643181902622
1	3677784	4091120	413337	-	3303	ENSRNOG00000023549	365038	Samd5	14.0050266446219	0.428851547459705	2.87053060738059	0.01093203684268	0.12096190170033	-0.348533900458846	-1.17819023558823	0.270336799520709	0.996134003216671	-0.171953718395823	-0.482535440738117	0.641284617545422	0.999487452509932	-9.37109513765962	-2.70312151132418	0.0252774285549816	0.770724979858146	-0.121751624229192	-1.55159468842029	0.141508234991358	0.290599752978812	0.0380889142582181	0.2146540077353	0.83502062313687	0.997723295829699	0.2867770220625	1.61494563667074	0.14141060161884	0.999502855974481	3.08157412333781	1.70279037546437	0.128844044615525	0.752196330201196
1	85312496	85314644	2149	-	1821	ENSRNOG00000063696	NULL	NA	1.54158557958988	-0.468778695868099	-1.75331173071754	0.0983062477584613	0.360483664475976	-1.08308841035773	-1.82277112325627	0.103250157122128	0.996134003216671	0.210471450612225	0.244356730181774	0.812596083808216	0.999487452509932	-17.8373516020533	-2.0093237588168	0.0769137796500862	0.782352932853468	0.116570698334475	0.726950374841357	0.478400226263096	0.639653567573928	0.0481417179860611	0.134318132860006	0.896229525674444	0.997723295829699	0.601188396828709	1.65101699703965	0.133762366197601	0.999502855974481	4.97413628295538	0.905746717947459	0.392772951985061	0.837845128455748
1	96371938	96387991	16054	+	2622	ENSRNOG00000021096	308593	Tmem143	4.7827809422697	0.206033410775682	1.61403861244062	0.125683339937271	0.403442313865884	0.0243986577233238	0.0789808695589173	0.938857507964702	0.998401639567924	0.113579170430162	0.380232714272994	0.712851075608847	0.999487452509932	3.28539602198487	0.762751412270661	0.466037521500872	0.912135395176053	0.264191038237642	3.51028862809847	0.0031376680980774	0.0263968572923853	-0.0616273395924103	-0.411678412880962	0.690605901312144	0.997723295829699	0.0491916992864033	0.286795796265286	0.780880932013816	0.999502855974481	-0.691494289042918	-0.306574990297443	0.767365479821424	0.946419313269089
1	234644019	234646547	2529	-	2245	ENSRNOG00000022796	499349	Fgfbp3	2.23917265828871	-0.58388290544111	-3.39655509005683	0.0036008212866784	0.0745260766530776	0.185452054795102	0.41460634515097	0.688594763773717	0.996134003216671	0.491216408642855	1.00344781991011	0.342624059876999	0.999487452509932	11.5364672100986	2.37323686330258	0.0429496299927563	0.770724979858146	0.049885236863765	0.398708881472807	0.695701318660878	0.810617405043647	0.138855361638031	0.579975265115658	0.576749436080298	0.997723295829699	-0.395474082400555	-1.64066506883051	0.135917989840288	0.999502855974481	-3.17568508229213	-0.901692618351036	0.394791695292995	0.838088975403334
1	152111188	152226383	115196	+	3682	ENSRNOG00000029784	29431	Pak1	51.6579152596593	0.371875836147885	3.14090283023394	0.00619405659512258	0.0938194055874372	-0.256115198811086	-1.07773705315888	0.310492258037662	0.996134003216671	-0.0121098550987232	-0.050442304236925	0.960904238261186	0.999487452509932	-5.28261421308543	-1.68738588299216	0.127406821010509	0.785213917016389	0.305091904818092	4.52506639896865	0.000398419554921861	0.00924554711615897	-0.0232415797580476	-0.191150571060002	0.852826478178254	0.997723295829699	0.224914743056643	1.99082378546309	0.0782881731791391	0.999502855974481	0.945183598719499	0.590983441616816	0.571617519821332	0.899179365215914
1	83009189	83082107	72919	+	9247	ENSRNOG00000018885	NA	Zfp60	8.93288743062435	-0.051221338738235	-0.933394827240898	0.364219858670967	0.663697546305519	0.0310865177150645	0.214533251068791	0.835138622856071	0.996532736116701	-0.0436139566978305	-0.264455565184116	0.797561262112898	0.999487452509932	0.052337128683329	0.026032865288779	0.979825748062251	0.997867711202098	0.253816991346495	3.91700650027174	0.00136229388183525	0.0168374989386945	0.117084163506331	0.854198813376987	0.416063680223866	0.997723295829699	0.0333536965805861	0.207707052952553	0.840166574547127	0.999502855974481	4.26883402469223	2.42745290816371	0.0427910589435014	0.742309454015531
1	196436003	196444367	8365	+	1526	ENSRNOG00000063852	309109	Tmem80	16.5112039988584	0.10170209326445	0.986977494737752	0.338059982472679	0.638876392620012	-0.0311105144726281	-0.157963727409404	0.87813713188026	0.996532736116701	-0.130586062691614	-0.58528894249581	0.573157025689596	0.999487452509932	0.243447111341015	0.0885544769861711	0.93146575876589	0.993773530904536	0.106728142013119	1.73593443373264	0.102974103000269	0.235007691972203	0.140563872140533	1.15846860264926	0.277708689809911	0.997723295829699	0.128139083878693	0.907706948795881	0.388121893914436	0.999502855974481	1.5800142872062	0.835764955142254	0.428680887874889	0.852921818135943
1	85318452	85333161	14710	-	2339	ENSRNOG00000048138	502316	Zfp566	6.60502961289438	0.388138309549987	2.39528195474244	0.0289246621458494	0.196292954968665	0.535405116588387	2.89349677222735	0.018657811576925	0.996134003216671	-0.445517424873636	-1.64108702528607	0.13621355317146	0.999487452509932	2.59028185873779	0.757414236664872	0.469065101171617	0.913390612323738	-0.102287927030012	-0.826859245243425	0.421219630954005	0.587431774502998	0.174656639105953	0.96081793356147	0.362775019183519	0.997723295829699	-0.120541873980983	-0.552156220015532	0.594531477867585	0.999502855974481	4.0628173599339	1.50223705903609	0.173240883537185	0.763470510594154
1	201730371	201759609	29239	-	2060	ENSRNOG00000019306	191595	Syt12	9.21518880868168	-0.0586382150532853	-0.346418368301373	0.733453944444031	0.894521004055756	0.010620610678055	0.0363455793749176	0.971837588523814	0.998581841318447	0.140823185842488	0.44811770722973	0.664973476525807	0.999487452509932	3.53454492764373	0.886746276999423	0.399357661934402	0.898769910506464	0.0664119693598556	0.641999689754655	0.530520887940115	0.684791640582775	-0.0818116742066575	-0.456388623925156	0.659372713612767	0.997723295829699	0.297250494927254	1.68719451436638	0.126471080202073	0.999502855974481	-3.20239146317339	-1.24448452022927	0.250187984671394	0.785473989237032
1	159974201	159980336	6136	-	3661	ENSRNOG00000018440	293344	Arfip2	15.6339481792374	-0.0738115204805204	-1.10281786269524	0.28610208207949	0.592121093445327	0.0245334248287864	0.156056983776585	0.879594768398551	0.996532736116701	-0.141648938086826	-0.901606689708923	0.391442247361115	0.999487452509932	-0.524288795783659	-0.241196821897611	0.815060165615045	0.979244771807486	0.108238974061218	2.2640493064944	0.0387537455396988	0.122462644830314	-0.0150963140086964	-0.164518545624367	0.873109623487151	0.997723295829699	0.0194093124135791	0.184632688238711	0.857685762956487	0.999502855974481	-0.0824160313781482	-0.0606311898589736	0.953210827688998	0.989223959455214
1	96388652	96391988	3337	-	964	ENSRNOG00000021104	81505	Emp3	0.949662938601017	-0.401264051014339	-0.963957125063772	0.349133255387575	0.650459236286307	-0.00420634213971847	-0.00531594123809176	0.995879946384558	0.999377365684896	0.522525291204887	0.598558140621443	0.56466036871123	0.999487452509932	11.9683194506351	1.15107891663059	0.280727635720233	0.854117062808338	-0.0200055523470556	-0.0484351070974815	0.962005712150149	0.977509666034464	1.06933353746131	1.61255456105398	0.142726991661214	0.997723295829699	-0.0622798815130263	-0.0825107125189328	0.93607973004614	0.999502855974481	7.83444122467938	0.874232591815506	0.408664411849217	0.844924981016143
1	87844868	87859110	14243	-	5334	ENSRNOG00000011451	89787	Lrp3	14.8403106091788	0.119229023121132	1.6933092202114	0.109392741584856	0.379512858471712	-0.011181767899403	-0.0626543201156711	0.951475741475082	0.998401639567924	-0.190487470753792	-1.15699349345792	0.277927319705024	0.999487452509932	-2.57729512591531	-1.09364478052952	0.30382510995792	0.861790178688474	0.078953883286464	1.25010994433587	0.230328431162333	0.398014349038394	0.084348778470455	0.720275216527745	0.490392787572215	0.997723295829699	-0.0921637557196497	-0.693876064285387	0.505593072021415	0.999502855974481	-0.211308053353904	-0.119431791160273	0.908017717040325	0.981323213540283
1	33662139	33685862	23724	-	4710	ENSRNOG00000017254	361191	Nsun2	10.3598961822929	-0.0513175977076531	-0.68683974661395	0.501826489143706	0.759172538032771	-0.290080437877685	-1.66485869989095	0.131917313013908	0.996134003216671	0.0905533446419776	0.396178060629373	0.701474528285067	0.999487452509932	-2.03469121270219	-0.727777951152977	0.486109446010785	0.916703018349775	0.0287979034229132	0.56284469672309	0.581819984548023	0.72710460378479	-0.00390706093019265	-0.0392679607947757	0.969569629491118	0.999577534353556	0.120608157063735	1.13046333221755	0.288035653497168	0.999502855974481	1.39928921725505	0.931712473912258	0.380022391904954	0.832688686714916
1	202345704	202355028	9325	+	1546	ENSRNOG00000020117	293668	Brms1	12.967166102228	-0.0964576687014675	-0.941117571903675	0.360366106784027	0.660704149253541	-0.0373487665459928	-0.132675347776269	0.897506706699975	0.998244352508913	-0.210690537535097	-0.690768379431072	0.507645512646614	0.999487452509932	-4.92744304154156	-1.35557780009171	0.209793242568688	0.826335292967068	0.070069321688913	1.13468868462215	0.27423627949842	0.445223868116456	0.0889746672738726	0.723695505418221	0.488393746151746	0.997723295829699	0.068836517626061	0.480281189368735	0.64269577269765	0.999502855974481	1.95180276051457	1.07004076638492	0.317279061127502	0.807829020580082
1	83094305	83140793	46489	+	5310	ENSRNOG00000050995	NA	AABR07002774.4	2.79886708893045	-0.197789181316609	-1.74225381560494	0.100272597243444	0.363045892623368	0.223305476420999	0.869313093559701	0.408315329894493	0.996134003216671	0.0196914695738708	0.0675158927330027	0.947690756282841	0.999487452509932	2.77612946474892	0.770494297357882	0.461668139819072	0.910597561159525	0.211215668634152	2.2669501495675	0.0385377265736407	0.122040112333026	-0.00752939994754825	-0.045865261228587	0.964460818683883	0.99891904878067	0.0923768074428411	0.492663621750438	0.634261895732448	0.999502855974481	3.26900603782261	1.19271298671979	0.268749846449834	0.792571660731222
1	117064496	117386480	321985	+	3129	ENSRNOG00000015503	309252	Otud7a	14.3076878257562	0.218506964233219	2.58049782063655	0.0198950849023604	0.162705373738932	-0.0709947501079757	-0.376415719634794	0.71573892529718	0.996134003216671	-0.198896182551294	-1.03682384876656	0.327660334378394	0.999487452509932	-3.92057603994272	-1.65706917466054	0.133490561124001	0.78521442648277	0.09877219356188	1.25726264646347	0.22779902164604	0.39535328281521	0.222974993008577	1.53711577967698	0.160060477246367	0.997723295829699	-0.173604748811895	-0.990906180321165	0.348092730385929	0.999502855974481	0.199380893734611	0.0871055264810374	0.93283002505819	0.986500668312693
1	203414187	203416604	2418	-	1381	ENSRNOG00000021003	293690	Sac3d1	4.42405229767438	-0.286122532428091	-1.73805424637756	0.101028311376938	0.364811114433949	-0.0946170528290357	-0.221981841205919	0.829516746744175	0.996532736116701	-0.830549921135253	-2.23469992388385	0.0531556006098861	0.999487452509932	-8.37805969213057	-1.5399811098082	0.159545538987192	0.800266245991595	0.0461539109752857	0.422047726943144	0.678950755396974	0.799486166831535	-0.366807721832935	-1.72159491631507	0.120671050084186	0.997723295829699	-0.045115196548808	-0.162542142787665	0.874535844651933	0.999502855974481	-7.55926896243425	-2.44494270043903	0.0416632334974452	0.742309454015531
1	245958428	245973914	15487	+	3240	ENSRNOG00000020274	294018	Taf5	3.03991803026257	-0.0133613516886076	-0.113758644387031	0.910816692539275	0.971749752521226	0.230367590445109	0.849324889935455	0.418747155427107	0.996134003216671	-0.203057200878088	-0.695427719134683	0.50486135363537	0.999487452509932	0.372949008807928	0.0947401361715714	0.926693980210445	0.993773530904536	0.226475557844948	2.4747635374779	0.0256954611433991	0.0939430557514032	0.327628482411885	1.65493052469391	0.133751904237049	0.997723295829699	-0.06927349118736	-0.273120191272032	0.79103774635204	0.999502855974481	4.968481567578	2.04107914093157	0.0772558160993818	0.742309454015531
1	127762573	127838091	75519	-	5508	ENSRNOG00000065528	117523	St8sia2	2.40534043042668	-0.113430621647997	-0.715505730807884	0.484407404546821	0.74789574314771	0.682396363929487	1.90236277095788	0.0911163344013993	0.996134003216671	-0.22536343207694	-0.565300330591576	0.586090176218519	0.999487452509932	5.44855942338751	0.994723696660136	0.34705956080533	0.879572387792261	0.255542873989505	1.15155966660929	0.267448868325677	0.438059305975052	-0.350716860395586	-0.631025516084194	0.544362800230817	0.997723295829699	1.13380444261887	2.25935744839274	0.0507579340444552	0.999502855974481	1.22441972221114	0.211073923378351	0.838357414162716	0.963626559977343
1	94071010	94085254	14245	+	1210	ENSRNOG00000022701	502334	Ceacam18	2.29426501048751	0.0294527409651311	0.205379897273669	0.839814952736031	0.942099384336888	-0.382311928167803	-0.929797952126323	0.377871831035408	0.996134003216671	0.268167092848515	0.662859677307224	0.524519844678993	0.999487452509932	0.269575255976754	0.0426012211524681	0.966993030532775	0.997867711202098	-0.327743391215894	-1.4392507100222	0.170531305785641	0.32774485272266	0.539375218985138	1.15562938137259	0.278807778383393	0.997723295829699	0.631165267983007	1.13980340833563	0.284326469082331	0.999502855974481	13.9556729602311	2.06224172087306	0.0748009640772755	0.742309454015531
1	231746548	231759554	13007	-	1621	ENSRNOG00000058039	81633	Acta2	3.68720747502194	-0.189816745821197	-0.5017310448845	0.622556931290339	0.835223712848747	1.39559948282433	2.4744998349256	0.0365044637453633	0.996134003216671	-0.189111640288031	-0.248145536479212	0.809755432391869	0.999487452509932	16.831366445699	2.1640118084666	0.0600945127512091	0.77241004837255	-0.683454068934039	-3.35253412849473	0.00433977478332671	0.0316494793015376	0.364369453305991	1.4432529546293	0.184229228418737	0.997723295829699	-0.101811328561884	-0.32706918396853	0.751231634128738	0.999502855974481	1.61073627658363	0.389848757272689	0.707304034371639	0.935615754694051
1	79358786	79370915	12130	-	1589	ENSRNOG00000018556	308416	Tomm40	27.6490522495785	-0.029777045630387	-0.345439229919697	0.734176147642794	0.894716737496596	-0.0836748759775247	-0.456901169626759	0.65907902634292	0.996134003216671	-0.158170598470387	-0.831047049913751	0.428072829120126	0.999487452509932	-2.7480290184445	-1.11136835191773	0.296542605983587	0.860160158398363	0.241604479274037	3.90380539774066	0.00139954866160392	0.0170808320219711	0.123837045906278	0.936346119190563	0.374542095678358	0.997723295829699	-0.16519005626778	-1.13250524589891	0.287221492650311	0.999502855974481	-1.34633233386826	-0.644322048034295	0.538249248139977	0.890615622351065
1	4753621	4896190	142570	-	5886	ENSRNOG00000042741	292477	Adgb	2.64913836773432	-0.438496448642657	-1.66028198640664	0.115944801454734	0.389447261950212	1.06914919878389	2.41637366007333	0.0400818971471828	0.996134003216671	-1.13245991670806	-2.6368995395416	0.027719175392244	0.999487452509932	-0.110500007822389	-0.015831923507932	0.987730025557036	0.998515516523458	-0.269808005028251	-1.07489365872554	0.299335404749111	0.472185933913934	-0.532525174929698	-1.26357739246366	0.239429544305984	0.997723295829699	-0.242205203139957	-0.455166836144713	0.659968155736264	0.999502855974481	-8.31621344792952	-1.47870375091312	0.179274471663539	0.764628670575322
1	190496319	190522762	26444	-	9886	ENSRNOG00000028137	291234	Mki67	0.240621431180874	-0.468364412374154	-2.68797984390331	0.0159614099432606	0.14446545900975	-0.0498438876828222	-0.0982014848174581	0.924026077471638	0.998401639567924	0.124332555247696	0.216255903648629	0.8337527473458	0.999487452509932	4.82078373611306	0.694410804385794	0.505767075467724	0.916990395560206	0.115709487506076	0.586490391418189	0.566230211477336	0.714598864971927	0.140381314834757	0.51037078180301	0.622581636179167	0.997723295829699	0.00176880357016299	0.00551125582658208	0.995725113960498	0.999502855974481	3.09816003287929	0.695222504822954	0.507531420905576	0.881663025628027
1	127424015	127431922	7908	+	2286	ENSRNOG00000051102	NA	AABR07004269.3	2.88490602496945	0.403260761678123	2.60358100530981	0.0189791093518462	0.159035862971255	0.0713693519431474	0.210112239457427	0.8384801555432	0.996532736116701	-0.137564206485069	-0.35747713876698	0.729217277168695	0.999487452509932	1.17183416123651	0.239229172466764	0.816537015260288	0.979244771807486	0.0931950643342831	0.963547740041611	0.35048398961771	0.523033806585629	-0.0569621910128507	-0.240292464549281	0.815711033191739	0.997723295829699	-0.0472216648430076	-0.17205991909299	0.867267173408265	0.999502855974481	2.14069150521369	0.593321792246078	0.570130012346195	0.899179365215914
1	245973914	245980761	6848	-	368	ENSRNOG00000020296	171069	Atp5mk	98.8121862937942	0.113383194545132	0.802019223736552	0.434064387265939	0.717841015781383	0.0484358245868911	0.180721721570632	0.860778789215822	0.996532736116701	-0.0698170501101513	-0.203241238995749	0.8436007862586	0.999487452509932	3.67968706218538	1.0504824778608	0.322146179723611	0.868061126449358	0.464389696838366	4.80700621609944	0.000227918336045855	0.00726728923407278	0.13697809806872	0.722786933885028	0.488924268287947	0.997723295829699	-0.0874062061378135	-0.403141022935988	0.696426170527552	0.999502855974481	1.484285620676	0.662543443766988	0.52712450019433	0.888309111467115
1	83160399	83183254	22856	+	5420	ENSRNOG00000029805	102554136	Zfp780b	4.43314423300861	0.0729037015226978	0.980980099085411	0.340920837813336	0.641453306101939	0.0396955043704945	0.224117340525554	0.827906850862169	0.996532736116701	-0.0930797279209507	-0.528575817092876	0.610261430832577	0.999487452509932	0.126175284651059	0.0508376273810221	0.960617188469021	0.997796302234272	-0.0151030134329255	-0.235006032571862	0.817368124791632	0.891019908762133	-0.110143163788708	-0.846381145360138	0.420177459949559	0.997723295829699	0.0940833031073768	0.610182795163161	0.557108052090449	0.999502855974481	0.737397212374339	0.362773079207322	0.726617312750782	0.939616961440376
1	33686391	33720461	34071	+	2691	ENSRNOG00000017601	24950	Srd5a1	7.77529506688387	-0.280626513768267	-2.95952856649986	0.00907517226982194	0.110758201814598	-0.14393430677502	-0.598682742315273	0.564839418924695	0.996134003216671	0.233204092979749	0.794929167516586	0.447709543396801	0.999487452509932	3.54288920419774	1.07713212625134	0.310735699659172	0.866161506490731	-0.215097468412982	-1.76259753093057	0.0982360112887949	0.227456662501827	-0.094801221683607	-0.646939938919234	0.534488174864072	0.997723295829699	0.228171548076164	1.47279972403849	0.175514496136577	0.999502855974481	-0.816255819536748	-0.369676082098831	0.721672696099768	0.938909715820795
1	117859267	117910849	51583	+	5079	ENSRNOG00000016090	309255	Mtmr10	10.0136186205841	-0.0453527640653379	-0.697974059252793	0.495017833761218	0.755113481829858	0.0473693276918285	0.307894622800484	0.765498913434942	0.996383915863819	-0.019266336891448	-0.107589313107285	0.916751482784271	0.999487452509932	1.31409849712745	0.626733777374332	0.547124060357156	0.925796797550207	-0.0402872475135574	-0.403584981955697	0.692187764772899	0.808877960910976	0.0265126088704364	0.235132733021286	0.819586938372269	0.997723295829699	0.0794748810931863	0.631356562794087	0.543794494878298	0.999502855974481	-0.296578706898977	-0.188686311282713	0.855260318524407	0.96584585345764
1	160277126	160306331	29206	-	10583	ENSRNOG00000045560	499229	Gvin1	0.146687334501538	-0.568346421879708	-2.48995034032896	0.0239110856130693	0.178249505913446	0.24344912663595	0.389064957516604	0.706698848077574	0.996134003216671	0.716557449761467	1.07901601287516	0.309466202102771	0.999487452509932	9.31374636028982	1.09498477983961	0.303269644522324	0.861153844438987	-0.454196813870174	-2.22687882299759	0.0416237433407802	0.128439039674383	-0.203555567193463	-0.52364089763909	0.613700191641345	0.997723295829699	-0.100671764100011	-0.22795527265316	0.824869222919974	0.999502855974481	-7.98028352536001	-1.22843806547669	0.25582286909076	0.786727129903997
1	246802665	246911374	108710	+	3440	ENSRNOG00000049596	102553148	Cfap58	0.318140078931914	-0.809696777847505	-2.53730336669908	0.0217234733065983	0.170221274083042	0.616343159941229	0.675809162544692	0.516945298111352	0.996134003216671	-0.415211556463042	-0.476626828353287	0.645321863790274	0.999487452509932	5.31480552044761	0.462648075657911	0.655110350359637	0.946146052071057	-0.583877952076805	-1.15058056673146	0.267839265255373	0.438430336424687	-1.438521876679	-2.32720021855794	0.0461056025491014	0.997723295829699	0.64989800520909	0.644616911968147	0.535552358198287	0.999502855974481	-16.4035341346694	-1.78200787104433	0.114421832049241	0.749474642167156
1	198753691	198795941	42251	-	3255	ENSRNOG00000020651	293638	Cars	15.6503465735471	0.143396042997351	1.43093351231896	0.171317176184757	0.46843102320664	-0.371674918671046	-1.8815060128283	0.0941588051588012	0.996134003216671	-0.0390899853833842	-0.150825181145516	0.883538251899731	0.999487452509932	-6.46087619362822	-2.4817687615584	0.0360692992370995	0.770724979858146	0.106988623751244	1.98759226386299	0.0653462155383619	0.172637636894529	0.144498695914206	1.22691620677229	0.25225513471399	0.997723295829699	0.0277729683025381	0.19245841914383	0.851734294011206	0.999502855974481	3.06507153017084	2.05456743221462	0.0756822122835875	0.742309454015531
1	198963787	198969521	5735	-	3857	ENSRNOG00000065330	404660	Mrgpre	8.61921236775277	0.100732495805324	1.09609901828085	0.288945549934021	0.594910936327495	-0.098362336774308	-0.522810866509992	0.614324224744434	0.996134003216671	-0.173523632449086	-0.857934481577671	0.413843523374829	0.999487452509932	-3.9148629988021	-1.63746371554893	0.137564925227029	0.78521442648277	0.40505783685322	5.26410081815114	9.39628580790245e-05	0.0054858271985928	0.0877105254011707	0.596923414285623	0.565878902931768	0.997723295829699	-0.0510946647946006	-0.302400990498082	0.769344681327142	0.999502855974481	3.32022963134945	1.6193348219772	0.145863693524647	0.755075690698486
1	172854658	172905824	51167	-	3445	ENSRNOG00000016679	499254	Tmc7	5.03149396035869	-0.01750659579817	-0.140135962925506	0.890267364305368	0.963743958846633	-0.455441772932657	-1.64708849546556	0.135565536444593	0.996134003216671	0.627837379686851	2.19373774463636	0.0567881173042023	0.999487452509932	1.1242186941265	0.239829758142652	0.816086154374404	0.979244771807486	-0.368796969901359	-4.366618054085	0.000547262070347744	0.0107319890509039	-0.0999981190877433	-0.546954649002064	0.598258399627237	0.997723295829699	0.35547280309014	2.03189494159376	0.0732976717004435	0.999502855974481	0.591523231031552	0.253003857682145	0.80694772236226	0.954347749080331
1	258121968	258228265	106298	-	6046	ENSRNOG00000018350	292139	Shtn1	13.4157563684229	0.16259806949281	1.51426378250862	0.149082938525305	0.438992028998392	-0.273222401228167	-1.46932915225922	0.177400791511536	0.996134003216671	0.152637539693206	0.710263343315969	0.496059885740464	0.999487452509932	-3.78727067386414	-1.41674993605199	0.191780562056727	0.818887961073175	-0.123811578545252	-2.67413482751111	0.017283942422683	0.073030530977137	0.0229410464500046	0.220189171513426	0.830841350533516	0.997723295829699	0.158808354811757	1.49254945130534	0.170377511666448	0.999502855974481	0.996088667532998	0.668904975398645	0.523274106077381	0.886248165027161
1	132981582	133043627	62046	+	6939	ENSRNOG00000028992	58968	Acan	1.26655550826286	0.00812306946954465	0.0419334667349118	0.967060437507791	0.990476662163929	-0.227931387916478	-0.559004568976393	0.590435540833277	0.996134003216671	0.559864067950417	1.26184466352821	0.239648477985462	0.999487452509932	7.72792146121899	1.40760178344172	0.194386232945697	0.818887961073175	-0.103525367677698	-0.52360977402189	0.608166374843013	0.746930593272351	-0.24626975156983	-0.823211670035729	0.4325347737035	0.997723295829699	0.721600334571325	2.92455882436281	0.0172363921258234	0.999502855974481	-2.76049062847657	-0.880640885976085	0.405395944825483	0.842771612062233
1	83728776	83739183	10408	+	1222	ENSRNOG00000019838	113940	Gmfg	0.98569623161562	0.754729129386747	1.9899104179018	0.0636234473141697	0.291909575551521	0.165287112402021	0.257028899587795	0.803208411975767	0.996383915863819	-0.38499122917408	-0.538356280724731	0.603773204295165	0.999487452509932	-1.42706271048805	-0.15309685196528	0.881857186644416	0.990759830290819	-0.139976117866445	-0.745963449956718	0.467169551254056	0.62952406342066	-0.133910193286818	-0.290531965469288	0.778266020836594	0.997723295829699	-0.065832425950258	-0.12487709374778	0.903416086030861	0.999502855974481	-2.57983446054513	-0.392938174514198	0.705114382968701	0.935367190511644
1	40730123	40819886	89764	+	7550	ENSRNOG00000019549	83425	Akap12	12.0755379282429	0.616262607552123	3.49896309545216	0.00289534813347438	0.0676508162941723	-0.540571738060097	-1.81055336071714	0.105242133321849	0.996134003216671	0.153352132037436	0.438849859414689	0.671421835161329	0.999487452509932	-8.0172430625635	-1.86953108686192	0.0959343991436853	0.782352932853468	-0.16235739985591	-1.31310199452544	0.208796813453474	0.373295338931009	0.336803897828909	1.42133470143571	0.190314003152988	0.997723295829699	0.427496256367435	1.65902771880361	0.13211563476132	0.999502855974481	7.69022653200106	3.61303572701903	0.00742027162131264	0.742309454015531
1	150780381	151259144	478764	+	8840	ENSRNOG00000011151	308831	Tenm4	22.9231701927252	0.161778100579152	1.75602131337071	0.0978295877325548	0.35946710247392	-0.179756076082257	-0.975632010547596	0.355926694151183	0.996134003216671	0.12975489662063	0.708186559261316	0.497286138042961	0.999487452509932	-2.16526114652716	-0.828354260520631	0.42988036747797	0.90470351175487	0.0438883217353914	0.314111514404669	0.757743686854292	0.850832091395263	-0.262774057529373	-0.966575439859284	0.360046649781878	0.997723295829699	-0.0127837559516268	-0.0398524433645176	0.969096802166283	0.999502855974481	-5.8203006797164	-1.86823566231987	0.100465809186398	0.742937161302484
1	99469245	99488629	19385	+	1975	ENSRNOG00000022189	292935	Htatip2	2.00721361632659	0.404791610858311	1.13619921481129	0.27228134904725	0.577670855657701	-0.707343909015193	-1.44684445992581	0.183436238604168	0.996134003216671	0.21860710205346	0.302534758705427	0.769322786981904	0.999487452509932	-9.20309535504113	-1.1427392007608	0.283991817434116	0.856346364373901	0.44871797861097	3.79454338375364	0.00175028973684594	0.0192927740773508	0.320646379169647	1.49614214063436	0.170242636531773	0.997723295829699	0.0893001454376905	0.334008528371133	0.746164691538202	0.999502855974481	4.59142368979166	1.57033979518573	0.15679874296944	0.759800869354238
1	167058099	167063572	5474	+	5474	ENSRNOG00000064154	308894	Rassf10	0.221018748839398	0.136396095521185	0.412947311329861	0.685019208830277	0.870247634882973	0.651416105091402	0.936555153529447	0.374575676262431	0.996134003216671	-0.335956213517734	-0.470630572732669	0.649431639827323	0.999487452509932	3.8374886702823	0.404356781089738	0.695831247659545	0.955396868123244	-0.65024089049387	-2.71350906025507	0.0159704659274587	0.0695606216673564	-0.370710589742012	-0.908119023497775	0.388458049194125	0.997723295829699	0.146186619397183	0.299331994404375	0.771608818379378	0.999502855974481	-5.79362067039924	-0.883634456148441	0.403875584006953	0.842546292619325
1	85336618	85350067	13450	+	5883	ENSRNOG00000020762	53982	Zfp260	13.9539575314301	0.0400215575948123	0.589390292614594	0.563669550987963	0.80171666269369	0.267744010435396	1.67634896940838	0.129606364615513	0.996134003216671	0.135411463273687	0.64831946157035	0.533444160522655	0.999487452509932	4.42769109777882	2.12091223131061	0.0643834362466554	0.773925452524083	0.325919302976775	4.38085919045628	0.000531818564191841	0.0105655464572144	0.165686343391622	1.09670693798815	0.302411858425216	0.997723295829699	0.294951123075593	1.93677707518095	0.085351307662341	0.999502855974481	4.9178701222547	2.98274600175172	0.0184959942216575	0.742309454015531
1	203178460	203181272	2813	-	1982	ENSRNOG00000023318	309174	Tigd3	1.58021677355385	-0.227114543820523	-1.04116715917585	0.31297583915507	0.616650981203172	-0.274906485436058	-0.525231633250613	0.612710801926207	0.996134003216671	-0.109537431129993	-0.163371945789849	0.873941936916478	0.999487452509932	0.3937644888636	0.0525677333383867	0.959278267528855	0.997796302234272	0.123286109473289	0.682215871913981	0.505456264833529	0.664032337854899	-0.267964789060122	-0.828290311508398	0.429804998023521	0.997723295829699	0.675759541359313	2.06418554266679	0.0695898967640675	0.999502855974481	2.56817524104302	0.481346070586121	0.643770692402043	0.918619927291258
1	196171394	196182294	10901	+	3546	ENSRNOG00000053075	309105	B4galnt4	18.5669613729881	0.338254254700614	3.34150419383655	0.00404808908143821	0.0779210511205872	-0.215486391965053	-0.976146348994771	0.355685915316431	0.996134003216671	-0.185859561167619	-0.798438933685047	0.44577516400428	0.999487452509932	-6.28427856869452	-2.45236938728798	0.037816095389055	0.770724979858146	0.156066109267159	1.71342771640601	0.107128183360659	0.241193597573089	-0.00685700281369282	-0.0463655607068121	0.964073464507537	0.99891904878067	0.0281450892291251	0.16830431404137	0.870133770439831	0.999502855974481	-0.989068723311355	-0.483074207806443	0.642598305220546	0.918288951538582
1	127128934	127172918	43985	+	6362	ENSRNOG00000012874	308739	Rgma	10.7097975242606	-0.0966185568036829	-2.02306520964314	0.0597632317326155	0.281671107415667	-0.121182628979568	-0.952812024081321	0.36673186467885	0.996134003216671	0.0348195562190242	0.234558043874848	0.8199560374311	0.999487452509932	-0.731719489118099	-0.406151575942224	0.694560944484753	0.955396868123244	-0.468962855026757	-4.49471454886215	0.000423318102672036	0.0095081027529811	0.00882173486897296	0.0410994777898531	0.96815118257444	0.999577534353556	-0.0805438266718964	-0.333939187715378	0.746215259022733	0.999502855974481	-1.17989066558952	-0.436323325029353	0.674684056738617	0.924949161348711
1	235124316	235176766	52451	+	4869	ENSRNOG00000056069	171304	Kif11	0.268607180238423	0.237469926686712	0.631384012327059	0.536532474493556	0.784148406563886	-0.177772721087145	-0.203368739678435	0.843583714750171	0.996532736116701	1.6891182549012	1.92081869219207	0.0879196479824095	0.999487452509932	15.722771072494	1.36237505381417	0.207722488456975	0.825249058013247	0.0158139637256483	0.072149447897606	0.943432043975758	0.966383417181593	0.692810819929844	1.41150424526485	0.193099333684339	0.997723295829699	0.321180951535672	0.568206582691834	0.584045235091582	0.999502855974481	11.504484741169	1.50631086068907	0.172215152087254	0.763470510594154
1	179077601	179077975	375	+	375	ENSRNOG00000048424	NA	AC112866.1	2.63307552109487	0.458430356549506	0.871792096845643	0.395965095462439	0.689072473178463	0.16838930266526	0.129837084893098	0.899685444301585	0.998244352508913	-0.438827133181828	-0.346144887273114	0.73742289926088	0.999487452509932	-6.5574342037382	-0.36354690461708	0.724980960783643	0.961389397162384	-0.0498237245429744	-0.213763299060121	0.833597510571644	0.901348924941068	-0.170493605015013	-0.444371479338709	0.667702103292169	0.997723295829699	0.511465119787246	1.22731063887961	0.251403595988184	0.999502855974481	0.704895920175477	0.124363321104104	0.904241252898738	0.980373174387911
1	117222298	117223587	1290	+	1209	ENSRNOG00000065214	NULL	NA	0.470050455802728	-0.069060120550328	-0.188881982679614	0.852514006196508	0.947394146027694	1.26594238937303	1.92547337388686	0.0878540091526432	0.996134003216671	-0.0758507149446408	-0.0771117658737904	0.940271549129253	0.999487452509932	13.3567687701695	1.31288360433058	0.223206481628426	0.838002717297031	-1.39721988904651	-2.72530773382501	0.0155960327439154	0.0686398509110276	1.18652629573172	0.835383014208307	0.426012485272923	0.997723295829699	0.74200294469854	0.458585159005401	0.657604309162083	0.999502855974481	-6.97976632591874	-0.30456861771794	0.768835649529705	0.946728111443035
1	97198800	97222156	23357	-	2960	ENSRNOG00000011895	NULL	NA	2.90651899133028	-0.028843597452371	-0.274696379572278	0.78699620507325	0.918684594030871	0.252598809524052	1.0413157090194	0.326156520034635	0.996134003216671	0.214673689137468	0.668262033640582	0.521227141883377	0.999487452509932	5.57726156409434	1.7797099637754	0.110417214650155	0.782964278604254	0.0203759357259093	0.187174924897103	0.854020739748884	0.914502244422506	-0.0231059887655549	-0.105904568345205	0.918077468392465	0.998587539782983	-0.0229626029079842	-0.0903819449184045	0.929999608376555	0.999502855974481	-1.81311472313383	-0.565779060833433	0.587791158680272	0.904356766046252
1	175956157	176077399	121243	+	2283	ENSRNOG00000017659	293451	Hs3st2	2.02281956556054	-0.830266958686243	-1.61414283898462	0.125660628844289	0.403442313865884	0.212808782694914	0.172439803377923	0.867087040962018	0.996532736116701	2.70749391817043	2.29504621544321	0.0482161483445514	0.999487452509932	37.6240491628278	2.547103372353	0.0324719083545422	0.770724979858146	0.904810628353779	5.62252238109833	4.77779368826433e-05	0.00404761188465184	-0.464773100696067	-1.54024490794003	0.159305612276771	0.997723295829699	-0.0666452985536097	-0.177528556920314	0.863096729562251	0.999502855974481	-8.59262858392261	-2.08074096442653	0.0727178687163211	0.742309454015531
1	85377484	85399667	22184	+	5003	ENSRNOG00000020777	246264	Zfp382	8.25354003120616	0.0996405018480847	1.08318862399265	0.294467679741995	0.6003967690627	0.012023138193133	0.0627467748048273	0.951404242297441	0.998401639567924	-0.1684617076572	-0.688831291687802	0.508805800130682	0.999487452509932	-3.66134241243649	-1.51580465225445	0.165462601096736	0.802714616470461	0.0359566382524359	0.561406694706235	0.582775165817282	0.727651860547951	-0.0707234047256987	-0.676527555062091	0.516416458421597	0.997723295829699	-0.0212483892584492	-0.171545833893949	0.867659446536452	0.999502855974481	-0.682412954827732	-0.455296163338082	0.661571463306123	0.923076846164788
1	117948134	117964149	16016	-	2328	ENSRNOG00000016266	293828	Mphosph10	6.80022743913232	0.0118441132315357	0.0888101302023248	0.93031341681192	0.977606397985142	0.230790040823591	0.742849849491559	0.477400232388974	0.996134003216671	-0.0765879677113829	-0.218734168703727	0.83188089822185	0.999487452509932	0.720511516748546	0.164315205433848	0.873283654578699	0.990759830290819	0.0778595752939251	0.9126182806077	0.375815692543724	0.547725801728937	0.215890365294095	1.25130322416262	0.24366195975969	0.997723295829699	0.228979598253715	1.15196453954055	0.279554082026073	0.999502855974481	3.99791618992371	1.48039866867764	0.178833705491451	0.764628670575322
1	78996390	79007963	11574	+	2033	ENSRNOG00000017839	292673	Ercc1	7.35750678852622	0.268503335416167	2.92681208723203	0.00971901617835934	0.114841104885451	-0.0304263187006103	-0.149230270219485	0.884817463555206	0.997281887495844	0.119959502891632	0.518371115414104	0.617069805902974	0.999487452509932	0.182285162917639	0.0626045711485244	0.951513627074418	0.996736315473364	0.262669822115142	3.48178849171381	0.00332702993791986	0.0273159784780172	0.12541354700916	0.711846276860829	0.495341352362052	0.997723295829699	-0.316333568755345	-1.81258619552042	0.103933208967897	0.999502855974481	-2.09748323183941	-0.818205355719992	0.438043534117308	0.853934342616688
1	93881991	93898754	16764	-	1948	ENSRNOG00000017918	308557	Iglon5	8.1324262611609	0.00715422241382065	0.0499414140406328	0.96077514036826	0.98785421817064	-0.0674232876380322	-0.381279466411056	0.712257254405811	0.996134003216671	0.0878212205220195	0.423729245719433	0.682003736300619	0.999487452509932	0.515199492823316	0.203112399143925	0.843775931854516	0.98556743567524	-0.58136055118432	-3.91555722284553	0.00136633432293806	0.0168602022656197	-0.0424455050861001	-0.154621909954187	0.880673051333426	0.997723295829699	0.0830983656388662	0.259690997558581	0.801052398177682	0.999502855974481	1.23193825357394	0.282329589772688	0.785197248323593	0.949670613770906
1	2669592	2962044	292453	-	1722	ENSRNOG00000016381	361450	Ust	9.77056656970595	0.614055625918276	2.35365784229205	0.0314288714203371	0.204812027946347	-0.228257854945642	-0.718102199415473	0.491766821655054	0.996134003216671	0.238855809804809	0.875735120797324	0.404606477613545	0.999487452509932	-2.65249839883624	-0.557504465440124	0.591409736369467	0.932516859239947	0.151453428524181	1.06098451609545	0.305409281794471	0.478370514692231	0.39230271603508	1.34825812056767	0.211874915202878	0.997723295829699	0.341401605184481	1.01827829366546	0.335619125846112	0.999502855974481	5.0461500917145	1.13488845387332	0.290813554291463	0.795880604829379
1	198981604	199009869	28266	-	2940	ENSRNOG00000020736	353255	Nadsyn1	5.44698493024682	0.0811989521042423	0.691108628536536	0.499209663969802	0.7578959576724	0.186450171466228	0.858377456121116	0.413999809090992	0.996134003216671	0.0108611666807904	0.0466802268190675	0.963817615962359	0.999487452509932	3.17169368432847	1.07416381508379	0.311990856951672	0.867200671759861	-0.00660741894802045	-0.0526322710659121	0.958716412748317	0.975234936024285	0.12751167761288	0.515485797568249	0.619150444300073	0.997723295829699	0.129020871196807	0.458557834055804	0.657623189042572	0.999502855974481	5.07504282111693	1.45006881708998	0.186869214817557	0.766587611034403
1	117917099	117944977	27879	-	5081	ENSRNOG00000023985	309256	Fan1	4.40504028492725	0.0241868924886885	0.351933633457734	0.729390775247723	0.892463955643928	0.023815409878215	0.136457215750661	0.894605052366824	0.997660953243878	0.0930418893217703	0.49131272771172	0.635310321954178	0.999487452509932	1.4014471138872	0.582513567806823	0.575187584395722	0.929499212615506	-0.0582881840238411	-0.869641378778491	0.398139520691454	0.567392964151554	0.0890972385684702	0.63849599963947	0.539714172347958	0.997723295829699	0.10874013736203	0.681930507400463	0.512761972048005	0.999502855974481	2.24659228558879	1.16765058620048	0.278137762468708	0.792742704753904
1	2314324	2348819	34496	+	3691	ENSRNOG00000016041	308266	Zc3h12d	0.147397248319924	-0.222763515682452	-0.4908275486277	0.630082193994948	0.83896737911935	0.15584097671459	0.177349833463398	0.863345881372772	0.996532736116701	-1.03053534949727	-1.18913802945782	0.265697932086531	0.999487452509932	-0.309076509555044	-0.025857963896504	0.979961254619306	0.997867711202098	-1.09745142267743	-2.56527040718013	0.0214798791026435	0.0839167463233302	-1.70655150227212	-1.99919136552334	0.0779942744749569	0.997723295829699	-1.11673342566842	-1.00818401155325	0.340179266447103	0.999502855974481	-34.2472804459637	-2.75301723799262	0.0260942883777873	0.742309454015531
1	73402972	73422037	19066	-	9112	ENSRNOG00000019376	308361	Zfp329	7.89713143756662	0.0735141232216926	1.22242345132669	0.238907276553553	0.544452105629381	-0.0108708450642747	-0.0774690978728211	0.940025199634363	0.998401639567924	0.0290952381365289	0.196265426479253	0.848891321860563	0.999487452509932	0.141264525293944	0.0733834839300627	0.94318099147783	0.995077325657688	0.14464366034365	2.21221295363311	0.0428096963295476	0.130618043512433	0.158457266172395	1.19389402573934	0.2642866556374	0.997723295829699	0.000282408688147217	0.0017403757142174	0.998650045321125	0.999706248821512	4.09181896168901	2.34610367076511	0.0484572688836064	0.742309454015531
1	92592070	92620491	28422	+	2045	ENSRNOG00000017456	361560	Vstm2b	17.0240801385739	0.117861914242803	1.24593995809408	0.230374833898553	0.536949787882275	0.000641704943303081	0.00386689809574016	0.997003001686257	0.999377365684896	-0.262175061531667	-1.38775499757425	0.19957911869084	0.999487452509932	-1.4393296225823	-0.635576853838175	0.541609206958109	0.92365121631601	0.250803498831352	1.53680374228634	0.145073936364355	0.295236946257691	0.487550328836105	2.1946152842936	0.0570654821470273	0.997723295829699	-0.520765515394775	-1.99117042516832	0.0782447244016545	0.999502855974481	4.46444588628691	2.12536259289688	0.0679253329581919	0.742309454015531
1	78770018	78790097	20080	+	6910	ENSRNOG00000008815	292686	Fbxo46	2.09695908952186	-0.0393299265151018	-0.368001065955582	0.717601387575182	0.886679779885087	0.0418132874586408	0.201266078225223	0.845176636522495	0.996532736116701	-0.21012279812708	-0.929799674494807	0.377449058175921	0.999487452509932	-2.26057082962524	-0.789757082597538	0.450915840202783	0.909021377916931	-0.0816148217201302	-0.847296922229981	0.41008758041846	0.57746403633289	0.326591493504274	2.22803147290006	0.0540828580960808	0.997723295829699	-0.0723694670400714	-0.350235281017666	0.73436702902446	0.999502855974481	3.85460103554415	1.64055034924921	0.141349962322655	0.755075690698486
1	180672119	180761543	89425	-	4910	ENSRNOG00000016722	293476	Xpo6	22.9790736994718	0.0202939978959898	0.432527386282815	0.671018781901978	0.863543234076735	-0.0472847544937163	-0.371136684507491	0.719525805464158	0.996134003216671	-0.0415033113812475	-0.285623416534496	0.781822125697849	0.999487452509932	-1.08534729651418	-0.642148867394103	0.537531999965011	0.923411259490463	-0.0404014516606748	-0.796508888897161	0.438107754034671	0.603554118932328	0.0526733111507109	0.560367969995167	0.589469347288006	0.997723295829699	-0.0651141500773961	-0.615279981703014	0.553886030528412	0.999502855974481	0.26367872275536	0.199843232911435	0.846826077279482	0.96506173516033
1	181892599	181895497	2899	-	2899	ENSRNOG00000048397	308993	Sephs2	13.9148927289503	-0.0775206858793106	-0.871486521670951	0.396127006466996	0.689282443662838	0.292428952470642	1.52938384496547	0.162130191486699	0.996134003216671	-0.0991202279384674	-0.402463611629464	0.697011374670434	0.999487452509932	4.54459230044441	1.78866183978037	0.108886900809927	0.782352932853468	0.0417206106415671	0.477307600103037	0.639993130575527	0.771612442318943	-0.0398796081266296	-0.288538634218337	0.779740908520442	0.997723295829699	0.101620281436622	0.6583301912772	0.527107132283621	0.999502855974481	-0.981438579386312	-0.469091543905064	0.652114867833121	0.920380964746112
1	188441634	188478701	37068	+	5305	ENSRNOG00000017728	309069	Edrf1	10.9795667320112	-0.00902726621837026	-0.148352964741481	0.883881607017981	0.960700877573278	0.202352952186646	1.52747746141561	0.162596413771162	0.996134003216671	-0.0456389190221547	-0.271064289193276	0.792636590946627	0.999487452509932	1.81554187458126	0.921067879611996	0.382151352009506	0.889629593567281	0.237976652540275	3.66250844894859	0.00229482736135189	0.0225276002076776	0.104685692606153	0.822498463613667	0.432919070805615	0.997723295829699	0.209149789080995	1.59098513726885	0.146707067472268	0.999502855974481	1.55732327644998	0.920832415796556	0.385327373828262	0.835242325738805
1	85409373	85436275	26903	-	4672	ENSRNOG00000067450	687516	Zfp146	7.32776673446169	-0.0522615015727531	-0.665227732734047	0.515195815247713	0.768699024929343	-0.062944558502175	-0.342303061503258	0.740350916112562	0.996383915863819	0.33091543476744	1.78577944705451	0.108793208783652	0.999487452509932	2.66590399912062	1.08015504581244	0.309461501404118	0.864773836002675	0.0668062483798235	1.16770846953241	0.261071924394434	0.430771253484318	0.0532374424360992	0.478658139817064	0.644069033690694	0.997723295829699	0.0460288302507693	0.358814481309153	0.728158995765701	0.999502855974481	2.01378222430333	1.24858541352495	0.248764770279157	0.785473989237032
1	2273609	2305632	32024	+	2922	ENSRNOG00000015552	361449	Ppil4	14.8356361952693	0.0167196248363123	0.225380957418483	0.824480696961787	0.936659903632558	-0.27726778529187	-1.65031653532796	0.134896053504242	0.996134003216671	0.0360021877260225	0.164641245407344	0.872972309929582	0.999487452509932	-3.96898831365501	-1.64410158499865	0.136172943322604	0.78521442648277	0.0973660125249627	1.67886202636451	0.113792523784628	0.251242389580477	0.0218089192987952	0.218038135903264	0.83246480579549	0.997723295829699	0.11714209649459	1.07937447968569	0.309005708373243	0.999502855974481	1.36294872374323	0.930876790213745	0.380427933982106	0.83305241428218
1	159694964	159701227	6264	-	1676	ENSRNOG00000025819	365337	Olr202	0.511534288587954	-0.0524188836317419	-0.19034312255112	0.851387567459476	0.946754307960927	-0.924225408419878	-1.57893628297799	0.150423182169369	0.996134003216671	-0.0553218747773541	-0.0711109440532222	0.944910515211666	0.999487452509932	-15.9945219289633	-1.81827889109397	0.103963877748704	0.782352932853468	-0.378532384205323	-1.43778175336168	0.170941271687836	0.328188263222837	-0.473806772660172	-0.844693046354215	0.42106945951372	0.997723295829699	-0.317949505341306	-0.452099530461417	0.662092674938065	0.999502855974481	-5.06255032841665	-0.601559160362999	0.564907723905879	0.897851632233805
1	43727794	43804977	77184	+	4894	ENSRNOG00000016919	245926	Scaf8	25.7359641245636	-0.0563521892533396	-1.1042416048918	0.285502206843756	0.591392371924805	-0.104763012220147	-0.744180650115197	0.476635421353019	0.996134003216671	0.0322389775998173	0.206804063399817	0.840901890002053	0.999487452509932	-1.67983213944229	-0.891597466918987	0.396892613621359	0.897331771094137	-0.186392458910006	-4.33707976918461	0.000580772471195836	0.0111379359121804	-0.0664060099425204	-0.715977058106658	0.492912272161985	0.997723295829699	0.0121588485293445	0.112147973483245	0.913212772471109	0.999502855974481	-0.801484168458607	-0.610382523592683	0.559344847745296	0.897643181902622
1	135295919	135298535	2617	-	726	ENSRNOG00000019106	29286	Rps17	72.650737900563	-0.0832550681566419	-0.575160717907419	0.573026813739607	0.806896221634029	0.134814147345085	0.380534172507822	0.712790308987057	0.996134003216671	0.139512956710868	0.359866852649172	0.727491517193823	0.999487452509932	8.60714089809507	2.14965105266184	0.0614916795350834	0.773160630887736	0.211365845275434	2.16938479607056	0.0464552469942488	0.137717222636606	0.00790050976216842	0.0364684042818531	0.97173800785866	0.999701073235981	-0.0418172160669391	-0.172005726070347	0.867308523624989	0.999502855974481	0.839940144815654	0.304591297843742	0.768819025042391	0.946728111443035
1	129722026	129750227	28202	+	5656	ENSRNOG00000010959	293023	Klhl25	1.96764667681493	-0.30392276244514	-2.56735953356947	0.0204351036911761	0.165340886165098	-0.0154151453944574	-0.0454130330735782	0.964816514149381	0.998581841318447	-0.147188460469898	-0.437448270537597	0.672399535101635	0.999487452509932	1.25313260943045	0.261276006814268	0.80003486523804	0.976326856585008	0.0991215845158759	1.21272775133016	0.243906932042729	0.413047118239211	0.209162743616958	1.20881137988321	0.258794743385619	0.997723295829699	-0.302279050488913	-1.66828496956084	0.130235654755574	0.999502855974481	-0.699625666088461	-0.247144995753778	0.81131555266273	0.956563422051295
1	93768319	93776694	8376	+	2477	ENSRNOG00000021474	292843	Siglec5	1.62628076299916	0.318022427552864	1.58702941294974	0.131687629482414	0.412390081384269	0.130325776938137	0.359223480478615	0.728101505745111	0.996134003216671	0.274869043431116	0.595996917292945	0.566294819204177	0.999487452509932	2.21532120879344	0.419232405278797	0.685333560307358	0.952964753392959	-0.238656836545964	-0.893726433483746	0.38552215489529	0.555955822888876	-0.0987141596213957	-0.193776524277289	0.850832482186425	0.997723295829699	-0.994454497948254	-2.1337608572513	0.0622057437984667	0.999502855974481	-5.34317708040674	-0.936891447574421	0.377516277894508	0.831690660741224
1	206854175	206886157	31983	-	5615	ENSRNOG00000028274	293736	Myrf	21.3954250740807	0.150449726923463	1.88604483342528	0.0772134064704748	0.318811343445029	-0.141551119746176	-1.05892836774065	0.318507060725383	0.996134003216671	0.188228542573643	1.27503663486808	0.235156198226437	0.999487452509932	0.594891551063155	0.314325915412293	0.760772069901182	0.967395719951003	-0.74063676606736	-4.47580375711498	0.000439631941550169	0.00956694853689394	-0.275982182823856	-1.91013816885713	0.0898202168528998	0.997723295829699	0.26496967067377	1.51515189750163	0.164661420748449	0.999502855974481	-1.72799939378907	-0.966643970699483	0.363357137426625	0.824715723022102
1	82738695	82770375	31681	+	1928	ENSRNOG00000024410	292737	Blvrb	12.0653290010157	-0.13664487789898	-1.2985389163434	0.212150369249798	0.517474662669403	-0.386002527403474	-1.62116324982668	0.141053002969221	0.996134003216671	0.0241014102277171	0.0773399050888361	0.940095230931243	0.999487452509932	-4.45980170583883	-1.20225460244297	0.261353254044847	0.847885076168454	0.301762603826318	3.76313501761973	0.00186668165229151	0.019903329321306	-0.123776401868138	-1.10253188201979	0.300010318301262	0.997723295829699	0.0355042538409008	0.259399691710466	0.801270070791637	0.999502855974481	-0.942484614568088	-0.588896367196528	0.572947060907106	0.899699200529692
1	164174779	164197688	22910	+	3495	ENSRNOG00000010017	308937	Wee1	8.49613020976228	-0.0597179178700442	-0.62167583258756	0.542741712190165	0.788113853043898	-0.0567503656771103	-0.282074703351288	0.784565750115894	0.996383915863819	0.297432801428236	1.42630176408383	0.188519988816691	0.999487452509932	3.00798763182018	1.12978701635358	0.289121414881204	0.856799052081562	0.212243881586915	2.4174458326162	0.0287608082491927	0.100910454478688	0.122191013426146	0.926993525730347	0.379112165393713	0.997723295829699	-0.0679274905679502	-0.433428819914262	0.675093240245666	0.999502855974481	3.91710552610857	2.06270872548186	0.0747476634855516	0.742309454015531
1	85441871	85445151	3281	+	1670	ENSRNOG00000050015	687508	Cox7a1	1.25904883097648	0.341336564719618	1.1556857436423	0.264447729492865	0.56992664563763	-0.554052069132928	-1.17520069349865	0.27146846365524	0.996134003216671	-0.317118933911115	-0.526897493619503	0.611378471065583	0.999487452509932	-8.7366633132346	-1.22360566490443	0.253598857128032	0.844186378809729	0.160016897880428	0.712869468075094	0.486821458658555	0.647178535821611	0.093161520073129	0.228097515155894	0.824880063354951	0.997723295829699	-0.161442520178148	-0.349932136281454	0.734586766650312	0.999502855974481	-5.37629573280285	-0.872794034966099	0.409400723968808	0.844924981016143
1	236701758	236746844	45087	+	6248	ENSRNOG00000047692	294071	Hells	1.05273856295865	-0.109326099757448	-0.63139634347829	0.536524612558165	0.784148406563886	0.290897358314722	0.770249157837924	0.461814466011482	0.996134003216671	-0.116353112631288	-0.272932325295212	0.791246329224461	0.999487452509932	4.36340022183054	0.865640914183081	0.410208467560384	0.900980752772712	-0.207675846694208	-1.4917171427472	0.156413397673858	0.309969760210511	-0.23716241971252	-1.10950928327315	0.297153429252878	0.997723295829699	0.0434104581167322	0.164147417260257	0.87330901076102	0.999502855974481	-2.46242855706145	-0.687716756200615	0.511990489608658	0.883256282951106
1	127508068	127516078	8011	-	2458	ENSRNOG00000065271	NULL	NA	2.94843372969477	-0.153018639638567	-1.28588863758136	0.216426193718359	0.521570581948124	-0.0516343578549196	-0.201645096755185	0.844889446344411	0.996532736116701	-0.111771844084082	-0.407463475273903	0.693469945597093	0.999487452509932	-1.82060077157713	-0.503149176581255	0.627504737873682	0.942737117591486	-0.269697584521889	-1.37119751578699	0.190392363473498	0.352122604484748	0.0187696704840633	0.0699729769026016	0.94580883021778	0.998645568618028	0.0537221329661203	0.166262411575811	0.871693170768784	0.999502855974481	4.74433196730715	0.912191043019216	0.38957954476786	0.836403198815637
1	245980880	246021999	41120	+	6845	ENSRNOG00000020304	309458	Pdcd11	11.442403215723	0.13801051745937	1.73031563828554	0.102433875004424	0.366747354380824	0.129518873109189	0.936586877780877	0.374560250895012	0.996134003216671	-0.0645572545684213	-0.391929562974732	0.704498150722509	0.999487452509932	-0.208307207311476	-0.104585364728861	0.919105626153032	0.993238958410138	-0.119133690958264	-2.44001958373101	0.0275142864436711	0.098123521430279	-0.0417060808151211	-0.436634030129779	0.673090940946128	0.997723295829699	0.0592019535018839	0.543001784601313	0.600557489171493	0.999502855974481	0.200316681457701	0.143713747651389	0.889449292847703	0.976707391935537
1	153777472	153783680	6209	-	1784	ENSRNOG00000017418	140654	Rps3	60.6249560581713	-0.0146790357365779	-0.138505928352195	0.891535069880999	0.964452998823629	-0.075520535869517	-0.442414880565917	0.669121230002306	0.996134003216671	0.0812466927886315	0.415753686011485	0.687615352144573	0.999487452509932	1.03792483194864	0.429069764209568	0.678430451221008	0.952193630250799	0.174220706652354	2.1234793151702	0.050680637943198	0.14558897928864	0.0534015439154451	0.332728378681987	0.747274765784801	0.997723295829699	0.104159572425947	0.586576608576401	0.572168999507033	0.999502855974481	2.24084472708928	1.05389804274814	0.324155948687619	0.811385406842357
1	127514041	127596128	82088	+	3063	ENSRNOG00000012369	681398	Fam174b	5.17497578709939	0.0080002899421115	0.0832395172159828	0.934673446980306	0.979031029537142	-0.0241050968976349	-0.105804570388768	0.918167491527061	0.998401639567924	-0.164270934984065	-0.762694070234016	0.465737651421206	0.999487452509932	-2.1708669211098	-0.687010340798154	0.510193269213786	0.918044367493414	0.300703808063853	2.33775634598994	0.0336020393081951	0.111459772237706	0.0439861898286748	0.160819487872015	0.875935040894142	0.997723295829699	0.117967906897129	0.393256121979452	0.70345136716501	0.999502855974481	-4.53150735410909	-1.0851867985383	0.310932109744635	0.803983429881103
1	5528888	5602527	73640	+	7023	ENSRNOG00000014450	308282	Shprh	16.3861903204333	0.0727865945258299	1.17845665166625	0.255510548721916	0.561573835443817	0.128936539027663	0.847470496939265	0.419724294984419	0.996134003216671	0.00410008676503152	0.0281428984512413	0.978180494917516	0.999487452509932	0.715326740867778	0.329534003390739	0.749643823290805	0.965508577883607	0.00533216672706422	0.0963418493370796	0.924518896818598	0.955710325067193	0.149057339346731	1.53309141335678	0.161035995082887	0.997723295829699	0.0842207618543935	0.697989711960746	0.503138779776321	0.999502855974481	2.98300844968741	1.99440846923699	0.0829513915552166	0.742309454015531
1	85444608	85454795	10188	-	1501	ENSRNOG00000067065	29156	Capns1	86.8812079676187	-0.243331141980778	-2.05835564433944	0.0558887500630226	0.272083110738048	0.24449617817721	1.61485487210444	0.14241841936749	0.996134003216671	-0.546126444964653	-2.32027111996052	0.0462881422164612	0.999487452509932	-0.482179287847662	-0.201357714768394	0.845105277260498	0.98568559834086	0.0173511852111632	0.130186432503111	0.898141183386257	0.94094386768848	0.200171759585678	0.66203737941492	0.52521991161861	0.997723295829699	-0.49820964787886	-1.65893924209298	0.132133721384397	0.999502855974481	-0.530511058688876	-0.160475569629104	0.876673354642667	0.972413092303637
1	94857115	94871813	14699	-	2219	ENSRNOG00000037298	292874	RGD1309036	0.836295935679195	-0.0785863154107749	-0.310446830695757	0.760150363848732	0.907248542814248	0.326458754691534	0.539754296330441	0.603078338095194	0.996134003216671	0.104202588791273	0.155364991160774	0.880063588132796	0.999487452509932	7.39204734509172	0.914353996231008	0.385474386595294	0.891605496119733	0.43864594172204	2.20285244911405	0.0435829917790033	0.132216329956872	0.835061366607657	2.27975932961276	0.0497653661592505	0.997723295829699	-0.337826572062006	-0.662822542717893	0.524358021470895	0.999502855974481	11.2817246499261	1.8815457689488	0.0984620555516346	0.742309454015531
1	79007490	79010766	3277	-	2040	ENSRNOG00000016825	680493	Polr1g	2.23904393621265	-0.305114367728548	-1.31717825227283	0.205972219381294	0.51134975355463	0.214249227941658	0.348395620571167	0.735931052000106	0.996383915863819	-0.498906406481699	-0.763455480140842	0.465306388302048	0.999487452509932	-6.27322130948408	-0.731498393580129	0.483948189164256	0.916608111096024	-0.133757701428175	-1.35870551297742	0.194234892693078	0.356859092491307	-0.0772969703578046	-0.35815554829007	0.728826083229018	0.997723295829699	0.0992374934590251	0.398669753477454	0.69960015387625	0.999502855974481	-1.62655743666427	-0.468203159151073	0.652721842031497	0.920739604059001
1	177646030	177715660	69631	+	12977	ENSRNOG00000024737	308971	Tnrc6a	21.2253393480785	0.0217585759704228	0.331840771237259	0.744232573757218	0.89957988303929	-0.0797872710018053	-0.589021013145736	0.571013766737637	0.996134003216671	0.00567134542571341	0.0354604745081057	0.972509472154298	0.999487452509932	-1.83527175337901	-1.09572500753937	0.302963142552215	0.861153844438987	-0.348577767882939	-5.18172172245333	0.000110024074281208	0.00570433846507514	-0.0613789458189369	-0.584535366803612	0.57381316695195	0.997723295829699	-0.0617241580482842	-0.519746581787055	0.616010190257571	0.999502855974481	-0.526321318263868	-0.394319887561689	0.704136033773113	0.935147204381273
1	97453946	97486000	32055	-	2574	ENSRNOG00000013624	691172	Uevld	4.48416403824407	0.178737296900001	1.74096028249182	0.100504842332347	0.363628173600878	0.0450833919395752	0.190944371385525	0.853006820163252	0.996532736116701	0.0318143395830962	0.129161779742033	0.900154001702056	0.999487452509932	0.243984793341451	0.0730709333776363	0.943422510296948	0.995077325657688	-0.355280456505869	-3.13971542367222	0.00671690239113149	0.0412899209532836	0.0647615102747412	0.264616432227432	0.797512709469743	0.997723295829699	0.0128248846830761	0.0448994903686235	0.965185879515818	0.999502855974481	2.57805000126483	0.745577669309884	0.478258767808539	0.872306024252581
1	130043970	130951638	907669	+	4661	ENSRNOG00000022610	308724	Agbl1	0.301930656429871	-0.913940736746775	-3.36359288259178	0.00386236780821167	0.0766993374041266	1.36594318072616	1.63380441339121	0.138352576739474	0.996134003216671	-0.560348223029716	-0.658610618295419	0.527118429010197	0.999487452509932	13.3155203127053	1.18030087757356	0.269527341680546	0.849355563339763	-0.481924369174045	-1.77298418301996	0.096442801223326	0.224988316509261	0.999336570022938	1.85291759407982	0.0982969986077118	0.997723295829699	-0.00507562312271501	-0.00686145085495176	0.994677831971026	0.999502855974481	11.914914604484	1.31964310259511	0.225172339577697	0.780395443758546
1	72453586	72525092	71507	-	2800	ENSRNOG00000070456	NULL	NA	1.60184836133396	0.114132056596053	0.575376821302257	0.572884104426547	0.806789246186677	0.403128904294743	0.968733983124329	0.359167631035426	0.996134003216671	-0.29331683132033	-0.747286742897506	0.474520514086275	0.999487452509932	4.61915135814826	0.786687348328389	0.452618045539074	0.909021377916931	-0.221856560215904	-1.53978947265722	0.14434810816056	0.294455253327899	0.306117956645373	1.03056396095686	0.330746556399995	0.997723295829699	-0.0843429482337314	-0.237810704417627	0.817451331928794	0.999502855974481	5.36390320723672	1.20307373578418	0.264946162623629	0.791234273205414
1	246022324	246028218	5895	-	2001	ENSRNOG00000020325	294019	Calhm2	2.0092582711553	-0.840371048789333	-3.03592677102646	0.00772943139338508	0.102095631729189	0.443132953158207	0.567797466975622	0.584709020810207	0.996134003216671	0.923521962853434	1.10005472690941	0.300692218386066	0.999487452509932	16.8220394661837	1.80698638969531	0.105815865985125	0.782352932853468	0.187956187269696	1.17664346150166	0.257593734187849	0.427480742035219	-0.243169488799612	-0.736772387255007	0.480798762326994	0.997723295829699	-0.562641339982019	-1.71360936461544	0.121378887201157	0.999502855974481	-10.2760127644962	-2.5131066741899	0.0375485242154567	0.742309454015531
1	78788739	78797811	9073	-	2166	ENSRNOG00000015413	292687	Qpctl	11.4991992615366	-0.0475946949321127	-0.51507678270748	0.613404567963146	0.829896614798646	0.228559399491349	1.17571356693175	0.271274048023296	0.996134003216671	-0.296787856076445	-1.27076231409645	0.236603994757233	0.999487452509932	-0.662797960989523	-0.224979177759231	0.827255219439232	0.982670929980524	0.00851518218473395	0.108951946404044	0.914678433781169	0.950378136908555	-0.000103988049629593	-0.000581680660198104	0.999549102314915	0.999945114907522	0.0225256491322119	0.1123964158974	0.913021409740692	0.999502855974481	-2.41149681775912	-0.903477822052935	0.393901820022121	0.837845128455748
1	133308938	133322296	13359	-	2367	ENSRNOG00000016897	293049	Rlbp1	11.2593869429979	-0.0459655907353035	-0.671874602435589	0.511062569177406	0.766136489305362	0.0245695700418668	0.125272611703458	0.903191142355743	0.998244352508913	-0.123483499244203	-0.65846670028249	0.527206580032871	0.999487452509932	-1.20411536116315	-0.436733511866504	0.673074606757725	0.95126010796571	-0.218101559317605	-2.43938100050012	0.0275488334748985	0.0981838544578934	-0.224010561196502	-1.29627223524877	0.228453707407816	0.997723295829699	-0.052679296640279	-0.248842270716851	0.809171013745204	0.999502855974481	-3.68111880823286	-1.47884478798393	0.179237757676255	0.764628670575322
1	82763149	82769001	5853	+	3665	ENSRNOG00000037690	499108	Sertad3	0.655211829869145	0.10045420484718	0.401392345906481	0.693337718777384	0.874095497356168	-0.681795183944076	-1.0944906720635	0.303486403752418	0.996134003216671	1.24125683949285	2.23553467532073	0.0530839950116632	0.999487452509932	8.62801417997897	0.919326553688129	0.383011221394179	0.889827602844208	0.225724539448067	1.36620614030698	0.191920249829758	0.354046984007464	-0.136259656392673	-0.499329835393493	0.630021022690603	0.997723295829699	0.0975449591613524	0.301598387231406	0.769936575405818	0.999502855974481	0.581916459026055	0.129498628052448	0.900311519673216	0.979229625448914
1	2111763	2159201	47439	-	3282	ENSRNOG00000014330	25604	Pcmt1	50.1583501009747	-0.0537403230808528	-0.813557294997014	0.42760816891273	0.714449722853632	-0.0595858781430269	-0.388550792250245	0.707065367908938	0.996134003216671	-0.190443007257123	-1.17244739787726	0.271992462483921	0.999487452509932	-2.49801579366412	-1.2676052059132	0.238216051477008	0.842493358611976	0.34056131708693	5.09880880570037	0.000129073505228153	0.0061616003581485	0.011912364973676	0.103887686810959	0.919631319440333	0.998587539782983	0.133505749600612	1.11496862708549	0.294273509239302	0.999502855974481	2.36196178198737	1.41878422866341	0.195492541602048	0.771621315605501
1	138548834	138571505	22672	-	1460	ENSRNOG00000013223	29383	Fah	19.6056023582295	0.236037084636858	2.20904235873428	0.0417936972441382	0.23930400738693	0.0146381844837021	0.0725040741351259	0.943861239037121	0.998401639567924	0.368434487133432	1.85525135009494	0.0975337022999803	0.999487452509932	5.19705986967157	2.33105930708659	0.0459635459779029	0.770724979858146	-0.558862857458279	-3.99486463751899	0.00116211696927148	0.0153856183221774	-0.176048399752044	-1.01382953526773	0.338228575224892	0.997723295829699	-0.0545923603693496	-0.260984209708093	0.800086290509012	0.999502855974481	-1.74784429742302	-0.637177288788815	0.542649932215656	0.892182537258413
1	80792000	80807714	15715	-	1942	ENSRNOG00000046112	687118	Dedd2	9.94710404332438	-0.0697336972782871	-0.66049091867081	0.518152880198425	0.771047047938593	-0.105917387580775	-0.40853070998388	0.692882720059813	0.996134003216671	-0.181091481364948	-0.608342351560927	0.558441281762911	0.999487452509932	-5.36877504549785	-1.61404889744063	0.142578977787248	0.791219927344775	0.355910344790238	4.36177209058689	0.000552621094902688	0.0108117017021477	0.150949880298625	0.991303368319018	0.348501745754931	0.997723295829699	-0.0989494910312955	-0.564706109211077	0.586323556740812	0.999502855974481	-1.50615918015447	-0.652209980763984	0.533416001445613	0.890027048628029
1	206890638	206947232	56595	-	5567	ENSRNOG00000027264	309207	Dagla	18.3928936459844	0.329837449738131	3.01732964581753	0.00803784827314905	0.103931575272244	-0.25334859370775	-1.30218536721164	0.226692802046041	0.996134003216671	-0.116398417995396	-0.433180831699481	0.675380373052651	0.999487452509932	-6.87015334102199	-3.62547804785606	0.00596905648568854	0.770724979858146	0.0546428195577116	0.450409526293639	0.658828707054156	0.784583751779105	-0.109458817273852	-0.446311274408291	0.66635426281924	0.997723295829699	0.0854752264302443	0.308090430035595	0.765153461393991	0.999502855974481	-2.67953165890773	-0.954810798218335	0.36893996776495	0.825607895625958
1	128106228	128387925	281698	-	6268	ENSRNOG00000032798	140915	Slco3a1	8.01640005727625	0.0687183751949133	1.02590287050705	0.319902481670998	0.622516965264272	0.0772393035351883	0.44450102508945	0.667670684940124	0.996134003216671	-0.254989377235216	-1.44684645011467	0.182845834710493	0.999487452509932	-0.671934083190589	-0.274333232588264	0.790310443009305	0.975385041464212	-0.0689970249265633	-0.654031862956794	0.522949515987244	0.67847806438227	0.117882108373764	0.527925681617108	0.61084661332823	0.997723295829699	-0.107940460688875	-0.424919144760892	0.681057031894246	0.999502855974481	3.25980974122737	1.19981560152922	0.266137460684483	0.791234273205414
1	155444460	155685539	241080	+	5427	ENSRNOG00000019319	308864	Fchsd2	18.5860786380428	0.102018305727289	1.73692406107704	0.101232533991068	0.365232817517332	-0.0108513571903154	-0.0843167143333559	0.93473736738956	0.998401639567924	0.0620025673404556	0.449181426632864	0.664235218515946	0.999487452509932	0.171989828343358	0.100480531795195	0.922268474311297	0.993636305204238	-0.0886429405120799	-0.907429982226209	0.378464704695838	0.549955495395552	0.126796575648706	0.959064612846983	0.363608913503083	0.997723295829699	-0.0769180493441692	-0.492320411484424	0.634494917647713	0.999502855974481	4.69871342075441	2.35906848953653	0.0475058658171624	0.742309454015531
1	201459076	201469845	10770	-	4471	ENSRNOG00000018603	309150	Carns1	6.83059622720374	-0.178184659755649	-1.83562193885247	0.0847009038837088	0.334558558413477	-0.102374938408338	-0.664299486733576	0.523932298775236	0.996134003216671	0.184084989833649	1.02554830150834	0.332658863962364	0.999487452509932	0.925397089519142	0.423259874008287	0.682503583798049	0.95259285216459	-0.910390007563443	-5.28384588469841	9.0486938665195e-05	0.00541883788967053	-0.525941015876118	-2.61828255521893	0.0288432532509984	0.997723295829699	0.351681617781378	1.25114185843084	0.242998009976458	0.999502855974481	-6.38560555752962	-1.90966972668666	0.094353667298603	0.742309454015531
1	72512966	72527927	14962	-	2197	ENSRNOG00000032817	494267	Vom1r50	0.874268552949613	-0.0399806932125597	-0.192117895912069	0.850019785153203	0.946177919409708	-0.726472332242828	-1.98641204352951	0.0797766787521712	0.996134003216671	0.0242217763384936	0.0415359729908467	0.967802273919715	0.999487452509932	-12.4914588446491	-2.301273417273	0.0482174683567274	0.770724979858146	-0.569696242366036	-1.62373532891108	0.125164505707033	0.267426129072428	0.57706803807353	0.913900027101691	0.38557804948571	0.997723295829699	-0.519900646018707	-0.733912929891669	0.482023409019337	0.999502855974481	7.5414163230394	0.741109144538691	0.480810827012519	0.87243563181203
1	34858219	34866973	8755	-	2800	ENSRNOG00000027422	290946	Fastkd3	6.8382840598092	-0.0714747900742818	-0.748115749401633	0.465034286760971	0.734384958714773	-0.0916208079300262	-0.454324108547003	0.660860269209947	0.996134003216671	-0.232143005373637	-0.987241484306813	0.35007341023442	0.999487452509932	-2.3719745636659	-0.859490390507354	0.41340928912302	0.901559812190421	0.0529096974849513	0.63952618623814	0.532084938435928	0.686068463604528	0.310159968513328	1.87206880017347	0.0953791819204461	0.997723295829699	0.202575857634825	0.974099912024872	0.355921555470372	0.999502855974481	5.47632124635369	2.65190103847714	0.0304058388469898	0.742309454015531
1	95856036	95876392	20357	-	2894	ENSRNOG00000020763	361574	Snrnp70	67.5849372669687	0.130526407586859	1.46094350508004	0.163014535747669	0.457832722015809	-0.134190121925072	-1.03688821956771	0.328101495051182	0.996134003216671	0.0294226826410234	0.176525238544727	0.863905188669813	0.999487452509932	-2.52368263408195	-1.60216915765791	0.14518573705709	0.794783755571305	-0.262720162066923	-2.46835722639624	0.0260219943985137	0.0948670046716927	-0.218100665200506	-1.78617874907618	0.109133407511577	0.997723295829699	0.195057650393852	1.32294439601915	0.219070482093536	0.999502855974481	-1.41126864850883	-0.714849440743448	0.495988204750992	0.87743567355934
1	2148043	2158186	10144	+	1606	ENSRNOG00000049505	683983	Nup43	3.11941392571847	-0.107398194661978	-0.633881488599636	0.534941461066734	0.783116944939135	0.442587978297372	1.07059623999483	0.313516434385687	0.996134003216671	-0.768349026363407	-2.10133943135352	0.0658942833675316	0.999487452509932	-2.61145116501269	-0.440878872604429	0.670185730479937	0.951004355084033	0.0347483649336873	0.214979977990918	0.832665781030554	0.90095144957581	0.287406304328489	1.01931578521537	0.3357616147246	0.997723295829699	0.293001291386242	0.908014505557859	0.38796803544525	0.999502855974481	7.38795308984405	1.92352305421786	0.0923911355554784	0.742309454015531
1	95509931	95533652	23722	-	7225	ENSRNOG00000059408	361569	Prr12	14.5107553169022	0.0321016192363644	0.539305460380569	0.596956910008343	0.819148821650739	-0.0380970194155957	-0.276632560485285	0.788604627660476	0.996383915863819	-0.126336632257947	-0.812986860501799	0.437817193963165	0.999487452509932	-2.23547150242424	-1.32541570523739	0.219195854849943	0.834622685239939	-0.505516507600271	-3.01210902443806	0.00871935879840216	0.0486745896437365	-0.225112104267381	-1.0224974544675	0.334337216037638	0.997723295829699	-0.277174099378331	-1.11343212745323	0.294897841696282	0.999502855974481	-4.54542563327211	-2.24139562622056	0.0568777845642375	0.742309454015531
1	174484447	174503036	18590	+	1518	ENSRNOG00000048250	NA	Tmem159	3.96108368604171	-0.132200096990844	-0.834415998950149	0.416092782626386	0.705723095332621	-0.187923278046893	-0.474598450209394	0.64690901642806	0.996134003216671	0.351935266602365	0.779349597693704	0.456363830514418	0.999487452509932	-1.61909591662984	-0.277864818609954	0.787686821238295	0.974447755020688	-0.412520905293827	-3.43978263361094	0.0036271693619804	0.0285925205763653	-0.0332738362263889	-0.135734418505362	0.895142771497858	0.997723295829699	-0.141987233298594	-0.515350012460812	0.61895464142589	0.999502855974481	-3.61651078466826	-1.039823927789	0.330246627745493	0.812977555663215
1	82446921	82451563	4643	+	2390	ENSRNOG00000028891	171380	Cyp2t1	1.58924276336743	0.206969911430722	1.30117737720856	0.211267028909593	0.516407865536803	-0.223538714156497	-0.684857535682546	0.511492704346056	0.996134003216671	0.00148112464539951	0.00383358908631451	0.997027346217272	0.999487452509932	-2.32493403002967	-0.477349589248643	0.645022116250439	0.94486961251699	0.294075781378656	1.76268555046945	0.0982206926832164	0.227452714255188	-0.203547073825658	-0.705536415504392	0.499066376655255	0.997723295829699	-0.212067259444371	-0.660029585828802	0.526066164070846	0.999502855974481	-6.59335530004776	-1.4630832729163	0.183382567711606	0.766587611034403
1	95080960	95095160	14201	+	5879	ENSRNOG00000019959	117101	Kcnc3	15.7778934232941	0.240554960355148	1.85820571259188	0.0812712263786898	0.328069497544129	0.097347427820144	0.747391431232928	0.474793455188245	0.996134003216671	0.0218436867245753	0.141649388187911	0.890569185038392	0.999487452509932	1.72192318114726	1.01610001262053	0.337341311442113	0.873808280928389	-0.0837030224343982	-0.489356689545114	0.631636874476632	0.76559580993985	-0.134021892214782	-0.359490225379853	0.727862690512827	0.997723295829699	0.0859393994884505	0.207653573950512	0.840207074932749	0.999502855974481	-6.69293647567707	-1.37556863231092	0.207981210424423	0.773051569469321
1	185094360	185109166	14807	-	1430	ENSRNOG00000020452	293528	Nsmce4a	20.7065398052906	-0.155086611687992	-2.0107882226551	0.061167208684306	0.285469754943404	0.121028830103519	0.589921235991887	0.570436874426213	0.996134003216671	0.00259899674302248	0.0111942256143674	0.991319916482261	0.999487452509932	3.41345382640201	1.26958979706972	0.237540907160124	0.841817777915364	0.0688915582513133	0.889148442091319	0.387899493935715	0.55798749416082	0.0138864463885026	0.109355487976876	0.915419663548364	0.998587539782983	0.129554498882426	0.939242367064692	0.372573603722283	0.999502855974481	1.55636539353621	0.897830880369282	0.39672167967812	0.83824581055187
1	231699995	231745032	45038	+	2320	ENSRNOG00000050224	687696	Stambpl1	10.3771069066567	-0.00507355793489919	-0.0591672113797374	0.953537306759769	0.986061650137709	0.00750106185055468	0.0414998151838279	0.967846223207239	0.998581841318447	0.0499221927071849	0.260737334783412	0.800336203928292	0.999487452509932	0.44124994124949	0.172979188743914	0.866674242908262	0.989358586114666	0.318158498885863	4.18398278665896	0.000791222021201598	0.0128973049075476	-0.0205212300441201	-0.107642493727829	0.916738827827884	0.998587539782983	0.380114923577655	2.15953749300039	0.0596676559258119	0.999502855974481	1.16873730572315	0.456570791347639	0.660694944954897	0.92290975196214
1	242844212	242873465	29254	-	4045	ENSRNOG00000013439	365466	Cpn1	0.162856905606668	-0.287185948286054	-0.770834536999448	0.451819994910045	0.727835978212479	-0.374916057301063	-0.345402214124152	0.73810134741264	0.996383915863819	1.46775983385031	1.20476657775337	0.259911573792405	0.999487452509932	18.5367278546454	1.23163147973455	0.250733317200066	0.84343346992455	-0.353615340561855	-1.03528589237778	0.316867311456596	0.489757886099204	-1.49861515609197	-3.03021102255924	0.0149279142223993	0.997723295829699	0.582739705823133	0.712528228640847	0.494524372643328	0.999502855974481	-15.3227761275413	-1.73422821242865	0.122927210478573	0.750078165345782
1	2160411	2193640	33230	+	7087	ENSRNOG00000014916	308265	Lats1	12.1722917489219	-0.0495148943628988	-0.866081828198033	0.398997943448747	0.691805474979378	0.136240247299382	1.08917683348403	0.305694944156201	0.996134003216671	-0.113134763536012	-0.777107851874862	0.457618177144479	0.999487452509932	0.523844296159362	0.291472831580939	0.777604311905172	0.970078281600875	-0.0856609513838286	-1.10421298041055	0.286824186757313	0.459600893098799	-0.0779048877031414	-0.506901816047151	0.624914177898734	0.997723295829699	-0.105125490995422	-0.61025463506423	0.557062566217473	0.999502855974481	-2.41054162907011	-1.16915950489435	0.277565020810499	0.792742704753904
1	80572796	80601918	29123	-	3614	ENSRNOG00000020263	24213	Atp1a3	430.274288144194	0.137624897091961	1.59702011841502	0.129438863835021	0.409068413661192	-0.259690050738717	-1.51049663974351	0.166802131407572	0.996134003216671	-0.0886788556002598	-0.395594855851735	0.701889261992702	0.999487452509932	-5.03901690145337	-2.57592137206449	0.0310021498236454	0.770724979858146	-0.165350747698677	-2.06721297113247	0.0563422025193721	0.156581091100078	-0.0892208423506422	-0.442337884304742	0.669116480780722	0.997723295829699	0.0398218490058378	0.175834093102369	0.864388472708826	0.999502855974481	-2.44529215676243	-1.05081590562494	0.325482180179907	0.812299344911111
1	113280886	113287665	6780	-	1847	ENSRNOG00000058277	NA	AC080157.1	0.488543297485335	0.33592947551646	0.752291395889432	0.462588027681274	0.732981118059381	0.0237921540444768	0.0398234638562757	0.969144266483922	0.998581841318447	1.00752590134754	1.31761974773111	0.221132827511165	0.999487452509932	5.13998503370896	0.574898889290848	0.580100461925012	0.929699404176067	-0.0211804456855181	-0.0727646474778135	0.942950606799537	0.966197641261294	-0.959917927407804	-1.35421820716561	0.210041219294619	0.997723295829699	1.4516035590161	1.88981932524088	0.0919751726085265	0.999502855974481	3.1325922005093	0.274159525926602	0.791237503240158	0.951083817530825
1	155597292	155598165	874	-	835	ENSRNOG00000051197	NA	AABR07039325.1	3.77172489052018	0.176841965825552	0.605524171755144	0.553158313727208	0.795873890524444	0.941743294141958	1.76396632988118	0.113171924190251	0.996134003216671	-0.673530556971255	-1.24673378976781	0.244881539689593	0.999487452509932	5.89570931765095	0.738662117028186	0.479804076501517	0.914819868787783	0.386469888053644	3.02402184924923	0.00850991397868891	0.0478894047679132	0.113184886747288	0.462899818576708	0.654880305632872	0.997723295829699	-0.25439958126082	-0.970267770061543	0.357724847841396	0.999502855974481	-0.451976273480499	-0.115327993303176	0.911162240202621	0.981935507722812
1	82451555	82459751	8197	-	2192	ENSRNOG00000020947	308457	Egln2	30.7180642156587	0.0804203758301988	1.28446530752492	0.216911501003978	0.522052251898664	-0.0214288073920243	-0.140362869449554	0.891610173908028	0.99760750613324	-0.0959365691315405	-0.607444714872866	0.559010203259544	0.999487452509932	-1.1552787705389	-0.551801238245124	0.595143749095699	0.93353923855587	0.197634440068073	3.42965720266544	0.00370347667570301	0.0289397193457325	0.0587482661941456	0.568180753461593	0.58438261873245	0.997723295829699	-0.00771536084818647	-0.0643965212267014	0.950088015731733	0.999502855974481	1.50520729003326	1.01246857373906	0.342339643611387	0.819626851945062
1	186132848	186149425	16578	-	1872	ENSRNOG00000020597	309029	RGD1305014	6.44490160280436	0.138445460812257	1.03265082403944	0.316826965420815	0.619667836664469	-0.239863291393755	-1.21089808553526	0.258204040547581	0.996134003216671	0.328496344646581	1.16093452967641	0.276404024534678	0.999487452509932	-1.53766557764883	-0.491022965077546	0.635708201435395	0.943469210433756	-0.0415811819014928	-0.584002086026949	0.56786032750884	0.716169259663172	0.0269710638375251	0.176379549571675	0.864063040707279	0.997723295829699	0.0288685104216949	0.163224220550457	0.874014521888981	0.999502855974481	0.901050319851449	0.379831854083382	0.714423634389269	0.937390960269132
1	34867089	34899425	32337	+	3352	ENSRNOG00000017826	290947	Mtrr	7.61058983065385	0.0507992879228766	0.520828465426632	0.609480243919141	0.826759431306406	-0.0288126038447586	-0.173759240804412	0.866081355340336	0.996532736116701	-0.0511667170892371	-0.271594209873155	0.792242125051437	0.999487452509932	-0.219364771552424	-0.0945794133649863	0.92681792738826	0.993773530904536	0.31216124830136	4.40541035514913	0.000506232774575493	0.0102708749386059	0.155590599827348	1.05298849882078	0.320919656819949	0.997723295829699	-0.0390114960438659	-0.219573127060017	0.831192775586951	0.999502855974481	2.85059045938925	1.55792119623808	0.159687012479389	0.761861168909069
1	138581002	138651939	70938	-	1829	ENSRNOG00000013506	293067	Zfand6	31.0623197259299	0.202717016835635	2.73037275314027	0.0146250141492224	0.138485042269003	0.246651976691026	1.87956508260244	0.094446774235454	0.996134003216671	-0.0663618777798839	-0.3861441303089	0.708624463415972	0.999487452509932	2.72734522891342	1.4046800984005	0.195224856773353	0.818887961073175	0.247278451634781	3.90830352663428	0.00138674002699881	0.0169616781633208	0.12154886130994	0.940278417345831	0.372632663625565	0.997723295829699	0.0454852891676269	0.296833232306285	0.773453962720967	0.999502855974481	3.24260844728205	2.03933021000175	0.07746218651221	0.742309454015531
1	98487358	98525905	38548	+	2379	ENSRNOG00000014277	365252	Zdhhc13	8.75947463667773	-0.0123362779039365	-0.16358799425429	0.872064011504161	0.95575241090269	-0.0226703493669494	-0.119508749663396	0.907621201600806	0.998244352508913	-0.118740846162249	-0.561640510916279	0.58847539167173	0.999487452509932	-2.21091791112336	-0.84967963894021	0.418551041519223	0.903443141324466	0.138562229837194	2.89781009449947	0.0110039571030185	0.0560189260442513	0.0593202704858159	0.53433881390394	0.606588630500183	0.997723295829699	0.0177992602446801	0.136852548737465	0.894215194228396	0.999502855974481	0.64134307094542	0.375169149890161	0.717748008054533	0.937785725756577
1	246597044	246623250	26207	+	1620	ENSRNOG00000012641	294030	Sfr1	28.3329559707493	0.0666372066223095	0.759202844976003	0.458556326319296	0.731268718472156	0.150866193313287	0.680911683062407	0.513866121785322	0.996134003216671	0.189957087307228	0.757170816461161	0.46887385843495	0.999487452509932	3.84966062581841	1.33407416547481	0.216460727001767	0.833984670160068	0.179811401019082	2.07238637899082	0.0557983867379235	0.155457636421081	0.0830313320302884	0.451366957996162	0.662847377601451	0.997723295829699	0.106426464466086	0.513072970897636	0.620482451757812	0.999502855974481	4.8832146479912	2.02301447945969	0.0794135755834565	0.742309454015531
1	99709793	100573860	864068	+	2889	ENSRNOG00000015675	81733	Nell1	32.4684359869223	0.627717189251948	3.16877650671197	0.00583947348307714	0.0913356150398463	-0.337374969305988	-0.857487066460541	0.414465072553668	0.996134003216671	0.0311187653137579	0.0920460467887363	0.928737299283289	0.999487452509932	-7.47765870903474	-1.37107322378986	0.205098184926775	0.823985072463997	0.216559818322735	1.3022313832047	0.212393744714708	0.377077322993661	0.0873590023666443	0.502682166842907	0.627757475945636	0.997723295829699	-0.0762130202642935	-0.390313531076628	0.705548475932122	0.999502855974481	-4.95726711779379	-1.66433151957334	0.13644412325259	0.753460343109972
1	199169429	199589394	419966	+	10163	ENSRNOG00000050206	171093	Shank2	25.9638000015037	0.349184752453155	2.95727339745879	0.00911818618733739	0.110993744017023	-0.153099945059556	-0.655688357770452	0.529196994900401	0.996134003216671	-0.103047753758846	-0.377536311228244	0.714782451869466	0.999487452509932	-6.33233444489733	-2.4512848742711	0.0378821291078592	0.770724979858146	0.00863994724638188	0.0687137532934476	0.946121131390785	0.967725244155325	-0.191598330979492	-0.819472851345359	0.434551956039632	0.997723295829699	-0.275077570543851	-1.07359050986026	0.3114530486848	0.999502855974481	-4.6814038614017	-1.77313688164304	0.1159577626612	0.749474642167156
1	134679586	134769755	90170	-	6217	ENSRNOG00000012002	361598	Iqgap1	7.84251222627511	-0.233748680887597	-2.17679613090808	0.0445010246066215	0.245915826879525	0.198275595761034	1.09727458701784	0.302334362590156	0.996134003216671	-0.00654118569739222	-0.031884388728212	0.975280706520242	0.999487452509932	2.10179492102547	0.804963460989493	0.442547042317554	0.90858721486384	-0.4392480965425	-4.06467653971464	0.00100808496393431	0.0145953930480195	-0.152795042202549	-0.757984251315115	0.468641745722999	0.997723295829699	-0.384718279946752	-1.96576711264555	0.0814905670870707	0.999502855974481	-7.67922304474358	-2.79833400578905	0.024372241519787	0.742309454015531
1	152019378	152039661	20284	+	1459	ENSRNOG00000012788	65160	Clns1a	29.7345730289739	0.0835217646060432	1.03729918098313	0.314720759868365	0.617975608870683	0.0497857808152463	0.321377101609025	0.755608169489069	0.996383915863819	-0.10987928352183	-0.560660062522372	0.589115277070619	0.999487452509932	0.225694645456481	0.105191797220759	0.91863848584274	0.993238958410138	0.278453364796959	5.19217368575669	0.000107838057419141	0.00570433846507514	-0.014710887641447	-0.132661119972255	0.897501288431621	0.997723295829699	0.0919194470951554	0.748616756365679	0.473546253553278	0.999502855974481	1.32491491781383	0.828883416898094	0.43233325441414	0.853934342616688
1	198291766	198624669	332904	+	3788	ENSRNOG00000020532	84020	Kcnq1	0.419906188230545	-1.97925267267002	-3.46293582206419	0.00312629394672265	0.0700073121949678	-2.70759266970703	-2.36772947883887	0.0433434319090584	0.996134003216671	2.89838535269664	1.8438385820409	0.0993051905244613	0.999487452509932	17.7623848093431	0.830955766078506	0.428487094007365	0.904261896909687	-1.33217625152285	-2.661187749495	0.0177381809340716	0.074099534819218	-0.961212785930187	-1.17646101966075	0.270824490762596	0.997723295829699	-1.91423501958025	-2.16188919702643	0.0594411736881853	0.999502855974481	-37.0132199738002	-3.10044278563264	0.0155381760264842	0.742309454015531
1	94935603	94956263	20661	+	2698	ENSRNOG00000019418	308571	Lrrc4b	68.7310042842558	-0.100562344515724	-1.55655684054762	0.138751916881732	0.423195879382983	-0.0135696543355302	-0.090515608353638	0.929953416972206	0.998401639567924	-0.155572280612497	-0.969368007293129	0.358428768664683	0.999487452509932	-2.32937492357501	-1.24236319449237	0.246943439131017	0.84343346992455	0.0739417501607979	1.13352043386207	0.274711042628744	0.445661918656283	0.223101626939257	1.47098513135835	0.176774487994709	0.997723295829699	-0.353152883325061	-2.38375933257573	0.0414667148258965	0.999502855974481	-1.34012265745568	-0.573573003383223	0.582762546705845	0.901722229149959
1	72074695	72090839	16145	-	2260	ENSRNOG00000031178	NULL	NA	1.71609705240342	-0.0502351880493449	-0.237217065500625	0.815440253981599	0.933087942586791	-0.255255725674747	-0.754724153668381	0.470604168697766	0.996134003216671	0.428662512038451	1.04347523834826	0.324738774130059	0.999487452509932	0.899904293756547	0.171526991597955	0.867781313192332	0.990023228461419	0.310264511206214	1.15260481103026	0.267032613204665	0.437495675762262	-0.201623805275322	-0.683364766613416	0.512294076388949	0.997723295829699	0.646333308062663	2.19200285054816	0.0566140477154873	0.999502855974481	1.49507790975066	0.33806654861327	0.744426031567323	0.943112634766057
1	34927303	34944121	16819	-	1608	ENSRNOG00000042308	NULL	NA	3.89079692373266	-0.0763633146933904	-0.606171657190778	0.552738678798694	0.795873890524444	0.0644473424956503	0.250956380304224	0.807748996002065	0.996383915863819	0.0113158038073016	0.0372081070375496	0.971155310367976	0.999487452509932	0.396001536785279	0.10701183841211	0.917236692265614	0.993238958410138	0.0428375305401201	0.357526737917609	0.725656393319757	0.830429247916884	0.135267702386692	0.522821494225876	0.614246688280189	0.997723295829699	0.16453832391448	0.553039765824578	0.593951598198104	0.999502855974481	3.96120672355264	1.02994678054207	0.334574128848304	0.816109140984686
1	225074333	225114025	39693	-	2144	ENSRNOG00000012574	499339	Pum3	13.3026830037205	-0.0375054785193015	-0.455160658473344	0.654989819576275	0.854000198630794	0.141991662092448	0.777540630463251	0.457723906862406	0.996134003216671	-0.171187727701428	-0.874558319396203	0.405212623344027	0.999487452509932	-0.759727987077135	-0.288724336564956	0.77963724310498	0.971015956600672	-0.0935361048116635	-1.60332587749659	0.129615842024315	0.274025360040246	-0.0100628115210344	-0.0798334845649125	0.938189237149853	0.998645568618028	0.164322793497179	1.22441336792355	0.252441598951155	0.999502855974481	0.738671593450803	0.440855753918796	0.671540499502285	0.92441721194936
1	95898267	95901963	3697	+	2346	ENSRNOG00000047040	25329	Lhb	1.0687413473199	-0.515737720030699	-1.6079865567371	0.127008099278039	0.405826383029678	0.991685409593278	1.40212643168474	0.195974627812244	0.996134003216671	-1.14505138208634	-1.76115736530681	0.113066598415729	0.999487452509932	4.20818564101137	0.440887263724317	0.670179888586398	0.951004355084033	-0.7405603675296	-1.34267587392683	0.199257166056795	0.362498772917784	-1.51453980314665	-2.18266000217851	0.0581712375150856	0.997723295829699	-1.05240632681972	-1.05674669007515	0.318665696152594	0.999502855974481	-30.4960669110432	-2.50541705917055	0.0379912014706869	0.742309454015531
1	82461396	82472763	11368	-	1590	ENSRNOG00000001500	50866	Rab4b	16.2227273856019	0.200770385767408	2.86178326303274	0.0111333097908211	0.121737787948324	-0.173162689806985	-1.0249083267169	0.333408754922518	0.996134003216671	-0.0191904547423219	-0.0954792946573983	0.926088076906458	0.999487452509932	-2.53978733851377	-1.06255680341995	0.316936819956938	0.868061126449358	0.0773676045240702	0.997175831269385	0.334425705871272	0.506994346583541	-0.105209670339362	-0.63370923150949	0.5426901114048	0.997723295829699	0.251499768646184	1.44143210440173	0.183952394626838	0.999502855974481	-0.900489854800762	-0.375891350176723	0.717232675333211	0.937785725756577
1	193012937	193200913	187977	-	1928	ENSRNOG00000016737	361669	Tcerg1l	4.1304952762603	0.0159014486357056	0.0834610908089975	0.934499982945178	0.978972080697726	-0.533081216141144	-1.45524060354666	0.181161773733646	0.996134003216671	0.277948896778685	0.630340716004667	0.544603135008411	0.999487452509932	2.11097572548742	0.359285451776601	0.728053236776121	0.961642116336121	-0.278457992647348	-1.71853526303332	0.106172854468475	0.239721088170173	-0.0877728837653821	-0.300052807524237	0.771234560739871	0.997723295829699	-0.348650661996553	-1.13645543484179	0.28565164346801	0.999502855974481	-9.56522962974749	-2.58730887713214	0.0335383596191539	0.742309454015531
1	155684564	155703420	18857	-	2403	ENSRNOG00000019413	308865	Atg16l2	4.32248175099112	-0.126956359181536	-0.920657935854274	0.370637098766377	0.668892271137246	-0.125185555271993	-0.503750742073091	0.627104356188798	0.996134003216671	-0.128607353969832	-0.438296971892306	0.671807432176784	0.999487452509932	-3.98754136387678	-1.1765452975331	0.270946236610923	0.849355563339763	-0.295400843668388	-2.47697793258824	0.0255835017181018	0.093738847961852	-0.0223641033751723	-0.109548435706069	0.915271093094103	0.998587539782983	0.129085186820015	0.541898192122799	0.601286133465435	0.999502855974481	2.76086045771543	0.815129460076483	0.439698095101073	0.854738309825332
1	196546352	196548645	2294	+	450	ENSRNOG00000068445	140662	Rplp2	78.7024374657558	-0.300412708712184	-2.40341822228729	0.0284576076727132	0.194674856121601	0.693727861247144	3.03341719583123	0.0149455419113028	0.996134003216671	-0.312114825813912	-0.95258144472984	0.366409825324359	0.999487452509932	5.51928166739284	1.38133093634306	0.202039977705948	0.822577665169593	0.0677016624328907	0.948504326997497	0.357839526620688	0.52979909710044	0.225257826241707	2.08014214334501	0.0685514098250674	0.997723295829699	-0.0770759440323969	-0.522112913429633	0.614428423231786	0.999502855974481	2.74987682323166	1.98654321424402	0.0839507385156374	0.742309454015531
1	78798377	78803351	4975	+	2665	ENSRNOG00000015844	680309	Snrpd2	7.96547420890003	-0.0508217634257357	-0.4537422694054	0.655989340335272	0.854591194330256	0.0563580058554634	0.265811016122392	0.796655711201885	0.996383915863819	-0.246377304741781	-1.09996455562983	0.30072940290616	0.999487452509932	-1.5956029879355	-0.544474100716069	0.599959582469433	0.934525687041509	0.393230345102904	4.92363907440494	0.000181364571449065	0.00672457241916593	0.223229469561418	1.39361946727256	0.198257383269986	0.997723295829699	0.137131102739667	0.717254078517144	0.49174428506732	0.999502855974481	2.67303795598433	1.16415450898022	0.279468497045863	0.792742704753904
1	34959980	34989618	29639	-	3253	ENSRNOG00000068953	NULL	NA	2.59161728908487	-0.060465102785981	-0.434111301059343	0.669891584375327	0.863115497089961	0.270440664542251	0.895717793000583	0.394817385897588	0.996134003216671	-0.413969675738293	-1.20261638995626	0.260701523459054	0.999487452509932	-1.90139958840737	-0.425264597047359	0.681096889887518	0.95259285216459	0.107289173680541	1.16884248483291	0.260628504548159	0.430252055527186	0.07591861018837	0.352820057415044	0.732682375189351	0.997723295829699	0.0484560630092604	0.196513160028189	0.848654543750722	0.999502855974481	2.7876232245309	0.905654017816926	0.392819027698302	0.837845128455748
1	35002321	35033216	30896	-	6428	ENSRNOG00000017963	NA	Zfp875	5.46718570684929	0.104600172117378	1.47990748106644	0.157941022061438	0.451568382719816	-0.137392101676015	-0.859156766638834	0.413592888768692	0.996134003216671	0.202704014467622	1.1426652326229	0.283522283338326	0.999487452509932	-0.173578523067982	-0.0737664710162738	0.942885052297604	0.995077325657688	0.121097815029939	1.80698446448815	0.0907730471712055	0.215966356079258	0.148862018054558	1.08862104347284	0.305770546369066	0.997723295829699	0.00901048334617054	0.0548862631610708	0.957450209392133	0.999502855974481	2.33330786922939	1.4564092529225	0.185163268739868	0.766587611034403
1	94943587	94988847	45261	-	2794	ENSRNOG00000019532	292878	Emc10	15.2860903756351	0.00339002843736531	0.0504928503522051	0.960342420964311	0.987684762697749	-0.0159251808814581	-0.106217529585794	0.917849431312393	0.998401639567924	0.0877862486463762	0.544540909841113	0.599689343836595	0.999487452509932	0.828935269902308	0.400727712588306	0.698402879272765	0.955396868123244	0.0526739493567166	0.955163750103235	0.354570255275552	0.526912849868034	0.201501067613958	1.83248515828064	0.101502513636028	0.997723295829699	-0.118276855488294	-0.840106635095151	0.423000411187728	0.999502855974481	0.971303737877634	0.543993047123232	0.601974753732146	0.906774865306214
1	7565669	7578563	12895	-	2232	ENSRNOG00000015217	361452	Ltv1	6.54037949617281	0.0308632320077195	0.313200668104223	0.758094998470616	0.906571785563596	0.164007899920181	0.639051957564566	0.539457817279295	0.996134003216671	-0.442122069529906	-1.81746252286844	0.103515395650156	0.999487452509932	-2.36403468064814	-0.658795108914679	0.527286873840098	0.923118717601068	-0.0045847051008892	-0.059935434593767	0.952994837580875	0.971577226098366	0.0245667357114863	0.169781206227443	0.869093198701379	0.997723295829699	-0.178229832138609	-1.16354366255748	0.275069825757866	0.999502855974481	-3.10293328304749	-1.58252302568297	0.154011616515729	0.758616181823349
1	187028970	187107707	78738	-	10939	ENSRNOG00000016267	286974	Chst15	3.08041806415098	-0.295515109181387	-1.16766763753717	0.259716049268689	0.565238472213268	0.677326690496578	1.27402289053149	0.236052065868698	0.996134003216671	0.560783254537227	0.95983406910322	0.362945692823173	0.999487452509932	17.250971874003	3.58830946266622	0.00631526307476685	0.770724979858146	-0.203094401928476	-0.821414039840286	0.424218237655546	0.590456374104371	0.268739389984011	1.16211082352471	0.276303855759483	0.997723295829699	0.271119664930818	1.01840581759237	0.335561813703872	0.999502855974481	5.92948379470059	1.69497160333694	0.130356433860167	0.752921539663914
1	201477157	201564920	87764	-	1712	ENSRNOG00000021510	361697	Tbc1d10c	0.659130155287537	0.953055949014877	2.1362368956623	0.0481357359102231	0.254270060208982	0.112767594801623	0.165131844757503	0.872661783916024	0.996532736116701	0.128325183548319	0.12368439447248	0.904363674463844	0.999487452509932	1.07969793043049	0.102909286931318	0.920396894950761	0.993238958410138	-0.751655735363191	-1.29052153672011	0.216323350172544	0.381379184835166	0.294190480472757	0.246776284902078	0.810848054025625	0.997723295829699	1.42242054613469	1.01201194200582	0.338444504915911	0.999502855974481	25.0599419710317	1.46083703842032	0.183980175602436	0.766587611034403
1	156656013	156818363	162351	+	4066	ENSRNOG00000020425	361618	Stim1	21.8679211849006	-0.0692472087035506	-1.40406228501828	0.179042321634255	0.478353866873265	0.0937231710899494	0.720951735921565	0.490098712207559	0.996134003216671	-0.130255167001373	-0.903531990372288	0.390474964447347	0.999487452509932	0.0659584502681683	0.0362468560793498	0.971913707150239	0.997867711202098	-0.0686589584014929	-1.07162477775146	0.300754830032802	0.473755707545457	-0.018131573444076	-0.173430419671985	0.866310480086353	0.997723295829699	-0.0919086796729652	-0.798706083107263	0.445400385112417	0.999502855974481	0.664146674021627	0.438319823206296	0.673298495825448	0.924478796786966
1	143825923	143849363	23441	-	1066	ENSRNOG00000017383	293103	Hikeshi	20.5744120566761	0.153498836041639	1.59120448861757	0.130743881926136	0.411058285728916	0.367057145936192	1.77225892410885	0.111720865560202	0.996134003216671	-0.0343801539007596	-0.128395764752366	0.900742530449164	0.999487452509932	4.47150351045754	1.49395223599864	0.170977757770605	0.805688192045676	0.322965789694677	4.23638898545711	0.000711599060056036	0.0122798703611046	0.207619863343751	1.57957578186349	0.150085304666591	0.997723295829699	0.118175870119953	0.721767138591529	0.489098612483373	0.999502855974481	3.212260350112	1.77628187984345	0.115411017394135	0.749474642167156
1	135300461	135409760	109300	-	6293	ENSRNOG00000019161	293056	Cpeb1	6.8347821668632	0.00143571111775689	0.0154932288877704	0.987826495743419	0.996583872660345	-0.076523011634451	-0.46856383969562	0.651046587587972	0.996134003216671	0.0276256341633285	0.136727558817537	0.894344757744986	0.999487452509932	-2.3484340833039	-1.05737458535156	0.319164599610112	0.868061126449358	0.176134297967493	1.98544078726569	0.0656067446144462	0.173141287161296	-0.0315923807346275	-0.246266487269169	0.811230101908669	0.997723295829699	0.0174563237959464	0.120529558596282	0.906760213241381	0.999502855974481	-1.39808906248444	-0.703968776201902	0.502366517374197	0.879555509843515
1	80806972	80818180	11209	+	8853	ENSRNOG00000047526	687127	Zfp526	3.18077358410971	-0.0319361640990552	-0.390397097217493	0.701291036910722	0.87840008881042	0.0113950333744849	0.0590994763756255	0.954225198756957	0.998401639567924	-0.247305312508884	-1.21459038325729	0.256327254137022	0.999487452509932	-3.80951284266182	-1.5823750803895	0.149624901992473	0.796271321853561	0.0732344267962211	1.02099440612805	0.323372305625005	0.495906790489452	-0.133923582894457	-1.0322105833501	0.330017224230816	0.997723295829699	-0.118256116863176	-0.780815923789943	0.455322481216535	0.999502855974481	-3.3089804253831	-1.76738027999583	0.116964871577884	0.749474642167156
1	69306362	69316721	10360	+	967	ENSRNOG00000028041	171409	Tnnt1	1.71261981409069	-0.567942571445866	-0.774669298480637	0.449612625932194	0.726709245337488	3.54810404529213	1.11597524277177	0.294684644633841	0.996134003216671	0.207085121917877	0.075276547878602	0.941690028638687	0.999487452509932	28.7908399275589	0.911646996733109	0.386820104325301	0.89177202211144	-0.344698218896954	-0.767247628433811	0.454790353056748	0.618378679921236	0.396817716459678	0.444970226766776	0.667285936228086	0.997723295829699	-0.352860462669074	-0.339282742698601	0.742322198932356	0.999502855974481	13.6661079279145	1.18873307625621	0.270222937168503	0.792742704753904
1	35052633	35063335	10703	-	2843	ENSRNOG00000016462	680241	Zfp87	9.95914748478869	-0.0775606961094028	-1.10918910955307	0.283424873078043	0.589913258193553	-0.128192105257274	-0.818651349430652	0.435113291729378	0.996134003216671	0.234385468586618	1.28753814304432	0.230964058572259	0.999487452509932	0.423900830043427	0.183756600812524	0.858468006783353	0.987821702188556	-0.0166729562205395	-0.277164091812031	0.785420719758703	0.870270534234923	-0.0607463155524385	-0.444137064508967	0.667865069233931	0.997723295829699	0.099173658953894	0.636997410042748	0.540279288983685	0.999502855974481	-0.661924667946599	-0.310375722752318	0.764583266346275	0.946419313269089
1	134860180	134868479	8300	-	1810	ENSRNOG00000010664	308751	Wdr73	7.6053695315255	0.00154943029566172	0.0112680635760412	0.991146160413679	0.99759458121637	0.24783844375472	0.876675814670753	0.404519177660602	0.996134003216671	-0.152734911723282	-0.454410596003275	0.660611592858987	0.999487452509932	2.45011810388748	0.614476097132837	0.554822453766707	0.9259195215906	0.368032937384985	4.50313934136882	0.000416251207327081	0.00950099067215967	0.0562787842518621	0.38034664713901	0.712875147996292	0.997723295829699	-0.110018436291604	-0.661230900206812	0.525331042850181	0.999502855974481	2.0748245436839	0.956037366648159	0.36835830338369	0.825607895625958
1	94958316	94960722	2407	+	1095	ENSRNOG00000019424	292875	Aspdh	3.75572275388374	-0.0633082431806441	-0.398862211302964	0.695164639605762	0.875400271218954	-0.190922320619049	-0.604889935685264	0.560892810110697	0.996134003216671	-0.363978675205238	-1.02352083046497	0.333563785144884	0.999487452509932	-7.07542274537113	-1.72332209119102	0.120525542404023	0.783429492739817	-0.0935964296915849	-0.402031503781855	0.693306361293367	0.809261051033225	0.686667031515776	1.41717791033907	0.191487491268471	0.997723295829699	-0.939758688259018	-1.81573409482348	0.103418624056192	0.999502855974481	-6.11883531302291	-0.852662233106615	0.41980478425519	0.848369948522087
1	201000444	201049819	49376	+	6095	ENSRNOG00000016790	361688	Kmt5b	16.3936223236884	-0.0157809919887844	-0.293022644555113	0.773197540861183	0.912679158585918	0.0790220063282267	0.62919927527454	0.545589869754906	0.996134003216671	-0.0416895938635355	-0.287253251940074	0.780614531888314	0.999487452509932	0.56931027238901	0.332592711171454	0.747412996594132	0.965311650320992	-0.0457174909414933	-1.04030499322656	0.314605369956899	0.48715723088414	-0.0265346558160868	-0.291800138219465	0.777328176625996	0.997723295829699	-0.00967842970571954	-0.0929934118586929	0.927983426633345	0.999502855974481	-0.164154753514683	-0.119523483166267	0.907947477956345	0.981323213540283
1	182344293	182386052	41760	+	8379	ENSRNOG00000039730	309000	Orai3	2.49803317206205	0.220800045926776	2.02835628271844	0.0591672108369065	0.280413904096819	-0.194998850370253	-1.08343865157719	0.308093971764645	0.996134003216671	0.0494969428264546	0.219352796828609	0.831413819415956	0.999487452509932	-3.19028039030507	-1.24367576996923	0.246483174096966	0.84343346992455	0.247293235387241	2.91124500087786	0.0107076726779697	0.0551491353586674	0.361334169430206	2.60788456666204	0.0293300525740877	0.997723295829699	-0.228035284714331	-1.18254341417545	0.267837155410097	0.999502855974481	3.33949568387246	1.6666590027854	0.135972567133843	0.753460343109972
1	7289976	7320164	30189	-	5631	ENSRNOG00000014902	292483	Stx11	0.198933713675441	-0.0680453493439066	-0.213956808573939	0.833230730481006	0.93911506905756	-0.125049019211127	-0.162317424563497	0.874810728757516	0.996532736116701	0.497301178253024	0.575659137321783	0.579367822039806	0.999487452509932	-1.62756814219461	-0.14359314644422	0.889133199111401	0.991479399450086	-0.288241101965235	-1.09537462775737	0.290554140912039	0.463621295612487	0.00502206754761718	0.00876096136988898	0.993208917995372	0.999855369595784	-0.215219017493595	-0.334494333896571	0.745810448294678	0.999502855974481	-7.85799940804063	-0.946956014308809	0.372681201308203	0.828246543157417
1	96029284	96039883	10600	+	1554	ENSRNOG00000020949	691018	Hsd17b14	0.659254811105244	0.218451963410756	0.983900625781876	0.339525586250827	0.640342419582212	0.0375723538922672	0.0708069522246858	0.945172815322638	0.998401639567924	-0.245254884904911	-0.406449004677996	0.694187865405879	0.999487452509932	-4.33635060527972	-0.566535658099794	0.585522992344421	0.93081999582213	0.567016213376245	1.31502606256931	0.208165259021612	0.372618935904553	-0.0982566922612464	-0.123436810284104	0.904586560968307	0.998587539782983	0.571576270731637	0.709963617802864	0.49603719656384	0.999502855974481	-14.2699345082314	-1.22673267098547	0.256427941989984	0.787139087776714
1	152046517	152056725	10209	-	1822	ENSRNOG00000013358	286758	Aqp11	2.72956612859443	0.307349967391234	1.93194146265641	0.0709166316666763	0.305619495743749	-0.409949548109859	-1.24569723385382	0.24578902455306	0.996134003216671	0.307788436914845	0.686938149133113	0.509941347469626	0.999487452509932	-4.9526513109182	-0.952234790444058	0.366997738513832	0.88774521359334	0.0295801650558981	0.232192478230423	0.819512897042509	0.892305082032339	-0.204294904404805	-0.698891688941946	0.503008044287089	0.997723295829699	0.10080175327071	0.29680707416178	0.77347328650729	0.999502855974481	-2.64840040969216	-0.579628560648825	0.578872308123774	0.90069318646717
1	35074172	35091389	17218	-	5993	ENSRNOG00000049259	680258	Zfp748	5.98720954610858	-0.221610364717671	-2.64169766550157	0.0175541507122911	0.151947811851781	-0.101508878278445	-0.664184111562402	0.524002626846261	0.996134003216671	0.176962125123453	1.05728663637496	0.318736164062651	0.999487452509932	0.88372250536134	0.406675292396465	0.694190464269491	0.955396868123244	-0.0203873023894843	-0.324995478265209	0.749653503638004	0.84589793602916	-0.0984996893906712	-0.673590905806839	0.518193285019855	0.997723295829699	-0.0808746125001954	-0.479918802195579	0.642943427485354	0.999502855974481	-1.0957826334386	-0.514286852206466	0.621610647703725	0.912321741201145
1	78805593	78814462	8870	-	1572	ENSRNOG00000015860	25024	Gipr	1.6334564468443	0.37211280744083	1.77978532463742	0.0937349475788093	0.352146695093614	-0.604970568601088	-1.48876366106577	0.172325452551555	0.996134003216671	0.18888628565631	0.34144198377482	0.740838714402902	0.999487452509932	-9.1952430379513	-1.44937424524286	0.182733911794795	0.812916186104862	-0.613853066333353	-1.95617235091242	0.0692457362930537	0.179596051223897	-0.194007325200822	-0.376931796431844	0.715320338964092	0.997723295829699	0.794341116786438	1.46144167686128	0.178529892000918	0.999502855974481	7.44557739714193	0.875125547321149	0.408207839336923	0.84451914061928
1	156964913	156987440	22528	-	4095	ENSRNOG00000018517	308901	Trim21	2.38787098419724	-0.23844115086616	-1.82033728903367	0.0870941560016486	0.338411432203615	-0.524293018250657	-2.00579322509826	0.0773601866803507	0.996134003216671	0.403568187794044	1.38931724478914	0.199120260585843	0.999487452509932	-0.853208970014578	-0.184760467076734	0.857704537210806	0.98778328139383	-0.130654959099428	-1.00484248442842	0.330838903683323	0.503842530557011	0.175804919182053	0.694805151145581	0.505441816482843	0.997723295829699	-0.563812738136457	-2.61852024529227	0.028299061709315	0.999502855974481	-3.77527107722101	-1.37921614644165	0.206900763164274	0.772964485499862
1	82473678	82475370	1693	-	570	ENSRNOG00000001499	81510	Mia	1.4023004083489	0.634433833196758	2.04612092136431	0.0572053344106336	0.275284195660388	0.851758842093891	1.27365690027271	0.23617579353527	0.996134003216671	-0.0866679116341961	-0.117697382458641	0.908968649269346	0.999487452509932	5.54961430832009	0.589601113114888	0.570635781518604	0.928630108405309	0.231837341919298	0.830521194454803	0.419210767503704	0.585584274178738	0.938187342129425	1.78168043648747	0.10990256192944	0.997723295829699	-0.398338717580563	-0.574987239369763	0.57964581467832	0.999502855974481	8.79883697756077	1.03330437662901	0.333098133325677	0.815327353251287
1	192184445	192222398	37954	-	990	ENSRNOG00000050554	NULL	NA	1.51050412094237	0.566883423864999	1.39865916170306	0.180629392066549	0.480793401166602	0.561595375032635	0.571680617269419	0.58218980556382	0.996134003216671	-0.290669231487643	-0.304422303160442	0.767931983905123	0.999487452509932	9.79767405957785	0.741813029564724	0.477988583042497	0.91435606848107	0.31565661364548	1.95653440271457	0.0691996276936439	0.179590962080394	-0.213059147396865	-0.564652624458152	0.586676715964353	0.997723295829699	0.124071994202013	0.282005557770525	0.784433728909381	0.999502855974481	-2.17055508009531	-0.357921988214496	0.730100407740027	0.941262261553508
1	204782729	204817667	34939	+	2521	ENSRNOG00000021206	24913	Plaat3	9.50701336983836	0.0762942580376519	0.709220877450965	0.488195517260836	0.75088513120796	0.165312127097146	0.758523777106457	0.468442906985675	0.996134003216671	0.132903717053855	0.439316670969785	0.671096349006032	0.999487452509932	5.8511942156179	2.4853486069943	0.0358621999181094	0.770724979858146	-0.0103175796564029	-0.0736419682433634	0.942264081047897	0.965759559575506	0.0286353472954441	0.15642506709357	0.879294018620302	0.997723295829699	0.0374668525689496	0.185873926381432	0.856741154517588	0.999502855974481	-0.442952936133001	-0.221667182357785	0.830390056701243	0.962156231449165
1	202355890	202362729	6840	+	4740	ENSRNOG00000050223	207119	Rin1	10.7998765707844	-0.638536599169242	-3.58085938357816	0.00243166531116432	0.0635393491650146	0.934509328479234	2.23687959775314	0.0534827439375274	0.996134003216671	-0.506211725333231	-1.07524370334389	0.311060304540161	0.999487452509932	2.60903980348253	0.387906122003629	0.707521165577414	0.956754062569358	0.105760351785772	1.1937433558602	0.251036076620433	0.42001581234126	-0.011824315195899	-0.0640965032249046	0.95035264897093	0.998645568618028	-0.161939712959921	-0.808714274492591	0.43991341002177	0.999502855974481	-3.67490765560436	-1.43134897213997	0.191987720223889	0.768957190800894
1	35102735	35137084	34350	-	5793	ENSRNOG00000069921	680258	Zfp748	5.09925203968264	0.133190402994657	1.51186629029058	0.149687346660983	0.440002847996431	0.0483537773577006	0.265934214929852	0.796563906606499	0.996383915863819	0.357839456990234	1.91689387910698	0.0884689604970909	0.999487452509932	4.0872742346147	1.88370609193051	0.0938190358420339	0.782352932853468	0.22887841166443	2.4483945075068	0.0270649966754621	0.0972268252964139	0.0913461968842901	0.529762341137723	0.609625567412324	0.997723295829699	0.170604512093587	0.907052921101121	0.388449223484476	0.999502855974481	3.3891734446929	1.64109182497829	0.141236466948112	0.755075690698486
1	2375490	2424756	49267	-	4579	ENSRNOG00000016054	308267	Tab2	20.045690940223	-0.115010252889164	-1.97975350676027	0.0648503087328036	0.294405923870137	0.0389106330721125	0.200403571237517	0.845830266570946	0.996532736116701	-0.0313235964911678	-0.190100558500489	0.853573531477095	0.999487452509932	0.10848270170038	0.0394972744173594	0.969396484686033	0.997867711202098	0.0173267807771784	0.411907726577242	0.686207546918706	0.804204848890982	0.0528490570568753	0.555889877222625	0.592395781626467	0.997723295829699	-0.0654610312568922	-0.608024450868652	0.558475613637103	0.999502855974481	-0.155516427822607	-0.109875504969115	0.915342783736183	0.983059813856289
1	96042625	96060007	17383	+	1663	ENSRNOG00000020956	64203	Bcat2	6.31247519301753	-0.0344033925228377	-0.378270563550951	0.710104346661827	0.882847367014386	-0.0568612257306548	-0.253489875481057	0.805853691443917	0.996383915863819	-0.111464546253307	-0.477686265513639	0.644597056680176	0.999487452509932	-1.52203197627501	-0.481626843465436	0.6421013787068	0.944775290683323	0.0135154515250214	0.154340304938476	0.879389877474841	0.930025222957639	0.3023311086752	1.54141499916095	0.159024158539754	0.997723295829699	-0.182253481766656	-0.750259779934209	0.472605027718111	0.999502855974481	3.83889087371124	1.39501700373176	0.202276832072944	0.772139183586557
1	82481770	82490538	8769	-	1291	ENSRNOG00000001501	292729	Snrpa	9.32833813238557	0.068718268531284	0.578927166326372	0.570542190272807	0.805564753389477	0.194577209704734	0.820720059207464	0.433995926360039	0.996134003216671	-0.293651466468021	-1.19196553275672	0.264643383442133	0.999487452509932	-0.520662168387815	-0.151092452619441	0.883390793420552	0.990759830290819	-0.168772588688813	-2.58837149178515	0.020514918026122	0.0814551450523873	-0.159454302089375	-1.06187870487851	0.317086646691001	0.997723295829699	-0.0463851554998855	-0.250323927532449	0.808060767551092	0.999502855974481	-2.44887936791198	-1.08162352456222	0.312416158083972	0.805532279207871
1	80815850	80825802	9953	-	2166	ENSRNOG00000020417	50686	Gsk3a	39.3339199287348	0.15158763566542	2.40826378247892	0.028182834710978	0.193617928598281	-0.0169488286676222	-0.122726830400989	0.905147380100605	0.998244352508913	-0.128618244318547	-0.867096420477919	0.40907097487413	0.999487452509932	-1.81844784621995	-1.01890843231924	0.336080017430357	0.8732810161127	0.0295888474118249	0.345720594272421	0.734332639015837	0.835779166819282	-0.0821822404267873	-0.46633285686152	0.652517592511568	0.997723295829699	-0.032842224664915	-0.163334156902694	0.873930501826404	0.999502855974481	-2.86284046483261	-1.37594576350629	0.207869270622527	0.773021179081486
1	196028296	196037443	9148	-	4006	ENSRNOG00000069434	NULL	NA	1.42019508395667	-0.571210587219852	-2.09290179119991	0.0523188413726424	0.263230808930751	-0.499171296232428	-1.1855254994065	0.267576293578519	0.996134003216671	0.511048414304313	0.929716679409268	0.37748971261947	0.999487452509932	-1.20176231895129	-0.175653174273825	0.864636563576317	0.98893398851541	0.370746039551255	1.92399345183745	0.0734563969374616	0.186975850096147	-0.278430251647152	-1.11886541659456	0.293356331061213	0.997723295829699	-0.153325141470117	-0.501383761614106	0.628355749120715	0.999502855974481	-1.2627927544172	-0.348691856113499	0.736746197408798	0.941893288404643
1	121248084	121329494	81411	+	2476	ENSRNOG00000013877	308708	Ttc23	1.57522939002908	-0.12314174730053	-0.749467815443139	0.46424133237616	0.733895749961291	-0.243856598732657	-0.65473000658022	0.529784878022256	0.996134003216671	0.392458247666613	0.905619578937065	0.389428083308473	0.999487452509932	3.05268878492617	0.565010455939999	0.586514894669149	0.931055095665886	-0.249277911973219	-1.59298709029833	0.131921967090478	0.276984511681856	0.02243529162994	0.083994570772442	0.934975764382238	0.998645568618028	-0.179155737763521	-0.575161264096522	0.579533145296495	0.999502855974481	2.10378357834911	0.5241187613779	0.615074515364482	0.910164290382584
1	56767850	56792425	24576	-	8135	ENSRNOG00000064721	681433	Rgmb	10.9726835367622	0.00014632293761894	0.00177336046806725	0.998606558004542	0.999623651736858	0.223018938756041	1.16555730774726	0.27514501538917	0.996134003216671	-0.223902312282041	-1.16720971534199	0.273992382111733	0.999487452509932	1.03959708005002	0.360890971714008	0.726895133454252	0.961607683239704	0.0415752223590613	0.656348303525403	0.521498917049176	0.677311761668	-0.0382915012765744	-0.274754759570057	0.789965100269429	0.997723295829699	0.250784444196897	1.85805669228099	0.0967275132974247	0.999502855974481	1.59501829260098	1.09418366210836	0.307210011866421	0.802260843742445
1	201557169	201564753	7585	-	2801	ENSRNOG00000018878	365396	Ssh3	17.8770042027376	0.247021947499406	2.16840809346449	0.04523131352346	0.247454088523238	0.0539727161280395	0.391553308647957	0.704926178984386	0.996134003216671	-0.0116763003415343	-0.0731051541929733	0.94336862706228	0.999487452509932	1.05948216321802	0.567170343091441	0.585110501899337	0.930752437359822	0.0449157729739466	0.388490759869974	0.703087471275175	0.815663482159813	-0.269347112483105	-1.54661527333791	0.157778647226746	0.997723295829699	0.107163042153395	0.492387559832193	0.634449324055305	0.999502855974481	-3.64599287641777	-1.23753739271392	0.252614614694516	0.785473989237032
1	198071503	198109767	38265	-	1796	ENSRNOG00000020410	25085	Th	1.05248120850791	-0.635154948848334	-1.57905755331227	0.133505652120506	0.414802383837468	0.178305682977769	0.307061444991364	0.766111641213304	0.996383915863819	-0.0154950349923167	-0.024882763186386	0.980707495017255	0.999487452509932	6.84765976504195	0.927785421205245	0.378847337795797	0.889082747412745	-0.215154129275302	-0.478644012844493	0.639063791049503	0.770825716203805	0.71203405577694	0.930574595105269	0.377357534510563	0.997723295829699	-0.189878031549703	-0.240771409870666	0.815226614656195	0.999502855974481	2.13154296130271	0.186636483079445	0.856812126201157	0.96622684966043
1	5655339	5672441	17103	+	4205	ENSRNOG00000014852	308283	Fbxo30	11.1657637532861	-0.076051363589655	-1.23368860141681	0.234789970217374	0.540787265286998	0.0455038518123709	0.290504702166425	0.778323011455908	0.996383915863819	0.0249086296749772	0.153953124621241	0.881143909462173	0.999487452509932	1.17860111196327	0.54476973383327	0.59976487128022	0.934525687041509	-0.216965101495366	-1.8564889763007	0.0830459015896557	0.20363599977291	0.0692838931632462	0.30416787659613	0.768202263315817	0.997723295829699	0.185005592685582	0.735016168546273	0.481384004795768	0.999502855974481	4.76933026918436	1.46825219262682	0.182013956519827	0.766271572200891
1	82490363	82499841	9479	+	3097	ENSRNOG00000037715	499106	RGD1560854	5.53851624832665	-0.107145272657672	-1.27704210673747	0.219456449935854	0.5251877280305	0.0347086673422909	0.177689559855889	0.863087162340659	0.996532736116701	-0.118158802166236	-0.556191780735444	0.592036269099812	0.999487452509932	-0.659836512293219	-0.243769146767202	0.813130640271228	0.978944137314576	-0.32587566751288	-2.32953640092239	0.0341429451640604	0.112601409003669	-0.461642911888763	-2.26233317109031	0.0511805203232253	0.997723295829699	-0.0471975063931013	-0.157110745055252	0.878689415170444	0.999502855974481	-5.62302210762064	-2.24990370490319	0.056141980760266	0.742309454015531
1	58416708	58425255	8548	+	768	ENSRNOG00000064980	NULL	NA	0.944394805506643	0.171706180237446	0.575831509109058	0.572583900168808	0.806573722691424	-0.204132864688057	-0.283304556838757	0.78365396139926	0.996383915863819	-0.816437435226291	-1.11676628871987	0.293862964269013	0.999487452509932	-8.53931859193314	-0.887145687561572	0.399154297718501	0.898554298879104	0.31656710372527	1.29509442309437	0.214781962676783	0.37974360131256	-0.463801874495743	-0.93033055348408	0.377476920583116	0.997723295829699	0.791270904588943	1.36186137111068	0.206952812096879	0.999502855974481	1.19760264256325	0.143131768935939	0.889893526895537	0.976728136021245
1	95901701	95915342	13642	-	2245	ENSRNOG00000020793	292907	Ruvbl2	11.9005423182252	0.179725470191316	1.7424527178787	0.10023692721282	0.363045892623368	0.214882887936455	1.27545617689427	0.235568046397672	0.996134003216671	-0.164108779406906	-0.812649839568929	0.438000454849143	0.999487452509932	1.93542972203873	0.790479103581927	0.450516093728693	0.909021377916931	0.182815142888948	2.5714307938675	0.0212183819001346	0.0832785353036054	0.119695546952814	0.985658258354742	0.351112604109263	0.997723295829699	0.039744303736812	0.273956794351897	0.790415180537624	0.999502855974481	1.01655840858378	0.545746988596894	0.600825988253774	0.906731135173739
1	35165722	35183884	18163	-	4411	ENSRNOG00000047145	NULL	NA	6.22907112686191	0.0551821802858808	0.613228266358535	0.548176398237254	0.792295091846716	0.349938976004066	2.00154693127468	0.0778835407957471	0.996134003216671	-0.0404162894282008	-0.158956305169382	0.877316805931171	0.999487452509932	5.40318041763604	2.39939281144056	0.0411801924860693	0.770724979858146	0.234847666303281	2.9094055703697	0.010747772708462	0.0553215608173086	0.131262212115196	0.821705863049953	0.433346421605525	0.997723295829699	0.068068511202111	0.364730943260022	0.723889928843876	0.999502855974481	3.83848538552993	1.83969087641406	0.104895540417989	0.748620618544191
1	72283883	72287046	3164	-	309	ENSRNOG00000052304	NA	AC096201.1	2.47495999643799	0.344996397628819	0.93308717769607	0.364373961678694	0.663702757109048	-0.306256519382572	-0.642978219435345	0.537025625147018	0.996134003216671	0.356806626547124	0.411948909109041	0.690299594724553	0.999487452509932	-3.70930115351931	-0.483515856535462	0.64081353716669	0.94455630642295	-1.78866045523365	-3.9863009249012	0.00118258962688217	0.0155411383857003	2.04492604321251	1.95165280244255	0.0841089243334361	0.997723295829699	1.3048466010653	0.948086980701254	0.36829533471481	0.999502855974481	38.8206175884406	2.55288937740232	0.0353409973291811	0.742309454015531
1	54081437	54090776	9340	+	5332	ENSRNOG00000065613	NULL	NA	0.124043382468082	-0.224298615421478	-0.71717994235	0.483401242725383	0.746998943710942	0.509545089253839	0.702250835607794	0.501111711818444	0.996134003216671	-0.071387076935631	-0.0891706196379159	0.930956805153205	0.999487452509932	6.56129951071224	0.649793063930773	0.532812635415269	0.923118717601068	0.36904934565158	1.03800668496093	0.315639685588663	0.488261074605627	-0.306086761699463	-0.600036140382914	0.563895089287735	0.997723295829699	-0.138598940829523	-0.214156932830596	0.835285681472681	0.999502855974481	2.99030827331612	0.329846269424236	0.750388718348612	0.944288718620935
1	94961107	94964749	3643	+	840	ENSRNOG00000019442	292876	Josd2	24.8801442116107	0.0452859339578203	0.462162163337791	0.650065883050869	0.850932370261198	-0.0773683298646894	-0.412395322235855	0.690153861723103	0.996134003216671	0.130100170223688	0.544502084445098	0.599714935138237	0.999487452509932	1.51569940797758	0.584717407322006	0.573770048901087	0.929230497608324	-0.112974810037153	-0.771084900481805	0.45258037356984	0.61637698741481	-0.0396211982631665	-0.177308677795725	0.863355249422088	0.997723295829699	0.123732388568355	0.504877968755395	0.625996931177454	0.999502855974481	0.245010005097991	0.0862175462431982	0.933512850564294	0.98666072287628
1	193655071	193665867	10797	-	9507	ENSRNOG00000016935	499280	Mapk1ip1	11.3036608005809	0.130005529641308	1.42007429186775	0.174405613767382	0.472065583859647	0.135103014076398	0.740971634144316	0.478480992880944	0.996134003216671	-0.0621797895582772	-0.338782759110203	0.742772840414093	0.999487452509932	0.7073763145869	0.269558235184253	0.793862266776918	0.975684791825009	-0.107862028267492	-1.17543156445626	0.258063412460557	0.428039624512238	0.00758481368557297	0.0540241958371079	0.958145122827253	0.99891904878067	0.0766129138282345	0.486858388039878	0.638209076004003	0.999502855974481	1.91725963084308	0.913696980741744	0.388836047184283	0.836403198815637
1	132680420	132717253	36834	+	1256	ENSRNOG00000018531	499185	Mrps11	11.6773937870981	0.152701443902535	0.995923923758425	0.33382381287203	0.63395411064627	-0.410163846886506	-1.65865836324784	0.133179933451132	0.996134003216671	-0.0339968806982067	-0.110704514774844	0.914351849229995	0.999487452509932	-5.58282995029135	-1.48114025288029	0.174286338722963	0.805776729125694	0.327428484610723	3.69353085588444	0.00215321777483474	0.0216984092774058	-0.0388168591445507	-0.226556732553026	0.826040578401564	0.997723295829699	0.036748542021865	0.189608735701048	0.853900349292805	0.999502855974481	0.877826809445076	0.349975756740409	0.735820335493188	0.941661135941918
1	80829935	80838388	8454	-	3822	ENSRNOG00000020426	292721	Erf	6.06016912833288	-0.303206091258286	-3.70869239947605	0.00185166431622617	0.0576874820127788	-0.225414843061799	-1.24297687720863	0.246741442065967	0.996134003216671	0.214413319501	0.983586117015787	0.351770260553653	0.999487452509932	-1.60867995820826	-0.577909354347084	0.578155374856125	0.929699404176067	-0.238173877605797	-2.02912462804451	0.0604977387209787	0.16408051158716	-0.0278962181972526	-0.14912111573132	0.88488261539936	0.997723295829699	-0.290269319086135	-1.50916861573277	0.166157844045527	0.999502855974481	-1.77046888464319	-0.912583103405528	0.389385880000082	0.836403198815637
1	191710930	191937756	226827	+	1442	ENSRNOG00000016038	25332	Mgmt	1.08105415387905	0.00606081443309998	0.0158549559669954	0.987542300688543	0.996579586662049	-1.61999430439646	-1.22228591173792	0.25408576267144	0.996134003216671	-0.0281056183280012	-0.031788896131307	0.975354712087068	0.999487452509932	-9.57043055438563	-0.477453591757522	0.64495102060296	0.94486961251699	-0.479451816991634	-2.55898615407508	0.0217498132824557	0.0845652290932463	-0.104198223241823	-0.215428388290207	0.834435599636666	0.997723295829699	-0.982735660478614	-2.24330829104804	0.0520969964838708	0.999502855974481	-5.30568628916342	-0.724279214587992	0.490502767327861	0.87465138679488
1	196296263	196300615	4353	-	2386	ENSRNOG00000016611	293621	Hras	16.8673142618046	0.143591156488944	1.83382010913835	0.0849799770069601	0.334790251316267	0.0646539905292641	0.396507707926773	0.701402376529664	0.996134003216671	-0.000894952860271071	-0.00484363122948578	0.996244142255996	0.999487452509932	1.0071825547309	0.444109324073942	0.667938438835256	0.950022596072143	0.323101403433863	4.95093238514163	0.000171961693127218	0.00662000368536543	0.0664400197244133	0.628728964311997	0.545796581633211	0.997723295829699	0.0556702596782492	0.458206419589586	0.657866018015953	0.999502855974481	0.194968772361077	0.124832699960783	0.903881946846773	0.980373174387911
1	80853920	80880532	26613	+	8463	ENSRNOG00000056118	308435	Cic	20.7255705780096	0.0695000431663485	1.06204894797136	0.303676060021296	0.60786146050507	-0.142652286058164	-0.975858357665572	0.355820718616273	0.996134003216671	-0.110516099089528	-0.60932136752267	0.557821160733376	0.999487452509932	-3.99549151747493	-2.53827405526125	0.0329361271011106	0.770724979858146	-0.200064012250697	-1.67286564298286	0.114984555968291	0.2530841735105	-0.135346661121321	-0.601630657816061	0.562880400829068	0.997723295829699	-0.141755061909663	-0.558230854592421	0.590550801846627	0.999502855974481	-3.09834747328059	-1.40483434248109	0.199449788750455	0.771844926596356
1	72981989	73008072	26084	+	4146	ENSRNOG00000019127	292610	Zfp606	9.66800511734735	0.149209386694599	2.07979556024867	0.0536479558376558	0.266216229918489	0.301209141966755	1.99546360315981	0.0786392333383769	0.996134003216671	-0.143546656381343	-0.705521648788956	0.498862440241636	0.999487452509932	3.70135210617224	1.68414302013468	0.128045223314637	0.785213917016389	-0.0390937559862502	-0.606368828218547	0.553297130265783	0.703186207837507	0.0838789498894829	0.556772862050117	0.591818127733192	0.997723295829699	0.146120587216744	0.871479005823552	0.406551302709125	0.999502855974481	2.89700328949101	1.3707527326412	0.209415295997189	0.773400670017609
1	35222325	35238507	16183	-	2486	ENSRNOG00000046353	NULL	NA	4.12908601626419	-0.0494243024560213	-0.32333462131966	0.750547587379341	0.902558592913058	0.168422224187338	0.474454008041383	0.647007901875636	0.996134003216671	0.647085200498649	1.77851527639778	0.110038102928354	0.999487452509932	10.7358748439835	2.83077278619752	0.020610043099296	0.770724979858146	0.103512215368803	0.857798844419804	0.404442958914093	0.5720282579335	-0.216703598930074	-0.892511111377366	0.396310773560928	0.997723295829699	0.40354101596719	1.60456667701642	0.14368334529607	0.999502855974481	2.37011452806101	0.675265590392461	0.519441728429437	0.885386953286502
1	86828216	86856086	27871	-	2228	ENSRNOG00000023150	292804	Gpi	187.728296861396	-0.0162835432780573	-0.271635785003156	0.789307954322309	0.919219395436605	-0.0818844272502598	-0.576807865148869	0.578872681975876	0.996134003216671	-0.170522459768649	-1.09576145322144	0.30246667229338	0.999487452509932	-3.16233905294228	-2.00903997010878	0.0769484623187691	0.782352932853468	0.209559948132119	3.73188508158825	0.00199023976471343	0.0206925488418369	-0.0456076216093243	-0.519877630609928	0.616212169795528	0.997723295829699	0.0401330930955481	0.416889108138955	0.686706302756001	0.999502855974481	-0.943230207335327	-0.775217850007822	0.461557894323544	0.864025762568893
1	157114044	157127477	13434	-	3360	ENSRNOG00000047229	684189	Trim68	4.53501138804534	-0.105225580571395	-1.30693939364495	0.209348055534028	0.514588706211069	-0.100686970762418	-0.514403873071039	0.619944552111196	0.996134003216671	0.157611680640234	0.713906499066033	0.493913359422324	0.999487452509932	0.626850872192332	0.22313286397399	0.828646777048627	0.983053433630357	-0.192700312358822	-2.33340770700666	0.0338871848838715	0.112071869564475	-0.0445023981984656	-0.253850596234799	0.805552029526531	0.997723295829699	0.159938096198898	0.807604216579759	0.440519739396556	0.999502855974481	2.51784116802336	0.993587902487354	0.350883602285663	0.821769833613155
1	45991991	45999272	7282	-	2761	ENSRNOG00000062741	369018	Ldhal6b	1.6616693319737	-0.225709121831548	-1.52171874955674	0.147216543976796	0.43627066632925	-0.308236131799837	-0.833768969234969	0.426993117265359	0.996134003216671	-0.510241033690866	-1.29790057455111	0.227536790125672	0.999487452509932	-8.8098000024663	-1.84016208203487	0.100461172009474	0.782352932853468	-0.0943446093798442	-0.692984953700253	0.498862714844364	0.658112770597682	0.142368250345863	0.537081007351254	0.604772752465307	0.997723295829699	0.0253826857662145	0.0838688252069118	0.935030332686136	0.999502855974481	2.20235315765476	0.557769876612983	0.59298377863316	0.905244659292931
1	73025988	73049736	23749	+	1082	ENSRNOG00000019280	NA	AABR07002093.1	2.66796758379125	-0.127942963904251	-0.64018100495161	0.530939955920183	0.780504924707633	0.100141073609797	0.286338077927064	0.781406474563624	0.996383915863819	0.0904823854236054	0.212919813426034	0.836274271615907	0.999487452509932	3.54998787682016	0.752268400867881	0.471996294504062	0.914141401083415	0.133343817513795	0.653458100317063	0.523309169580534	0.678891964077301	-0.509936459323588	-1.31522651411223	0.222286326678444	0.997723295829699	0.202214992757651	0.402775077897788	0.696685706925857	0.999502855974481	-4.63039133675214	-0.692449908352578	0.509175715370034	0.881951881858027
1	202781665	202789414	7750	+	2295	ENSRNOG00000020587	293677	Efemp2	6.17708933952529	0.123768453916719	1.03937218616515	0.313784718417488	0.61709196903474	0.176090562945623	0.785546533043182	0.453260327806308	0.996134003216671	-0.284951357449248	-1.38456172170631	0.200519867363251	0.999487452509932	-0.0501775397310761	-0.0156446239523042	0.987875172177955	0.998573318213399	-0.0924721321772924	-0.801479923616082	0.435312598946525	0.601000245222868	-0.374702651170723	-1.94670169638833	0.0847714545988253	0.997723295829699	0.223711081832112	0.895262996796286	0.394383800125543	0.999502855974481	-6.12215937550121	-2.30385940696365	0.0516924823090705	0.742309454015531
1	194690135	194738362	48228	+	7101	ENSRNOG00000027240	361672	Kndc1	35.746604234381	0.187701992674392	1.66607299482665	0.114772119624807	0.38739647973561	-0.162006647612197	-0.659027116141614	0.52715196261707	0.996134003216671	-0.27376396423107	-1.16657693166252	0.274234799581753	0.999487452509932	-6.57170021035879	-2.36608472699712	0.0434465107794926	0.770724979858146	-0.168404799246206	-1.0219711662408	0.322924684566218	0.495447716228867	-0.30878527663548	-1.68787324607894	0.127133558819999	0.997723295829699	0.309143030708169	1.46323264687551	0.178051425230571	0.999502855974481	-6.28822648925802	-3.15008864496678	0.0144438162709477	0.742309454015531
1	183321075	183363920	42846	+	4228	ENSRNOG00000020411	309010	Sec23ip	19.766512616075	0.102775862848737	1.82766186282872	0.0859399317953162	0.336430267206219	-0.0991820836257635	-0.747881231154267	0.474512872642345	0.996134003216671	-0.055102025920452	-0.358535144298518	0.728453025649408	0.999487452509932	-2.21145805668266	-1.29072557821882	0.230449325129849	0.839302295896586	-0.0420451800625936	-0.934037329878037	0.365013559998537	0.536569290907581	-0.0214015909567933	-0.205603953591953	0.841865598988733	0.997723295829699	0.149116348980491	1.38370594815435	0.200404807657472	0.999502855974481	0.82967372148466	0.589044155903763	0.572852855972326	0.899645937349982
1	164962872	164976309	13438	-	3079	ENSRNOG00000063592	293186	Lyve1	0.449396938938471	0.014677225177383	0.0387138104566259	0.969588144505965	0.991375990712697	0.575136525003958	0.635593232197957	0.541605781809963	0.996134003216671	0.880991675338661	1.21111033918284	0.257592335805426	0.999487452509932	14.2078076695701	1.19066923278358	0.265641338259358	0.848833105494177	-0.0912093330032464	-0.401631627596689	0.693594415303505	0.809484177905208	-0.11668480015929	-0.27704678735789	0.788261961033214	0.997723295829699	0.332010425534748	0.696757050490022	0.503873434414727	0.999502855974481	0.197382246192347	0.0334800619087795	0.974150949039707	0.995453632611103
1	45992713	46019626	26914	-	1168	ENSRNOG00000016973	292228	Tmem242	3.18471082481107	0.0690278476003249	0.329197894666155	0.746192670663477	0.900525573549646	0.478460161595565	1.0099458139794	0.340128977112672	0.996134003216671	-0.135671432063089	-0.247427342775751	0.810293671319727	0.999487452509932	9.19610336193075	1.5174336243578	0.165057869996148	0.801915350943773	0.0447670581465817	0.41175275356438	0.68631870500811	0.804251151863901	0.185695708786707	0.685666855711345	0.510910643165895	0.997723295829699	0.160660280242014	0.507246986196546	0.624400247107253	0.999502855974481	1.68102572936845	0.393265475330496	0.704882577863789	0.935342556903372
1	55971283	55983307	12025	-	814	ENSRNOG00000015293	365153	Dynlt2	0.961376019550572	-0.833973005744306	-2.33155256782129	0.0328400585247514	0.209584300164838	-1.26149753128599	-1.5999043762912	0.145702299663303	0.996134003216671	0.354067958959813	0.314578584100554	0.760463754842551	0.999487452509932	-9.64327766823666	-0.719664905993858	0.490843784127538	0.916703018349775	-0.492269214482263	-1.83922587367239	0.0856713273410729	0.20771784900931	-0.278849914552466	-0.477223179837696	0.64504989052012	0.997723295829699	-0.665289708326888	-0.990898902549678	0.348096092510695	0.999502855974481	-3.46639161655266	-0.381927779801417	0.71293142304915	0.936745380829075
[truncated: 16,112 more rows]
