# Supplementary material for: Transcriptional response to chronic long-access fentanyl self-administration in rat habenula and amygdala
Source: bioRxiv. 2025 Dec 12:2025.11.25.690517. Originally published 2025 Nov 28. Preprint. [Version 2] doi: 10.1101/2025.11.25.690517 (PMC12699572; doi:10.1101/2025.11.25.690517)
Supplement: Supplement 1 — Table S1: Behavioral raw data per LgA self-administration session per rat. Session-by-session raw behavioral data pertaining to operant (lever press) behaviors and infusions from each rat across all long-access self-administration sessions. See Table S3 for the description of these variables. Table S2: Behavioral rat data in LgA sessions. Individual rat data for behavioral covariates relating to fentanyl intake and intake escalation across long-access self-administration sessions. See Table S3 for the description of these variables. Table S3: Dictionary of sample variables. Description of sample/rat variables analyzed throughout the study. Related to Table S1, Table S2, and Table S4. Table S4: Sample metadata and QC metrics. Sample level variables analyzed, including data regarding rat self-administration sessions and sample batches for RNA extraction, library preparation, and sequencing, as well as quality control metrics. See Table S3 for the description of these variables. Table S5: DEGs for substance in Hb. Metadata, limma DE statistics, and Ensembl gene annotation for DEGs obtained for fentanyl vs. saline in Hb. See limma [65] documentation for these statistics definitions. Related to Figure 2, Table S8, Table S10. Table S6: DEGs for substance in Amyg. Metadata, limma DE statistics, and Ensembl gene annotation for DEGs obtained for fentanyl vs. saline in Amyg. See limma [65] documentation for these statistics definitions. Related to Figure 2, Table S9, Table S10. Table S7. Common DEGs for substance in habenula and amygdala. Metadata, region-specific limma DE statistics, and Ensembl gene annotation for overlapping DEGs for fentanyl vs. saline in habenula and amygdala. See limma [65] documentation for these statistics definitions. Related to Figure 2, Table S5, Table S6. Table S8. Functional enrichment results for substance DEGs in Hb. GO terms for biological processes (BP), molecular functions (MF), cellular components (CC), and KEGG pathways that are significan [file media-1.zip › TableS11_MeanRatio_markers_top100_hab_mouse.tsv]

gene	cellType.target	mean.target	cellType.2nd	mean.2nd	MeanRatio	MeanRatio.rank	MeanRatio.anno	Cell_type_resolution
Gm3764	Astrocyte1	2.62776355836933	Astrocyte2	1.758310134156	1.49448240519337	1	Astrocyte1/Astrocyte2: 1.494	All
Son	Astrocyte1	2.68046233244434	Astrocyte2	2.10378012764493	1.27411714618912	2	Astrocyte1/Astrocyte2: 1.274	All
Pnisr	Astrocyte1	1.44379203275163	OPC3	1.1369629983339	1.26986721192101	3	Astrocyte1/OPC3: 1.27	All
Pitpnc1	Astrocyte1	1.17971788759047	Astrocyte2	1.04321455002631	1.13084876697772	4	Astrocyte1/Astrocyte2: 1.131	All
Malat1	Astrocyte1	9.63215361209016	Oligo3	8.8562301157031	1.0876132943984	5	Astrocyte1/Oligo3: 1.088	All
Atp1a2	Astrocyte1	4.45478985950752	Astrocyte2	4.36607854174548	1.02031830552608	6	Astrocyte1/Astrocyte2: 1.02	All
Ntm	Astrocyte1	1.90901924385066	Neuron4	1.87167297478289	1.01995341577879	7	Astrocyte1/Neuron4: 1.02	All
Gjb6	Astrocyte1	1.0734909268211	Astrocyte2	1.08390868605653	0.990388711365219	8	Astrocyte1/Astrocyte2: 0.99	All
Macf1	Astrocyte1	1.22364022032192	Astrocyte2	1.26646543783208	0.966185245778618	9	Astrocyte1/Astrocyte2: 0.966	All
Slc6a1	Astrocyte1	1.85714343783975	Astrocyte2	1.97506796680438	0.940293432455678	10	Astrocyte1/Astrocyte2: 0.94	All
Zbtb20	Astrocyte1	1.55270623390753	OPC2	1.66018221938952	0.935262536710273	11	Astrocyte1/OPC2: 0.935	All
Rsrp1	Astrocyte1	1.32055182660281	Neuron4	1.43422833677717	0.920740298277884	12	Astrocyte1/Neuron4: 0.921	All
Slc1a3	Astrocyte1	1.8869007980433	Astrocyte2	2.05828907210932	0.916732651215809	13	Astrocyte1/Astrocyte2: 0.917	All
Plpp3	Astrocyte1	2.32171684662869	Astrocyte2	2.55787199925295	0.907675148446354	14	Astrocyte1/Astrocyte2: 0.908	All
Gria2	Astrocyte1	1.83715684639449	Neuron4	2.04956499775167	0.896364276522	15	Astrocyte1/Neuron4: 0.896	All
Sox9	Astrocyte1	1.29256156378666	Astrocyte2	1.44433762009472	0.894916497225835	16	Astrocyte1/Astrocyte2: 0.895	All
Ogt	Astrocyte1	1.33698067371946	Neuron4	1.51520936192525	0.882373556628943	17	Astrocyte1/Neuron4: 0.882	All
Mt1	Astrocyte1	4.71350091076033	Astrocyte2	5.38996907330303	0.874494982560604	18	Astrocyte1/Astrocyte2: 0.874	All
Mt2	Astrocyte1	3.26380999665668	Astrocyte2	3.73324174146013	0.874256269131972	19	Astrocyte1/Astrocyte2: 0.874	All
Atp1b2	Astrocyte1	2.77954855456366	Astrocyte2	3.19308492616403	0.870490017909681	20	Astrocyte1/Astrocyte2: 0.87	All
Bcan	Astrocyte1	1.39800714523503	Astrocyte2	1.62975801502142	0.857800441752486	21	Astrocyte1/Astrocyte2: 0.858	All
Slc6a11	Astrocyte1	2.54484870079574	Astrocyte2	2.99483725099635	0.849745240730228	22	Astrocyte1/Astrocyte2: 0.85	All
Slc7a11	Astrocyte1	1.15400627211862	Astrocyte2	1.36168737079255	0.847482540318305	23	Astrocyte1/Astrocyte2: 0.847	All
Kcnj10	Astrocyte1	1.14765115726511	Astrocyte2	1.3550913535056	0.846917924976904	24	Astrocyte1/Astrocyte2: 0.847	All
S1pr1	Astrocyte1	1.26961335531045	Astrocyte2	1.53595503090473	0.826595394894214	25	Astrocyte1/Astrocyte2: 0.827	All
Mt3	Astrocyte1	3.19540399640369	Astrocyte2	3.87238210163996	0.825177865337832	26	Astrocyte1/Astrocyte2: 0.825	All
Rbm39	Astrocyte1	1.24198453028281	Endothelial	1.5087110277729	0.823209022417089	27	Astrocyte1/Endothelial: 0.823	All
Hnrnpa2b1	Astrocyte1	1.15689790581166	Astrocyte2	1.41246100545738	0.819065376914272	28	Astrocyte1/Astrocyte2: 0.819	All
Fgfr3	Astrocyte1	1.16657582574898	Astrocyte2	1.55069099396944	0.752294190322725	29	Astrocyte1/Astrocyte2: 0.752	All
Id2	Astrocyte1	1.15663568798914	Astrocyte2	1.53782022986173	0.752126721660531	30	Astrocyte1/Astrocyte2: 0.752	All
Prnp	Astrocyte1	1.6275982906535	Astrocyte2	2.17995338087919	0.746620686905275	31	Astrocyte1/Astrocyte2: 0.747	All
Slc1a2	Astrocyte1	2.31294323231736	Astrocyte2	3.12011633279274	0.741300318840068	32	Astrocyte1/Astrocyte2: 0.741	All
Prdx6	Astrocyte1	1.39753243316392	Astrocyte2	1.89231446176204	0.738530757653567	33	Astrocyte1/Astrocyte2: 0.739	All
mt-Co3	Astrocyte1	4.7016434137157	Neuron7	6.41667830919905	0.732722319424265	34	Astrocyte1/Neuron7: 0.733	All
Gja1	Astrocyte1	2.60445019270487	Astrocyte2	3.60927160701211	0.721599944887753	35	Astrocyte1/Astrocyte2: 0.722	All
Gpr37l1	Astrocyte1	1.46871853595315	Astrocyte2	2.06047654928433	0.712805266559956	36	Astrocyte1/Astrocyte2: 0.713	All
Ntsr2	Astrocyte1	1.47194594985037	Astrocyte2	2.07211385656621	0.710359590128699	37	Astrocyte1/Astrocyte2: 0.71	All
mt-Co1	Astrocyte1	4.06053650498348	Neuron7	5.73812141494636	0.707642137792136	38	Astrocyte1/Neuron7: 0.708	All
mt-Cytb	Astrocyte1	3.62824743241409	Neuron7	5.14431755026206	0.705292275790647	39	Astrocyte1/Neuron7: 0.705	All
Apoe	Astrocyte1	3.07563569434469	Astrocyte2	4.38597797779919	0.701242849351466	40	Astrocyte1/Astrocyte2: 0.701	All
mt-Atp6	Astrocyte1	4.33645885235475	Neuron7	6.20366053942377	0.699016141324448	41	Astrocyte1/Neuron7: 0.699	All
Cst3	Astrocyte1	3.98652694924089	Microglia	5.87650003966661	0.678384569442981	42	Astrocyte1/Microglia: 0.678	All
Ndrg2	Astrocyte1	1.66825375689921	Astrocyte2	2.47278860193499	0.674644713095887	43	Astrocyte1/Astrocyte2: 0.675	All
Ckb	Astrocyte1	1.44556657822503	Astrocyte2	2.17195521394412	0.665560030402273	44	Astrocyte1/Astrocyte2: 0.666	All
Slc4a4	Astrocyte1	1.56181352927689	Astrocyte2	2.37615956718206	0.657284784594274	45	Astrocyte1/Astrocyte2: 0.657	All
Dclk1	Astrocyte1	1.0989624688973	Neuron1	1.70261967700126	0.645453875426164	46	Astrocyte1/Neuron1: 0.645	All
mt-Nd2	Astrocyte1	2.35353964464239	Neuron7	3.75356055099898	0.627015233313875	47	Astrocyte1/Neuron7: 0.627	All
mt-Nd4	Astrocyte1	3.01686059422621	Neuron7	4.9637669129207	0.607776442196211	48	Astrocyte1/Neuron7: 0.608	All
mt-Nd1	Astrocyte1	3.48740148851483	Neuron7	5.75357912848116	0.60612731842891	49	Astrocyte1/Neuron7: 0.606	All
Glul	Astrocyte1	1.78998855367197	Astrocyte2	3.00919978227274	0.594838722313098	50	Astrocyte1/Astrocyte2: 0.595	All
Ank2	Astrocyte1	1.16134000219197	Oligo1	1.99132914783247	0.583198414715155	51	Astrocyte1/Oligo1: 0.583	All
Sparcl1	Astrocyte1	1.85992059883049	Astrocyte2	3.20800106519771	0.579775555254022	52	Astrocyte1/Astrocyte2: 0.58	All
Ttyh1	Astrocyte1	1.54720632082495	Astrocyte2	2.6783317740303	0.577675378318326	53	Astrocyte1/Astrocyte2: 0.578	All
Cox8a	Astrocyte1	1.67585477340703	Neuron1	2.90778033933934	0.576334721964517	54	Astrocyte1/Neuron1: 0.576	All
mt-Co2	Astrocyte1	2.69880947900155	Neuron7	4.75622499988391	0.567426788906626	55	Astrocyte1/Neuron7: 0.567	All
Tsc22d4	Astrocyte1	1.26430736369693	Oligo3	2.24869298812403	0.562240986374789	56	Astrocyte1/Oligo3: 0.562	All
Dbi	Astrocyte1	1.14007498406911	Astrocyte2	2.05550141156232	0.554645682876263	57	Astrocyte1/Astrocyte2: 0.555	All
Aldoc	Astrocyte1	1.46978518970376	Astrocyte2	2.68344142349952	0.547723969985896	58	Astrocyte1/Astrocyte2: 0.548	All
Ptprz1	Astrocyte1	1.32681972662544	OPC2	2.45338174067972	0.54081258722413	59	Astrocyte1/OPC2: 0.541	All
Cd81	Astrocyte1	1.17405295729532	Astrocyte2	2.2015049885794	0.53329561522044	60	Astrocyte1/Astrocyte2: 0.533	All
Id3	Astrocyte1	1.53132828769655	Endothelial	2.94533242696729	0.519916962063705	61	Astrocyte1/Endothelial: 0.52	All
Qk	Astrocyte1	1.57443809333973	OPC3	3.10573801792537	0.506944914301386	62	Astrocyte1/OPC3: 0.507	All
Eif1	Astrocyte1	1.2942912008807	Mural	2.56936081390613	0.503740538843597	63	Astrocyte1/Mural: 0.504	All
Actb	Astrocyte1	1.85817765171039	Microglia	3.8871774894884	0.478027477967041	64	Astrocyte1/Microglia: 0.478	All
Rpl41	Astrocyte1	2.11103290068211	Endothelial	4.4674507269733	0.472536359032736	65	Astrocyte1/Endothelial: 0.473	All
Sepp1	Astrocyte1	1.28252179821645	Microglia	2.83620017289251	0.452197207543521	66	Astrocyte1/Microglia: 0.452	All
Ntrk2	Astrocyte1	1.20366440792659	Astrocyte2	2.77299930117565	0.434065889384207	67	Astrocyte1/Astrocyte2: 0.434	All
Fth1	Astrocyte1	2.92220272025561	Oligo1	6.97615833500954	0.418884231109071	68	Astrocyte1/Oligo1: 0.419	All
Scd2	Astrocyte1	1.28652508636549	Astrocyte2	3.24185122845427	0.396848897652503	69	Astrocyte1/Astrocyte2: 0.397	All
Clu	Astrocyte1	1.15132906921824	Astrocyte2	2.94635414535943	0.390763978943809	70	Astrocyte1/Astrocyte2: 0.391	All
Aqp4	Astrocyte1	1.17567288605997	Astrocyte2	3.28539728994515	0.357848011154716	71	Astrocyte1/Astrocyte2: 0.358	All
Rpl37	Astrocyte1	1.18699929823983	Neuron3	3.55386662834175	0.33400220727858	72	Astrocyte1/Neuron3: 0.334	All
Ftl1	Astrocyte1	1.42631980877679	Microglia	4.39736758962652	0.324357648003207	73	Astrocyte1/Microglia: 0.324	All
Rps8	Astrocyte1	1.1913944128406	Neuron3	3.73551979217383	0.318936715403476	74	Astrocyte1/Neuron3: 0.319	All
Rps27	Astrocyte1	1.21327665209452	Microglia	4.10809721205984	0.295337863118914	75	Astrocyte1/Microglia: 0.295	All
Rps29	Astrocyte1	1.54538005010815	Microglia	5.40032485918712	0.286164275373012	76	Astrocyte1/Microglia: 0.286	All
Pcp4	Astrocyte1	1.35496165726653	Neuron3	5.83799997198409	0.232093467586303	77	Astrocyte1/Neuron3: 0.232	All
Tmsb4x	Astrocyte1	1.21856658088336	Microglia	6.26981515406832	0.194354466748938	78	Astrocyte1/Microglia: 0.194	All
Gfap	Astrocyte2	1.3661956417526	Astrocyte1	0.0644764246077519	21.1890725961307	1	Astrocyte2/Astrocyte1: 21.189	All
Mlc1	Astrocyte2	1.2755710714578	Astrocyte1	0.315197868372577	4.04688990456629	2	Astrocyte2/Astrocyte1: 4.047	All
Fads1	Astrocyte2	1.22345169119286	OPC3	0.369813261567093	3.30829588427536	3	Astrocyte2/OPC3: 3.308	All
Adcyap1r1	Astrocyte2	1.29722635483819	OPC2	0.412593461535809	3.14407879855752	4	Astrocyte2/OPC2: 3.144	All
Pygb	Astrocyte2	0.91066924492621	Astrocyte1	0.301144950037765	3.02402296572467	5	Astrocyte2/Astrocyte1: 3.024	All
Aqp4	Astrocyte2	3.28539728994515	Astrocyte1	1.17567288605997	2.79448248649801	6	Astrocyte2/Astrocyte1: 2.794	All
Cpe	Astrocyte2	3.60328361166091	Neuron4	1.35540054179597	2.65846404848443	7	Astrocyte2/Neuron4: 2.658	All
Clu	Astrocyte2	2.94635414535943	Astrocyte1	1.15132906921824	2.55908951153299	8	Astrocyte2/Astrocyte1: 2.559	All
Glud1	Astrocyte2	1.3563087980037	Astrocyte1	0.535859651890739	2.53108961127801	9	Astrocyte2/Astrocyte1: 2.531	All
Tmem47	Astrocyte2	1.82066933792314	Astrocyte1	0.759544622334005	2.3970538193377	10	Astrocyte2/Astrocyte1: 2.397	All
Ntrk2	Astrocyte2	2.77299930117565	Astrocyte1	1.20366440792659	2.30379770550195	11	Astrocyte2/Astrocyte1: 2.304	All
Paqr8	Astrocyte2	1.24852258089408	Astrocyte1	0.578640723767108	2.15768183885479	12	Astrocyte2/Astrocyte1: 2.158	All
Slc39a12	Astrocyte2	1.09890176880262	Astrocyte1	0.518503709510618	2.11937108384394	13	Astrocyte2/Astrocyte1: 2.119	All
Pla2g7	Astrocyte2	1.24785454265474	Astrocyte1	0.590455604878595	2.11337572604008	14	Astrocyte2/Astrocyte1: 2.113	All
Mmd2	Astrocyte2	1.92972339431296	Astrocyte1	1.01495956251291	1.90128106142004	15	Astrocyte2/Astrocyte1: 1.901	All
Luzp2	Astrocyte2	1.67116897432587	OPC3	0.885848647643269	1.88651749796298	16	Astrocyte2/OPC3: 1.887	All
Agt	Astrocyte2	1.61541303129623	Astrocyte1	0.870694984579201	1.85531450152655	17	Astrocyte2/Astrocyte1: 1.855	All
Adgrg1	Astrocyte2	1.05692567472103	Astrocyte1	0.572732497180342	1.84540894732612	18	Astrocyte2/Astrocyte1: 1.845	All
Aldoc	Astrocyte2	2.68344142349952	Astrocyte1	1.46978518970376	1.8257371500936	19	Astrocyte2/Astrocyte1: 1.826	All
Sdc4	Astrocyte2	1.99644641988278	Astrocyte1	1.09908049697454	1.81646969933361	20	Astrocyte2/Astrocyte1: 1.816	All
Ttyh1	Astrocyte2	2.6783317740303	Astrocyte1	1.54720632082495	1.73107602908593	21	Astrocyte2/Astrocyte1: 1.731	All
Slc38a1	Astrocyte2	1.19981635732267	Neuron8	0.693922038345054	1.72903624762247	22	Astrocyte2/Neuron8: 1.729	All
Sparcl1	Astrocyte2	3.20800106519771	Astrocyte1	1.85992059883049	1.72480538535617	23	Astrocyte2/Astrocyte1: 1.725	All
Gstm1	Astrocyte2	0.993467081807659	Astrocyte1	0.580321757949214	1.71192458011302	24	Astrocyte2/Astrocyte1: 1.712	All
2310022B05Rik	Astrocyte2	0.967908229305859	Astrocyte1	0.566476438103332	1.70864693427779	25	Astrocyte2/Astrocyte1: 1.709	All
Rgma	Astrocyte2	0.945087785818162	Astrocyte1	0.566592299361016	1.66802088006491	26	Astrocyte2/Astrocyte1: 1.668	All
Hepacam	Astrocyte2	1.24345829884762	Astrocyte1	0.745924979106668	1.66700182146576	27	Astrocyte2/Astrocyte1: 1.667	All
Laptm4a	Astrocyte2	1.20528588005488	Mural	0.757114065971132	1.59194754691143	28	Astrocyte2/Mural: 1.592	All
Acsl6	Astrocyte2	1.17343890704544	Astrocyte1	0.740484657452203	1.58469037168563	29	Astrocyte2/Astrocyte1: 1.585	All
Lrrc58	Astrocyte2	0.807632077102109	Mural	0.530459037921045	1.52251544297813	30	Astrocyte2/Mural: 1.523	All
Slc4a4	Astrocyte2	2.37615956718206	Astrocyte1	1.56181352927689	1.52141054142502	31	Astrocyte2/Astrocyte1: 1.521	All
Ckb	Astrocyte2	2.17195521394412	Astrocyte1	1.44556657822503	1.50249407164007	32	Astrocyte2/Astrocyte1: 1.502	All
Gprc5b	Astrocyte2	1.1942029723431	Oligo1	0.798801688922767	1.49499304884239	33	Astrocyte2/Oligo1: 1.495	All
Ndrg2	Astrocyte2	2.47278860193499	Astrocyte1	1.66825375689921	1.48226167134859	34	Astrocyte2/Astrocyte1: 1.482	All
Ednrb	Astrocyte2	0.959896464525345	Astrocyte1	0.649832248245041	1.47714501260544	35	Astrocyte2/Astrocyte1: 1.477	All
Appl2	Astrocyte2	0.934644601156804	Astrocyte1	0.652790219274602	1.43176869622129	36	Astrocyte2/Astrocyte1: 1.432	All
Apoe	Astrocyte2	4.38597797779919	Astrocyte1	3.07563569434469	1.42603949676611	37	Astrocyte2/Astrocyte1: 1.426	All
Tprkb	Astrocyte2	1.214766766632	Astrocyte1	0.854991838812544	1.42079340584014	38	Astrocyte2/Astrocyte1: 1.421	All
Sfxn5	Astrocyte2	1.36120822842292	Astrocyte1	0.958961822558	1.41946029174753	39	Astrocyte2/Astrocyte1: 1.419	All
Ntsr2	Astrocyte2	2.07211385656621	Astrocyte1	1.47194594985037	1.40773773437595	40	Astrocyte2/Astrocyte1: 1.408	All
Gpr37l1	Astrocyte2	2.06047654928433	Astrocyte1	1.46871853595315	1.40290770412803	41	Astrocyte2/Astrocyte1: 1.403	All
Gja1	Astrocyte2	3.60927160701211	Astrocyte1	2.60445019270487	1.38580941847987	42	Astrocyte2/Astrocyte1: 1.386	All
Prdx6	Astrocyte2	1.89231446176204	Astrocyte1	1.39753243316392	1.35403974666832	43	Astrocyte2/Astrocyte1: 1.354	All
Slc1a2	Astrocyte2	3.12011633279274	Astrocyte1	2.31294323231736	1.34898093874386	44	Astrocyte2/Astrocyte1: 1.349	All
Nfia	Astrocyte2	1.14555218297993	Astrocyte1	0.852956856520227	1.34303649032542	45	Astrocyte2/Astrocyte1: 1.343	All
Prnp	Astrocyte2	2.17995338087919	Astrocyte1	1.6275982906535	1.33936819262935	46	Astrocyte2/Astrocyte1: 1.339	All
Itgb8	Astrocyte2	0.936214382025143	OPC2	0.700619206117236	1.33626708181974	47	Astrocyte2/OPC2: 1.336	All
Psap	Astrocyte2	2.57028319400806	Neuron4	1.92654538140115	1.33414100639494	48	Astrocyte2/Neuron4: 1.334	All
Id2	Astrocyte2	1.53782022986173	Astrocyte1	1.15663568798914	1.32956318556562	49	Astrocyte2/Astrocyte1: 1.33	All
Fgfr3	Astrocyte2	1.55069099396944	Astrocyte1	1.16657582574898	1.32926721070518	50	Astrocyte2/Astrocyte1: 1.329	All
Glul	Astrocyte2	3.00919978227274	Oligo1	2.27808279637058	1.32093521230526	51	Astrocyte2/Oligo1: 1.321	All
Cd81	Astrocyte2	2.2015049885794	Oligo3	1.672435872714	1.31634642888091	52	Astrocyte2/Oligo3: 1.316	All
Gpm6b	Astrocyte2	2.59549327956512	Oligo1	1.99020495832376	1.30413366156578	53	Astrocyte2/Oligo1: 1.304	All
Ahcyl1	Astrocyte2	0.887381108838567	Neuron1	0.694886836661388	1.27701528079309	54	Astrocyte2/Neuron1: 1.277	All
Hnrnpa2b1	Astrocyte2	1.41246100545738	Astrocyte1	1.15689790581166	1.22090376200173	55	Astrocyte2/Astrocyte1: 1.221	All
Serpine2	Astrocyte2	1.61787940827124	OPC2	1.32948077409044	1.21692576515679	56	Astrocyte2/OPC2: 1.217	All
Mt3	Astrocyte2	3.87238210163996	Astrocyte1	3.19540399640369	1.21185994196608	57	Astrocyte2/Astrocyte1: 1.212	All
S1pr1	Astrocyte2	1.53595503090473	Astrocyte1	1.26961335531045	1.20978172171886	58	Astrocyte2/Astrocyte1: 1.21	All
Cd63	Astrocyte2	0.980601847832844	Neuron1	0.830332433462003	1.18097500267972	59	Astrocyte2/Neuron1: 1.181	All
Kcnj10	Astrocyte2	1.3550913535056	Astrocyte1	1.14765115726511	1.18075196014687	60	Astrocyte2/Astrocyte1: 1.181	All
Slc7a11	Astrocyte2	1.36168737079255	Astrocyte1	1.15400627211862	1.17996531188054	61	Astrocyte2/Astrocyte1: 1.18	All
Slc6a11	Astrocyte2	2.99483725099635	Astrocyte1	2.54484870079574	1.17682330193536	62	Astrocyte2/Astrocyte1: 1.177	All
Bcan	Astrocyte2	1.62975801502142	Astrocyte1	1.39800714523503	1.16577230708462	63	Astrocyte2/Astrocyte1: 1.166	All
Atp1b2	Astrocyte2	3.19308492616403	Astrocyte1	2.77954855456366	1.14877825067002	64	Astrocyte2/Astrocyte1: 1.149	All
Dbi	Astrocyte2	2.05550141156232	OPC2	1.79329894127876	1.14621235994072	65	Astrocyte2/OPC2: 1.146	All
Mt2	Astrocyte2	3.73324174146013	Astrocyte1	3.26380999665668	1.14382937281408	66	Astrocyte2/Astrocyte1: 1.144	All
Mt1	Astrocyte2	5.38996907330303	Astrocyte1	4.71350091076033	1.14351713839673	67	Astrocyte2/Astrocyte1: 1.144	All
Itm2c	Astrocyte2	1.87595481224983	Neuron3	1.65556440922868	1.13312100803365	68	Astrocyte2/Neuron3: 1.133	All
Htra1	Astrocyte2	0.917145093359692	Astrocyte1	0.819098691221782	1.11970035258103	69	Astrocyte2/Astrocyte1: 1.12	All
Sox9	Astrocyte2	1.44433762009472	Astrocyte1	1.29256156378666	1.11742269038499	70	Astrocyte2/Astrocyte1: 1.117	All
Fxyd1	Astrocyte2	1.14133572035758	Mural	1.03421006073747	1.10358210936734	71	Astrocyte2/Mural: 1.104	All
Plpp3	Astrocyte2	2.55787199925295	Astrocyte1	2.32171684662869	1.10171574236849	72	Astrocyte2/Astrocyte1: 1.102	All
Slc1a3	Astrocyte2	2.05828907210932	Astrocyte1	1.8869007980433	1.09083056949456	73	Astrocyte2/Astrocyte1: 1.091	All
Slc6a1	Astrocyte2	1.97506796680438	Astrocyte1	1.85714343783975	1.06349780343397	74	Astrocyte2/Astrocyte1: 1.063	All
Scd2	Astrocyte2	3.24185122845427	Oligo1	3.12792542187614	1.03642216204432	75	Astrocyte2/Oligo1: 1.036	All
Macf1	Astrocyte2	1.26646543783208	Astrocyte1	1.22364022032192	1.0349982100939	76	Astrocyte2/Astrocyte1: 1.035	All
Tril	Astrocyte2	1.00348217461021	Astrocyte1	0.971573863406769	1.03284187894017	77	Astrocyte2/Astrocyte1: 1.033	All
Gabrb1	Astrocyte2	0.926224431741601	Astrocyte1	0.902238859660776	1.02658450345382	78	Astrocyte2/Astrocyte1: 1.027	All
Gjb6	Astrocyte2	1.08390868605653	Astrocyte1	1.0734909268211	1.00970456198105	79	Astrocyte2/Astrocyte1: 1.01	All
Mat2a	Astrocyte2	1.00124411851672	Astrocyte1	0.994375579477883	1.00690738909985	80	Astrocyte2/Astrocyte1: 1.007	All
mt-Nd2	Astrocyte2	3.68053192516739	Neuron7	3.75356055099898	0.980544172702327	81	Astrocyte2/Neuron7: 0.981	All
Atp1a2	Astrocyte2	4.36607854174548	Astrocyte1	4.45478985950752	0.980086306972997	82	Astrocyte2/Astrocyte1: 0.98	All
mt-Co1	Astrocyte2	5.51755237309513	Neuron7	5.73812141494636	0.961560757275594	83	Astrocyte2/Neuron7: 0.962	All
Csnk1a1	Astrocyte2	0.787629530224943	OPC3	0.819410373808273	0.961214985068316	84	Astrocyte2/OPC3: 0.961	All
Enho	Astrocyte2	0.866727566938362	Astrocyte1	0.904000269758146	0.958769146352406	85	Astrocyte2/Astrocyte1: 0.959	All
Ptn	Astrocyte2	1.60417730533831	OPC2	1.69850167327773	0.944466131871745	86	Astrocyte2/OPC2: 0.944	All
mt-Cytb	Astrocyte2	4.81943525842778	Neuron7	5.14431755026206	0.936846376869225	87	Astrocyte2/Neuron7: 0.937	All
mt-Co3	Astrocyte2	5.91200224190729	Neuron7	6.41667830919905	0.92134932702357	88	Astrocyte2/Neuron7: 0.921	All
Gpm6a	Astrocyte2	2.05669485881606	Neuron4	2.25618706421378	0.911579935652526	89	Astrocyte2/Neuron4: 0.912	All
mt-Atp6	Astrocyte2	5.65076870342592	Neuron7	6.20366053942377	0.910876516778397	90	Astrocyte2/Neuron7: 0.911	All
Zfp36l1	Astrocyte2	0.94544367907726	OPC2	1.03872501816308	0.910196310424118	91	Astrocyte2/OPC2: 0.91	All
Fut9	Astrocyte2	0.942998213306192	Astrocyte1	1.03975325869446	0.906944224911825	92	Astrocyte2/Astrocyte1: 0.907	All
mt-Nd4	Astrocyte2	4.46638894298788	Neuron7	4.9637669129207	0.899798282502318	93	Astrocyte2/Neuron7: 0.9	All
mt-Nd4l	Astrocyte2	1.65152127152007	Neuron7	1.83621355834425	0.89941677209337	94	Astrocyte2/Neuron7: 0.899	All
Pitpnc1	Astrocyte2	1.04321455002631	Astrocyte1	1.17971788759047	0.884291542071165	95	Astrocyte2/Astrocyte1: 0.884	All
Chchd10	Astrocyte2	1.14702937784762	Neuron8	1.31086163955481	0.875019409552006	96	Astrocyte2/Neuron8: 0.875	All
mt-Co2	Astrocyte2	4.10641270350208	Neuron7	4.75622499988391	0.863376460029185	97	Astrocyte2/Neuron7: 0.863	All
Ntm	Astrocyte2	1.64051080732692	Astrocyte1	1.90901924385066	0.859347443778443	98	Astrocyte2/Astrocyte1: 0.859	All
Lrp1	Astrocyte2	0.955227233207964	OPC2	1.1121169043837	0.858926997191291	99	Astrocyte2/OPC2: 0.859	All
Sox2	Astrocyte2	0.870497764078668	OPC3	1.01827076995986	0.854878476098242	100	Astrocyte2/OPC3: 0.855	All
Mturn	Neuron8	0.275521705777434	Neuron2	0.142000457844375	1.94028744667422	1	Neuron8/Neuron2: 1.94	All
Nptxr	Neuron8	1.04135464673537	Neuron2	0.554621459844225	1.87759530081627	2	Neuron8/Neuron2: 1.878	All
Lrtm2	Neuron8	0.320342173319671	Astrocyte2	0.180648944396391	1.77328560867069	3	Neuron8/Astrocyte2: 1.773	All
Ccdc136	Neuron8	0.511158492537309	Neuron2	0.289271298431417	1.76705568547271	4	Neuron8/Neuron2: 1.767	All
Tuba4a	Neuron8	0.714843090884691	Neuron2	0.417630346211675	1.71166462726914	5	Neuron8/Neuron2: 1.712	All
Nell2	Neuron8	0.373006734461422	Neuron2	0.218275854439104	1.70887767417026	6	Neuron8/Neuron2: 1.709	All
Oxr1	Neuron8	0.883019686054119	Neuron2	0.521967106141367	1.69171519749937	7	Neuron8/Neuron2: 1.692	All
Diras1	Neuron8	0.437718310874812	Neuron2	0.262905433028492	1.66492683636315	8	Neuron8/Neuron2: 1.665	All
Kcnab2	Neuron8	0.276833578249217	Neuron2	0.167147534840972	1.65622292014419	9	Neuron8/Neuron2: 1.656	All
Nrip3	Neuron8	0.766079930002307	Neuron2	0.467001526439841	1.64042275373803	10	Neuron8/Neuron2: 1.64	All
Syn2	Neuron8	1.15191733137254	Neuron2	0.703844245426024	1.63660829630753	11	Neuron8/Neuron2: 1.637	All
Ttc7b	Neuron8	0.30214320566168	Neuron2	0.185170500733228	1.63170269813642	12	Neuron8/Neuron2: 1.632	All
Atpaf1	Neuron8	0.267225552109386	OPC3	0.164303002655254	1.62641916331917	13	Neuron8/OPC3: 1.626	All
Rusc1	Neuron8	0.303187829908832	Neuron2	0.186928482139351	1.62194560421676	14	Neuron8/Neuron2: 1.622	All
Ppm1a	Neuron8	0.348385191455843	Neuron2	0.21599786064402	1.61291037983939	15	Neuron8/Neuron2: 1.613	All
Plcb4	Neuron8	0.529281178016785	Neuron2	0.329210910332186	1.60772672291669	16	Neuron8/Neuron2: 1.608	All
Got1	Neuron8	0.908369277908486	Neuron2	0.566611591169219	1.60316042252867	17	Neuron8/Neuron2: 1.603	All
Vamp1	Neuron8	0.415954173813712	Neuron2	0.259562294061237	1.60252156546119	18	Neuron8/Neuron2: 1.603	All
Srxn1	Neuron8	0.308421609567381	Neuron2	0.19270206648912	1.60051013041313	19	Neuron8/Neuron2: 1.601	All
6430548M08Rik	Neuron8	0.407894257686813	Neuron2	0.259458860357392	1.57209608153276	20	Neuron8/Neuron2: 1.572	All
Tmem50b	Neuron8	0.391525817315823	Neuron2	0.249747997536721	1.56768350968763	21	Neuron8/Neuron2: 1.568	All
Fbxw7	Neuron8	0.43214955129418	Neuron2	0.275671488908274	1.56762512150095	22	Neuron8/Neuron2: 1.568	All
Zdhhc21	Neuron8	0.384748864620029	Neuron2	0.246233596756301	1.56253602143828	23	Neuron8/Neuron2: 1.563	All
Sult4a1	Neuron8	0.893014019892221	Neuron2	0.573309630993173	1.55764698797264	24	Neuron8/Neuron2: 1.558	All
Cry2	Neuron8	0.306640388373081	Neuron2	0.197189352992975	1.55505550233234	25	Neuron8/Neuron2: 1.555	All
Prkce	Neuron8	0.751028664165364	Neuron2	0.485365491590858	1.5473466432559	26	Neuron8/Neuron2: 1.547	All
Larp1	Neuron8	0.428195453836225	Neuron1	0.276739422782503	1.54728751520435	27	Neuron8/Neuron1: 1.547	All
5730455P16Rik	Neuron8	0.461125513489958	Neuron1	0.298691013599263	1.54382118140529	28	Neuron8/Neuron1: 1.544	All
Ctnna2	Neuron8	0.30311009456497	Neuron2	0.196389415893357	1.54341359582008	29	Neuron8/Neuron2: 1.543	All
Slc25a22	Neuron8	0.42731033462127	Neuron2	0.277587063287677	1.53937409604146	30	Neuron8/Neuron2: 1.539	All
Kif3c	Neuron8	0.491966539667817	Neuron2	0.319905793601172	1.53784817126868	31	Neuron8/Neuron2: 1.538	All
Vps41	Neuron8	0.297141621656639	Neuron2	0.193633672902564	1.53455552023826	32	Neuron8/Neuron2: 1.535	All
Sacs	Neuron8	0.244159537028573	Neuron2	0.159130309563775	1.53433709579206	33	Neuron8/Neuron2: 1.534	All
Iqsec1	Neuron8	0.582613359872906	Neuron2	0.379773044263598	1.53410930205072	34	Neuron8/Neuron2: 1.534	All
Atxn7l3	Neuron8	0.372630163580568	Neuron2	0.243481806982306	1.53042302502563	35	Neuron8/Neuron2: 1.53	All
Tubb3	Neuron8	0.8257485178891	Neuron2	0.542395977606494	1.52240900003166	36	Neuron8/Neuron2: 1.522	All
Kpnb1	Neuron8	0.382828939121982	Neuron1	0.253047095876864	1.51287624066735	37	Neuron8/Neuron1: 1.513	All
Lpin2	Neuron8	0.269311109846533	Neuron2	0.178737338496679	1.50674230752035	38	Neuron8/Neuron2: 1.507	All
Snap47	Neuron8	0.786637368785477	Neuron2	0.524788236178041	1.49896151353248	39	Neuron8/Neuron2: 1.499	All
Cacul1	Neuron8	0.335111119207488	Neuron5	0.224899640312395	1.49004737731908	40	Neuron8/Neuron5: 1.49	All
Dmxl2	Neuron8	0.449171327076837	Neuron2	0.301845005677586	1.48808599986119	41	Neuron8/Neuron2: 1.488	All
Rab5b	Neuron8	0.406820727031034	Neuron1	0.274157734920979	1.48389293903487	42	Neuron8/Neuron1: 1.484	All
Dlat	Neuron8	0.3315330202261	Neuron2	0.223883229245588	1.48083007978425	43	Neuron8/Neuron2: 1.481	All
Pi4k2a	Neuron8	0.289473171325139	Neuron1	0.195499515726393	1.48068485105745	44	Neuron8/Neuron1: 1.481	All
Lrp3	Neuron8	0.234899225734082	Neuron2	0.1589576775432	1.47774696613974	45	Neuron8/Neuron2: 1.478	All
Osbpl8	Neuron8	0.266678602497028	Neuron2	0.180875955825082	1.47437287217391	46	Neuron8/Neuron2: 1.474	All
Herc3	Neuron8	0.279184735035434	Neuron2	0.189922145748333	1.46999568657666	47	Neuron8/Neuron2: 1.47	All
Syn1	Neuron8	0.889380498039798	Neuron2	0.607251019403778	1.464601078666	48	Neuron8/Neuron2: 1.465	All
Dctn2	Neuron8	0.309839517614782	Neuron1	0.211565520337637	1.46450856982891	49	Neuron8/Neuron1: 1.465	All
Armcx2	Neuron8	0.252299488752383	Neuron2	0.172790254283191	1.46014883651297	50	Neuron8/Neuron2: 1.46	All
Gm42418	Neuron8	0.669178568932185	Neuron2	0.461004375261547	1.45156663329395	51	Neuron8/Neuron2: 1.452	All
Acot7	Neuron8	0.646188115554546	Neuron1	0.445961035504828	1.44897886610892	52	Neuron8/Neuron1: 1.449	All
Ube2ql1	Neuron8	0.418409082044695	Neuron2	0.289313399902705	1.44621397482939	53	Neuron8/Neuron2: 1.446	All
Bnip3	Neuron8	0.334385039628834	Neuron1	0.231460794527679	1.44467247816713	54	Neuron8/Neuron1: 1.445	All
Arhgap32	Neuron8	0.419807667043096	Neuron1	0.291386246130128	1.44072574673143	55	Neuron8/Neuron1: 1.441	All
Uhmk1	Neuron8	0.783761170254351	Neuron1	0.54466190069002	1.43898658830629	56	Neuron8/Neuron1: 1.439	All
Larp4b	Neuron8	0.582726256854182	Neuron2	0.405354054349378	1.43757352517295	57	Neuron8/Neuron2: 1.438	All
Hsph1	Neuron8	0.555926298800306	Neuron1	0.387697357304808	1.43391820533674	58	Neuron8/Neuron1: 1.434	All
Ube2m	Neuron8	0.664183480014665	Neuron2	0.463315892584773	1.4335434865169	59	Neuron8/Neuron2: 1.434	All
Ndrg4	Neuron8	2.48766852891202	Neuron1	1.73785493262562	1.4314592560114	60	Neuron8/Neuron1: 1.431	All
Ralgapb	Neuron8	0.27245521014623	Neuron2	0.190369320356412	1.43119284996204	61	Neuron8/Neuron2: 1.431	All
Nicn1	Neuron8	0.436021115995898	Neuron2	0.305158413875328	1.42883530707442	62	Neuron8/Neuron2: 1.429	All
Panx2	Neuron8	0.249698168113175	Neuron4	0.174891240247795	1.42773398918888	63	Neuron8/Neuron4: 1.428	All
Lin7a	Neuron8	0.393766127826814	Neuron2	0.276070578213677	1.42632413194731	64	Neuron8/Neuron2: 1.426	All
Klhdc3	Neuron8	0.273644038797886	Neuron1	0.192185699171152	1.42385224279456	65	Neuron8/Neuron1: 1.424	All
Rab6b	Neuron8	1.35538258919012	Neuron2	0.953976017490794	1.42077218330407	66	Neuron8/Neuron2: 1.421	All
Usp32	Neuron8	0.350690876002417	Neuron1	0.247199506991967	1.41865524033514	67	Neuron8/Neuron1: 1.419	All
Lingo1	Neuron8	0.430941366683424	Neuron2	0.303950288272137	1.41780213183278	68	Neuron8/Neuron2: 1.418	All
Tollip	Neuron8	0.360287186345501	Neuron2	0.255616759681923	1.40948186180681	69	Neuron8/Neuron2: 1.409	All
Cacnb4	Neuron8	0.521873547406616	Neuron2	0.370812242302019	1.40737949795509	70	Neuron8/Neuron2: 1.407	All
Arfgef3	Neuron8	0.233820018951648	Neuron1	0.166335734671593	1.40571128274567	71	Neuron8/Neuron1: 1.406	All
Amotl1	Neuron8	0.728370475032156	Neuron6	0.518307304167591	1.40528691989384	72	Neuron8/Neuron6: 1.405	All
B3gat3	Neuron8	0.555311842000622	Neuron2	0.395297206231511	1.40479576694857	73	Neuron8/Neuron2: 1.405	All
Ppargc1a	Neuron8	0.468526682831485	Neuron5	0.333616118686818	1.4043886268916	74	Neuron8/Neuron5: 1.404	All
Gorasp2	Neuron8	0.241109436149027	Neuron2	0.171835134476936	1.40314398963262	75	Neuron8/Neuron2: 1.403	All
Rangap1	Neuron8	0.807037101789121	Neuron2	0.575515780608027	1.40228492246814	76	Neuron8/Neuron2: 1.402	All
Snx10	Neuron8	0.663092167771234	Neuron1	0.474739833119246	1.39674853785584	77	Neuron8/Neuron1: 1.397	All
Apba2	Neuron8	0.370251150213959	Neuron2	0.265392441809761	1.39510811871335	78	Neuron8/Neuron2: 1.395	All
Pink1	Neuron8	0.323560477625158	Neuron2	0.231927478564877	1.39509332670406	79	Neuron8/Neuron2: 1.395	All
Mtpn	Neuron8	0.780539751012561	Neuron5	0.55963931933248	1.3947192844555	80	Neuron8/Neuron5: 1.395	All
Zfhx2	Neuron8	0.334678580460222	Neuron2	0.240174037404302	1.39348359247021	81	Neuron8/Neuron2: 1.393	All
Snx27	Neuron8	0.483589375858051	Neuron1	0.347275966969481	1.392521861153	82	Neuron8/Neuron1: 1.393	All
Hk1	Neuron8	0.5406286645744	Neuron1	0.388259118123033	1.39244293138039	83	Neuron8/Neuron1: 1.392	All
Hspa9	Neuron8	0.460545261553951	Neuron2	0.33103897632625	1.3912115928611	84	Neuron8/Neuron2: 1.391	All
Fxr2	Neuron8	0.302904326683145	Neuron2	0.218000716377196	1.3894648224873	85	Neuron8/Neuron2: 1.389	All
Ube2z	Neuron8	0.330023728821358	Neuron2	0.237787642734169	1.38789268032024	86	Neuron8/Neuron2: 1.388	All
Rcan2	Neuron8	1.08458919718652	Neuron5	0.783265222347969	1.38470235399356	87	Neuron8/Neuron5: 1.385	All
Cdk5r2	Neuron8	0.439254266574467	Neuron2	0.317890838222147	1.38177705602044	88	Neuron8/Neuron2: 1.382	All
Atp6v0a1	Neuron8	0.794090043536239	Neuron4	0.57617196776063	1.37821707401451	89	Neuron8/Neuron4: 1.378	All
Gramd1b	Neuron8	0.324803585157383	Neuron2	0.235864763143684	1.37707549372061	90	Neuron8/Neuron2: 1.377	All
Cdip1	Neuron8	0.773695557665647	Neuron2	0.562379901950395	1.37575250285863	91	Neuron8/Neuron2: 1.376	All
Rab11fip4	Neuron8	0.337537190258395	Neuron2	0.245514177972174	1.37481750767424	92	Neuron8/Neuron2: 1.375	All
Ppp2r2d	Neuron8	0.385146752842691	Neuron2	0.280953122932727	1.37085770331485	93	Neuron8/Neuron2: 1.371	All
Fbxw11	Neuron8	0.282439611050136	Neuron6	0.206194940558146	1.36976984151796	94	Neuron8/Neuron6: 1.37	All
Psme3	Neuron8	0.369874458964466	Neuron1	0.270249720357598	1.36863956223541	95	Neuron8/Neuron1: 1.369	All
Prrc2b	Neuron8	0.758707426397388	Neuron1	0.554885087624098	1.3673235113346	96	Neuron8/Neuron1: 1.367	All
Maea	Neuron8	0.316508348541205	Neuron2	0.231500848824191	1.36720167614405	97	Neuron8/Neuron2: 1.367	All
Pptc7	Neuron8	0.370637259721526	Astrocyte2	0.271480126496819	1.3652463791889	98	Neuron8/Astrocyte2: 1.365	All
Srgap3	Neuron8	0.361216203415755	Neuron2	0.265384687206484	1.36110416625021	99	Neuron8/Neuron2: 1.361	All
Cep170b	Neuron8	0.42601671294861	Neuron2	0.313491296375701	1.35894271347825	100	Neuron8/Neuron2: 1.359	All
Tmem255a	Neuron5	1.18837850622215	Neuron4	0.452700186146446	2.62508950203462	1	Neuron5/Neuron4: 2.625	All
Cbln2	Neuron5	1.73077625691012	Neuron4	1.01544006982076	1.70445928651962	2	Neuron5/Neuron4: 1.704	All
Parm1	Neuron5	0.695643785275196	Mural	0.442119029422536	1.57343099704122	3	Neuron5/Mural: 1.573	All
Slc2a13	Neuron5	0.762605304798535	Neuron8	0.504296306444402	1.51221671674609	4	Neuron5/Neuron8: 1.512	All
Galnt13	Neuron5	0.588148770463454	Neuron1	0.405722192590148	1.44963421080983	5	Neuron5/Neuron1: 1.45	All
Htr2c	Neuron5	1.08744034095239	Neuron8	0.785868338507763	1.38374367265802	6	Neuron5/Neuron8: 1.384	All
Elfn1	Neuron5	0.552808204970032	Neuron6	0.441432117719058	1.25230626132614	7	Neuron5/Neuron6: 1.252	All
Gm1673	Neuron5	1.24065888697659	Neuron4	1.00795210739541	1.23087086963139	8	Neuron5/Neuron4: 1.231	All
Olfm1	Neuron5	1.56422982370494	Neuron8	1.32964165135205	1.17642962080373	9	Neuron5/Neuron8: 1.176	All
Cox20	Neuron5	0.531629479092396	Neuron1	0.463044833302141	1.14811664196997	10	Neuron5/Neuron1: 1.148	All
Cplx2	Neuron5	0.855242486054419	Neuron1	0.759403798037437	1.12620253976167	11	Neuron5/Neuron1: 1.126	All
Nrsn1	Neuron5	1.61241939272043	Neuron8	1.44013545526863	1.11963037006103	12	Neuron5/Neuron8: 1.12	All
Slirp	Neuron5	0.49026032785186	Neuron6	0.441247660422889	1.11107745564475	13	Neuron5/Neuron6: 1.111	All
Ndufa11	Neuron5	0.633859243035876	Neuron2	0.579348450333053	1.09408982223304	14	Neuron5/Neuron2: 1.094	All
Elavl4	Neuron5	1.23600362626215	Neuron1	1.13136037736042	1.09249329479425	15	Neuron5/Neuron1: 1.092	All
Mgat4c	Neuron5	0.579640727858195	Neuron7	0.531136020970259	1.09132257081591	16	Neuron5/Neuron7: 1.091	All
Rbms3	Neuron5	1.12811552123509	Neuron1	1.04757332642431	1.07688454142461	17	Neuron5/Neuron1: 1.077	All
Ier3ip1	Neuron5	0.693684509312202	Neuron6	0.656706112076801	1.05630889762615	18	Neuron5/Neuron6: 1.056	All
2410015M20Rik	Neuron5	0.593279562098375	Neuron3	0.56278858830832	1.05417837963223	19	Neuron5/Neuron3: 1.054	All
Hspe1	Neuron5	0.847190819351268	OPC3	0.806690994515914	1.05020488032057	20	Neuron5/OPC3: 1.05	All
Prrc2c	Neuron5	0.585798101193199	Neuron1	0.558068454403218	1.04968861180235	21	Neuron5/Neuron1: 1.05	All
Romo1	Neuron5	0.692221145550241	Neuron1	0.660446751005216	1.04811045628836	22	Neuron5/Neuron1: 1.048	All
Ndufb7	Neuron5	0.598599807304655	Neuron6	0.571143122302673	1.0480732130526	23	Neuron5/Neuron6: 1.048	All
2700094K13Rik	Neuron5	0.502767053414283	Neuron2	0.482125525987904	1.0428135958661	24	Neuron5/Neuron2: 1.043	All
Dennd5b	Neuron5	0.50648314344258	Neuron8	0.488113334753428	1.03763431027434	25	Neuron5/Neuron8: 1.038	All
Ubl5	Neuron5	0.949142469738093	Neuron3	0.918800628339707	1.03302331372282	26	Neuron5/Neuron3: 1.033	All
Eif4a2	Neuron5	1.85546774636525	Neuron8	1.80754823684412	1.02651077771778	27	Neuron5/Neuron8: 1.027	All
Cox6c	Neuron5	1.89304819927412	Neuron6	1.85063806087135	1.02291649528855	28	Neuron5/Neuron6: 1.023	All
Higd2a	Neuron5	0.488520963117503	Neuron8	0.478975060393539	1.01992985337508	29	Neuron5/Neuron8: 1.02	All
Tma7	Neuron5	1.49359460675678	OPC3	1.46638900299049	1.0185527876374	30	Neuron5/OPC3: 1.019	All
Vat1	Neuron5	0.506286435030155	Neuron3	0.498005074265861	1.01662906904413	31	Neuron5/Neuron3: 1.017	All
Psma7	Neuron5	0.618746559204254	Neuron8	0.611202301387092	1.01234330728147	32	Neuron5/Neuron8: 1.012	All
Atp6v1f	Neuron5	0.781314919228995	Neuron8	0.773876297777412	1.00961215826476	33	Neuron5/Neuron8: 1.01	All
Nhlh2	Neuron5	0.714991858483088	Neuron3	0.7085297950146	1.00912038352368	34	Neuron5/Neuron3: 1.009	All
Pou4f1	Neuron5	1.45861296711166	Neuron1	1.44584118465337	1.00883346151282	35	Neuron5/Neuron1: 1.009	All
Nenf	Neuron5	0.762625358901175	Neuron2	0.757212057382944	1.00714899012166	36	Neuron5/Neuron2: 1.007	All
C1d	Neuron5	0.538237167592174	Neuron3	0.535869447202577	1.00441846498612	37	Neuron5/Neuron3: 1.004	All
Atp5l	Neuron5	1.16958573975677	Neuron6	1.16487308093982	1.00404564144717	38	Neuron5/Neuron6: 1.004	All
Bola2	Neuron5	0.650831590774941	Neuron8	0.649856940311951	1.00149979234279	39	Neuron5/Neuron8: 1.001	All
Smim10l1	Neuron5	0.993833494585463	Neuron8	0.992441745149422	1.00140234874525	40	Neuron5/Neuron8: 1.001	All
Galnt16	Neuron5	0.599883873235134	Neuron8	0.599629122745218	1.00042484675986	41	Neuron5/Neuron8: 1	All
Mif	Neuron5	0.708242327374811	Neuron8	0.70943369634662	0.998320676085806	42	Neuron5/Neuron8: 0.998	All
Rbx1	Neuron5	0.714706522108325	Neuron8	0.718325833280041	0.994961463163327	43	Neuron5/Neuron8: 0.995	All
Pbrm1	Neuron5	0.446180993143301	Neuron8	0.448540661638918	0.994739231696421	44	Neuron5/Neuron8: 0.995	All
Phip	Neuron5	0.548078774453658	Neuron7	0.551566488345282	0.993676711755844	45	Neuron5/Neuron7: 0.994	All
Cox7c	Neuron5	2.06097529534684	Neuron6	2.07547753724955	0.993012575832586	46	Neuron5/Neuron6: 0.993	All
Chd3	Neuron5	1.26502636689978	Neuron8	1.27452618205664	0.99254639465976	47	Neuron5/Neuron8: 0.993	All
Ube2s	Neuron5	0.538887072363224	Neuron8	0.543649170647659	0.991240493793523	48	Neuron5/Neuron8: 0.991	All
Ddx3y	Neuron5	0.496799522690946	Neuron2	0.503810672580609	0.986083760683849	49	Neuron5/Neuron2: 0.986	All
Cox4i1	Neuron5	2.14099668918877	Neuron3	2.17463205262652	0.984532848489414	50	Neuron5/Neuron3: 0.985	All
Tbca	Neuron5	0.685694359687017	Neuron3	0.697721850838411	0.982761767978255	51	Neuron5/Neuron3: 0.983	All
Tnrc6c	Neuron5	0.565074203754877	Neuron4	0.579650393127214	0.974853481434389	52	Neuron5/Neuron4: 0.975	All
Ndufa3	Neuron5	1.1565614220925	Neuron4	1.18727007338843	0.974135075090122	53	Neuron5/Neuron4: 0.974	All
Nsg2	Neuron5	1.76908643794998	Neuron8	1.82167873483065	0.971129762962536	54	Neuron5/Neuron8: 0.971	All
Negr1	Neuron5	1.00552597843156	Neuron4	1.03655784278866	0.970062583026126	55	Neuron5/Neuron4: 0.97	All
Snhg11	Neuron5	4.79686227243333	Neuron7	4.94655736400555	0.969737520348698	56	Neuron5/Neuron7: 0.97	All
Dusp26	Neuron5	0.754247846176797	Oligo1	0.780220182235738	0.966711530090754	57	Neuron5/Oligo1: 0.967	All
Grm5	Neuron5	0.827887518324971	Neuron4	0.858533746296861	0.964303991422496	58	Neuron5/Neuron4: 0.964	All
Syt1	Neuron5	2.10681614707435	Neuron8	2.18502706609736	0.964205972440105	59	Neuron5/Neuron8: 0.964	All
Chd5	Neuron5	0.729153728994444	Neuron6	0.759438678271126	0.960121929336511	60	Neuron5/Neuron6: 0.96	All
Ndufab1	Neuron5	0.582435461202701	Neuron1	0.606716391833196	0.959979768212409	61	Neuron5/Neuron1: 0.96	All
Araf	Neuron5	0.86540530910297	Neuron2	0.903500021975223	0.957836511404869	62	Neuron5/Neuron2: 0.958	All
Tcf7l2	Neuron5	2.05552467372227	Neuron8	2.15027689664904	0.955934873748389	63	Neuron5/Neuron8: 0.956	All
Maoa	Neuron5	0.556457000006675	Neuron3	0.582371532377703	0.955501718524556	64	Neuron5/Neuron3: 0.956	All
Cox5b	Neuron5	1.1624528788738	Neuron8	1.21935560448979	0.953333772849798	65	Neuron5/Neuron8: 0.953	All
Gabarapl2	Neuron5	0.728912824398181	Neuron8	0.764765015149729	0.953119991054339	66	Neuron5/Neuron8: 0.953	All
H2afz	Neuron5	0.761563314245253	Neuron3	0.800066716976563	0.951874760048995	67	Neuron5/Neuron3: 0.952	All
Atp5h	Neuron5	0.903011380393106	Neuron1	0.950301692805938	0.950236527230422	68	Neuron5/Neuron1: 0.95	All
Hmgn3	Neuron5	0.732430191108159	Neuron1	0.77131799181582	0.949582660951404	69	Neuron5/Neuron1: 0.95	All
Ndufa6	Neuron5	0.81629644243231	Neuron2	0.864424822625195	0.944323232127089	70	Neuron5/Neuron2: 0.944	All
Gsk3b	Neuron5	1.24614509081805	Neuron8	1.32025751686271	0.943865173954262	71	Neuron5/Neuron8: 0.944	All
Rps26	Neuron5	1.70034251864322	Microglia	1.80213224293133	0.943517061698788	72	Neuron5/Microglia: 0.944	All
Atp5o	Neuron5	0.647771390211952	Neuron8	0.686617156232429	0.943424416841505	73	Neuron5/Neuron8: 0.943	All
Zfos1	Neuron5	1.397159570664	Neuron3	1.48374066134439	0.941646749370645	74	Neuron5/Neuron3: 0.942	All
Pcnp	Neuron5	0.939302287315708	Neuron3	0.998728210486275	0.940498403322729	75	Neuron5/Neuron3: 0.94	All
Eif3k	Neuron5	0.632961178532721	Neuron3	0.673034462835134	0.940458792951545	76	Neuron5/Neuron3: 0.94	All
Ndufs5	Neuron5	0.691178086097663	Neuron1	0.735067996630147	0.940291359801144	77	Neuron5/Neuron1: 0.94	All
Swi5	Neuron5	0.807957588630003	Neuron6	0.859330643932068	0.940217359098245	78	Neuron5/Neuron6: 0.94	All
Casc4	Neuron5	0.430788512521958	Neuron2	0.458523644879389	0.939512100047259	79	Neuron5/Neuron2: 0.94	All
Gpr151	Neuron5	0.904889665191878	Neuron6	0.963910015885987	0.938769854321039	80	Neuron5/Neuron6: 0.939	All
Cox5a	Neuron5	0.517521376530526	Neuron8	0.552554727612576	0.936597500064078	81	Neuron5/Neuron8: 0.937	All
Eif1	Neuron5	2.40506868237486	Mural	2.56936081390613	0.936057197322356	82	Neuron5/Mural: 0.936	All
Gnao1	Neuron5	1.57669640320317	Neuron6	1.68601009022722	0.935164274723099	83	Neuron5/Neuron6: 0.935	All
Micu3	Neuron5	0.655014126308507	Neuron8	0.700770866510989	0.934705133462102	84	Neuron5/Neuron8: 0.935	All
Gng3	Neuron5	1.31417407431	Neuron8	1.40706686960409	0.933981250428971	85	Neuron5/Neuron8: 0.934	All
Ndufb10	Neuron5	0.653972161772593	Neuron8	0.700438477969048	0.933661102783522	86	Neuron5/Neuron8: 0.934	All
Srsf1	Neuron5	0.537303425490995	Neuron1	0.576066678698279	0.932710474949051	87	Neuron5/Neuron1: 0.933	All
Npm1	Neuron5	1.00358111307711	Neuron3	1.0761723293921	0.932546847440324	88	Neuron5/Neuron3: 0.933	All
5330434G04Rik	Neuron5	0.586138411869853	Neuron7	0.628731342157872	0.932255754672838	89	Neuron5/Neuron7: 0.932	All
Nsa2	Neuron5	0.776561473692871	Neuron3	0.837884302949023	0.926812294919096	90	Neuron5/Neuron3: 0.927	All
1500011B03Rik	Neuron5	0.646282128101958	Neuron2	0.699372392529832	0.924088704394191	91	Neuron5/Neuron2: 0.924	All
Mrpl52	Neuron5	0.691524142277401	Microglia	0.748519763455302	0.923855556044641	92	Neuron5/Microglia: 0.924	All
Pop5	Neuron5	0.512975809306102	Neuron1	0.556600839453547	0.921622414026047	93	Neuron5/Neuron1: 0.922	All
Gabarap	Neuron5	0.674499509597619	OPC3	0.732353631637076	0.921002478119577	94	Neuron5/OPC3: 0.921	All
Tceb2	Neuron5	0.912971617350002	Neuron6	0.992266534895554	0.920087078665916	95	Neuron5/Neuron6: 0.92	All
Chchd10	Neuron5	1.20338929732733	Neuron8	1.31086163955481	0.91801396960248	96	Neuron5/Neuron8: 0.918	All
Higd1a	Neuron5	0.601948476245542	Neuron8	0.656105548994828	0.917456767691943	97	Neuron5/Neuron8: 0.917	All
Tmem130	Neuron5	1.34693908253111	Neuron3	1.47037304216118	0.916052623320238	98	Neuron5/Neuron3: 0.916	All
Cox6b1	Neuron5	1.36244422746074	Neuron6	1.48739744025189	0.915992047982825	99	Neuron5/Neuron6: 0.916	All
Mrfap1	Neuron5	1.14266084843245	Neuron8	1.24889325213973	0.914938763961393	100	Neuron5/Neuron8: 0.915	All
Hcn2	Oligo1	0.900157133518523	Oligo2	0.553451284844451	1.62644329892831	1	Oligo1/Oligo2: 1.626	All
Gjb1	Oligo1	0.699374483756549	Oligo3	0.495872381314298	1.4103920889945	2	Oligo1/Oligo3: 1.41	All
Mast4	Oligo1	1.11846686355314	Oligo2	0.861732843327138	1.29792762596207	3	Oligo1/Oligo2: 1.298	All
Fez1	Oligo1	0.877440952553647	Oligo3	0.681771020209063	1.28700241949941	4	Oligo1/Oligo3: 1.287	All
Ppp1r14a	Oligo1	1.45723763329637	Oligo3	1.13913679050263	1.27924727341427	5	Oligo1/Oligo3: 1.279	All
Hapln2	Oligo1	0.795855777375494	Oligo2	0.623343669972664	1.27675280220684	6	Oligo1/Oligo2: 1.277	All
Psat1	Oligo1	1.12965412996245	Oligo3	0.888186340713509	1.27186613684575	7	Oligo1/Oligo3: 1.272	All
Sez6l2	Oligo1	1.05093563475642	Oligo2	0.828698159143856	1.26817662518059	8	Oligo1/Oligo2: 1.268	All
Dixdc1	Oligo1	0.85110559709213	Oligo3	0.680318135483861	1.25104058336884	9	Oligo1/Oligo3: 1.251	All
Qdpr	Oligo1	1.8441368384098	Oligo2	1.49333341414972	1.23491299460397	10	Oligo1/Oligo2: 1.235	All
Fnbp1	Oligo1	0.998098628245299	Oligo3	0.813673866459752	1.22665685772602	11	Oligo1/Oligo3: 1.227	All
Apod	Oligo1	1.26735828386971	Mural	1.038300437917	1.22060844586779	12	Oligo1/Mural: 1.221	All
Slc38a2	Oligo1	1.05816858080162	Oligo2	0.873552867923368	1.21133891222534	13	Oligo1/Oligo2: 1.211	All
Atp1b3	Oligo1	1.25652883684229	Oligo2	1.04421006474975	1.20332955911838	14	Oligo1/Oligo2: 1.203	All
Aspa	Oligo1	0.808014040144066	Oligo3	0.674982215841222	1.19708937684684	15	Oligo1/Oligo3: 1.197	All
Nfix	Oligo1	0.908060308462537	Oligo2	0.760462953931552	1.19408881625057	16	Oligo1/Oligo2: 1.194	All
Kctd13	Oligo1	1.90905914293876	Oligo2	1.61912732786306	1.17906671704341	17	Oligo1/Oligo2: 1.179	All
Pex5l	Oligo1	1.05677965558142	Oligo2	0.896503513179268	1.17877915707632	18	Oligo1/Oligo2: 1.179	All
Zdhhc20	Oligo1	0.909344462948326	Oligo2	0.776511607453144	1.17106358001635	19	Oligo1/Oligo2: 1.171	All
Csrp1	Oligo1	2.13834640377642	Oligo3	1.83684417095205	1.16414143213254	20	Oligo1/Oligo3: 1.164	All
Trf	Oligo1	2.09673993879129	Oligo2	1.80290229175984	1.1629803502799	21	Oligo1/Oligo2: 1.163	All
Nkx6-2	Oligo1	0.794018574786086	Oligo3	0.685388468414675	1.15849421368684	22	Oligo1/Oligo3: 1.158	All
Litaf	Oligo1	0.793796105819421	Oligo3	0.686135888108306	1.1569080113386	23	Oligo1/Oligo3: 1.157	All
Rnf7	Oligo1	1.96151263411477	Oligo2	1.69677966213137	1.15602083045412	24	Oligo1/Oligo2: 1.156	All
Ermn	Oligo1	1.95836577461838	Oligo3	1.7165393194427	1.14088023061085	25	Oligo1/Oligo3: 1.141	All
Edil3	Oligo1	1.20180193924674	Oligo3	1.06745838162108	1.12585367255409	26	Oligo1/Oligo3: 1.126	All
Tubb4a	Oligo1	3.4843116975185	Oligo2	3.09493078579367	1.12581247810522	27	Oligo1/Oligo2: 1.126	All
Tmod2	Oligo1	0.908964730004663	Neuron1	0.815558575497917	1.11453028306363	28	Oligo1/Neuron1: 1.115	All
Slain1	Oligo1	0.921659570528899	Oligo3	0.827965727941833	1.11316149862866	29	Oligo1/Oligo3: 1.113	All
Car2	Oligo1	2.4512746224868	Oligo2	2.2051198241919	1.1116287630243	30	Oligo1/Oligo2: 1.112	All
Ralgds	Oligo1	0.730332275841798	Oligo3	0.668426559024561	1.0926140889847	31	Oligo1/Oligo3: 1.093	All
Cryab	Oligo1	3.19730066851959	Oligo3	2.9285439364793	1.09177145293691	32	Oligo1/Oligo3: 1.092	All
Trim59	Oligo1	1.05973013658757	Oligo2	0.973881543932496	1.08815095962125	33	Oligo1/Oligo2: 1.088	All
Sec11c	Oligo1	0.984811316643793	Oligo2	0.906163295586583	1.08679232699036	34	Oligo1/Oligo2: 1.087	All
Ank2	Oligo1	1.99132914783247	Oligo3	1.84898009290427	1.07698787860101	35	Oligo1/Oligo3: 1.077	All
Ndrg1	Oligo1	1.4709788830197	Oligo3	1.37092221689565	1.07298493298228	36	Oligo1/Oligo3: 1.073	All
Epb41l3	Oligo1	0.918375123700009	Oligo2	0.857551429556427	1.07092716780269	37	Oligo1/Oligo2: 1.071	All
Kif1b	Oligo1	2.08707491583308	Oligo3	1.95416773580119	1.0680121657916	38	Oligo1/Oligo3: 1.068	All
Rhog	Oligo1	0.799834921881717	Oligo3	0.749666121922186	1.06692152478612	39	Oligo1/Oligo3: 1.067	All
Trim2	Oligo1	0.876316032894706	Neuron1	0.828110814238569	1.05821107251263	40	Oligo1/Neuron1: 1.058	All
Gatm	Oligo1	2.82090063918001	Oligo2	2.67074315811795	1.05622310801607	41	Oligo1/Oligo2: 1.056	All
Cntn2	Oligo1	1.05112315976848	Oligo3	0.995935705471638	1.05541266769897	42	Oligo1/Oligo3: 1.055	All
Stmn4	Oligo1	1.63941575137759	Oligo2	1.55982056987288	1.05102842150056	43	Oligo1/Oligo2: 1.051	All
Ptma	Oligo1	3.03071152416081	Oligo2	2.88735132996159	1.04965110851305	44	Oligo1/Oligo2: 1.05	All
Ttll7	Oligo1	1.8100433073497	Oligo3	1.72809985000245	1.047418242266	45	Oligo1/Oligo3: 1.047	All
Fth1	Oligo1	6.97615833500954	Oligo2	6.69178843088258	1.04249535188748	46	Oligo1/Oligo2: 1.042	All
Sept4	Oligo1	1.9685840566891	Oligo2	1.88998721027106	1.04158591443948	47	Oligo1/Oligo2: 1.042	All
Ppp1r16b	Oligo1	1.77265677473355	Oligo2	1.70266682025021	1.04110607762537	48	Oligo1/Oligo2: 1.041	All
Map7	Oligo1	0.815026670469353	Oligo3	0.784306964128052	1.03916796324186	49	Oligo1/Oligo3: 1.039	All
Dusp26	Oligo1	0.780220182235738	Neuron5	0.754247846176797	1.03443475005012	50	Oligo1/Neuron5: 1.034	All
Fkbp1a	Oligo1	1.323614077657	Oligo3	1.28453229008523	1.03042491642555	51	Oligo1/Oligo3: 1.03	All
Stmn1	Oligo1	1.50929878286922	Neuron8	1.46721208575235	1.02868480809664	52	Oligo1/Neuron8: 1.029	All
Ptp4a1	Oligo1	1.52547860561225	Oligo3	1.48902558339917	1.02448112552228	53	Oligo1/Oligo3: 1.024	All
Aplp1	Oligo1	2.19377426282187	Oligo3	2.15216680759181	1.01933282080334	54	Oligo1/Oligo3: 1.019	All
Tmem88b	Oligo1	1.57138622725271	Oligo3	1.54308527752583	1.01834049623768	55	Oligo1/Oligo3: 1.018	All
Zfp706	Oligo1	1.03142637209903	Oligo3	1.01387691770665	1.01730925528128	56	Oligo1/Oligo3: 1.017	All
Bnip3l	Oligo1	0.944595820470808	Oligo3	0.930761199152464	1.01486377099834	57	Oligo1/Oligo3: 1.015	All
Tulp4	Oligo1	0.999564692922501	Oligo3	0.986589000948615	1.01315207443161	58	Oligo1/Oligo3: 1.013	All
Dnajb2	Oligo1	0.752417804291583	Oligo3	0.743859513184197	1.01150525194032	59	Oligo1/Oligo3: 1.012	All
Mapt	Oligo1	1.73955413154075	OPC3	1.72197860216749	1.0102065898793	60	Oligo1/OPC3: 1.01	All
Tmbim1	Oligo1	1.10585205798334	Oligo3	1.09533889323905	1.00959809316476	61	Oligo1/Oligo3: 1.01	All
Desi1	Oligo1	1.74606370554804	Oligo3	1.74206236108115	1.0022969008207	62	Oligo1/Oligo3: 1.002	All
Ywhaq	Oligo1	1.47187740346441	Oligo3	1.4715936623246	1.00019281215126	63	Oligo1/Oligo3: 1	All
Selk	Oligo1	1.48293864392271	Oligo3	1.4847176584022	0.998801782635622	64	Oligo1/Oligo3: 0.999	All
Tmeff1	Oligo1	0.861697438900369	Oligo3	0.86454114161296	0.996710737551152	65	Oligo1/Oligo3: 0.997	All
Neat1	Oligo1	0.790177869121702	Mural	0.794455126370135	0.994616112217721	66	Oligo1/Mural: 0.995	All
Kcna1	Oligo1	1.2800252799136	Oligo3	1.28770480748657	0.994036267063441	67	Oligo1/Oligo3: 0.994	All
Sept7	Oligo1	1.51925321761632	OPC3	1.52852610666051	0.993933444117323	68	Oligo1/OPC3: 0.994	All
Mbnl2	Oligo1	0.983443845424464	Oligo3	0.991777307199048	0.991597446610148	69	Oligo1/Oligo3: 0.992	All
Carhsp1	Oligo1	0.751101555453962	Oligo3	0.76287369509527	0.984568691099202	70	Oligo1/Oligo3: 0.985	All
Mbp	Oligo1	4.02822894174551	Oligo3	4.10215764746139	0.981978092489538	71	Oligo1/Oligo3: 0.982	All
Gpr37	Oligo1	0.869638109869699	Oligo3	0.88610945325461	0.981411615320869	72	Oligo1/Oligo3: 0.981	All
Cpox	Oligo1	0.991472555724422	Oligo3	1.0113238179439	0.980371012857352	73	Oligo1/Oligo3: 0.98	All
Tsc22d4	Oligo1	2.19061563542135	Oligo3	2.24869298812403	0.974172840396887	74	Oligo1/Oligo3: 0.974	All
Scd2	Oligo1	3.12792542187614	Astrocyte2	3.24185122845427	0.964857793109635	75	Oligo1/Astrocyte2: 0.965	All
Etv1	Oligo1	1.45797293409404	Neuron6	1.51996236905869	0.959216467310938	76	Oligo1/Neuron6: 0.959	All
Slc48a1	Oligo1	1.3198705606716	Oligo3	1.37904660894797	0.95708916008175	77	Oligo1/Oligo3: 0.957	All
Tmcc3	Oligo1	1.06523398418228	OPC3	1.11438356682304	0.955895273311615	78	Oligo1/OPC3: 0.956	All
Efnb3	Oligo1	1.43672223352979	Oligo3	1.50537494855095	0.954394939887067	79	Oligo1/Oligo3: 0.954	All
Mobp	Oligo1	3.72976859770227	Oligo3	3.91322126964649	0.953119780532933	80	Oligo1/Oligo3: 0.953	All
Eif1	Oligo1	2.4442880444882	Mural	2.56936081390613	0.951321445886073	81	Oligo1/Mural: 0.951	All
Mog	Oligo1	1.76323033886646	Oligo3	1.85746963658139	0.94926469006063	82	Oligo1/Oligo3: 0.949	All
1810037I17Rik	Oligo1	1.11003979109448	Oligo3	1.17191854593025	0.947198757925065	83	Oligo1/Oligo3: 0.947	All
Otud7b	Oligo1	0.749448477351489	Oligo3	0.794595988095539	0.943181803809181	84	Oligo1/Oligo3: 0.943	All
Plp1	Oligo1	6.5094078346249	Oligo3	6.9058922991561	0.942587511163526	85	Oligo1/Oligo3: 0.943	All
Syt11	Oligo1	2.90318911924691	Oligo3	3.08054718374433	0.9424264411747	86	Oligo1/Oligo3: 0.942	All
Ado	Oligo1	0.943954038155336	OPC3	1.00291394919014	0.941211395970299	87	Oligo1/OPC3: 0.941	All
Map7d1	Oligo1	0.739518330809157	Oligo3	0.785988446635023	0.940876846186717	88	Oligo1/Oligo3: 0.941	All
Foxn3	Oligo1	1.03290212160416	Oligo3	1.10367253037125	0.935877348742848	89	Oligo1/Oligo3: 0.936	All
Gpx4	Oligo1	1.66476501235759	Oligo3	1.77908538651588	0.935742053178136	90	Oligo1/Oligo3: 0.936	All
Ccp110	Oligo1	0.947653030073725	Oligo3	1.01469909347451	0.933925176604617	91	Oligo1/Oligo3: 0.934	All
Tmcc1	Oligo1	0.75681223230846	Oligo3	0.813451511589494	0.930371658944539	92	Oligo1/Oligo3: 0.93	All
Pacs2	Oligo1	0.823471163910677	Oligo3	0.886138411733811	0.929280519845066	93	Oligo1/Oligo3: 0.929	All
Enpp2	Oligo1	1.58165348421967	Oligo3	1.70311166882624	0.928684544396153	94	Oligo1/Oligo3: 0.929	All
Atxn7l3b	Oligo1	0.874101175384658	Oligo3	0.948003253397199	0.922044489037659	95	Oligo1/Oligo3: 0.922	All
Srcin1	Oligo1	0.717861127691746	Oligo3	0.778566987678466	0.92202872591897	96	Oligo1/Oligo3: 0.922	All
D8Ertd738e	Oligo1	0.949636860795126	Neuron6	1.03154206790742	0.92059925653013	97	Oligo1/Neuron6: 0.921	All
Rtn4	Oligo1	1.70862539812973	Oligo3	1.86210777707903	0.917575995955482	98	Oligo1/Oligo3: 0.918	All
Serf2	Oligo1	1.91140337063287	Microglia	2.086461135254	0.916098238465478	99	Oligo1/Microglia: 0.916	All
Josd2	Oligo1	1.54728185858661	Oligo3	1.69009612755817	0.915499321817926	100	Oligo1/Oligo3: 0.915	All
Clasp2	Oligo2	1.2097747052614	Oligo1	0.61681520580229	1.9613243867551	1	Oligo2/Oligo1: 1.961	All
Ttyh2	Oligo2	1.96408416959853	Oligo1	1.669766597493	1.17626270195333	2	Oligo2/Oligo1: 1.176	All
Ptgds	Oligo2	3.06035653194697	Oligo1	2.70340398984865	1.13203817980542	3	Oligo2/Oligo1: 1.132	All
Ado	Oligo2	0.998711592870419	OPC3	1.00291394919014	0.995809853554124	4	Oligo2/OPC3: 0.996	All
Actb	Oligo2	3.85662215479156	Microglia	3.8871774894884	0.992139454712459	5	Oligo2/Microglia: 0.992	All
Desi1	Oligo2	1.7137079352016	Oligo1	1.74606370554804	0.981469307079905	6	Oligo2/Oligo1: 0.981	All
Ppp1r16b	Oligo2	1.70266682025021	Oligo1	1.77265677473355	0.960516917047371	7	Oligo2/Oligo1: 0.961	All
Sept4	Oligo2	1.88998721027106	Oligo1	1.9685840566891	0.960074427022322	8	Oligo2/Oligo1: 0.96	All
Fth1	Oligo2	6.69178843088258	Oligo1	6.97615833500954	0.959236890782731	9	Oligo2/Oligo1: 0.959	All
Mbp	Oligo2	3.93369808623624	Oligo3	4.10215764746139	0.958933913393259	10	Oligo2/Oligo3: 0.959	All
Ptma	Oligo2	2.88735132996159	Oligo1	3.03071152416081	0.952697512430214	11	Oligo2/Oligo1: 0.953	All
Stmn4	Oligo2	1.55982056987288	Oligo1	1.63941575137759	0.951449056508194	12	Oligo2/Oligo1: 0.951	All
Gatm	Oligo2	2.67074315811795	Oligo1	2.82090063918001	0.946769666759441	13	Oligo2/Oligo1: 0.947	All
Epb41l3	Oligo2	0.857551429556427	Oligo1	0.918375123700009	0.933770316100755	14	Oligo2/Oligo1: 0.934	All
Cfl2	Oligo2	0.853103827329478	Oligo3	0.924332049649082	0.92294087136041	15	Oligo2/Oligo3: 0.923	All
Sec11c	Oligo2	0.906163295586583	Oligo1	0.984811316643793	0.920138995431896	16	Oligo2/Oligo1: 0.92	All
Trim59	Oligo2	0.973881543932496	Oligo1	1.05973013658757	0.918990137497158	17	Oligo2/Oligo1: 0.919	All
Malat1	Oligo2	8.789463988059	Astrocyte1	9.63215361209016	0.912512854552753	18	Oligo2/Astrocyte1: 0.913	All
Cryab	Oligo2	2.9169595486975	Oligo1	3.19730066851959	0.91231943789888	19	Oligo2/Oligo1: 0.912	All
Plp1	Oligo2	6.26513177218129	Oligo3	6.9058922991561	0.907215389522783	20	Oligo2/Oligo3: 0.907	All
Scd2	Oligo2	2.92143037824949	Astrocyte2	3.24185122845427	0.901161149101357	21	Oligo2/Astrocyte2: 0.901	All
Eif1	Oligo2	2.31203070360239	Mural	2.56936081390613	0.899846643215309	22	Oligo2/Mural: 0.9	All
Car2	Oligo2	2.2051198241919	Oligo1	2.4512746224868	0.899580897204745	23	Oligo2/Oligo1: 0.9	All
Mapt	Oligo2	1.56096775898481	Oligo1	1.73955413154075	0.897337846912664	24	Oligo2/Oligo1: 0.897	All
Ank2	Oligo2	1.78524039235909	Oligo1	1.99132914783247	0.896506935732999	25	Oligo2/Oligo1: 0.897	All
Tsc22d4	Oligo2	1.99902765432188	Oligo3	2.24869298812403	0.888973134562744	26	Oligo2/Oligo3: 0.889	All
Zfp706	Oligo2	0.91630048958272	Oligo1	1.03142637209903	0.888381870358789	27	Oligo2/Oligo1: 0.888	All
Tubb4a	Oligo2	3.09493078579367	Oligo1	3.4843116975185	0.888247394169085	28	Oligo2/Oligo1: 0.888	All
Sept7	Oligo2	1.35425868850389	OPC3	1.52852610666051	0.885989897459222	29	Oligo2/OPC3: 0.886	All
Aplp1	Oligo2	1.92793908500847	Oligo1	2.19377426282187	0.878822911582776	30	Oligo2/Oligo1: 0.879	All
Ptp4a1	Oligo2	1.33766769192068	Oligo1	1.52547860561225	0.876883941209919	31	Oligo2/Oligo1: 0.877	All
Edil3	Oligo2	1.05045538420918	Oligo1	1.20180193924674	0.874066973853929	32	Oligo2/Oligo1: 0.874	All
App	Oligo2	1.65780400730854	Neuron4	1.90235313671874	0.871449141229366	33	Oligo2/Neuron4: 0.871	All
Ttll7	Oligo2	1.57032970551193	Oligo1	1.8100433073497	0.867564714686987	34	Oligo2/Oligo1: 0.868	All
mt-Co1	Oligo2	4.97102616738545	Neuron7	5.73812141494636	0.866315960906155	35	Oligo2/Neuron7: 0.866	All
Cntn2	Oligo2	0.910600471626075	Oligo1	1.05112315976848	0.866311871414423	36	Oligo2/Oligo1: 0.866	All
Rnf7	Oligo2	1.69677966213137	Oligo1	1.96151263411477	0.865036315658057	37	Oligo2/Oligo1: 0.865	All
Trf	Oligo2	1.80290229175984	Oligo1	2.09673993879129	0.859859755806989	38	Oligo2/Oligo1: 0.86	All
Rtn4	Oligo2	1.58926895058321	Oligo3	1.86210777707903	0.853478499013738	39	Oligo2/Oligo3: 0.853	All
Etv1	Oligo2	1.29665435374257	Neuron6	1.51996236905869	0.853083194780399	40	Oligo2/Neuron6: 0.853	All
Pex5l	Oligo2	0.896503513179268	Oligo1	1.05677965558142	0.848335325575538	41	Oligo2/Oligo1: 0.848	All
Kctd13	Oligo2	1.61912732786306	Oligo1	1.90905914293876	0.848128426954134	42	Oligo2/Oligo1: 0.848	All
Mobp	Oligo2	3.31864558350098	Oligo3	3.91322126964649	0.848059783698553	43	Oligo2/Oligo3: 0.848	All
Syt11	Oligo2	2.60987453823725	Oligo3	3.08054718374433	0.847211349986534	44	Oligo2/Oligo3: 0.847	All
Kif1b	Oligo2	1.76272548129546	Oligo1	2.08707491583308	0.844591379026684	45	Oligo2/Oligo1: 0.845	All
Csrp1	Oligo2	1.80116727380392	Oligo1	2.13834640377642	0.842317816525413	46	Oligo2/Oligo1: 0.842	All
Gpx4	Oligo2	1.48669011172315	Oligo3	1.77908538651588	0.835648543342066	47	Oligo2/Oligo3: 0.836	All
Atp1b3	Oligo2	1.04421006474975	Oligo1	1.25652883684229	0.83102753723814	48	Oligo2/Oligo1: 0.831	All
Rsrp1	Oligo2	1.19173248029872	Neuron4	1.43422833677717	0.830922419910235	49	Oligo2/Neuron4: 0.831	All
Selk	Oligo2	1.23134556699252	Oligo3	1.4847176584022	0.829346616862929	50	Oligo2/Oligo3: 0.829	All
Efnb3	Oligo2	1.24680864046931	Oligo3	1.50537494855095	0.82823793611649	51	Oligo2/Oligo3: 0.828	All
Tmem88b	Oligo2	1.30121563986579	Oligo1	1.57138622725271	0.828068629658752	52	Oligo2/Oligo1: 0.828	All
Fkbp1a	Oligo2	1.09345871216885	Oligo1	1.323614077657	0.826115958289323	53	Oligo2/Oligo1: 0.826	All
Cldn11	Oligo2	2.63636863252284	Oligo3	3.19326351579779	0.82560321736059	54	Oligo2/Oligo3: 0.826	All
Serf2	Oligo2	1.72145673788274	Microglia	2.086461135254	0.825060533741103	55	Oligo2/Microglia: 0.825	All
mt-Co3	Oligo2	5.28531727616702	Neuron7	6.41667830919905	0.823684314762967	56	Oligo2/Neuron7: 0.824	All
mt-Atp6	Oligo2	5.10186368477513	Neuron7	6.20366053942377	0.822395689182732	57	Oligo2/Neuron7: 0.822	All
Rpsa	Oligo2	1.69001976111307	Neuron3	2.06280791074899	0.819281209998576	58	Oligo2/Neuron3: 0.819	All
mt-Nd3	Oligo2	1.23939544031571	Oligo3	1.51387156466344	0.818692595359795	59	Oligo2/Oligo3: 0.819	All
Slc48a1	Oligo2	1.1208830143549	Oligo3	1.37904660894797	0.8127955988449	60	Oligo2/Oligo3: 0.813	All
Mal	Oligo2	2.55146215468239	Oligo3	3.14167642220843	0.81213397301077	61	Oligo2/Oligo3: 0.812	All
Qdpr	Oligo2	1.49333341414972	Oligo1	1.8441368384098	0.809773647511656	62	Oligo2/Oligo1: 0.81	All
mt-Cytb	Oligo2	4.16307720765067	Neuron7	5.14431755026206	0.809257431520455	63	Oligo2/Neuron7: 0.809	All
Mog	Oligo2	1.49959672349369	Oligo3	1.85746963658139	0.807333101957806	64	Oligo2/Oligo3: 0.807	All
H2afj	Oligo2	1.06042212556233	Oligo3	1.32804896605511	0.79848119509648	65	Oligo2/Oligo3: 0.798	All
Abca2	Oligo2	1.10132057877435	Oligo3	1.38255388278867	0.796584200069613	66	Oligo2/Oligo3: 0.797	All
Srrm2	Oligo2	0.985039751451624	OPC3	1.25206333088433	0.786733168485886	67	Oligo2/OPC3: 0.787	All
Ywhaq	Oligo2	1.15683937301247	Oligo1	1.47187740346441	0.785961772556308	68	Oligo2/Oligo1: 0.786	All
Stmn1	Oligo2	1.18210361364929	Oligo1	1.50929878286922	0.783213785809909	69	Oligo2/Oligo1: 0.783	All
Dpysl2	Oligo2	2.41966179628454	OPC3	3.10246909481171	0.779914875004223	70	Oligo2/OPC3: 0.78	All
Ptprd	Oligo2	1.4442154723699	Oligo3	1.87194075983288	0.771507038769128	71	Oligo2/Oligo3: 0.772	All
Mast4	Oligo2	0.861732843327138	Oligo1	1.11846686355314	0.770458983996712	72	Oligo2/Oligo1: 0.77	All
Apod	Oligo2	0.971355950190817	Oligo1	1.26735828386971	0.766441473223269	73	Oligo2/Oligo1: 0.766	All
mt-Co2	Oligo2	3.63897656274455	Neuron7	4.75622499988391	0.765097648415155	74	Oligo2/Neuron7: 0.765	All
Rpl41	Oligo2	3.40700418153954	Endothelial	4.4674507269733	0.762628261565134	75	Oligo2/Endothelial: 0.763	All
Rnf13	Oligo2	1.0504969874835	Oligo3	1.37972529202573	0.761381264484286	76	Oligo2/Oligo3: 0.761	All
Kcna1	Oligo2	0.976958196278622	Oligo3	1.28770480748657	0.758681796168421	77	Oligo2/Oligo3: 0.759	All
Ermn	Oligo2	1.47860418731325	Oligo1	1.95836577461838	0.755019417964133	78	Oligo2/Oligo1: 0.755	All
Josd2	Oligo2	1.27155704339334	Oligo3	1.69009612755817	0.752357823120078	79	Oligo2/Oligo3: 0.752	All
Arpc1a	Oligo2	1.31914144371759	Oligo3	1.76514673161888	0.747326791641708	80	Oligo2/Oligo3: 0.747	All
Hsp90ab1	Oligo2	1.29509361684052	Neuron6	1.74779072828539	0.740988950153679	81	Oligo2/Neuron6: 0.741	All
Grb14	Oligo2	1.71425317128518	Oligo3	2.31667629130735	0.739962323487925	82	Oligo2/Oligo3: 0.74	All
1810037I17Rik	Oligo2	0.862532952136281	Oligo3	1.17191854593025	0.736000769961037	83	Oligo2/Oligo3: 0.736	All
Klf13	Oligo2	1.16427277632449	Oligo3	1.58911861140293	0.732653162558222	84	Oligo2/Oligo3: 0.733	All
Ubb	Oligo2	1.07628046124392	Mural	1.47542855011072	0.729469726719839	85	Oligo2/Mural: 0.729	All
Gpm6b	Oligo2	1.88587768133707	Astrocyte2	2.59549327956512	0.726597019605094	86	Oligo2/Astrocyte2: 0.727	All
Cox6a1	Oligo2	1.11605914443467	Neuron7	1.53830807217096	0.725510815827428	87	Oligo2/Neuron7: 0.726	All
Sepw1	Oligo2	1.83691571170629	Neuron6	2.53301201998894	0.725190286193079	88	Oligo2/Neuron6: 0.725	All
Qk	Oligo2	2.25222250641706	OPC3	3.10573801792537	0.72518109815378	89	Oligo2/OPC3: 0.725	All
Rps8	Oligo2	2.70673207420186	Neuron3	3.73551979217383	0.724593155649356	90	Oligo2/Neuron3: 0.725	All
Enpp2	Oligo2	1.23234823158842	Oligo3	1.70311166882624	0.72358627689853	91	Oligo2/Oligo3: 0.724	All
Cnp	Oligo2	2.57308052216026	Oligo3	3.55932769506112	0.722911949279252	92	Oligo2/Oligo3: 0.723	All
Ndufa3	Oligo2	0.857135904183205	Neuron4	1.18727007338843	0.72193843961464	93	Oligo2/Neuron4: 0.722	All
Eef1a1	Oligo2	2.67227685532084	Microglia	3.72035631114588	0.718285194166731	94	Oligo2/Microglia: 0.718	All
Rpl14	Oligo2	2.06985847832974	Neuron3	2.89478004141251	0.715031349089913	95	Oligo2/Neuron3: 0.715	All
Tspan2	Oligo2	1.94464921290073	Oligo3	2.74951908003095	0.707268855497026	96	Oligo2/Oligo3: 0.707	All
Ftl1	Oligo2	3.1087546868833	Microglia	4.39736758962652	0.706958111534026	97	Oligo2/Microglia: 0.707	All
Opalin	Oligo2	0.971023568704478	Oligo3	1.37727080768055	0.70503459689222	98	Oligo2/Oligo3: 0.705	All
Elavl3	Oligo2	1.16287349786541	Oligo3	1.65382763943683	0.703140684153401	99	Oligo2/Oligo3: 0.703	All
Rps21	Oligo2	1.95663934043912	Microglia	2.7897495322141	0.701367387231433	100	Oligo2/Microglia: 0.701	All
Wfikkn2	Neuron6	0.4879608642712	Neuron7	0.287799941240233	1.69548632348013	1	Neuron6/Neuron7: 1.695	All
Chrna4	Neuron6	0.462669305402287	Neuron3	0.308604277140988	1.49923166875265	2	Neuron6/Neuron3: 1.499	All
Ints3	Neuron6	0.667767366630171	Neuron7	0.46677322457334	1.43060340969762	3	Neuron6/Neuron7: 1.431	All
Syt17	Neuron6	0.513613372279747	Neuron3	0.361143220103149	1.42218749706294	4	Neuron6/Neuron3: 1.422	All
Plxnc1	Neuron6	0.706907449911119	Neuron3	0.513815706617271	1.37579961220936	5	Neuron6/Neuron3: 1.376	All
Npr1	Neuron6	0.498702488535878	Neuron7	0.365170460684691	1.36567039842384	6	Neuron6/Neuron7: 1.366	All
Pbx4	Neuron6	0.441510843654247	Neuron3	0.333150350283583	1.32526003132947	7	Neuron6/Neuron3: 1.325	All
Ctnnbip1	Neuron6	2.26728230949543	Neuron3	1.74871389760939	1.29654274069358	8	Neuron6/Neuron3: 1.297	All
Acaca	Neuron6	0.430651483229595	Neuron3	0.338389463812356	1.27265039040459	9	Neuron6/Neuron3: 1.273	All
Ncs1	Neuron6	0.58934051162002	Neuron8	0.471755432972806	1.24925007838541	10	Neuron6/Neuron8: 1.249	All
Nppa	Neuron6	1.1277431436879	Neuron3	0.905981483531814	1.24477504693759	11	Neuron6/Neuron3: 1.245	All
Bsn	Neuron6	0.492765841900112	Neuron3	0.399512135048642	1.23341895945192	12	Neuron6/Neuron3: 1.233	All
Syt15	Neuron6	0.810064580777909	Neuron3	0.667530032333883	1.21352529705021	13	Neuron6/Neuron3: 1.214	All
Grsf1	Neuron6	0.507622365421269	Neuron1	0.428168861867125	1.18556581440245	14	Neuron6/Neuron1: 1.186	All
Dgcr6	Neuron6	0.485147405190424	Neuron1	0.410090705065908	1.18302463137382	15	Neuron6/Neuron1: 1.183	All
Tspan33	Neuron6	0.555167492124725	Neuron7	0.473523487317232	1.17241806794009	16	Neuron6/Neuron7: 1.172	All
Apba1	Neuron6	0.903783675721516	Neuron3	0.77416849864939	1.16742502090727	17	Neuron6/Neuron3: 1.167	All
Celf3	Neuron6	0.582616375524751	Neuron3	0.501623164153362	1.16146226322719	18	Neuron6/Neuron3: 1.161	All
Amigo2	Neuron6	0.853566544289147	Neuron3	0.73764734784315	1.15714717443903	19	Neuron6/Neuron3: 1.157	All
Abhd11os	Neuron6	0.623624857069352	Neuron3	0.540933892621921	1.15286704267434	20	Neuron6/Neuron3: 1.153	All
Foxp2	Neuron6	0.626802308974173	Neuron3	0.545760740782195	1.14849285068733	21	Neuron6/Neuron3: 1.148	All
Zic4	Neuron6	0.93741053983299	Neuron1	0.821207602474418	1.14150251045952	22	Neuron6/Neuron1: 1.142	All
Dpp10	Neuron6	0.773363637314216	Neuron7	0.67770892628332	1.14114423954172	23	Neuron6/Neuron7: 1.141	All
Vat1l	Neuron6	1.25273574213027	Neuron3	1.09824912584523	1.14066627748613	24	Neuron6/Neuron3: 1.141	All
Sh3bgrl2	Neuron6	0.540496705807807	Neuron1	0.480588731499755	1.12465538698983	25	Neuron6/Neuron1: 1.125	All
Timm8b	Neuron6	1.22929557956925	Neuron1	1.09533599307154	1.12229999501984	26	Neuron6/Neuron1: 1.122	All
Ago2	Neuron6	0.42397214695011	Neuron8	0.379094132929998	1.11838224367455	27	Neuron6/Neuron8: 1.118	All
Kif2a	Neuron6	0.62297261805907	Neuron1	0.559672826543472	1.11310142017531	28	Neuron6/Neuron1: 1.113	All
Grin3a	Neuron6	0.63802502048378	OPC2	0.573534099369282	1.11244478956948	29	Neuron6/OPC2: 1.112	All
Cadm1	Neuron6	1.06443990370557	Neuron2	0.965535795812441	1.10243442896895	30	Neuron6/Neuron2: 1.102	All
Syt6	Neuron6	1.00249852863211	Neuron3	0.913666723728356	1.09722561038588	31	Neuron6/Neuron3: 1.097	All
Fis1	Neuron6	0.960405422219118	Neuron3	0.877005705997701	1.09509597902392	32	Neuron6/Neuron3: 1.095	All
Timm13	Neuron6	0.864323638937652	Neuron3	0.790596032811938	1.09325572487821	33	Neuron6/Neuron3: 1.093	All
Tex2	Neuron6	0.527192654332153	Neuron1	0.482667067611189	1.09224906712888	34	Neuron6/Neuron1: 1.092	All
Atp5e	Neuron6	1.65996993492348	Neuron1	1.53216328607412	1.08341581475747	35	Neuron6/Neuron1: 1.083	All
Gm10076	Neuron6	1.25556498600775	Neuron3	1.1608775518448	1.08156539336338	36	Neuron6/Neuron3: 1.082	All
Srsf3	Neuron6	0.717859552284489	Neuron3	0.664216637853077	1.08076117244639	37	Neuron6/Neuron3: 1.081	All
Grin2a	Neuron6	0.561775534845462	Neuron5	0.520198526814173	1.07992527061912	38	Neuron6/Neuron5: 1.08	All
Mrpl42	Neuron6	0.527707334451609	Neuron3	0.48882629709591	1.07953957793738	39	Neuron6/Neuron3: 1.08	All
Eef1a2	Neuron6	1.10734672286907	Neuron1	1.02792285626897	1.07726636888723	40	Neuron6/Neuron1: 1.077	All
Irx2	Neuron6	0.448315607360928	Neuron1	0.416293670668882	1.07692150745553	41	Neuron6/Neuron1: 1.077	All
Tspan13	Neuron6	2.73160408166015	Neuron3	2.54770759677057	1.0721811581214	42	Neuron6/Neuron3: 1.072	All
Eif4g3	Neuron6	0.611848171751324	Neuron8	0.571845661071959	1.06995333426921	43	Neuron6/Neuron8: 1.07	All
Mapk8ip2	Neuron6	0.850913651494048	Neuron1	0.796321778136005	1.0685550425179	44	Neuron6/Neuron1: 1.069	All
Cldnd1	Neuron6	0.60763976769753	Oligo1	0.569280199314227	1.06738257966729	45	Neuron6/Oligo1: 1.067	All
Gpr151	Neuron6	0.963910015885987	Neuron5	0.904889665191878	1.06522380900614	46	Neuron6/Neuron5: 1.065	All
Sv2b	Neuron6	0.811307763026386	Neuron1	0.761846983970467	1.06492219579074	47	Neuron6/Neuron1: 1.065	All
Cox6b1	Neuron6	1.48739744025189	Neuron1	1.39704185228435	1.06467636443374	48	Neuron6/Neuron1: 1.065	All
Gnao1	Neuron6	1.68601009022722	Neuron3	1.58519711275999	1.06359649324096	49	Neuron6/Neuron3: 1.064	All
Nek7	Neuron6	0.980546647372091	Neuron3	0.922273063135048	1.06318474057884	50	Neuron6/Neuron3: 1.063	All
Nedd8	Neuron6	1.12175510966865	Neuron3	1.05598558976104	1.06228259224872	51	Neuron6/Neuron3: 1.062	All
2210013O21Rik	Neuron6	0.684710170273656	Neuron3	0.644811608778936	1.06187630767113	52	Neuron6/Neuron3: 1.062	All
Pde1a	Neuron6	0.623006600716629	Neuron1	0.587922985174903	1.05967382876056	53	Neuron6/Neuron1: 1.06	All
Metap2	Neuron6	0.500409028132928	Oligo3	0.473311745626248	1.0572503910099	54	Neuron6/Oligo3: 1.057	All
Psma3	Neuron6	0.787260776090526	Neuron4	0.744955781529445	1.05678859820945	55	Neuron6/Neuron4: 1.057	All
Rasl10b	Neuron6	0.512509054397944	Neuron1	0.485288724602076	1.05609099988504	56	Neuron6/Neuron1: 1.056	All
Hhip	Neuron6	0.514634184024525	Neuron1	0.487373479764967	1.05593390980712	57	Neuron6/Neuron1: 1.056	All
Ntan1	Neuron6	0.435981755576149	Neuron8	0.413502865807443	1.05436211360908	58	Neuron6/Neuron8: 1.054	All
Tceb2	Neuron6	0.992266534895554	OPC3	0.941909394307839	1.05346282868823	59	Neuron6/OPC3: 1.053	All
Srp14	Neuron6	0.669679036267324	Endothelial	0.636310829619082	1.05244010489059	60	Neuron6/Endothelial: 1.052	All
Marf1	Neuron6	0.63059552139925	Neuron1	0.599206508209528	1.05238429950221	61	Neuron6/Neuron1: 1.052	All
Ptpdc1	Neuron6	0.708105762332586	Neuron3	0.673629685230759	1.0511795692169	62	Neuron6/Neuron3: 1.051	All
Kctd8	Neuron6	0.592989790943165	Neuron1	0.564165755640346	1.05109143015975	63	Neuron6/Neuron1: 1.051	All
Nnat	Neuron6	2.66110194552648	Neuron3	2.53399697776487	1.05015987346351	64	Neuron6/Neuron3: 1.05	All
Tomm7	Neuron6	0.896901448071316	Neuron3	0.85663787733321	1.0470018566812	65	Neuron6/Neuron3: 1.047	All
Ndufa2	Neuron6	1.68480648133287	Neuron3	1.61127867057182	1.04563320554287	66	Neuron6/Neuron3: 1.046	All
Acly	Neuron6	0.750796686925269	Neuron1	0.719001226921861	1.04422170479392	67	Neuron6/Neuron1: 1.044	All
Hsp90ab1	Neuron6	1.74779072828539	Neuron3	1.67637312625611	1.04260244984288	68	Neuron6/Neuron3: 1.043	All
Etv1	Neuron6	1.51996236905869	Oligo1	1.45797293409404	1.04251754851894	69	Neuron6/Oligo1: 1.043	All
Nr4a2	Neuron6	1.68500279112766	Neuron1	1.61844837277738	1.04112236106491	70	Neuron6/Neuron1: 1.041	All
Kcnmb4	Neuron6	0.765579036097858	Neuron3	0.736766964124413	1.0391060856097	71	Neuron6/Neuron3: 1.039	All
Swi5	Neuron6	0.859330643932068	Neuron3	0.82752952715721	1.03842898136107	72	Neuron6/Neuron3: 1.038	All
Bola3	Neuron6	0.627469344254405	Neuron1	0.604535142743538	1.03793692027032	73	Neuron6/Neuron1: 1.038	All
Ndufc1	Neuron6	1.35383949056303	Neuron1	1.30442716678375	1.03788047737545	74	Neuron6/Neuron1: 1.038	All
Vstm2b	Neuron6	0.514583064951458	Neuron3	0.495841843275352	1.03779677316522	75	Neuron6/Neuron3: 1.038	All
Ndufa12	Neuron6	0.850678932776058	Neuron8	0.820363328249002	1.03695387578058	76	Neuron6/Neuron8: 1.037	All
Prkcq	Neuron6	0.758476772796747	Neuron1	0.733744547099006	1.03370686132595	77	Neuron6/Neuron1: 1.034	All
Ndufa5	Neuron6	1.27501193654793	Neuron3	1.23447701698561	1.03283570208646	78	Neuron6/Neuron3: 1.033	All
Cox7a2	Neuron6	1.57928972229082	Neuron1	1.53026715211871	1.032035301878	79	Neuron6/Neuron1: 1.032	All
BC029722	Neuron6	0.669277674070615	Neuron1	0.649326253250894	1.03072634245086	80	Neuron6/Neuron1: 1.031	All
Slit2	Neuron6	0.708037126558066	Neuron7	0.687009316816382	1.03060775047291	81	Neuron6/Neuron7: 1.031	All
Sepw1	Neuron6	2.53301201998894	Neuron1	2.45789168332294	1.03056291584194	82	Neuron6/Neuron1: 1.031	All
Chmp4b	Neuron6	0.888582834238176	Neuron1	0.862832683461739	1.02984373595252	83	Neuron6/Neuron1: 1.03	All
Chd5	Neuron6	0.759438678271126	Neuron1	0.738010402179347	1.0290351952066	84	Neuron6/Neuron1: 1.029	All
Elof1	Neuron6	0.639977532202104	Neuron1	0.622412332948179	1.02822116195983	85	Neuron6/Neuron1: 1.028	All
Pbx1	Neuron6	1.94473423951209	Neuron3	1.89465599551305	1.0264313121314	86	Neuron6/Neuron3: 1.026	All
Enc1	Neuron6	0.454842853704785	Neuron1	0.444382298732803	1.02353954017028	87	Neuron6/Neuron1: 1.024	All
Nedd4	Neuron6	0.89088652979049	Neuron8	0.870935702614519	1.02290734794323	88	Neuron6/Neuron8: 1.023	All
Chchd2	Neuron6	1.82882619207963	Neuron3	1.7881996665188	1.022719233384	89	Neuron6/Neuron3: 1.023	All
Rnps1	Neuron6	0.469864013498398	Neuron3	0.460615056903792	1.02007957937106	90	Neuron6/Neuron3: 1.02	All
Atp6v1g1	Neuron6	0.883714402499817	Neuron1	0.866461898667095	1.01991143968276	91	Neuron6/Neuron1: 1.02	All
Celf5	Neuron6	0.692135164936973	Neuron1	0.679185509654975	1.01906644811751	92	Neuron6/Neuron1: 1.019	All
Snrpf	Neuron6	0.52106787545852	Neuron3	0.512353820878796	1.01700788444356	93	Neuron6/Neuron3: 1.017	All
1500011K16Rik	Neuron6	0.515378197786861	Neuron1	0.507329166242738	1.01586550129521	94	Neuron6/Neuron1: 1.016	All
Cggbp1	Neuron6	0.449376640554879	Neuron8	0.442906562670873	1.01460822310916	95	Neuron6/Neuron8: 1.015	All
D8Ertd738e	Neuron6	1.03154206790742	Neuron1	1.01827632555799	1.01302764487052	96	Neuron6/Neuron1: 1.013	All
Syt4	Neuron6	1.29128727602955	Neuron1	1.2765713024974	1.01152773331452	97	Neuron6/Neuron1: 1.012	All
Kcnd3	Neuron6	0.424403720279569	Neuron5	0.419687277017038	1.0112379943849	98	Neuron6/Neuron5: 1.011	All
Eif4e	Neuron6	0.448785803670809	Neuron8	0.445568067898264	1.00722164805867	99	Neuron6/Neuron8: 1.007	All
Ndufb2	Neuron6	0.88435913077929	Neuron1	0.878032213716523	1.0072057915005	100	Neuron6/Neuron1: 1.007	All
Calb1	Neuron3	0.794567745987742	Neuron5	0.378167101415064	2.10110224558019	1	Neuron3/Neuron5: 2.101	All
Rprm	Neuron3	0.665270243634136	Neuron5	0.394807011063943	1.68505174677962	2	Neuron3/Neuron5: 1.685	All
Gm13373	Neuron3	0.586501623546998	Neuron6	0.370297062573175	1.58386788021333	3	Neuron3/Neuron6: 1.584	All
Kcng4	Neuron3	0.666419710155812	Neuron6	0.440222076117862	1.51382619434421	4	Neuron3/Neuron6: 1.514	All
Celf6	Neuron3	0.517244331847726	Neuron6	0.342448453071712	1.51042975142133	5	Neuron3/Neuron6: 1.51	All
Gm2694	Neuron3	0.619916396045345	Neuron6	0.468180620286759	1.32409666095459	6	Neuron3/Neuron6: 1.324	All
Calb2	Neuron3	1.48527968177548	Neuron8	1.21873091645045	1.21871010386883	7	Neuron3/Neuron8: 1.219	All
Nptx2	Neuron3	0.825451778943323	Neuron6	0.683608405502292	1.20749214360056	8	Neuron3/Neuron6: 1.207	All
Zic5	Neuron3	0.639040543042295	Neuron6	0.530550398408338	1.20448602990297	9	Neuron3/Neuron6: 1.204	All
Nop10	Neuron3	0.6631861546645	Neuron5	0.567954958862994	1.16767385215221	10	Neuron3/Neuron5: 1.168	All
Lhx9	Neuron3	1.31438412187757	Neuron6	1.12938269353793	1.1638075644316	11	Neuron3/Neuron6: 1.164	All
Sec61g	Neuron3	0.995540182744488	Mural	0.859884563995302	1.15776026740018	12	Neuron3/Mural: 1.158	All
Btf3	Neuron3	0.547857088735261	Mural	0.477486314866817	1.14737757225162	13	Neuron3/Mural: 1.147	All
Pbx3	Neuron3	0.644218018603052	Neuron6	0.565128497697313	1.13994962425006	14	Neuron3/Neuron6: 1.14	All
Gabra2	Neuron3	0.802836213389476	Neuron6	0.707009770209399	1.13553765056414	15	Neuron3/Neuron6: 1.136	All
Eif3e	Neuron3	0.545812482941896	Mural	0.483452992524299	1.12898770176598	16	Neuron3/Mural: 1.129	All
Wbp5	Neuron3	0.795506741142957	Neuron6	0.705792877109982	1.12711075294544	17	Neuron3/Neuron6: 1.127	All
2700060E02Rik	Neuron3	0.559962673126226	Neuron6	0.497362019145429	1.12586536882804	18	Neuron3/Neuron6: 1.126	All
Pfdn5	Neuron3	1.78653763070863	Neuron6	1.58846985583629	1.12469092450487	19	Neuron3/Neuron6: 1.125	All
Rpl3	Neuron3	3.17255148292272	Neuron6	2.82192858791821	1.12424938621965	20	Neuron3/Neuron6: 1.124	All
Col25a1	Neuron3	1.1562266070568	Neuron6	1.02975780841002	1.12281411960552	21	Neuron3/Neuron6: 1.123	All
Hopx	Neuron3	0.713629604402203	Neuron6	0.63897272160897	1.11683892014239	22	Neuron3/Neuron6: 1.117	All
Naca	Neuron3	1.62642270483032	Neuron6	1.45974668883029	1.11418146537026	23	Neuron3/Neuron6: 1.114	All
Mrps21	Neuron3	0.641713651000447	Neuron1	0.578435659816868	1.10939503834119	24	Neuron3/Neuron1: 1.109	All
Eif3f	Neuron3	1.023012994773	Microglia	0.925016525772929	1.10594023595221	25	Neuron3/Microglia: 1.106	All
Cox7a2l	Neuron3	1.57981251930932	Neuron6	1.43482922874734	1.10104567683539	26	Neuron3/Neuron6: 1.101	All
Rpl24	Neuron3	2.70625838563672	Neuron6	2.47387782069294	1.09393372744604	27	Neuron3/Neuron6: 1.094	All
Rps8	Neuron3	3.73551979217383	Neuron6	3.42036799277056	1.09213973469211	28	Neuron3/Neuron6: 1.092	All
Ndufb11	Neuron3	0.896545917098184	Neuron6	0.82555119943698	1.08599674703352	29	Neuron3/Neuron6: 1.086	All
Rpl14	Neuron3	2.89478004141251	Neuron6	2.67476083169233	1.08225752639759	30	Neuron3/Neuron6: 1.082	All
Necab2	Neuron3	2.28101200840727	Neuron6	2.12271348110195	1.07457366654266	31	Neuron3/Neuron6: 1.075	All
Npm1	Neuron3	1.0761723293921	Neuron5	1.00358111307711	1.07233218657574	32	Neuron3/Neuron5: 1.072	All
Mtss1	Neuron3	0.575667290406352	Neuron6	0.5368688955475	1.07226791341541	33	Neuron3/Neuron6: 1.072	All
Btbd3	Neuron3	0.643437913897573	Neuron1	0.601072142392443	1.07048367162135	34	Neuron3/Neuron1: 1.07	All
Gng8	Neuron3	3.20465925334632	Neuron6	3.01026651520277	1.06457658720974	35	Neuron3/Neuron6: 1.065	All
Eif3k	Neuron3	0.673034462835134	Neuron5	0.632961178532721	1.06331080903778	36	Neuron3/Neuron5: 1.063	All
Zfos1	Neuron3	1.48374066134439	Neuron5	1.397159570664	1.06196936448658	37	Neuron3/Neuron5: 1.062	All
Pnmal1	Neuron3	0.667878194078137	Neuron6	0.629216374381048	1.06144439539597	38	Neuron3/Neuron6: 1.061	All
Bex1	Neuron3	0.719733008429818	Neuron2	0.679049987847016	1.05991167264694	39	Neuron3/Neuron2: 1.06	All
Hnrnpa1	Neuron3	1.04636485049284	Neuron6	0.988648772115466	1.05837874885929	40	Neuron3/Neuron6: 1.058	All
Eef1g	Neuron3	2.08047831608499	Neuron6	1.96716620731488	1.05760169544838	41	Neuron3/Neuron6: 1.058	All
Rpl8	Neuron3	2.65109805153673	Neuron6	2.50681252739103	1.05755736520747	42	Neuron3/Neuron6: 1.058	All
Tmem130	Neuron3	1.47037304216118	Neuron2	1.39139044424803	1.05676522951531	43	Neuron3/Neuron2: 1.057	All
Eef2	Neuron3	1.59169345145807	Neuron6	1.50781400469418	1.0556298366395	44	Neuron3/Neuron6: 1.056	All
Bptf	Neuron3	0.643781206566774	Neuron8	0.610653863874178	1.05424896926456	45	Neuron3/Neuron8: 1.054	All
Rpl9	Neuron3	3.21234692899238	Neuron6	3.04724521525092	1.05418064582238	46	Neuron3/Neuron6: 1.054	All
Rpl38	Neuron3	3.20778265671274	Neuron6	3.04569721827307	1.05321784367376	47	Neuron3/Neuron6: 1.053	All
Lsm6	Neuron3	0.630442104667384	Neuron6	0.602165570423686	1.04695807205284	48	Neuron3/Neuron6: 1.047	All
Maoa	Neuron3	0.582371532377703	Neuron5	0.556457000006675	1.04657059282338	49	Neuron3/Neuron5: 1.047	All
Med28	Neuron3	0.596208006857878	Neuron6	0.570093455665678	1.04580749161856	50	Neuron3/Neuron6: 1.046	All
Akr1a1	Neuron3	0.924166576088103	Neuron6	0.884728316039268	1.04457669019275	51	Neuron3/Neuron6: 1.045	All
Atp5j2	Neuron3	1.18304945186603	Neuron6	1.13441642429653	1.04287052490417	52	Neuron3/Neuron6: 1.043	All
Ndufb4	Neuron3	0.688580327561446	Neuron6	0.661052262645781	1.04164279660051	53	Neuron3/Neuron6: 1.042	All
Ahi1	Neuron3	1.94266895780141	Neuron2	1.86531094081416	1.04147191510788	54	Neuron3/Neuron2: 1.041	All
Sumo1	Neuron3	1.16479254153585	Neuron6	1.12064554529111	1.03939425488304	55	Neuron3/Neuron6: 1.039	All
Ngfrap1	Neuron3	0.946761789943278	Neuron8	0.91314219286728	1.0368174829053	56	Neuron3/Neuron8: 1.037	All
Nsa2	Neuron3	0.837884302949023	Neuron6	0.808891472134228	1.03584267088179	57	Neuron3/Neuron6: 1.036	All
Pcp4	Neuron3	5.83799997198409	Neuron6	5.63879818520062	1.03532699349061	58	Neuron3/Neuron6: 1.035	All
Cox17	Neuron3	1.34662990965283	Neuron6	1.30296237068584	1.03351404457214	59	Neuron3/Neuron6: 1.034	All
Riiad1	Neuron3	0.591059786800305	Neuron6	0.573609193164011	1.03042244413838	60	Neuron3/Neuron6: 1.03	All
Pcnp	Neuron3	0.998728210486275	Neuron6	0.969431819418393	1.03022016657701	61	Neuron3/Neuron6: 1.03	All
Syt13	Neuron3	0.656376491211816	Neuron6	0.637479512370372	1.02964327241071	62	Neuron3/Neuron6: 1.03	All
Rpl9-ps6	Neuron3	0.588961411163335	Neuron6	0.573809439942004	1.02640592880951	63	Neuron3/Neuron6: 1.026	All
Tmsb10	Neuron3	2.78442495670837	Neuron8	2.71655860930211	1.02498247126856	64	Neuron3/Neuron8: 1.025	All
H2afz	Neuron3	0.800066716976563	Neuron2	0.780882007832966	1.02456799996819	65	Neuron3/Neuron2: 1.025	All
Hint1	Neuron3	1.09741662669645	Neuron6	1.07230415202384	1.02341917134724	66	Neuron3/Neuron6: 1.023	All
Rps6	Neuron3	2.87070708002877	Microglia	2.81451679839815	1.01996445061639	67	Neuron3/Microglia: 1.02	All
Inpp4a	Neuron3	0.634375130900779	Neuron6	0.622341247256497	1.01933647126449	68	Neuron3/Neuron6: 1.019	All
Tbca	Neuron3	0.697721850838411	Neuron5	0.685694359687017	1.01754060097109	69	Neuron3/Neuron5: 1.018	All
Oaz1	Neuron3	2.52649144128922	Neuron6	2.48336048124568	1.01736798196205	70	Neuron3/Neuron6: 1.017	All
Rpsa	Neuron3	2.06280791074899	Neuron6	2.0279865635047	1.01717040333054	71	Neuron3/Neuron6: 1.017	All
Use1	Neuron3	0.85270607488884	Neuron6	0.839975931295108	1.01515536709975	72	Neuron3/Neuron6: 1.015	All
Nol4	Neuron3	0.531465362036807	Neuron6	0.523870227871343	1.01449812140752	73	Neuron3/Neuron6: 1.014	All
Ubl3	Neuron3	1.33443575968975	Neuron6	1.31669152451759	1.01347637988227	74	Neuron3/Neuron6: 1.013	All
Cox4i1	Neuron3	2.17463205262652	Neuron6	2.1516357150231	1.01068783969464	75	Neuron3/Neuron6: 1.011	All
Hcfc1r1	Neuron3	0.510911292800876	Neuron6	0.506441673258051	1.00882553663894	76	Neuron3/Neuron6: 1.009	All
Rpl37	Neuron3	3.55386662834175	Microglia	3.52574860915506	1.00797504935935	77	Neuron3/Microglia: 1.008	All
Hspa8	Neuron3	1.25340012869168	Endothelial	1.24733478541758	1.00486264260807	78	Neuron3/Endothelial: 1.005	All
Uqcrh	Neuron3	2.26316993213504	Neuron6	2.25902073355112	1.00183672443652	79	Neuron3/Neuron6: 1.002	All
Ap2a2	Neuron3	1.0485498366992	Neuron6	1.04683648252379	1.00163669704296	80	Neuron3/Neuron6: 1.002	All
Eif3h	Neuron3	0.902521970084123	Neuron6	0.901440354984025	1.00119987428355	81	Neuron3/Neuron6: 1.001	All
Rps21	Neuron3	2.78268320755972	Microglia	2.7897495322141	0.997467039756512	82	Neuron3/Microglia: 0.997	All
Minos1	Neuron3	0.965875766466296	Neuron6	0.969403212651596	0.99636121880012	83	Neuron3/Neuron6: 0.996	All
C1d	Neuron3	0.535869447202577	Neuron5	0.538237167592174	0.995600971965224	84	Neuron3/Neuron5: 0.996	All
Nhlh2	Neuron3	0.7085297950146	Neuron5	0.714991858483088	0.990962046082318	85	Neuron3/Neuron5: 0.991	All
Txn2	Neuron3	0.522195353717436	Neuron1	0.527540009254706	0.98986872001458	86	Neuron3/Neuron1: 0.99	All
Gucy1a3	Neuron3	1.01385907055493	Neuron6	1.0268229408513	0.987374775357453	87	Neuron3/Neuron6: 0.987	All
Smdt1	Neuron3	1.20446246277381	Neuron1	1.22004872431957	0.987224885994246	88	Neuron3/Neuron1: 0.987	All
Hmgn3	Neuron3	0.758647330174267	Neuron1	0.77131799181582	0.983572713490419	89	Neuron3/Neuron1: 0.984	All
Rpl36al	Neuron3	1.30126311844817	Microglia	1.32589429830525	0.981422968717368	90	Neuron3/Microglia: 0.981	All
Rpl41	Neuron3	4.38218753032341	Endothelial	4.4674507269733	0.980914574807709	91	Neuron3/Endothelial: 0.981	All
Atpif1	Neuron3	1.40036252355714	Neuron8	1.42857450557219	0.980251655125435	92	Neuron3/Neuron8: 0.98	All
Rps26	Neuron3	1.76638471060243	Microglia	1.80213224293133	0.980163757421731	93	Neuron3/Microglia: 0.98	All
Atp5h	Neuron3	0.930061653690385	Neuron1	0.950301692805938	0.978701459474631	94	Neuron3/Neuron1: 0.979	All
Chchd2	Neuron3	1.7881996665188	Neuron6	1.82882619207963	0.97778546384737	95	Neuron3/Neuron6: 0.978	All
Rpl36a	Neuron3	2.35616909649748	Microglia	2.41013586216887	0.977608413484696	96	Neuron3/Microglia: 0.978	All
Cox7c	Neuron3	2.02541760853928	Neuron6	2.07547753724955	0.97588028402533	97	Neuron3/Neuron6: 0.976	All
Pbx1	Neuron3	1.89465599551305	Neuron6	1.94473423951209	0.974249312331953	98	Neuron3/Neuron6: 0.974	All
Ndufa5	Neuron3	1.23447701698561	Neuron6	1.27501193654793	0.968208203860375	99	Neuron3/Neuron6: 0.968	All
Ubl5	Neuron3	0.918800628339707	Neuron5	0.949142469738093	0.968032363564177	100	Neuron3/Neuron5: 0.968	All
Myo16	Neuron1	0.689186499879202	Neuron6	0.166505962490358	4.13911003288613	1	Neuron1/Neuron6: 4.139	All
Lmo3	Neuron1	0.712421848517006	Neuron2	0.183556676805228	3.88120912252599	2	Neuron1/Neuron2: 3.881	All
6030419C18Rik	Neuron1	0.992440771597051	Neuron6	0.302057048194739	3.28560706505089	3	Neuron1/Neuron6: 3.286	All
Pld5	Neuron1	0.712952134417771	Neuron7	0.268850596041004	2.65185253414516	4	Neuron1/Neuron7: 2.652	All
Cpne9	Neuron1	1.03701149386533	Neuron7	0.391898176690937	2.64612482410998	5	Neuron1/Neuron7: 2.646	All
Cnst	Neuron1	0.706407453950029	Neuron6	0.269668401731999	2.6195410712304	6	Neuron1/Neuron6: 2.62	All
Prkcb	Neuron1	1.44537840194559	Neuron8	0.617200269958233	2.34183047593838	7	Neuron1/Neuron8: 2.342	All
Homer2	Neuron1	0.631128473117242	Neuron5	0.272181603543908	2.31877711388173	8	Neuron1/Neuron5: 2.319	All
Rasgrp1	Neuron1	0.705995123592744	Neuron6	0.310036653141065	2.27713438537062	9	Neuron1/Neuron6: 2.277	All
Chrnb3	Neuron1	0.641537820341238	Neuron7	0.292687090889437	2.19188970170051	10	Neuron1/Neuron7: 2.192	All
Rapgef4	Neuron1	1.34218887409564	Neuron7	0.633295078458488	2.11937360600161	11	Neuron1/Neuron7: 2.119	All
Rgs6	Neuron1	0.950269589443207	Neuron6	0.456331544700687	2.08241047650234	12	Neuron1/Neuron6: 2.082	All
Rbfox3	Neuron1	1.03351253547618	Neuron8	0.504619619431224	2.04810216582758	13	Neuron1/Neuron8: 2.048	All
Impdh1	Neuron1	0.646881252492772	Neuron7	0.319322836334486	2.02579076372469	14	Neuron1/Neuron7: 2.026	All
Fgf1	Neuron1	0.779466091444826	Astrocyte2	0.420030378254766	1.85573742233484	15	Neuron1/Astrocyte2: 1.856	All
Tpbgl	Neuron1	0.49870669008969	Neuron7	0.270099564054731	1.84638095153918	16	Neuron1/Neuron7: 1.846	All
Pdzd8	Neuron1	1.30406555589167	Neuron7	0.710102949785031	1.83644576647153	17	Neuron1/Neuron7: 1.836	All
Cplx1	Neuron1	2.53702166089766	Neuron6	1.40218289810485	1.80933718727181	18	Neuron1/Neuron6: 1.809	All
Gucy1b3	Neuron1	0.727933158319097	Neuron6	0.411223324262793	1.77016505477668	19	Neuron1/Neuron6: 1.77	All
Samd14	Neuron1	0.558500511096972	Neuron6	0.319223053504793	1.74956195978053	20	Neuron1/Neuron6: 1.75	All
Sept6	Neuron1	0.46142888012626	Neuron8	0.264381651224112	1.74531355708613	21	Neuron1/Neuron8: 1.745	All
Rap1gap2	Neuron1	0.445542743354919	Neuron6	0.260487820152537	1.71041679835171	22	Neuron1/Neuron6: 1.71	All
RP24-402O2.2	Neuron1	0.589561264160386	Neuron6	0.346802116320781	1.69999327113408	23	Neuron1/Neuron6: 1.7	All
Syne1	Neuron1	1.48980884289909	Neuron6	0.877576294512474	1.69764025329186	24	Neuron1/Neuron6: 1.698	All
Necab3	Neuron1	1.88182949200913	Neuron6	1.12827248761577	1.66788565055393	25	Neuron1/Neuron6: 1.668	All
Tspan18	Neuron1	0.563483086616119	Neuron6	0.3398994065465	1.65779367590344	26	Neuron1/Neuron6: 1.658	All
Synpr	Neuron1	2.52503617941169	Neuron7	1.53388362980611	1.64617193269796	27	Neuron1/Neuron7: 1.646	All
Kcna2	Neuron1	1.17268068624236	Neuron8	0.716864884213944	1.63584618533551	28	Neuron1/Neuron8: 1.636	All
Zdhhc18	Neuron1	0.596079153597348	Neuron7	0.36581735179455	1.62944472336599	29	Neuron1/Neuron7: 1.629	All
Plch2	Neuron1	1.13967628303259	Neuron6	0.708569623239637	1.60841820712253	30	Neuron1/Neuron6: 1.608	All
Fgf13	Neuron1	0.55426946548892	Neuron8	0.348636757780693	1.58981935530039	31	Neuron1/Neuron8: 1.59	All
Setd7	Neuron1	0.516717944723308	Neuron8	0.32565842599839	1.58668685798372	32	Neuron1/Neuron8: 1.587	All
Kcnb1	Neuron1	0.928490161759252	Neuron6	0.587936915989345	1.57923433026287	33	Neuron1/Neuron6: 1.579	All
Slc24a2	Neuron1	1.5820590082744	Neuron8	1.00525457530037	1.57378941329532	34	Neuron1/Neuron8: 1.574	All
Gdpd5	Neuron1	0.79562450931839	Neuron7	0.511773284761436	1.55464252044589	35	Neuron1/Neuron7: 1.555	All
Zmiz2	Neuron1	0.461822699779502	Neuron8	0.301024581229351	1.53416939538117	36	Neuron1/Neuron8: 1.534	All
Mvb12b	Neuron1	0.549375819037857	Neuron6	0.35942250792656	1.52849587024224	37	Neuron1/Neuron6: 1.528	All
Gnal	Neuron1	0.797583101870209	Neuron8	0.522642203751312	1.52605950331887	38	Neuron1/Neuron8: 1.526	All
Kcnip1	Neuron1	1.13562031616373	Neuron6	0.750951439471929	1.5122420125625	39	Neuron1/Neuron6: 1.512	All
Mark4	Neuron1	0.4538593112406	Neuron6	0.301255290894616	1.50656046535417	40	Neuron1/Neuron6: 1.507	All
Cpne4	Neuron1	1.51025877130169	Neuron5	1.00280934912832	1.50602781337695	41	Neuron1/Neuron5: 1.506	All
Stxbp5l	Neuron1	0.532523507240706	Neuron7	0.354050149914931	1.50409061362821	42	Neuron1/Neuron7: 1.504	All
Slc5a7	Neuron1	1.50892361651509	Neuron7	1.02274478086797	1.47536672368498	43	Neuron1/Neuron7: 1.475	All
Sphkap	Neuron1	0.893786029838322	Neuron8	0.60586258427582	1.47522895956127	44	Neuron1/Neuron8: 1.475	All
Vav2	Neuron1	0.506312222921903	Neuron6	0.343711322485105	1.47307402986076	45	Neuron1/Neuron6: 1.473	All
Frrs1l	Neuron1	1.16670385021824	Neuron8	0.795758014695441	1.466154067785	46	Neuron1/Neuron8: 1.466	All
Trnp1	Neuron1	0.708698820877597	Neuron8	0.485566267103326	1.45953059117014	47	Neuron1/Neuron8: 1.46	All
Gpd1	Neuron1	0.532976611602552	Astrocyte2	0.366818490462202	1.45297095283007	48	Neuron1/Astrocyte2: 1.453	All
Chst2	Neuron1	1.50197460680848	Neuron6	1.04147598252306	1.44215961962927	49	Neuron1/Neuron6: 1.442	All
Fat3	Neuron1	0.741516332646457	Neuron7	0.51516197334608	1.439384836249	50	Neuron1/Neuron7: 1.439	All
Cox14	Neuron1	1.31935498261585	Neuron6	0.917384783994575	1.43816968150591	51	Neuron1/Neuron6: 1.438	All
Cbln4	Neuron1	0.657998309989815	Neuron7	0.457971370450342	1.4367673449604	52	Neuron1/Neuron7: 1.437	All
Clec18a	Neuron1	0.442978935818126	Neuron7	0.309780078079996	1.42997877256565	53	Neuron1/Neuron7: 1.43	All
2510009E07Rik	Neuron1	0.526225192382665	Neuron6	0.370795448454994	1.41917921208393	54	Neuron1/Neuron6: 1.419	All
Fem1b	Neuron1	0.633538820286569	Neuron8	0.447476503332538	1.41580354626075	55	Neuron1/Neuron8: 1.416	All
Cxxc5	Neuron1	0.596458581544064	Neuron8	0.421302240290829	1.41574984536594	56	Neuron1/Neuron8: 1.416	All
Zfand5	Neuron1	1.45500553408508	Neuron6	1.03087838496168	1.41142306921022	57	Neuron1/Neuron6: 1.411	All
Ube2e3	Neuron1	0.548497285283401	Neuron5	0.388956797789438	1.4101753418392	58	Neuron1/Neuron5: 1.41	All
Map1b	Neuron1	3.15689978122804	Neuron8	2.23905858739476	1.40992281265012	59	Neuron1/Neuron8: 1.41	All
Fam63b	Neuron1	0.60091123888326	Neuron8	0.426624059922285	1.40852637095227	60	Neuron1/Neuron8: 1.409	All
Ncald	Neuron1	1.35242997187323	Neuron5	0.96362252320934	1.4034852229989	61	Neuron1/Neuron5: 1.403	All
Ubxn2a	Neuron1	0.652745075860479	Neuron8	0.465550966514554	1.40209154917537	62	Neuron1/Neuron8: 1.402	All
Lix1	Neuron1	0.46095976710009	Neuron6	0.328931761640476	1.40138418011429	63	Neuron1/Neuron6: 1.401	All
Nefm	Neuron1	0.498365361276531	Neuron8	0.358082996593214	1.39175935751755	64	Neuron1/Neuron8: 1.392	All
Bcat1	Neuron1	0.493667869314936	Neuron8	0.359315493949042	1.37391200109213	65	Neuron1/Neuron8: 1.374	All
Csdc2	Neuron1	0.450288260015966	Neuron8	0.328615229203625	1.37025986624907	66	Neuron1/Neuron8: 1.37	All
A830039N20Rik	Neuron1	2.10946258510337	Neuron6	1.54469266037143	1.36561960784881	67	Neuron1/Neuron6: 1.366	All
Napb	Neuron1	2.03875519284831	Neuron8	1.49307551362081	1.36547359745	68	Neuron1/Neuron8: 1.365	All
Rere	Neuron1	0.625810492929501	Neuron6	0.459264860283699	1.36263526136731	69	Neuron1/Neuron6: 1.363	All
Strbp	Neuron1	1.36709727079519	Neuron8	1.00386734728068	1.36183059893166	70	Neuron1/Neuron8: 1.362	All
R3hdm4	Neuron1	0.549747125537163	Neuron6	0.404945348571019	1.35758350473002	71	Neuron1/Neuron6: 1.358	All
Prrc2a	Neuron1	0.482852358662382	Neuron8	0.356318815545862	1.3551132794452	72	Neuron1/Neuron8: 1.355	All
A830010M20Rik	Neuron1	0.749405295343193	Neuron6	0.554117390853336	1.35243056383615	73	Neuron1/Neuron6: 1.352	All
Tesc	Neuron1	1.25557633776879	Neuron6	0.929866098140118	1.35027649710011	74	Neuron1/Neuron6: 1.35	All
Coro2b	Neuron1	0.629144818808796	Neuron6	0.466259787107869	1.34934394130636	75	Neuron1/Neuron6: 1.349	All
BC005537	Neuron1	0.906764195994338	Neuron8	0.672645970788287	1.34805564200687	76	Neuron1/Neuron8: 1.348	All
Nlk	Neuron1	0.536933341365219	Neuron6	0.399740355635703	1.34320524259138	77	Neuron1/Neuron6: 1.343	All
Prkar2a	Neuron1	1.91133806751031	Neuron6	1.42451254058792	1.34174885306483	78	Neuron1/Neuron6: 1.342	All
Slc17a7	Neuron1	1.60359854899531	Neuron7	1.19610830471781	1.34068005603693	79	Neuron1/Neuron7: 1.341	All
Gdf11	Neuron1	0.445075178428981	Neuron7	0.332263964124271	1.33952286881919	80	Neuron1/Neuron7: 1.34	All
Srrm3	Neuron1	0.623668208157948	Neuron6	0.468562793449762	1.3310237536494	81	Neuron1/Neuron6: 1.331	All
Sirt3	Neuron1	0.387403742001018	Neuron8	0.292429326145165	1.32477733033077	82	Neuron1/Neuron8: 1.325	All
Nptx1	Neuron1	0.691508228594198	Neuron7	0.522352496284505	1.32383444802676	83	Neuron1/Neuron7: 1.324	All
Sh3gl2	Neuron1	1.07623841468022	Neuron6	0.813303832725573	1.32329194991433	84	Neuron1/Neuron6: 1.323	All
Nfe2l1	Neuron1	1.07247225677547	Neuron8	0.810788045276737	1.32275292294105	85	Neuron1/Neuron8: 1.323	All
Fbxl16	Neuron1	0.613657573933616	Neuron6	0.46460299140776	1.32082140081409	86	Neuron1/Neuron6: 1.321	All
Ttc9b	Neuron1	0.542168704182594	Neuron5	0.410638990911199	1.32030497878327	87	Neuron1/Neuron5: 1.32	All
Cadps2	Neuron1	1.08026745544168	Neuron6	0.819199096299566	1.31868731340329	88	Neuron1/Neuron6: 1.319	All
Agpat3	Neuron1	0.719389696639839	Astrocyte2	0.545885399974515	1.31784014863454	89	Neuron1/Astrocyte2: 1.318	All
Erc2	Neuron1	0.458746487797388	Neuron6	0.34854865543154	1.31616197810148	90	Neuron1/Neuron6: 1.316	All
Dstyk	Neuron1	0.564214500414148	Neuron6	0.430686271972312	1.31003595222654	91	Neuron1/Neuron6: 1.31	All
Sdcbp	Neuron1	0.679848601289718	Neuron6	0.520612106146546	1.30586398829986	92	Neuron1/Neuron6: 1.306	All
Extl2	Neuron1	0.561291817081742	Neuron7	0.430415574225748	1.30406948701013	93	Neuron1/Neuron7: 1.304	All
Golga7b	Neuron1	0.636080098437755	Neuron6	0.490706004936199	1.29625497148839	94	Neuron1/Neuron6: 1.296	All
B230219D22Rik	Neuron1	0.87399432567459	Neuron6	0.67465821338208	1.29546236648218	95	Neuron1/Neuron6: 1.295	All
B3gat1	Neuron1	0.989770707298263	Neuron6	0.765247228742249	1.29339992374103	96	Neuron1/Neuron6: 1.293	All
Dclk1	Neuron1	1.70261967700126	Neuron6	1.31652744458619	1.293265616302	97	Neuron1/Neuron6: 1.293	All
Fopnl	Neuron1	0.40814438842131	Neuron6	0.31565611425605	1.29300327156102	98	Neuron1/Neuron6: 1.293	All
B230217C12Rik	Neuron1	0.444810414039825	Neuron8	0.344168053523509	1.2924221451874	99	Neuron1/Neuron8: 1.292	All
Tmcc2	Neuron1	0.622179725236651	Neuron6	0.48265126652835	1.28908752216049	100	Neuron1/Neuron6: 1.289	All
mt-Nd5	Neuron7	1.96439257555255	Neuron4	1.56875002534506	1.25220241836838	1	Neuron7/Neuron4: 1.252	All
Ndufa1	Neuron7	1.17500503536126	Neuron1	0.947666237081068	1.23989331832738	2	Neuron7/Neuron1: 1.24	All
Ndufa13	Neuron7	1.85749415264138	Neuron4	1.62446473387841	1.1434499708754	3	Neuron7/Neuron4: 1.143	All
mt-Co2	Neuron7	4.75622499988391	Neuron4	4.18121779816227	1.13752146610836	4	Neuron7/Neuron4: 1.138	All
Cxx1a	Neuron7	2.79578281334706	Neuron6	2.50039050714108	1.11813846891609	5	Neuron7/Neuron6: 1.118	All
mt-Nd4l	Neuron7	1.83621355834425	Astrocyte2	1.65152127152007	1.11183161247096	6	Neuron7/Astrocyte2: 1.112	All
mt-Nd4	Neuron7	4.9637669129207	Astrocyte2	4.46638894298788	1.1113602008875	7	Neuron7/Astrocyte2: 1.111	All
Pcsk2	Neuron7	1.73686006791427	Neuron6	1.57537220311289	1.1025077530772	8	Neuron7/Neuron6: 1.103	All
Pam	Neuron7	1.73039798078665	Neuron4	1.57015226739464	1.10205743526894	9	Neuron7/Neuron4: 1.102	All
mt-Atp6	Neuron7	6.20366053942377	Astrocyte2	5.65076870342592	1.09784365013253	10	Neuron7/Astrocyte2: 1.098	All
mt-Nd1	Neuron7	5.75357912848116	Neuron4	5.28272633574628	1.08913064255265	11	Neuron7/Neuron4: 1.089	All
mt-Co3	Neuron7	6.41667830919905	Astrocyte2	5.91200224190729	1.08536466101355	12	Neuron7/Astrocyte2: 1.085	All
mt-Cytb	Neuron7	5.14431755026206	Astrocyte2	4.81943525842778	1.06741086339238	13	Neuron7/Astrocyte2: 1.067	All
Thsd7a	Neuron7	1.02273867589761	Neuron3	0.961327757413605	1.06388135369067	14	Neuron7/Neuron3: 1.064	All
mt-Atp8	Neuron7	1.02402802283288	Oligo3	0.969553206976963	1.05618548364743	15	Neuron7/Oligo3: 1.056	All
mt-Co1	Neuron7	5.73812141494636	Astrocyte2	5.51755237309513	1.03997588548987	16	Neuron7/Astrocyte2: 1.04	All
Canx	Neuron7	1.4386647482079	Neuron4	1.38559375398872	1.03830198719243	17	Neuron7/Neuron4: 1.038	All
Snhg11	Neuron7	4.94655736400555	Neuron5	4.79686227243333	1.0312068771356	18	Neuron7/Neuron5: 1.031	All
Cox6a1	Neuron7	1.53830807217096	Neuron6	1.49732072349962	1.02737379375578	19	Neuron7/Neuron6: 1.027	All
Tac2	Neuron7	1.28511253117643	Neuron6	1.25734230209445	1.02208645094954	20	Neuron7/Neuron6: 1.022	All
mt-Nd2	Neuron7	3.75356055099898	Astrocyte2	3.68053192516739	1.01984186723996	21	Neuron7/Astrocyte2: 1.02	All
Ndufa4	Neuron7	1.55989371742556	Neuron1	1.54118096720977	1.01214182540138	22	Neuron7/Neuron1: 1.012	All
Cacna2d2	Neuron7	1.01788519133746	Neuron1	1.00943867915457	1.00836753371682	23	Neuron7/Neuron1: 1.008	All
Clstn1	Neuron7	2.08023334925622	Neuron1	2.0632855560967	1.00821398332841	24	Neuron7/Neuron1: 1.008	All
Gabbr1	Neuron7	3.35832620571931	Neuron1	3.37790712163181	0.99420324028831	25	Neuron7/Neuron1: 0.994	All
Cds2	Neuron7	1.68296670734546	Neuron1	1.72850062295198	0.973656986290952	26	Neuron7/Neuron1: 0.974	All
Cacna1e	Neuron7	1.20386022040902	Neuron1	1.28346653998017	0.937975539609797	27	Neuron7/Neuron1: 0.938	All
Ogt	Neuron7	1.40935855958273	Neuron4	1.51520936192525	0.93014113758641	28	Neuron7/Neuron4: 0.93	All
Scn2b	Neuron7	1.41288936853844	Neuron1	1.54556825928659	0.91415526946096	29	Neuron7/Neuron1: 0.914	All
Ndufa3	Neuron7	1.0834566800363	Neuron4	1.18727007338843	0.912561264973308	30	Neuron7/Neuron4: 0.913	All
Thy1	Neuron7	1.57459811100558	Neuron1	1.73495072325331	0.907575120089265	31	Neuron7/Neuron1: 0.908	All
mt-Nd3	Neuron7	1.37044249645123	Oligo3	1.51387156466344	0.905256779002848	32	Neuron7/Oligo3: 0.905	All
Rtn1	Neuron7	2.13014102631031	Neuron8	2.37488637962761	0.896944394722716	33	Neuron7/Neuron8: 0.897	All
Tmem56	Neuron7	1.08581486578149	Neuron1	1.21620050881669	0.892792642257602	34	Neuron7/Neuron1: 0.893	All
Syt4	Neuron7	1.15209967491672	Neuron6	1.29128727602955	0.892210196989775	35	Neuron7/Neuron6: 0.892	All
Ttc14	Neuron7	1.14675150294372	Neuron4	1.29066866153646	0.88849410938558	36	Neuron7/Neuron4: 0.888	All
Stmn3	Neuron7	1.36021357506759	Neuron4	1.55283282743566	0.875956220808285	37	Neuron7/Neuron4: 0.876	All
Alcam	Neuron7	1.07800730148547	Neuron1	1.23503501485134	0.872855658764646	38	Neuron7/Neuron1: 0.873	All
Kcnq1ot1	Neuron7	1.06944090424379	Neuron4	1.22569857150635	0.872515420271296	39	Neuron7/Neuron4: 0.873	All
Pcsk1n	Neuron7	2.2538194115679	Neuron4	2.63893684152539	0.854063415274889	40	Neuron7/Neuron4: 0.854	All
Meg3	Neuron7	5.10226046452906	Neuron4	6.10324361364768	0.83599161159481	41	Neuron7/Neuron4: 0.836	All
Malat1	Neuron7	8.04337284442133	Astrocyte1	9.63215361209016	0.83505446116696	42	Neuron7/Astrocyte1: 0.835	All
Tspan13	Neuron7	2.26091942666521	Neuron6	2.73160408166015	0.827689284052878	43	Neuron7/Neuron6: 0.828	All
Tmem130	Neuron7	1.20231688588464	Neuron3	1.47037304216118	0.817695136818782	44	Neuron7/Neuron3: 0.818	All
Sv2a	Neuron7	1.48548968555851	Neuron8	1.82270304628421	0.814992704701321	45	Neuron7/Neuron8: 0.815	All
App	Neuron7	1.53653569264931	Neuron4	1.90235313671874	0.807702662030242	46	Neuron7/Neuron4: 0.808	All
Gpm6a	Neuron7	1.80378081590311	Neuron4	2.25618706421378	0.799481942128624	47	Neuron7/Neuron4: 0.799	All
Kcnma1	Neuron7	1.92268608412804	Neuron1	2.41257033409476	0.796945090866944	48	Neuron7/Neuron1: 0.797	All
Pde2a	Neuron7	1.3809308233478	Neuron1	1.74567750027746	0.791057238881931	49	Neuron7/Neuron1: 0.791	All
Sec62	Neuron7	1.34924509896028	Neuron4	1.76384347435617	0.764946050245629	50	Neuron7/Neuron4: 0.765	All
Nrp2	Neuron7	1.05916002137542	Neuron1	1.39127846216622	0.761285429321105	51	Neuron7/Neuron1: 0.761	All
Rsrp1	Neuron7	1.09032610724047	Neuron4	1.43422833677717	0.760217936908515	52	Neuron7/Neuron4: 0.76	All
Nsg2	Neuron7	1.38429783287153	Neuron8	1.82167873483065	0.759902284856073	53	Neuron7/Neuron8: 0.76	All
Itm2c	Neuron7	1.4187228557418	Astrocyte2	1.87595481224983	0.756267073427172	54	Neuron7/Astrocyte2: 0.756	All
Msi2	Neuron7	1.54117906379691	Neuron1	2.05249397009823	0.750881165182252	55	Neuron7/Neuron1: 0.751	All
Atp1b1	Neuron7	2.05729658390015	Neuron4	2.745907768595	0.749222755195747	56	Neuron7/Neuron4: 0.749	All
Ube3a	Neuron7	2.07844510765931	Neuron4	2.7833523277787	0.746741649239228	57	Neuron7/Neuron4: 0.747	All
Slc17a7	Neuron7	1.19610830471781	Neuron1	1.60359854899531	0.745890114123136	58	Neuron7/Neuron1: 0.746	All
Cox6c	Neuron7	1.40904265532461	Neuron5	1.89304819927412	0.744324764612387	59	Neuron7/Neuron5: 0.744	All
Lsamp	Neuron7	1.0942835940046	Neuron4	1.48120438822482	0.738779605774773	60	Neuron7/Neuron4: 0.739	All
Lrrc55	Neuron7	1.591823180875	Neuron1	2.17508324690115	0.731844715894383	61	Neuron7/Neuron1: 0.732	All
Serinc1	Neuron7	1.11731210874361	Neuron4	1.53638406558283	0.727234897688007	62	Neuron7/Neuron4: 0.727	All
Scube1	Neuron7	1.379149137489	Neuron1	1.89683169785694	0.727080393609605	63	Neuron7/Neuron1: 0.727	All
Syt1	Neuron7	1.58057320416471	Neuron8	2.18502706609736	0.723365503653805	64	Neuron7/Neuron8: 0.723	All
A830039N20Rik	Neuron7	1.51816398811506	Neuron1	2.10946258510337	0.719692304019069	65	Neuron7/Neuron1: 0.72	All
Nwd2	Neuron7	2.03476548212263	Neuron1	2.84516724058092	0.715165510519225	66	Neuron7/Neuron1: 0.715	All
Pnisr	Neuron7	1.03060838717585	Astrocyte1	1.44379203275163	0.713820525253684	67	Neuron7/Astrocyte1: 0.714	All
Nrn1	Neuron7	1.14869503348949	Neuron1	1.62644463209318	0.706261381926756	68	Neuron7/Neuron1: 0.706	All
Gria2	Neuron7	1.43623208060045	Neuron4	2.04956499775167	0.700749711366054	69	Neuron7/Neuron4: 0.701	All
Atp1a3	Neuron7	1.05476747695894	Neuron4	1.50930724896269	0.698842119577613	70	Neuron7/Neuron4: 0.699	All
Ddx5	Neuron7	1.08675639762546	Endothelial	1.57675326709755	0.689236813585889	71	Neuron7/Endothelial: 0.689	All
Ttc3	Neuron7	1.57578347583179	Neuron8	2.3372223421381	0.674212053950442	72	Neuron7/Neuron8: 0.674	All
Nrxn2	Neuron7	1.20501185775378	OPC2	1.82271917095914	0.661106700885625	73	Neuron7/OPC2: 0.661	All
Syp	Neuron7	1.18474717009831	Neuron8	1.8150217688322	0.65274543283334	74	Neuron7/Neuron8: 0.653	All
Gabbr2	Neuron7	1.17314582977644	Neuron1	1.80781894195235	0.648928829404515	75	Neuron7/Neuron1: 0.649	All
Rtn4	Neuron7	1.16116644733163	Oligo3	1.86210777707903	0.623576391025593	76	Neuron7/Oligo3: 0.624	All
Son	Neuron7	1.63903005902998	Astrocyte1	2.68046233244434	0.611472893758343	77	Neuron7/Astrocyte1: 0.611	All
Psap	Neuron7	1.56015028051527	Astrocyte2	2.57028319400806	0.606995479779172	78	Neuron7/Astrocyte2: 0.607	All
Cox4i1	Neuron7	1.29730430080535	Neuron3	2.17463205262652	0.59656266872295	79	Neuron7/Neuron3: 0.597	All
Necab3	Neuron7	1.11724277733111	Neuron1	1.88182949200913	0.593700323050146	80	Neuron7/Neuron1: 0.594	All
Rtn3	Neuron7	1.13376416033827	Neuron8	2.00567035565295	0.565279412513014	81	Neuron7/Neuron8: 0.565	All
Cox8a	Neuron7	1.60941126306394	Neuron1	2.90778033933934	0.553484471055196	82	Neuron7/Neuron1: 0.553	All
Rpl41	Neuron7	2.39501948817784	Endothelial	4.4674507269733	0.536104287332671	83	Neuron7/Endothelial: 0.536	All
Necab2	Neuron7	1.13024353173484	Neuron3	2.28101200840727	0.495500912563824	84	Neuron7/Neuron3: 0.496	All
Pcp4	Neuron7	2.87911562805796	Neuron3	5.83799997198409	0.493168146946645	85	Neuron7/Neuron3: 0.493	All
Spock2	Neuron7	1.1626061369014	Endothelial	2.39200239578093	0.486038868084759	86	Neuron7/Endothelial: 0.486	All
Zic1	Neuron7	1.1543253569395	Neuron1	2.46140715388183	0.468969692851926	87	Neuron7/Neuron1: 0.469	All
Nnat	Neuron7	1.22788642568888	Neuron6	2.66110194552648	0.461420287844683	88	Neuron7/Neuron6: 0.461	All
Rps15	Neuron7	1.31523229213855	Microglia	3.07737576963697	0.427387615485677	89	Neuron7/Microglia: 0.427	All
Rpl27a	Neuron7	1.34020563993199	Microglia	3.14721358308129	0.42583879503337	90	Neuron7/Microglia: 0.426	All
Rpl38	Neuron7	1.3503062709753	Neuron3	3.20778265671274	0.420946932969287	91	Neuron7/Neuron3: 0.421	All
Actb	Neuron7	1.63331319003303	Microglia	3.8871774894884	0.420179730524215	92	Neuron7/Microglia: 0.42	All
Rps8	Neuron7	1.53668874047399	Neuron3	3.73551979217383	0.411372131849885	93	Neuron7/Neuron3: 0.411	All
Rps21	Neuron7	1.14452152733772	Microglia	2.7897495322141	0.41025960005426	94	Neuron7/Microglia: 0.41	All
Rpl37	Neuron7	1.38896237637414	Neuron3	3.55386662834175	0.390831317443738	95	Neuron7/Neuron3: 0.391	All
Rpl13	Neuron7	1.45230827019006	OPC2	3.89546197973892	0.372820548048936	96	Neuron7/OPC2: 0.373	All
Rpl13a	Neuron7	1.40702705045859	Microglia	3.92383749722408	0.358584434613816	97	Neuron7/Microglia: 0.359	All
Map1b	Neuron7	1.13173906764652	Neuron1	3.15689978122804	0.358496989475628	98	Neuron7/Neuron1: 0.358	All
Dpysl2	Neuron7	1.10712507378324	OPC3	3.10246909481171	0.356852893598423	99	Neuron7/OPC3: 0.357	All
Rps29	Neuron7	1.8839851883859	Microglia	5.40032485918712	0.348865158580383	100	Neuron7/Microglia: 0.349	All
Tecr	Neuron4	1.21034319113409	Neuron2	0.76504182210525	1.58206147188588	1	Neuron4/Neuron2: 1.582	All
Rmst	Neuron4	1.34151427829975	Neuron2	0.925932662553876	1.44882487955402	2	Neuron4/Neuron2: 1.449	All
PISD	Neuron4	1.51053494058227	OPC3	1.06825843629005	1.41401639272627	3	Neuron4/OPC3: 1.414	All
Ube3a	Neuron4	2.7833523277787	Neuron7	2.07844510765931	1.3391512325833	4	Neuron4/Neuron7: 1.339	All
Tenm1	Neuron4	1.08276465668508	Neuron8	0.820030208420146	1.32039606049528	5	Neuron4/Neuron8: 1.32	All
Ly6h	Neuron4	1.34820842254698	Neuron2	1.03209138382417	1.30628783814812	6	Neuron4/Neuron2: 1.306	All
Atp6v0b	Neuron4	1.24636401875979	Microglia	0.958430839864774	1.30042144609583	7	Neuron4/Microglia: 1.3	All
Fus	Neuron4	1.10871050445461	Neuron2	0.863204720470872	1.28441200350458	8	Neuron4/Neuron2: 1.284	All
Nptn	Neuron4	1.14694848622271	Neuron8	0.898727402925626	1.27619173788298	9	Neuron4/Neuron8: 1.276	All
Cd47	Neuron4	1.42998414542242	Neuron2	1.1601961094072	1.23253658052091	10	Neuron4/Neuron2: 1.233	All
Chl1	Neuron4	0.973122914968469	Neuron2	0.790111437208599	1.23162742512175	11	Neuron4/Neuron2: 1.232	All
Pcdh10	Neuron4	1.1608769573035	Neuron5	0.964056321302515	1.20415885633638	12	Neuron4/Neuron5: 1.204	All
Dner	Neuron4	1.01874747199803	Astrocyte2	0.847214906246187	1.20246641612087	13	Neuron4/Astrocyte2: 1.202	All
Acp1	Neuron4	1.68678143487696	OPC2	1.43802348670053	1.17298601203461	14	Neuron4/OPC2: 1.173	All
Pcdh17	Neuron4	1.37766253251966	Neuron2	1.18891351521698	1.15875756721314	15	Neuron4/Neuron2: 1.159	All
Kcnq1ot1	Neuron4	1.22569857150635	Neuron7	1.06944090424379	1.14611154916788	16	Neuron4/Neuron7: 1.146	All
Slc22a17	Neuron4	1.07481871095606	OPC3	0.954035307591741	1.1266026554816	17	Neuron4/OPC3: 1.127	All
Ttc14	Neuron4	1.29066866153646	Neuron7	1.14675150294372	1.1254998648123	18	Neuron4/Neuron7: 1.125	All
Gria2	Neuron4	2.04956499775167	Astrocyte1	1.83715684639449	1.11561786451388	19	Neuron4/Astrocyte1: 1.116	All
Lsamp	Neuron4	1.48120438822482	Neuron6	1.32972362513265	1.11391898303458	20	Neuron4/Neuron6: 1.114	All
Luc7l2	Neuron4	1.00731883372922	Neuron7	0.909236169511763	1.10787369388322	21	Neuron4/Neuron7: 1.108	All
Slc12a5	Neuron4	1.42531038104499	Neuron2	1.28690815305484	1.10754631374556	22	Neuron4/Neuron2: 1.108	All
Grina	Neuron4	0.97382924640626	Neuron7	0.887327688618396	1.09748547114826	23	Neuron4/Neuron7: 1.097	All
Gpm6a	Neuron4	2.25618706421378	Astrocyte2	2.05669485881606	1.09699650122749	24	Neuron4/Astrocyte2: 1.097	All
Atp6v0e2	Neuron4	1.01770441290475	Neuron8	0.931382531410191	1.09268144782988	25	Neuron4/Neuron8: 1.093	All
Stmn3	Neuron4	1.55283282743566	Neuron8	1.42233707365482	1.09174741782236	26	Neuron4/Neuron8: 1.092	All
Disp2	Neuron4	1.11784458880427	Neuron8	1.02412284488552	1.09151416198437	27	Neuron4/Neuron8: 1.092	All
Rsrp1	Neuron4	1.43422833677717	Astrocyte1	1.32055182660281	1.08608258145143	28	Neuron4/Astrocyte1: 1.086	All
App	Neuron4	1.90235313671874	Neuron8	1.76163933135306	1.07987662563007	29	Neuron4/Neuron8: 1.08	All
Ogt	Neuron4	1.51520936192525	Neuron7	1.40935855958273	1.07510565826049	30	Neuron4/Neuron7: 1.075	All
Atp1b1	Neuron4	2.745907768595	Neuron8	2.56996563692621	1.06846088879197	31	Neuron4/Neuron8: 1.068	All
Srsf2	Neuron4	0.96615251257304	Neuron7	0.905882415310878	1.06653192096844	32	Neuron4/Neuron7: 1.067	All
Nrxn1	Neuron4	1.4089301040745	Neuron8	1.33728237692296	1.05357711160181	33	Neuron4/Neuron8: 1.054	All
Atp2a2	Neuron4	1.25543149332191	Neuron8	1.19216902814142	1.05306501317109	34	Neuron4/Neuron8: 1.053	All
Aplp2	Neuron4	1.26599640857611	Neuron2	1.20494666229537	1.05066593251891	35	Neuron4/Neuron2: 1.051	All
Sec62	Neuron4	1.76384347435617	Neuron2	1.68281145344172	1.04815276289493	36	Neuron4/Neuron2: 1.048	All
Atp1a3	Neuron4	1.50930724896269	Neuron8	1.44769876115022	1.04255615150456	37	Neuron4/Neuron8: 1.043	All
Pcsk1n	Neuron4	2.63893684152539	Neuron2	2.53464547203961	1.0411463341269	38	Neuron4/Neuron2: 1.041	All
Pgrmc1	Neuron4	0.983958242558094	Neuron2	0.94664999628571	1.03941081330879	39	Neuron4/Neuron2: 1.039	All
Cisd1	Neuron4	0.955550422898468	Neuron7	0.928518026285853	1.02911348605772	40	Neuron4/Neuron7: 1.029	All
Negr1	Neuron4	1.03655784278866	Neuron2	1.0081777025695	1.02814993839561	41	Neuron4/Neuron2: 1.028	All
Ndufa3	Neuron4	1.18727007338843	Neuron5	1.1565614220925	1.02655168217558	42	Neuron4/Neuron5: 1.027	All
Serinc1	Neuron4	1.53638406558283	Neuron8	1.49733282433236	1.02608053507935	43	Neuron4/Neuron8: 1.026	All
Meg3	Neuron4	6.10324361364768	Neuron2	5.96389119259456	1.02336602338187	44	Neuron4/Neuron2: 1.023	All
Ntm	Neuron4	1.87167297478289	Astrocyte1	1.90901924385066	0.980436934206888	45	Neuron4/Astrocyte1: 0.98	All
Nsg1	Neuron4	1.24330026102944	Neuron8	1.27395243620873	0.975939309578534	46	Neuron4/Neuron8: 0.976	All
Scn2a1	Neuron4	1.1980023287373	Neuron2	1.23051841323956	0.973575296271548	47	Neuron4/Neuron2: 0.974	All
Snhg11	Neuron4	4.76962401112153	Neuron7	4.94655736400555	0.964231011617999	48	Neuron4/Neuron7: 0.964	All
Canx	Neuron4	1.38559375398872	Neuron7	1.4386647482079	0.963110937217799	49	Neuron4/Neuron7: 0.963	All
Ncam1	Neuron4	1.53849633057471	Neuron2	1.59924487405896	0.962014232798467	50	Neuron4/Neuron2: 0.962	All
Timp2	Neuron4	1.2824159195194	Neuron2	1.37830592301252	0.930429085522947	51	Neuron4/Neuron2: 0.93	All
mt-Nd1	Neuron4	5.28272633574628	Neuron7	5.75357912848116	0.918163497499481	52	Neuron4/Neuron7: 0.918	All
mt-Atp8	Neuron4	0.936199508697477	Neuron7	1.02402802283288	0.914232313787241	53	Neuron4/Neuron7: 0.914	All
mt-Co1	Neuron4	5.21564721043494	Neuron7	5.73812141494636	0.908946819572254	54	Neuron4/Neuron7: 0.909	All
Pam	Neuron4	1.57015226739464	Neuron7	1.73039798078665	0.907393723772632	55	Neuron4/Neuron7: 0.907	All
Sv2a	Neuron4	1.64889420853792	Neuron8	1.82270304628421	0.904642262983746	56	Neuron4/Neuron8: 0.905	All
Cox6a1	Neuron4	1.38732686697149	Neuron7	1.53830807217096	0.901852426096686	57	Neuron4/Neuron7: 0.902	All
mt-Co3	Neuron4	5.75020378278708	Neuron7	6.41667830919905	0.896134028496255	58	Neuron4/Neuron7: 0.896	All
Reep5	Neuron4	1.19453545148787	Neuron8	1.33301794194241	0.896113558492135	59	Neuron4/Neuron8: 0.896	All
Tmx4	Neuron4	1.01496652335939	Neuron2	1.13376192160478	0.89522015514753	60	Neuron4/Neuron2: 0.895	All
Ndufa4	Neuron4	1.37680652640426	Neuron7	1.55989371742556	0.882628419503184	61	Neuron4/Neuron7: 0.883	All
mt-Co2	Neuron4	4.18121779816227	Neuron7	4.75622499988391	0.879104289276543	62	Neuron4/Neuron7: 0.879	All
Scn2b	Neuron4	1.35283512647687	Neuron1	1.54556825928659	0.875299501234143	63	Neuron4/Neuron1: 0.875	All
Rtn1	Neuron4	2.07796173471729	Neuron8	2.37488637962761	0.874973115574111	64	Neuron4/Neuron8: 0.875	All
Ndufa13	Neuron4	1.62446473387841	Neuron7	1.85749415264138	0.874546351367189	65	Neuron4/Neuron7: 0.875	All
Syt4	Neuron4	1.12882468843599	Neuron6	1.29128727602955	0.874185558388602	66	Neuron4/Neuron6: 0.874	All
Ttc3	Neuron4	2.03523683956738	Neuron8	2.3372223421381	0.870792993406666	67	Neuron4/Neuron8: 0.871	All
mt-Atp6	Neuron4	5.39715099085908	Neuron7	6.20366053942377	0.869994571198829	68	Neuron4/Neuron7: 0.87	All
Tmem130	Neuron4	1.26269746426731	Neuron3	1.47037304216118	0.85875993918616	69	Neuron4/Neuron3: 0.859	All
Arl6ip1	Neuron4	1.10248214012799	Neuron8	1.29349436189517	0.852328523885243	70	Neuron4/Neuron8: 0.852	All
mt-Nd2	Neuron4	3.17162698874941	Neuron7	3.75356055099898	0.844964919482998	71	Neuron4/Neuron7: 0.845	All
mt-Nd4	Neuron4	4.16675094614246	Neuron7	4.9637669129207	0.839433240770511	72	Neuron4/Neuron7: 0.839	All
mt-Cytb	Neuron4	4.31707007830282	Neuron7	5.14431755026206	0.839191989243141	73	Neuron4/Neuron7: 0.839	All
Faim2	Neuron4	1.0204063826987	Neuron8	1.22745026186133	0.831321980534946	74	Neuron4/Neuron8: 0.831	All
Syp	Neuron4	1.50181193634832	Neuron8	1.8150217688322	0.827434668904605	75	Neuron4/Neuron8: 0.827	All
Clstn1	Neuron4	1.70338267707129	Neuron7	2.08023334925622	0.818842115804136	76	Neuron4/Neuron7: 0.819	All
Slc17a6	Neuron4	1.10867798541529	Neuron8	1.3554275849975	0.817954420941885	77	Neuron4/Neuron8: 0.818	All
Gm1673	Neuron4	1.00795210739541	Neuron5	1.24065888697659	0.812432908010465	78	Neuron4/Neuron5: 0.812	All
mt-Nd5	Neuron4	1.56875002534506	Neuron7	1.96439257555255	0.798592931407205	79	Neuron4/Neuron7: 0.799	All
Thy1	Neuron4	1.38220021886357	Neuron1	1.73495072325331	0.796679813632814	80	Neuron4/Neuron1: 0.797	All
Malat1	Neuron4	7.62321367358909	Astrocyte1	9.63215361209016	0.791433980456927	81	Neuron4/Astrocyte1: 0.791	All
Cbarp	Neuron4	0.984405728308108	Neuron2	1.24476043675544	0.790839505530908	82	Neuron4/Neuron2: 0.791	All
mt-Nd4l	Neuron4	1.44692324476723	Neuron7	1.83621355834425	0.787992898860821	83	Neuron4/Neuron7: 0.788	All
mt-Nd3	Neuron4	1.17945378840176	Oligo3	1.51387156466344	0.779097656586192	84	Neuron4/Oligo3: 0.779	All
Nrxn2	Neuron4	1.404266417595	OPC2	1.82271917095914	0.770423902907684	85	Neuron4/OPC2: 0.77	All
Cox6c	Neuron4	1.44107420401929	Neuron5	1.89304819927412	0.761245384334041	86	Neuron4/Neuron5: 0.761	All
Rtn4	Neuron4	1.41623158666764	Oligo3	1.86210777707903	0.760552962669643	87	Neuron4/Oligo3: 0.761	All
Psap	Neuron4	1.92654538140115	Astrocyte2	2.57028319400806	0.749545958940395	88	Neuron4/Astrocyte2: 0.75	All
Syt1	Neuron4	1.62536147371961	Neuron8	2.18502706609736	0.74386331361224	89	Neuron4/Neuron8: 0.744	All
Nsg2	Neuron4	1.32881765245495	Neuron8	1.82167873483065	0.729446760862845	90	Neuron4/Neuron8: 0.729	All
Kif1a	Neuron4	1.01401969083208	Neuron8	1.40646097078215	0.720972506096758	91	Neuron4/Neuron8: 0.721	All
Rtn3	Neuron4	1.41847017336847	Neuron8	2.00567035565295	0.707229963972161	92	Neuron4/Neuron8: 0.707	All
Tspan7	Neuron4	0.92321539488497	Neuron8	1.3055120347876	0.707167280181508	93	Neuron4/Neuron8: 0.707	All
Pnisr	Neuron4	1.01628164639533	Astrocyte1	1.44379203275163	0.703897530490222	94	Neuron4/Astrocyte1: 0.704	All
Itm2c	Neuron4	1.25936660305637	Astrocyte2	1.87595481224983	0.671320329697075	95	Neuron4/Astrocyte2: 0.671	All
Cox4i1	Neuron4	1.45317311967511	Neuron3	2.17463205262652	0.668238618997621	96	Neuron4/Neuron3: 0.668	All
Pcsk2	Neuron4	1.13510169553544	Neuron7	1.73686006791427	0.653536641497288	97	Neuron4/Neuron7: 0.654	All
Cxx1a	Neuron4	1.80351293248467	Neuron7	2.79578281334706	0.645083346200823	98	Neuron4/Neuron7: 0.645	All
Itm2b	Neuron4	0.932583837127347	Microglia	1.44955774352829	0.643357493891477	99	Neuron4/Microglia: 0.643	All
Gabbr1	Neuron4	2.14740526338571	Neuron1	3.37790712163181	0.635720635903197	100	Neuron4/Neuron1: 0.636	All
Fxyd6	Neuron2	0.63517811938718	Neuron4	0.426535535394678	1.48915639302935	1	Neuron2/Neuron4: 1.489	All
Usp29	Neuron2	0.71628661308599	Neuron8	0.524305984120796	1.36616143011819	2	Neuron2/Neuron8: 1.366	All
Hap1	Neuron2	0.926985300269867	Neuron8	0.723467576122798	1.28130870112764	3	Neuron2/Neuron8: 1.281	All
Ctxn2	Neuron2	0.765819579803716	Neuron8	0.613850497281225	1.24756692907405	4	Neuron2/Neuron8: 1.248	All
6330403K07Rik	Neuron2	1.5052541985122	Neuron5	1.21211922022534	1.2418367545004	5	Neuron2/Neuron5: 1.242	All
RP23-407N2.2	Neuron2	0.725404577573345	Neuron8	0.610577597529183	1.18806287768964	6	Neuron2/Neuron8: 1.188	All
Nap1l5	Neuron2	2.5332706693816	Neuron8	2.15480296808442	1.17563912195351	7	Neuron2/Neuron8: 1.176	All
Tspyl2	Neuron2	0.455381877804512	Neuron8	0.388531973551279	1.17205766527323	8	Neuron2/Neuron8: 1.172	All
Impact	Neuron2	1.77350970025852	Neuron8	1.52145386435184	1.16566774833758	9	Neuron2/Neuron8: 1.166	All
Zcchc18	Neuron2	1.01726236760448	Neuron8	0.874717645425438	1.1629608399059	10	Neuron2/Neuron8: 1.163	All
Zcchc12	Neuron2	0.717112919063963	Neuron3	0.624258937358567	1.14874273502321	11	Neuron2/Neuron3: 1.149	All
Peg3	Neuron2	1.56231320752978	Neuron8	1.37594812637913	1.13544484532355	12	Neuron2/Neuron8: 1.135	All
Celf4	Neuron2	1.90306379943622	Neuron3	1.68802162747969	1.12739301941148	13	Neuron2/Neuron3: 1.127	All
Tro	Neuron2	0.464071998084301	Neuron8	0.413734910312532	1.12166507228927	14	Neuron2/Neuron8: 1.122	All
Cbln1	Neuron2	0.708346769175918	Neuron4	0.632245447815133	1.1203667367219	15	Neuron2/Neuron4: 1.12	All
Rasgrf1	Neuron2	0.527164948274818	Neuron8	0.478019077089706	1.10281152686274	16	Neuron2/Neuron8: 1.103	All
Caly	Neuron2	0.514905655491744	Neuron7	0.471467559612211	1.09213379583372	17	Neuron2/Neuron7: 1.092	All
Blcap	Neuron2	0.585668753032521	Neuron8	0.536287176769657	1.09208047181049	18	Neuron2/Neuron8: 1.092	All
Chd3os	Neuron2	1.90497035423863	Neuron8	1.74955833340834	1.08882928786234	19	Neuron2/Neuron8: 1.089	All
Nrsn2	Neuron2	0.9941976503177	Neuron8	0.914493214320544	1.08715694632723	20	Neuron2/Neuron8: 1.087	All
Hnrnpr	Neuron2	0.508897663958955	Neuron8	0.472920755643729	1.07607386202844	21	Neuron2/Neuron8: 1.076	All
Spcs2	Neuron2	0.433816393978025	Astrocyte2	0.403388388562781	1.07543103936049	22	Neuron2/Astrocyte2: 1.075	All
Sh3bp1	Neuron2	0.728072371067591	Neuron8	0.679515341261576	1.07145832751306	23	Neuron2/Neuron8: 1.071	All
Gap43	Neuron2	1.94288318246794	Neuron8	1.83277799184744	1.06007557440687	24	Neuron2/Neuron8: 1.06	All
Cbarp	Neuron2	1.24476043675544	Neuron8	1.17476460181991	1.05958286011265	25	Neuron2/Neuron8: 1.06	All
Pcmt1	Neuron2	0.508775736156362	Neuron8	0.480775171399943	1.05824045504448	26	Neuron2/Neuron8: 1.058	All
Selm	Neuron2	0.879436072245506	Neuron1	0.833190107168894	1.0555046977619	27	Neuron2/Neuron1: 1.056	All
Rpl22l1	Neuron2	1.71471601289463	Neuron3	1.62696995841999	1.05393219095444	28	Neuron2/Neuron3: 1.054	All
Mtch1	Neuron2	0.876427548014853	Neuron8	0.833976378885763	1.0509021240935	29	Neuron2/Neuron8: 1.051	All
Tmx4	Neuron2	1.13376192160478	Neuron8	1.08214351124921	1.04770015235408	30	Neuron2/Neuron8: 1.048	All
Ndufb5	Neuron2	0.874291900666177	Neuron8	0.837271064771799	1.04421606986319	31	Neuron2/Neuron8: 1.044	All
Ndn	Neuron2	0.685279535232269	Neuron8	0.65628192743728	1.04418468128205	32	Neuron2/Neuron8: 1.044	All
Serp2	Neuron2	1.08565758548612	Neuron8	1.04063010379759	1.04326943985591	33	Neuron2/Neuron8: 1.043	All
Ythdc1	Neuron2	0.575138233640842	Neuron8	0.551985118455942	1.04194518006149	34	Neuron2/Neuron8: 1.042	All
Ncam1	Neuron2	1.59924487405896	Neuron4	1.53849633057471	1.03948566030155	35	Neuron2/Neuron4: 1.039	All
Gprasp2	Neuron2	0.781958692234862	Neuron8	0.753617088101815	1.03760743297957	36	Neuron2/Neuron8: 1.038	All
Dzank1	Neuron2	0.80737218815924	Neuron8	0.779912714469091	1.03520839342751	37	Neuron2/Neuron8: 1.035	All
Luc7l3	Neuron2	0.702945693923644	Neuron8	0.67942171622803	1.0346235292952	38	Neuron2/Neuron8: 1.035	All
Fkbp2	Neuron2	0.743273416619767	Neuron4	0.721530386964087	1.03013460007854	39	Neuron2/Neuron4: 1.03	All
Casc4	Neuron2	0.458523644879389	Neuron4	0.445244943209661	1.02982336323464	40	Neuron2/Neuron4: 1.03	All
Sobp	Neuron2	0.476814418871278	Neuron8	0.463641580823503	1.02841168392269	41	Neuron2/Neuron8: 1.028	All
Pdxk	Neuron2	0.523236681794278	Neuron8	0.509661566060578	1.0266355492305	42	Neuron2/Neuron8: 1.027	All
Ndufb3	Neuron2	0.695253153093429	Neuron8	0.677424033268765	1.02631899511837	43	Neuron2/Neuron8: 1.026	All
Sdf4	Neuron2	0.530647475733467	Neuron8	0.517482443851683	1.02544053820221	44	Neuron2/Neuron8: 1.025	All
2210016L21Rik	Neuron2	0.456731155892362	Neuron8	0.448175692386392	1.01908953040361	45	Neuron2/Neuron8: 1.019	All
Araf	Neuron2	0.903500021975223	Neuron6	0.887033050646234	1.0185641012102	46	Neuron2/Neuron6: 1.019	All
Scn2a1	Neuron2	1.23051841323956	Neuron8	1.21169322063398	1.0155362696473	47	Neuron2/Neuron8: 1.016	All
Sms	Neuron2	0.607862535697293	Neuron8	0.598802667638661	1.01512997277444	48	Neuron2/Neuron8: 1.015	All
Bend6	Neuron2	0.820806863168466	Neuron8	0.810702076412986	1.01246424185835	49	Neuron2/Neuron8: 1.012	All
Ddx3y	Neuron2	0.503810672580609	OPC3	0.498826890573576	1.00999100509859	50	Neuron2/OPC3: 1.01	All
Ift20	Neuron2	0.565961381227316	Neuron8	0.561513069558056	1.00792200913998	51	Neuron2/Neuron8: 1.008	All
Sez6l	Neuron2	0.576967804442031	OPC3	0.57258699564352	1.00765090515824	52	Neuron2/OPC3: 1.008	All
Vps8	Neuron2	1.27472469192463	Neuron8	1.26725886793833	1.00589131721639	53	Neuron2/Neuron8: 1.006	All
Csrnp3	Neuron2	0.535862945410475	Neuron8	0.53280002969237	1.00574871536676	54	Neuron2/Neuron8: 1.006	All
Ndufa6	Neuron2	0.864424822625195	Neuron8	0.859846222900726	1.0053249053174	55	Neuron2/Neuron8: 1.005	All
Timp2	Neuron2	1.37830592301252	Neuron8	1.37103120875443	1.00530601653094	56	Neuron2/Neuron8: 1.005	All
L1cam	Neuron2	0.527531411923165	Neuron8	0.524975480858612	1.00486866750495	57	Neuron2/Neuron8: 1.005	All
1500011B03Rik	Neuron2	0.699372392529832	Neuron6	0.696452626729674	1.0041923394185	58	Neuron2/Neuron6: 1.004	All
Cnbp	Neuron2	0.448466283689327	Neuron8	0.447330906658987	1.0025381144326	59	Neuron2/Neuron8: 1.003	All
Bex2	Neuron2	1.08207968894996	Neuron8	1.07949773026766	1.00239181483194	60	Neuron2/Neuron8: 1.002	All
Basp1	Neuron2	1.35842671658637	Neuron8	1.35839348161052	1.00002446638349	61	Neuron2/Neuron8: 1	All
Lamtor2	Neuron2	0.543685341240237	Neuron8	0.544080744674877	0.999273263318893	62	Neuron2/Neuron8: 0.999	All
Ttc3	Neuron2	2.33464759376258	Neuron8	2.3372223421381	0.998898372512916	63	Neuron2/Neuron8: 0.999	All
Usp34	Neuron2	0.646099963721053	Neuron8	0.648257510236977	0.996671775518443	64	Neuron2/Neuron8: 0.997	All
Iscu	Neuron2	0.721472382306303	Neuron8	0.724009471155875	0.996495779474375	65	Neuron2/Neuron8: 0.996	All
Grin1	Neuron2	0.57814175920112	Neuron4	0.581718553217621	0.993851332406855	66	Neuron2/Neuron4: 0.994	All
Slc24a3	Neuron2	0.696642866926866	Neuron8	0.701337258660838	0.993306513127599	67	Neuron2/Neuron8: 0.993	All
Nenf	Neuron2	0.757212057382944	Neuron5	0.762625358901175	0.992901755160581	68	Neuron2/Neuron5: 0.993	All
St13	Neuron2	1.05169798223933	Neuron1	1.05929332506897	0.992829802048314	69	Neuron2/Neuron1: 0.993	All
Ppp3ca	Neuron2	0.844752737099351	Neuron8	0.851421811543731	0.992167132255765	70	Neuron2/Neuron8: 0.992	All
Zmat2	Neuron2	0.457698878205966	Neuron8	0.463645329808948	0.98717456810051	71	Neuron2/Neuron8: 0.987	All
Syngr3	Neuron2	0.60968411712783	Neuron8	0.618535831223148	0.985689246041229	72	Neuron2/Neuron8: 0.986	All
B4galt6	Neuron2	0.676561705161304	Neuron8	0.686734635746269	0.985186518845215	73	Neuron2/Neuron8: 0.985	All
Fam103a1	Neuron2	0.497850761568775	Neuron8	0.506514629920029	0.982895127130637	74	Neuron2/Neuron8: 0.983	All
Astn1	Neuron2	0.528433250484534	Neuron8	0.537876393617199	0.982443655745588	75	Neuron2/Neuron8: 0.982	All
Mrfap1	Neuron2	1.22610226147153	Neuron8	1.24889325213973	0.98175104987624	76	Neuron2/Neuron8: 0.982	All
Hdac11	Neuron2	0.650109318079128	Neuron8	0.663321164241776	0.980082278578056	77	Neuron2/Neuron8: 0.98	All
Camta1	Neuron2	1.15944793452058	Neuron8	1.18324682776919	0.979886788884545	78	Neuron2/Neuron8: 0.98	All
Smim10l1	Neuron2	0.972107879379961	Neuron5	0.993833494585463	0.978139582411071	79	Neuron2/Neuron5: 0.978	All
Impad1	Neuron2	0.792538895850531	Neuron8	0.810797947571587	0.977480145607492	80	Neuron2/Neuron8: 0.977	All
Ggnbp2	Neuron2	0.475954156082816	Neuron8	0.487058116370481	0.977201980801775	81	Neuron2/Neuron8: 0.977	All
Meg3	Neuron2	5.96389119259456	Neuron4	6.10324361364768	0.977167481772888	82	Neuron2/Neuron4: 0.977	All
Rtf1	Neuron2	0.66323792055246	Neuron8	0.678763206024141	0.977127096262892	83	Neuron2/Neuron8: 0.977	All
H2afz	Neuron2	0.780882007832966	Neuron3	0.800066716976563	0.97602111331903	84	Neuron2/Neuron3: 0.976	All
Micu3	Neuron2	0.683750539316377	Neuron8	0.700770866510989	0.975711993737193	85	Neuron2/Neuron8: 0.976	All
Tuba1b	Neuron2	1.19041419604944	Neuron8	1.22015045535429	0.975629022491148	86	Neuron2/Neuron8: 0.976	All
Maged1	Neuron2	0.678395098343051	Neuron4	0.696822013223408	0.973555779624246	87	Neuron2/Neuron4: 0.974	All
2810428I15Rik	Neuron2	0.513163628729996	Mural	0.527143123950941	0.973480645794697	88	Neuron2/Mural: 0.973	All
Negr1	Neuron2	1.0081777025695	Neuron4	1.03655784278866	0.972620784824892	89	Neuron2/Neuron4: 0.973	All
Gprasp1	Neuron2	1.07790194860449	Neuron8	1.10876184683061	0.972167243746414	90	Neuron2/Neuron8: 0.972	All
Arpc5l	Neuron2	0.492353642417744	Neuron8	0.506500548080193	0.972069318155588	91	Neuron2/Neuron8: 0.972	All
Syt4	Neuron2	1.25482108051028	Neuron6	1.29128727602955	0.97175981193635	92	Neuron2/Neuron6: 0.972	All
Inpp5f	Neuron2	0.503546083608597	Neuron8	0.518281635406704	0.971568446976625	93	Neuron2/Neuron8: 0.972	All
Bclaf1	Neuron2	0.504857242378162	Neuron8	0.522321672245411	0.966563842177616	94	Neuron2/Neuron8: 0.967	All
Alg2	Neuron2	0.656314581061632	Neuron8	0.679068937641809	0.966491831213491	95	Neuron2/Neuron8: 0.966	All
Stmn2	Neuron2	1.43097517213877	Neuron8	1.48094240840087	0.966259838344383	96	Neuron2/Neuron8: 0.966	All
Ube2v2	Neuron2	0.438699202636928	Neuron8	0.454036507595294	0.966220106309079	97	Neuron2/Neuron8: 0.966	All
Morf4l2	Neuron2	0.801754042227067	Neuron8	0.830102625402869	0.965849303076178	98	Neuron2/Neuron8: 0.966	All
Arl8b	Neuron2	0.568258125062724	Neuron8	0.588541148943953	0.965536778664289	99	Neuron2/Neuron8: 0.966	All
Nudc	Neuron2	0.595539618864372	Neuron8	0.61687957630725	0.965406607282053	100	Neuron2/Neuron8: 0.965	All
Aif1	Microglia	1.0998458486224	Neuron4	0.00280062308084057	392.714698434999	1	Microglia/Neuron4: 392.715	All
Ly86	Microglia	1.657162429982	Oligo3	0.00482932575336164	343.14571321441	2	Microglia/Oligo3: 343.146	All
Fcer1g	Microglia	1.97887431099216	Neuron5	0.00605138952791858	327.011556909774	3	Microglia/Neuron5: 327.012	All
Ctss	Microglia	1.46099214094733	Oligo1	0.0064544863367349	226.352968265233	4	Microglia/Oligo1: 226.353	All
C1qc	Microglia	2.73531453438823	Neuron7	0.0139180499663617	196.530012537616	5	Microglia/Neuron7: 196.53	All
Csf1r	Microglia	2.57318777779231	Oligo3	0.0150149585321671	171.374950672003	6	Microglia/Oligo3: 171.375	All
Siglech	Microglia	1.11711880844483	Oligo3	0.00866550994437846	128.915530143675	7	Microglia/Oligo3: 128.916	All
C1qb	Microglia	2.3154251901027	Neuron7	0.0181424540417792	127.62469645896	8	Microglia/Neuron7: 127.625	All
Fcgr3	Microglia	1.38272170821151	Neuron7	0.011133726863411	124.19217079553	9	Microglia/Neuron7: 124.192	All
Selplg	Microglia	1.78174924129533	Oligo3	0.0145678861992201	122.306641947184	10	Microglia/Oligo3: 122.307	All
Tyrobp	Microglia	2.57212514044795	Oligo3	0.0218193543719665	117.882733677611	11	Microglia/Oligo3: 117.883	All
Fcrls	Microglia	1.14862735930903	Neuron7	0.0102423573829969	112.144823340751	12	Microglia/Neuron7: 112.145	All
Ptpn18	Microglia	1.30183420874375	Neuron4	0.0139887580246562	93.0628871018548	13	Microglia/Neuron4: 93.063	All
Trem2	Microglia	1.05513711772353	Neuron7	0.0130648625441702	80.7614404021686	14	Microglia/Neuron7: 80.761	All
Tmem119	Microglia	1.41359420909329	Mural	0.0180551881506327	78.2929647312349	15	Microglia/Mural: 78.293	All
P2ry12	Microglia	1.83990663100292	Oligo3	0.0248340536917808	74.0880507805241	16	Microglia/Oligo3: 74.088	All
Cx3cr1	Microglia	3.06269488689297	Oligo3	0.041957136233642	72.995803856538	17	Microglia/Oligo3: 72.996	All
C1qa	Microglia	2.47538056266418	Neuron6	0.0492023403669802	50.3102198838779	18	Microglia/Neuron6: 50.31	All
Ltc4s	Microglia	1.01741508885651	Endothelial	0.0220988033543708	46.0393747363378	19	Microglia/Endothelial: 46.039	All
Hexb	Microglia	1.77578693249236	Oligo3	0.042942419583399	41.3527451345303	20	Microglia/Oligo3: 41.353	All
Laptm5	Microglia	1.8250378172394	Endothelial	0.0497166941075627	36.70875246232	21	Microglia/Endothelial: 36.709	All
Gpr34	Microglia	0.972264996779603	Mural	0.0375140347959378	25.9173667153735	22	Microglia/Mural: 25.917	All
Vsir	Microglia	1.12105870859121	OPC2	0.0497238193435473	22.5457079402065	23	Microglia/OPC2: 22.546	All
Hpgds	Microglia	1.25103469560229	Neuron4	0.0575133046687382	21.7520920212798	24	Microglia/Neuron4: 21.752	All
Lair1	Microglia	1.0369704978224	Astrocyte1	0.0710891200086021	14.5869086253554	25	Microglia/Astrocyte1: 14.587	All
Tgfbr1	Microglia	1.63458744057543	OPC3	0.173411263604571	9.42607421570242	26	Microglia/OPC3: 9.426	All
Maf	Microglia	1.20310801617993	Mural	0.273453594070527	4.39967893005508	27	Microglia/Mural: 4.4	All
Lgmn	Microglia	1.21351431396661	Oligo3	0.301945986567484	4.01897812175555	28	Microglia/Oligo3: 4.019	All
Kctd12	Microglia	1.33827769990346	Endothelial	0.379224334306271	3.52898687883945	29	Microglia/Endothelial: 3.529	All
Ctsd	Microglia	2.52775968110615	Astrocyte2	0.757524202035819	3.33686986410848	30	Microglia/Astrocyte2: 3.337	All
Mbnl1	Microglia	1.1388585647836	Neuron8	0.502330942990181	2.26714794435004	31	Microglia/Neuron8: 2.267	All
Gm9843	Microglia	1.40054902849522	Endothelial	0.618366476707835	2.26491745793159	32	Microglia/Endothelial: 2.265	All
Gm10073	Microglia	1.51169048455673	Neuron6	0.675074772168294	2.23929340404957	33	Microglia/Neuron6: 2.239	All
Efhd2	Microglia	1.05166202090577	Neuron8	0.498245635803333	2.11073002016396	34	Microglia/Neuron8: 2.111	All
Rgs10	Microglia	1.86673323677246	Neuron6	0.949961187279623	1.96506263810437	35	Microglia/Neuron6: 1.965	All
Pabpc1	Microglia	1.41176376391579	Endothelial	0.723757934790711	1.95060212268903	36	Microglia/Endothelial: 1.951	All
B2m	Microglia	1.68768321325632	Endothelial	0.869409629277359	1.94118302400112	37	Microglia/Endothelial: 1.941	All
Mef2c	Microglia	1.51276527269183	Mural	0.865860643863071	1.74712326217135	38	Microglia/Mural: 1.747	All
Clta	Microglia	1.00941730494548	Neuron3	0.595766749268643	1.69431628432541	39	Microglia/Neuron3: 1.694	All
Sh3bgrl3	Microglia	1.32980945219259	Oligo1	0.804394112436215	1.65318148359526	40	Microglia/Oligo1: 1.653	All
Rpl12	Microglia	2.27731667713513	Neuron3	1.40854314871017	1.61678872189362	41	Microglia/Neuron3: 1.617	All
Rps12-ps3	Microglia	1.42376264650158	Endothelial	0.884314937454884	1.61001763760687	42	Microglia/Endothelial: 1.61	All
Rrbp1	Microglia	1.19082544678783	Astrocyte1	0.756676447819714	1.57375778011735	43	Microglia/Astrocyte1: 1.574	All
Rplp2	Microglia	3.38282320094966	Neuron3	2.16337912638641	1.56367562194249	44	Microglia/Neuron3: 1.564	All
Gpx1	Microglia	1.01888825975358	Endothelial	0.6563087726864	1.55245259877156	45	Microglia/Endothelial: 1.552	All
Rpl5	Microglia	1.84967880839894	Neuron3	1.20608042521147	1.53362808129038	46	Microglia/Neuron3: 1.534	All
Rplp0	Microglia	2.86440153185705	Endothelial	1.88680530594452	1.51812247020534	47	Microglia/Endothelial: 1.518	All
Rplp1	Microglia	4.79766330246589	Neuron3	3.19877915937674	1.49984199078022	48	Microglia/Neuron3: 1.5	All
Cst3	Microglia	5.87650003966661	Astrocyte1	3.98652694924089	1.47409013271203	49	Microglia/Astrocyte1: 1.474	All
Eef1b2	Microglia	1.1817117255354	Neuron3	0.806089510574859	1.4659807751284	50	Microglia/Neuron3: 1.466	All
Rps10	Microglia	2.66369273470314	Neuron3	1.82093109958038	1.46281906839691	51	Microglia/Neuron3: 1.463	All
Fau	Microglia	3.98495029154622	Endothelial	2.76347815914276	1.44200535052623	52	Microglia/Endothelial: 1.442	All
Rps9	Microglia	3.2455151184573	Neuron3	2.26225899408476	1.43463464039418	53	Microglia/Neuron3: 1.435	All
Rps13	Microglia	2.64603947571256	Neuron3	1.86445534108048	1.41920238978701	54	Microglia/Neuron3: 1.419	All
Rpl27	Microglia	1.63284834850895	Endothelial	1.15436268256806	1.41450202190911	55	Microglia/Endothelial: 1.415	All
Ctsb	Microglia	1.28594387687932	Neuron4	0.911567565480676	1.41069507689343	56	Microglia/Neuron4: 1.411	All
Gnb2l1	Microglia	1.3857459389266	Endothelial	0.987878846830553	1.40274887287296	57	Microglia/Endothelial: 1.403	All
Rps4x	Microglia	3.58684692277036	Neuron3	2.66622785877147	1.34528896732146	58	Microglia/Neuron3: 1.345	All
Rpl7	Microglia	2.37743160878824	Endothelial	1.77184745820547	1.34178120005664	59	Microglia/Endothelial: 1.342	All
Ftl1	Microglia	4.39736758962652	Oligo1	3.30385581752703	1.33098047629633	60	Microglia/Oligo1: 1.331	All
Sparc	Microglia	2.23772343821669	Astrocyte2	1.68481340323041	1.32817286111693	61	Microglia/Astrocyte2: 1.328	All
Serinc3	Microglia	1.69015131102495	Endothelial	1.27283659896876	1.32786196782391	62	Microglia/Endothelial: 1.328	All
Rpl10a	Microglia	1.92123413992716	Neuron3	1.44795974346678	1.32685604596108	63	Microglia/Neuron3: 1.327	All
Rps29	Microglia	5.40032485918712	Neuron3	4.08322658524197	1.32256311190409	64	Microglia/Neuron3: 1.323	All
Rps28	Microglia	3.16377001527803	Neuron6	2.4485396441339	1.29210487682225	65	Microglia/Neuron6: 1.292	All
Rpl18a	Microglia	3.88515245356258	Endothelial	3.01354898503762	1.28922823981044	66	Microglia/Endothelial: 1.289	All
Rps12	Microglia	3.21543938514294	Endothelial	2.49415840768713	1.2891881186186	67	Microglia/Endothelial: 1.289	All
Tmsb4x	Microglia	6.26981515406832	Endothelial	4.92716427453731	1.27249971884834	68	Microglia/Endothelial: 1.272	All
Rpl30	Microglia	2.65912906904847	Neuron3	2.10340023018231	1.26420499099118	69	Microglia/Neuron3: 1.264	All
Itm2b	Microglia	1.44955774352829	Astrocyte2	1.15437538766321	1.25570742326949	70	Microglia/Astrocyte2: 1.256	All
Rpl39	Microglia	3.29341626547039	Neuron3	2.6234240040541	1.25538847718894	71	Microglia/Neuron3: 1.255	All
Sepp1	Microglia	2.83620017289251	Endothelial	2.25957544475971	1.25519162436912	72	Microglia/Endothelial: 1.255	All
Rps15a	Microglia	3.15716642966935	Endothelial	2.51907042828504	1.25330613793864	73	Microglia/Endothelial: 1.253	All
Rps18	Microglia	3.02771741362098	Endothelial	2.43385972951711	1.2439983195834	74	Microglia/Endothelial: 1.244	All
Rps3	Microglia	3.17092373897842	Neuron3	2.55754435610798	1.23983137629874	75	Microglia/Neuron3: 1.24	All
Gm26917	Microglia	1.31585989319605	OPC3	1.07131781394306	1.22826287033624	76	Microglia/OPC3: 1.228	All
Rps17	Microglia	2.7346676322675	Neuron3	2.23288535565687	1.22472370797695	77	Microglia/Neuron3: 1.225	All
Rps25	Microglia	3.0965866378058	Neuron3	2.53589443481793	1.22110234372912	78	Microglia/Neuron3: 1.221	All
Rpl15	Microglia	1.14772619424051	Neuron3	0.940030684154742	1.22094545804377	79	Microglia/Neuron3: 1.221	All
Rps23	Microglia	3.86994002652824	Neuron3	3.18339162446446	1.21566570596832	80	Microglia/Neuron3: 1.216	All
Rpl32	Microglia	3.36165769270432	Neuron3	2.77253803548808	1.21248388648797	81	Microglia/Neuron3: 1.212	All
Rpl22	Microglia	1.55093459657612	Endothelial	1.27935732927867	1.21227632115147	82	Microglia/Endothelial: 1.212	All
Rps24	Microglia	3.47663498338039	Neuron3	2.88817031765387	1.20374998736382	83	Microglia/Neuron3: 1.204	All
Rpl35a	Microglia	3.86603394049102	Neuron3	3.2138456174841	1.20293081891018	84	Microglia/Neuron3: 1.203	All
Ppia	Microglia	1.58839650796323	Mural	1.3208661552171	1.20254160627059	85	Microglia/Mural: 1.203	All
Rpl35	Microglia	2.74855526340296	Neuron3	2.29903114767766	1.19552763179367	86	Microglia/Neuron3: 1.196	All
Rps11	Microglia	3.35699824551389	Neuron3	2.84138317682088	1.18146622141612	87	Microglia/Neuron3: 1.181	All
Rps27rt	Microglia	1.17297974219889	Endothelial	0.995920230875636	1.17778483239324	88	Microglia/Endothelial: 1.178	All
Arpc1b	Microglia	1.20538337604724	Endothelial	1.02775170951415	1.17283519442362	89	Microglia/Endothelial: 1.173	All
Rps7	Microglia	2.8702537107471	Neuron3	2.44766305718946	1.17265066460695	90	Microglia/Neuron3: 1.173	All
Rpl37a	Microglia	3.94357046871037	Endothelial	3.36938299275274	1.17041324099773	91	Microglia/Endothelial: 1.17	All
Rpl7a	Microglia	1.50611829350778	Neuron3	1.289975387362	1.16755583731546	92	Microglia/Neuron3: 1.168	All
Rpl34	Microglia	2.94811497835237	Neuron3	2.54168443474155	1.15990598126795	93	Microglia/Neuron3: 1.16	All
Rpl18	Microglia	1.68904884832731	Endothelial	1.45822422740062	1.15829158272741	94	Microglia/Endothelial: 1.158	All
Rpl27a	Microglia	3.14721358308129	Neuron3	2.72383810077037	1.15543342395834	95	Microglia/Neuron3: 1.155	All
Rpl10	Microglia	3.52564589384495	Neuron3	3.06330409762394	1.15092912146059	96	Microglia/Neuron3: 1.151	All
Rps14	Microglia	3.62599513374741	Endothelial	3.15103121076199	1.15073285258592	97	Microglia/Endothelial: 1.151	All
Tpt1	Microglia	3.02804893640815	Endothelial	2.63611463097309	1.1486787793027	98	Microglia/Endothelial: 1.149	All
Rps27a	Microglia	3.37416154114555	Neuron3	2.94476457888865	1.14581707662993	99	Microglia/Neuron3: 1.146	All
Rpl4	Microglia	2.21469642080013	Neuron3	1.93679551196636	1.14348489921459	100	Microglia/Neuron3: 1.143	All
Pdgfra	OPC2	2.04268540488759	Mural	0.409592531122253	4.98711585216357	1	OPC2/Mural: 4.987	All
Cspg5	OPC2	2.00905234510399	Neuron2	0.486380321212049	4.13062012890957	2	OPC2/Neuron2: 4.131	All
Tmem100	OPC2	1.18692745240765	OPC3	0.297040140115183	3.99584868209192	3	OPC2/OPC3: 3.996	All
Ppp1r14b	OPC2	1.11933098683208	Microglia	0.324911515604718	3.44503328775162	4	OPC2/Microglia: 3.445	All
Matn4	OPC2	1.05864880141183	OPC3	0.334318928345176	3.16658349753624	5	OPC2/OPC3: 3.167	All
C1ql1	OPC2	1.39603864626131	OPC3	0.442652810017038	3.15380048351569	6	OPC2/OPC3: 3.154	All
Cacng4	OPC2	1.44010223519293	Neuron6	0.474450250281588	3.03530714619336	7	OPC2/Neuron6: 3.035	All
Lhfpl3	OPC2	1.20875312295357	Neuron8	0.523159013385102	2.31048895656472	8	OPC2/Neuron8: 2.31	All
Pid1	OPC2	1.48567933234487	Mural	0.674180140656477	2.20368302587228	9	OPC2/Mural: 2.204	All
Lrp1b	OPC2	1.26523478409048	Oligo1	0.649169520351859	1.94900522040022	10	OPC2/Oligo1: 1.949	All
Epn2	OPC2	1.41361415425375	OPC3	0.777214483749651	1.81882116688536	11	OPC2/OPC3: 1.819	All
Cntn1	OPC2	1.83095684360538	Neuron2	1.08713695009348	1.68420072875634	12	OPC2/Neuron2: 1.684	All
Olig1	OPC2	2.24905635217634	Oligo3	1.62964328060244	1.38009120090682	13	OPC2/Oligo3: 1.38	All
Ptprz1	OPC2	2.45338174067972	Astrocyte2	1.82231140783732	1.34630213591833	14	OPC2/Astrocyte2: 1.346	All
Nrxn2	OPC2	1.82271917095914	Neuron4	1.404266417595	1.29798672682125	15	OPC2/Neuron4: 1.298	All
Olig2	OPC2	1.08145244674303	OPC3	0.926644623283035	1.16706277635489	16	OPC2/OPC3: 1.167	All
Lrp1	OPC2	1.1121169043837	Astrocyte2	0.955227233207964	1.16424329805678	17	OPC2/Astrocyte2: 1.164	All
S100a16	OPC2	1.56410216443384	OPC3	1.38200738102415	1.13176107878291	18	OPC2/OPC3: 1.132	All
Tcf4	OPC2	1.4132345775025	Oligo3	1.31465860705512	1.07498218162371	19	OPC2/Oligo3: 1.075	All
Ptn	OPC2	1.69850167327773	Oligo3	1.60986169645456	1.05506061608794	20	OPC2/Oligo3: 1.055	All
Rpl13	OPC2	3.89546197973892	Microglia	3.80009227972372	1.02509668002645	21	OPC2/Microglia: 1.025	All
Zbtb20	OPC2	1.66018221938952	Mural	1.6490923882805	1.00672480886324	22	OPC2/Mural: 1.007	All
Arhgap31	OPC2	1.26737621903929	Endothelial	1.28215797009213	0.988471193567685	23	OPC2/Endothelial: 0.988	All
Rbm39	OPC2	1.43959591457335	Endothelial	1.5087110277729	0.954189296739235	24	OPC2/Endothelial: 0.954	All
Nrxn1	OPC2	1.32526859290154	Neuron4	1.4089301040745	0.94062053828574	25	OPC2/Neuron4: 0.941	All
Srrm2	OPC2	1.13963868727971	OPC3	1.25206333088433	0.910208500775103	26	OPC2/OPC3: 0.91	All
Malat1	OPC2	8.74941202781066	Astrocyte1	9.63215361209016	0.908354702403054	27	OPC2/Astrocyte1: 0.908	All
Dbi	OPC2	1.79329894127876	Astrocyte2	2.05550141156232	0.872438681477593	28	OPC2/Astrocyte2: 0.872	All
Acp1	OPC2	1.43802348670053	Neuron4	1.68678143487696	0.852525085329399	29	OPC2/Neuron4: 0.853	All
Marcks	OPC2	2.52039146860209	OPC3	3.03402756274454	0.830708164800643	30	OPC2/OPC3: 0.831	All
Serpine2	OPC2	1.32948077409044	Astrocyte2	1.61787940827124	0.821742811790301	31	OPC2/Astrocyte2: 0.822	All
Lsamp	OPC2	1.18686952303805	Neuron4	1.48120438822482	0.801286799089544	32	OPC2/Neuron4: 0.801	All
Opcml	OPC2	1.90072929648094	OPC3	2.39821214328501	0.792560950791191	33	OPC2/OPC3: 0.793	All
Pnisr	OPC2	1.12046762146791	Astrocyte1	1.44379203275163	0.776058875551826	34	OPC2/Astrocyte1: 0.776	All
Tsc22d1	OPC2	1.61827940609725	Endothelial	2.11470147748258	0.765251939022483	35	OPC2/Endothelial: 0.765	All
Son	OPC2	2.00278449114359	Astrocyte1	2.68046233244434	0.747178748569555	36	OPC2/Astrocyte1: 0.747	All
Sox10	OPC2	1.20345993671076	OPC3	1.61429569526584	0.745501546117036	37	OPC2/OPC3: 0.746	All
mt-Co1	OPC2	4.20441872304091	Neuron7	5.73812141494636	0.732716932773409	38	OPC2/Neuron7: 0.733	All
mt-Co3	OPC2	4.65959873803367	Neuron7	6.41667830919905	0.726169914323677	39	OPC2/Neuron7: 0.726	All
Gria2	OPC2	1.47595473703537	Neuron4	2.04956499775167	0.720130729522832	40	OPC2/Neuron4: 0.72	All
Actb	OPC2	2.74901082045156	Microglia	3.8871774894884	0.707199716988833	41	OPC2/Microglia: 0.707	All
Rps2	OPC2	1.5353080435337	OPC3	2.17214597671534	0.706816236105526	42	OPC2/OPC3: 0.707	All
mt-Cytb	OPC2	3.63461656038375	Neuron7	5.14431755026206	0.706530365762236	43	OPC2/Neuron7: 0.707	All
mt-Atp6	OPC2	4.36487394951122	Neuron7	6.20366053942377	0.70359651721315	44	OPC2/Neuron7: 0.704	All
Oaz1	OPC2	1.74945317791871	Neuron3	2.52649144128922	0.692443738113754	45	OPC2/Neuron3: 0.692	All
S100a1	OPC2	1.13171014983757	OPC3	1.63634677026327	0.691607775566722	46	OPC2/OPC3: 0.692	All
Rpl41	OPC2	2.99359515008774	Endothelial	4.4674507269733	0.670090244535478	47	OPC2/Endothelial: 0.67	All
Eif1	OPC2	1.69079502392663	Mural	2.56936081390613	0.658060563069051	48	OPC2/Mural: 0.658	All
mt-Nd1	OPC2	3.61476415910632	Neuron7	5.75357912848116	0.628263569229915	49	OPC2/Neuron7: 0.628	All
Rps26	OPC2	1.11967537534345	Microglia	1.80213224293133	0.621305889029651	50	OPC2/Microglia: 0.621	All
mt-Nd4	OPC2	3.00749868522629	Neuron7	4.9637669129207	0.605890392918685	51	OPC2/Neuron7: 0.606	All
Ntm	OPC2	1.13425780749912	Astrocyte1	1.90901924385066	0.594157346057562	52	OPC2/Astrocyte1: 0.594	All
mt-Co2	OPC2	2.82200558581972	Neuron7	4.75622499988391	0.593328866041578	53	OPC2/Neuron7: 0.593	All
Cox6c	OPC2	1.10394510235641	Neuron5	1.89304819927412	0.583157419224568	54	OPC2/Neuron5: 0.583	All
mt-Nd2	OPC2	2.18237456838963	Neuron7	3.75356055099898	0.581414509966758	55	OPC2/Neuron7: 0.581	All
Rps8	OPC2	2.15599069043115	Neuron3	3.73551979217383	0.577159487937422	56	OPC2/Neuron3: 0.577	All
Rpl37	OPC2	2.02497599884217	Neuron3	3.55386662834175	0.569795158516411	57	OPC2/Neuron3: 0.57	All
Gpr17	OPC2	1.87942912562682	OPC3	3.30154846597305	0.569256863861579	58	OPC2/OPC3: 0.569	All
Cox7c	OPC2	1.17657327988074	Neuron6	2.07547753724955	0.566892803590615	59	OPC2/Neuron6: 0.567	All
Rps18	OPC2	1.70226447027506	Microglia	3.02771741362098	0.562226997346904	60	OPC2/Microglia: 0.562	All
Rpl37a	OPC2	2.19171066775944	Microglia	3.94357046871037	0.555768100291149	61	OPC2/Microglia: 0.556	All
Cox8a	OPC2	1.59298626243281	Neuron1	2.90778033933934	0.547835832329322	62	OPC2/Neuron1: 0.548	All
Rpsa	OPC2	1.12909900459754	Neuron3	2.06280791074899	0.547360226181978	63	OPC2/Neuron3: 0.547	All
Sepw1	OPC2	1.38574429349242	Neuron6	2.53301201998894	0.547073714043596	64	OPC2/Neuron6: 0.547	All
Gjc3	OPC2	1.09767401835333	OPC3	2.03697411694667	0.538874799253067	65	OPC2/OPC3: 0.539	All
Rpl9	OPC2	1.73045388781467	Neuron3	3.21234692899238	0.538688356539828	66	OPC2/Neuron3: 0.539	All
Syt11	OPC2	1.64852934762721	Oligo3	3.08054718374433	0.535141729471405	67	OPC2/Oligo3: 0.535	All
Serf2	OPC2	1.10893605388091	Microglia	2.086461135254	0.531491354017439	68	OPC2/Microglia: 0.531	All
Rpl36	OPC2	1.33699015483767	Microglia	2.53106968336575	0.528231270606417	69	OPC2/Microglia: 0.528	All
Rpl24	OPC2	1.4119623400861	Neuron3	2.70625838563672	0.521739663729079	70	OPC2/Neuron3: 0.522	All
Qk	OPC2	1.60453593978603	OPC3	3.10573801792537	0.516635959158544	71	OPC2/OPC3: 0.517	All
Gpm6b	OPC2	1.32868919860734	Astrocyte2	2.59549327956512	0.511921648600826	72	OPC2/Astrocyte2: 0.512	All
Rpl31	OPC2	1.32830109587913	Microglia	2.59593115687826	0.51168579427063	73	OPC2/Microglia: 0.512	All
Eef1a1	OPC2	1.86977305449383	Microglia	3.72035631114588	0.502579026877654	74	OPC2/Microglia: 0.503	All
Rps19	OPC2	1.64439444510644	Microglia	3.27714291322326	0.501776849117965	75	OPC2/Microglia: 0.502	All
Tnr	OPC2	1.44488026346243	OPC3	2.92776683958426	0.4935093341202	76	OPC2/OPC3: 0.494	All
Rps27	OPC2	2.02448981840278	Microglia	4.10809721205984	0.492804749717128	77	OPC2/Microglia: 0.493	All
Rpl13a	OPC2	1.93039262057558	Microglia	3.92383749722408	0.491965485813629	78	OPC2/Microglia: 0.492	All
Rpl11	OPC2	1.40678799548256	Microglia	2.86463056764556	0.491088802644036	79	OPC2/Microglia: 0.491	All
Rps27a	OPC2	1.65651704547522	Microglia	3.37416154114555	0.49094183111127	80	OPC2/Microglia: 0.491	All
Rpl27a	OPC2	1.53698380970725	Microglia	3.14721358308129	0.488363363061767	81	OPC2/Microglia: 0.488	All
Rpl32	OPC2	1.63114674858562	Microglia	3.36165769270432	0.485220952783395	82	OPC2/Microglia: 0.485	All
Rpl34	OPC2	1.43014173677203	Microglia	2.94811497835237	0.485103785732028	83	OPC2/Microglia: 0.485	All
Rps5	OPC2	1.34687356822164	Microglia	2.77834311845309	0.484775821703239	84	OPC2/Microglia: 0.485	All
Rps17	OPC2	1.31225266820541	Microglia	2.7346676322675	0.479858192901246	85	OPC2/Microglia: 0.48	All
Rpl23	OPC2	1.55766622702626	Microglia	3.25071989040385	0.479175776302505	86	OPC2/Microglia: 0.479	All
Rpl28	OPC2	1.11688148214999	Microglia	2.33630791447723	0.478054059239836	87	OPC2/Microglia: 0.478	All
Rps28	OPC2	1.50830466322709	Microglia	3.16377001527803	0.476742827684504	88	OPC2/Microglia: 0.477	All
Rpl23a	OPC2	1.45022062138338	Microglia	3.04351921108173	0.476494650042949	89	OPC2/Microglia: 0.476	All
Rpl26	OPC2	1.61642298136791	Microglia	3.42194133144744	0.47237016208112	90	OPC2/Microglia: 0.472	All
Rps14	OPC2	1.70922876050983	Microglia	3.62599513374741	0.471381978591727	91	OPC2/Microglia: 0.471	All
Rpl21	OPC2	1.5620893308981	Microglia	3.32329611119038	0.470042174586292	92	OPC2/Microglia: 0.47	All
Gpm6a	OPC2	1.05855249745697	Neuron4	2.25618706421378	0.469177629039303	93	OPC2/Neuron4: 0.469	All
Rps16	OPC2	1.38089034348643	Microglia	3.00036017763877	0.460241524926907	94	OPC2/Microglia: 0.46	All
Rps23	OPC2	1.7733912786013	Microglia	3.86994002652824	0.458247741940391	95	OPC2/Microglia: 0.458	All
Ptma	OPC2	1.37930070807156	Oligo1	3.03071152416081	0.455107883767818	96	OPC2/Oligo1: 0.455	All
Rtn1	OPC2	1.07990950838345	Neuron8	2.37488637962761	0.454720494271721	97	OPC2/Neuron8: 0.455	All
Rpl39	OPC2	1.49453580911536	Microglia	3.29341626547039	0.453794992386697	98	OPC2/Microglia: 0.454	All
Rpl17	OPC2	1.45788094706804	Microglia	3.23551593232819	0.450586854634645	99	OPC2/Microglia: 0.451	All
Rps3a1	OPC2	1.45448089852527	Microglia	3.23212976331313	0.450006962911769	100	OPC2/Microglia: 0.45	All
Tmem141	Oligo3	0.814090004093413	OPC3	0.21890828206696	3.7188634272156	1	Oligo3/OPC3: 3.719	All
Plekha1	Oligo3	0.966137490442688	OPC3	0.45513660775828	2.12274177460978	2	Oligo3/OPC3: 2.123	All
Kndc1	Oligo3	0.939895382028206	Oligo1	0.476390205253068	1.97295278463779	3	Oligo3/Oligo1: 1.973	All
Sbf1	Oligo3	0.729949143740664	Oligo1	0.393204042003242	1.85641312337945	4	Oligo3/Oligo1: 1.856	All
Lpar1	Oligo3	1.27325680340565	Oligo1	0.704464829840836	1.80741003591809	5	Oligo3/Oligo1: 1.807	All
Sytl2	Oligo3	0.60371860772234	Neuron5	0.337791905963908	1.78725007042308	6	Oligo3/Neuron5: 1.787	All
Sh3gl3	Oligo3	0.849218214227358	Oligo1	0.476155966561375	1.7834874996109	7	Oligo3/Oligo1: 1.783	All
Gamt	Oligo3	0.443727422700794	Oligo1	0.255860122089926	1.73425784008982	8	Oligo3/Oligo1: 1.734	All
Gjc2	Oligo3	0.564970855656826	Oligo1	0.32596500884705	1.73322546998264	9	Oligo3/Oligo1: 1.733	All
Gm15440	Oligo3	1.05637019753193	OPC3	0.610137548451605	1.73136401818371	10	Oligo3/OPC3: 1.731	All
Add1	Oligo3	1.16760997008	Oligo1	0.678492067538105	1.72088964034119	11	Oligo3/Oligo1: 1.721	All
Tspan15	Oligo3	0.503301487031376	OPC3	0.295195336857455	1.70497776959943	12	Oligo3/OPC3: 1.705	All
Padi2	Oligo3	0.56196091498806	Astrocyte2	0.343608261654897	1.63546974185523	13	Oligo3/Astrocyte2: 1.635	All
Anks1b	Oligo3	1.33166559768523	Oligo1	0.822139704537965	1.61975585211958	14	Oligo3/Oligo1: 1.62	All
Zdhhc9	Oligo3	0.559411480524164	Oligo1	0.352111629285109	1.58873332772318	15	Oligo3/Oligo1: 1.589	All
Lgi3	Oligo3	1.03127925448982	OPC3	0.665304767665318	1.55008547151823	16	Oligo3/OPC3: 1.55	All
Txndc16	Oligo3	0.399902270488794	Oligo1	0.259109008667666	1.54337463041167	17	Oligo3/Oligo1: 1.543	All
R3hdm1	Oligo3	0.743709388829446	Neuron4	0.493514157924504	1.50696667337194	18	Oligo3/Neuron4: 1.507	All
Dusp7	Oligo3	0.395046439613128	Oligo1	0.264178148466694	1.49537893995397	19	Oligo3/Oligo1: 1.495	All
Tnni1	Oligo3	0.581163544565054	Oligo1	0.390225259218183	1.48930273178476	20	Oligo3/Oligo1: 1.489	All
Degs1	Oligo3	0.642118959567981	Oligo1	0.441462664054332	1.45452608306861	21	Oligo3/Oligo1: 1.455	All
Ypel2	Oligo3	0.992489746657678	Oligo1	0.683827248389095	1.45137496201812	22	Oligo3/Oligo1: 1.451	All
Micall1	Oligo3	0.446249009770076	Oligo1	0.307655395808814	1.45048328698057	23	Oligo3/Oligo1: 1.45	All
Ank3	Oligo3	1.61617595142276	Oligo1	1.11848812057486	1.44496478924793	24	Oligo3/Oligo1: 1.445	All
Nrbp2	Oligo3	0.656467036321874	Oligo1	0.455287589724827	1.44187333706732	25	Oligo3/Oligo1: 1.442	All
Reep3	Oligo3	0.923274645279773	Oligo1	0.641799640118386	1.43857145994888	26	Oligo3/Oligo1: 1.439	All
Fryl	Oligo3	0.697587492800483	Oligo1	0.486506429643152	1.43387106581953	27	Oligo3/Oligo1: 1.434	All
Prkcz	Oligo3	0.673724547703486	Oligo1	0.470693761451092	1.4313436949461	28	Oligo3/Oligo1: 1.431	All
Sema6a	Oligo3	0.636996502838111	OPC3	0.449556592153315	1.41694397091806	29	Oligo3/OPC3: 1.417	All
5031439G07Rik	Oligo3	1.01910541300402	Oligo1	0.719354586870754	1.41669411942892	30	Oligo3/Oligo1: 1.417	All
Plekhg1	Oligo3	0.424884371890591	OPC3	0.300547304821738	1.41370215295259	31	Oligo3/OPC3: 1.414	All
Gab1	Oligo3	0.590014522355175	Oligo1	0.417847442756421	1.4120333451439	32	Oligo3/Oligo1: 1.412	All
Limch1	Oligo3	0.795200867880109	Oligo1	0.564109413038258	1.40965715072402	33	Oligo3/Oligo1: 1.41	All
Exoc6b	Oligo3	0.483505158253213	Oligo1	0.343125792743871	1.40911924570511	34	Oligo3/Oligo1: 1.409	All
Opalin	Oligo3	1.37727080768055	Oligo1	0.98346446755964	1.40042762408905	35	Oligo3/Oligo1: 1.4	All
Fbxl5	Oligo3	0.486428607391147	Oligo1	0.348290159948035	1.39661886360419	36	Oligo3/Oligo1: 1.397	All
Daam1	Oligo3	0.445052536032767	Oligo1	0.318936460254478	1.39542696271747	37	Oligo3/Oligo1: 1.395	All
Phldb1	Oligo3	1.21035920861808	Oligo1	0.868316146061228	1.39391535457263	38	Oligo3/Oligo1: 1.394	All
Unc5b	Oligo3	0.75759256720732	Oligo1	0.545562121191175	1.38864583478266	39	Oligo3/Oligo1: 1.389	All
Abhd17b	Oligo3	0.778401473066921	OPC3	0.561381036740247	1.38658312647474	40	Oligo3/OPC3: 1.387	All
Aamdc	Oligo3	0.457219858349028	Oligo1	0.331365988644812	1.37980322065919	41	Oligo3/Oligo1: 1.38	All
Tmeff2	Oligo3	1.17838061837585	Oligo1	0.856651312688277	1.37556623205064	42	Oligo3/Oligo1: 1.376	All
Gna12	Oligo3	0.819475470400941	Oligo1	0.601945005504194	1.361379300281	43	Oligo3/Oligo1: 1.361	All
Krit1	Oligo3	1.01086694970368	Neuron4	0.745570896149388	1.35582941196398	44	Oligo3/Neuron4: 1.356	All
Ppp2r3a	Oligo3	0.56677574830126	OPC3	0.4202286086675	1.34873194402077	45	Oligo3/OPC3: 1.349	All
Erbb2ip	Oligo3	0.736876940275161	Oligo1	0.547070148110826	1.34695147015385	46	Oligo3/Oligo1: 1.347	All
Plcl1	Oligo3	0.567734640878047	Oligo1	0.421504102652796	1.34692553952602	47	Oligo3/Oligo1: 1.347	All
Cers2	Oligo3	0.977852627788568	Oligo1	0.727168695299375	1.34473972010853	48	Oligo3/Oligo1: 1.345	All
Scarb2	Oligo3	0.721091593152787	OPC3	0.536705842302256	1.34355085470952	49	Oligo3/OPC3: 1.344	All
Osbpl1a	Oligo3	0.86519463881339	Oligo1	0.648346308471439	1.334463738759	50	Oligo3/Oligo1: 1.334	All
Senp6	Oligo3	0.448126873010579	OPC3	0.335824616608127	1.33440745808547	51	Oligo3/OPC3: 1.334	All
Sik3	Oligo3	0.442067068577117	Neuron8	0.333930099469462	1.3238311529253	52	Oligo3/Neuron8: 1.324	All
Bace1	Oligo3	0.638405847324498	OPC3	0.482329866227112	1.32358763581912	53	Oligo3/OPC3: 1.324	All
1700047M11Rik	Oligo3	1.04754297272995	Oligo1	0.791899411093656	1.32282327534912	54	Oligo3/Oligo1: 1.323	All
Pde4b	Oligo3	0.669358480122609	Oligo1	0.506490411436551	1.32156199803293	55	Oligo3/Oligo1: 1.322	All
Pak1	Oligo3	1.12270795517489	Oligo1	0.852790345032956	1.31651109996034	56	Oligo3/Oligo1: 1.317	All
Sypl	Oligo3	0.633952469133518	Oligo1	0.482472687711131	1.31396550578026	57	Oligo3/Oligo1: 1.314	All
Kcna6	Oligo3	0.475727795457024	Oligo1	0.362693033219136	1.31165407627114	58	Oligo3/Oligo1: 1.312	All
Aatk	Oligo3	1.08247479266793	OPC3	0.82547155156273	1.31134112449866	59	Oligo3/OPC3: 1.311	All
Dnm2	Oligo3	0.43274894923984	Oligo1	0.330850759500322	1.30798838090447	60	Oligo3/Oligo1: 1.308	All
Phlda3	Oligo3	0.68899311002621	Oligo1	0.531683913645459	1.2958697683783	61	Oligo3/Oligo1: 1.296	All
Dip2a	Oligo3	0.490141745843879	Oligo1	0.378239283049798	1.29585098060623	62	Oligo3/Oligo1: 1.296	All
Gde1	Oligo3	0.756096583344976	Oligo1	0.58401219925698	1.29465888607624	63	Oligo3/Oligo1: 1.295	All
Nudt4	Oligo3	0.824454747690542	Oligo1	0.638256833219136	1.29172882259997	64	Oligo3/Oligo1: 1.292	All
Rhob	Oligo3	1.06685698025962	Oligo1	0.826140519625201	1.29137471763717	65	Oligo3/Oligo1: 1.291	All
Serinc5	Oligo3	0.975063245013052	OPC3	0.757674996944708	1.28691490275508	66	Oligo3/OPC3: 1.287	All
Gsn	Oligo3	0.536394674921482	Oligo1	0.419993877501597	1.27714879586416	67	Oligo3/Oligo1: 1.277	All
Dock10	Oligo3	0.925109870320616	Oligo1	0.728612360292465	1.26968731349723	68	Oligo3/Oligo1: 1.27	All
Secisbp2l	Oligo3	1.11707778468466	Oligo1	0.881680167719506	1.26698753763966	69	Oligo3/Oligo1: 1.267	All
Nkain2	Oligo3	0.468517289337853	Oligo1	0.371573665273139	1.26090014746726	70	Oligo3/Oligo1: 1.261	All
Jam3	Oligo3	0.87338790295229	Oligo1	0.699026884822024	1.24943392295228	71	Oligo3/Oligo1: 1.249	All
H2afj	Oligo3	1.32804896605511	Oligo1	1.06380828118368	1.24839126517929	72	Oligo3/Oligo1: 1.248	All
Mag	Oligo3	2.22662457523373	Oligo1	1.79101119925485	1.24322202795835	73	Oligo3/Oligo1: 1.243	All
Phactr3	Oligo3	0.597619073946878	OPC2	0.481311941102702	1.24164605718635	74	Oligo3/OPC2: 1.242	All
Nrd1	Oligo3	0.420564733622668	OPC3	0.338855332347527	1.24113358556017	75	Oligo3/OPC3: 1.241	All
Setd8	Oligo3	0.557569660877855	Oligo1	0.450611060957907	1.23736345861679	76	Oligo3/Oligo1: 1.237	All
Ugt8a	Oligo3	1.60787849068455	Oligo1	1.29954603084359	1.23726166870811	77	Oligo3/Oligo1: 1.237	All
Taldo1	Oligo3	0.509873052942063	Oligo1	0.412127505672926	1.2371730736815	78	Oligo3/Oligo1: 1.237	All
Rtkn	Oligo3	0.412919183289477	Oligo1	0.334363659852289	1.23494037441716	79	Oligo3/Oligo1: 1.235	All
Arhgap23	Oligo3	0.721587474114403	Oligo1	0.584351052072891	1.23485269951117	80	Oligo3/Oligo1: 1.235	All
Mpc1	Oligo3	0.68184424266417	Oligo1	0.552403469811758	1.23432288160051	81	Oligo3/Oligo1: 1.234	All
Arhgef10	Oligo3	0.57999843632109	Oligo1	0.470300524237782	1.23325066936954	82	Oligo3/Oligo1: 1.233	All
Klf13	Oligo3	1.58911861140293	Oligo1	1.28923480803353	1.23260604003302	83	Oligo3/Oligo1: 1.233	All
Myrf	Oligo3	1.0387590190552	Oligo1	0.843571119207267	1.23138286198247	84	Oligo3/Oligo1: 1.231	All
Smad7	Oligo3	0.913683532331727	Oligo1	0.742887098266933	1.22990900563927	85	Oligo3/Oligo1: 1.23	All
Dip2b	Oligo3	0.78288001208837	Oligo1	0.637649797449966	1.22775858350335	86	Oligo3/Oligo1: 1.228	All
Tppp	Oligo3	1.15715274573018	Oligo1	0.946854717189351	1.22210168542548	87	Oligo3/Oligo1: 1.222	All
Mast3	Oligo3	0.62278763809733	Oligo1	0.509701407700036	1.22186760461891	88	Oligo3/Oligo1: 1.222	All
Il1rap	Oligo3	0.650534742874349	Oligo1	0.532934857026995	1.22066465403181	89	Oligo3/Oligo1: 1.221	All
Gas7	Oligo3	0.650676708025524	Oligo1	0.533890484834429	1.21874565385317	90	Oligo3/Oligo1: 1.219	All
Tyro3	Oligo3	0.496060316769941	Oligo1	0.407214376339616	1.21817977358498	91	Oligo3/Oligo1: 1.218	All
Tspan2	Oligo3	2.74951908003095	Oligo1	2.25785414244583	1.21775761699669	92	Oligo3/Oligo1: 1.218	All
Tmod1	Oligo3	0.690557489110531	Oligo1	0.569150832474635	1.21331191963302	93	Oligo3/Oligo1: 1.213	All
Atp1a1	Oligo3	0.433786573485643	Oligo1	0.358892014943976	1.20868271074061	94	Oligo3/Oligo1: 1.209	All
Ppfibp2	Oligo3	0.485023667490258	Oligo1	0.403300735048873	1.20263521818645	95	Oligo3/Oligo1: 1.203	All
Zfp536	Oligo3	0.60531319024908	Oligo1	0.503616115170388	1.20193371898809	96	Oligo3/Oligo1: 1.202	All
Plekhh1	Oligo3	0.976968654073201	Oligo1	0.814229633501662	1.19986870272906	97	Oligo3/Oligo1: 1.2	All
Itpk1	Oligo3	0.559813261570685	Oligo1	0.466616876394288	1.19972784931518	98	Oligo3/Oligo1: 1.2	All
Txndc17	Oligo3	0.406829141761639	Endothelial	0.339578964798107	1.19803987859941	99	Oligo3/Endothelial: 1.198	All
Golga7	Oligo3	1.2150356777714	Oligo1	1.01463537815177	1.19750967089741	100	Oligo3/Oligo1: 1.198	All
Pak4	OPC3	0.978990729191862	Astrocyte2	0.0553691961605762	17.6811439767464	1	OPC3/Astrocyte2: 17.681	All
Bmp4	OPC3	0.974514498703064	Mural	0.094062876206701	10.360245593188	2	OPC3/Mural: 10.36	All
Ust	OPC3	1.18454432160072	Oligo3	0.138390408069192	8.55943947364094	3	OPC3/Oligo3: 8.559	All
9530059O14Rik	OPC3	1.76642350248752	Oligo3	0.229385642796698	7.70067158934214	4	OPC3/Oligo3: 7.701	All
Fyn	OPC3	3.013595609465	OPC2	0.41661730253292	7.23348644221726	5	OPC3/OPC2: 7.233	All
Enpp6	OPC3	1.19164480200236	Oligo3	0.201720606857261	5.9074024244116	6	OPC3/Oligo3: 5.907	All
Tmem108	OPC3	2.3373481755233	OPC2	0.4045515135373	5.77762805800946	7	OPC3/OPC2: 5.778	All
Mpzl1	OPC3	1.8584517929854	Endothelial	0.365757751578658	5.08110022265852	8	OPC3/Endothelial: 5.081	All
Tubb2b	OPC3	1.03264203298066	OPC2	0.208318025788283	4.95704598328976	9	OPC3/OPC2: 4.957	All
Slc1a1	OPC3	1.289247742919	OPC2	0.27000806325787	4.77484904474024	10	OPC3/OPC2: 4.775	All
Tns3	OPC3	1.92890335148374	OPC2	0.421133198072511	4.58026904625937	11	OPC3/OPC2: 4.58	All
Bcas1	OPC3	1.90776602666155	Oligo3	0.420277795049762	4.53929769579109	12	OPC3/Oligo3: 4.539	All
Itpr2	OPC3	1.23062278086633	OPC2	0.279043675007781	4.41014397058816	13	OPC3/OPC2: 4.41	All
Dusp15	OPC3	0.828958085543925	Oligo3	0.196377215920828	4.22125388455518	14	OPC3/Oligo3: 4.221	All
Mycl	OPC3	0.662313714094701	OPC2	0.161530455056874	4.10024050177722	15	OPC3/OPC2: 4.1	All
Atp6v0a2	OPC3	0.720423922925163	Oligo3	0.182665677617209	3.94394793987994	16	OPC3/Oligo3: 3.944	All
S100a6	OPC3	0.803232726280128	Mural	0.2101355962097	3.82244960286767	17	OPC3/Mural: 3.822	All
Peli1	OPC3	1.22008765259326	Oligo3	0.328274198893302	3.71667239370774	18	OPC3/Oligo3: 3.717	All
Tuba1a	OPC3	3.88155656917164	Neuron8	1.0549507876132	3.67937217048157	19	OPC3/Neuron8: 3.679	All
Lims2	OPC3	1.96057196428056	OPC2	0.576610228698837	3.40016854835324	20	OPC3/OPC2: 3.4	All
Sgk1	OPC3	0.98415193800533	Endothelial	0.296019732004817	3.32461600225121	21	OPC3/Endothelial: 3.325	All
Rnd2	OPC3	1.53498249183464	Neuron8	0.465805676264983	3.29532800918775	22	OPC3/Neuron8: 3.295	All
Trio	OPC3	1.02783850909679	OPC2	0.318533205082726	3.2267860703246	23	OPC3/OPC2: 3.227	All
Zfp365	OPC3	1.01856775307756	Oligo3	0.315951866761556	3.22380672574489	24	OPC3/Oligo3: 3.224	All
Pcdh7	OPC3	1.21888235485074	Neuron2	0.379674580063994	3.21033437278128	25	OPC3/Neuron2: 3.21	All
Chn2	OPC3	1.81353263195374	Oligo3	0.571613110023488	3.17265751983753	26	OPC3/Oligo3: 3.173	All
Pdcd4	OPC3	2.32024114582701	Neuron3	0.748092188301261	3.10154441138562	27	OPC3/Neuron3: 3.102	All
Nkx2-2	OPC3	1.18733332227336	OPC2	0.389647281048377	3.04720032712339	28	OPC3/OPC2: 3.047	All
Ptprj	OPC3	0.610899070410147	Microglia	0.201182435207653	3.03654277660771	29	OPC3/Microglia: 3.037	All
Cdv3	OPC3	1.33542083770684	Neuron1	0.446856092450121	2.98848076655888	30	OPC3/Neuron1: 2.988	All
Cd9	OPC3	1.42790081064606	Oligo3	0.492072137743488	2.90181195219473	31	OPC3/Oligo3: 2.902	All
Slc22a23	OPC3	1.09290511477795	Oligo3	0.383476453120489	2.84999275935869	32	OPC3/Oligo3: 2.85	All
Rnf144a	OPC3	0.634220873513735	OPC2	0.231018219117864	2.74532838117915	33	OPC3/OPC2: 2.745	All
Arhgap35	OPC3	0.879747865964127	Neuron8	0.329166533215294	2.67265282825311	34	OPC3/Neuron8: 2.673	All
Ptpre	OPC3	1.02579447734967	OPC2	0.395933906967918	2.5908225067291	35	OPC3/OPC2: 2.591	All
S100b	OPC3	2.55610276848423	OPC2	1.02243523612942	2.50001435607867	36	OPC3/OPC2: 2.5	All
Sox4	OPC3	1.89129155016513	OPC2	0.783918136394507	2.41261359108719	37	OPC3/OPC2: 2.413	All
Sirt2	OPC3	2.89779517385686	Oligo3	1.20721055575257	2.40040576190156	38	OPC3/Oligo3: 2.4	All
Arsb	OPC3	1.48938578378207	OPC2	0.634475364676426	2.347428862808	39	OPC3/OPC2: 2.347	All
Kank1	OPC3	0.981892498925508	OPC2	0.423858660582224	2.31655641429328	40	OPC3/OPC2: 2.317	All
Frmd4a	OPC3	1.77173255331991	Microglia	0.765071422591382	2.3157740584779	41	OPC3/Microglia: 2.316	All
Phyhipl	OPC3	1.66649342045335	Oligo3	0.724154324089059	2.30129596001473	42	OPC3/Oligo3: 2.301	All
Slc44a1	OPC3	2.03837852573846	Oligo3	0.907655234746629	2.24576298103703	43	OPC3/Oligo3: 2.246	All
Parvb	OPC3	0.822946940687054	Endothelial	0.374058726146521	2.20004743416867	44	OPC3/Endothelial: 2.2	All
Klhl5	OPC3	0.772168992294957	Astrocyte2	0.360887714811748	2.13963778927124	45	OPC3/Astrocyte2: 2.14	All
Camsap2	OPC3	0.807734953292269	Neuron8	0.391101719670572	2.06528100662056	46	OPC3/Neuron8: 2.065	All
Tnr	OPC3	2.92776683958426	OPC2	1.44488026346243	2.02630412610684	47	OPC3/OPC2: 2.026	All
Ifi27	OPC3	0.689922822988427	OPC2	0.342676903715861	2.01333330465858	48	OPC3/OPC2: 2.013	All
Rps27l	OPC3	0.872357743381257	Endothelial	0.436355027413275	1.99919260367554	49	OPC3/Endothelial: 1.999	All
S100a13	OPC3	1.02988557289649	OPC2	0.519270818502206	1.98333034748055	50	OPC3/OPC2: 1.983	All
Nf1	OPC3	0.636363752567751	Neuron8	0.329270538818427	1.93264710183703	51	OPC3/Neuron8: 1.933	All
Pfn2	OPC3	2.26829480006418	Neuron8	1.18220750232929	1.91869430332238	52	OPC3/Neuron8: 1.919	All
Gnb4	OPC3	0.727828082410478	Neuron3	0.380575559526996	1.91244041870442	53	OPC3/Neuron3: 1.912	All
Epb41l2	OPC3	1.88447324713845	Microglia	0.986177285336256	1.91088689139286	54	OPC3/Microglia: 1.911	All
Rap2a	OPC3	0.994456927319421	Oligo3	0.520555221471931	1.91037739379019	55	OPC3/Oligo3: 1.91	All
BC005561	OPC3	0.79087491224732	OPC2	0.416657632022187	1.89814094706228	56	OPC3/OPC2: 1.898	All
4430402I18Rik	OPC3	1.48476920044812	OPC2	0.789611828326883	1.88037862045989	57	OPC3/OPC2: 1.88	All
Arf4	OPC3	0.779947816918999	Neuron7	0.415262272549076	1.87820533787313	58	OPC3/Neuron7: 1.878	All
Mrps7	OPC3	0.669659059866446	OPC2	0.357506892930299	1.87313607963639	59	OPC3/OPC2: 1.873	All
Eif4a1	OPC3	0.852695548024139	Neuron8	0.466598707320975	1.82747087517661	60	OPC3/Neuron8: 1.827	All
Dynll1	OPC3	2.75830210401952	Mural	1.54708686939893	1.78290059761878	61	OPC3/Mural: 1.783	All
Anp32b	OPC3	0.634078548286226	Endothelial	0.35783611631958	1.77198029871288	62	OPC3/Endothelial: 1.772	All
Gpr17	OPC3	3.30154846597305	OPC2	1.87942912562682	1.75667622734745	63	OPC3/OPC2: 1.757	All
Prpf4b	OPC3	0.839326272104037	OPC2	0.483668007041109	1.73533551916883	64	OPC3/OPC2: 1.735	All
Dnm3	OPC3	1.51908411415097	Neuron8	0.879259852117912	1.72768506430936	65	OPC3/Neuron8: 1.728	All
Ppfibp1	OPC3	1.06793433531258	OPC2	0.630988862684416	1.69247731373462	66	OPC3/OPC2: 1.692	All
Ick	OPC3	0.699028453920172	Oligo3	0.413382653111489	1.69099609927668	67	OPC3/Oligo3: 1.691	All
Cask	OPC3	0.76003421454614	OPC2	0.470287664009393	1.61610493472557	68	OPC3/OPC2: 1.616	All
Thra	OPC3	1.82540514150902	Neuron8	1.15548761193405	1.57977041264308	69	OPC3/Neuron8: 1.58	All
Ktn1	OPC3	0.990969012480428	Oligo3	0.637754526107036	1.55384081478727	70	OPC3/Oligo3: 1.554	All
Rac1	OPC3	1.3011263732602	Oligo3	0.842038677424728	1.54520974884377	71	OPC3/Oligo3: 1.545	All
Fam195b	OPC3	0.711904552022034	Neuron8	0.46965813722456	1.51579307499925	72	OPC3/Neuron8: 1.516	All
Arhgap5	OPC3	0.90729642695929	Microglia	0.600133362129939	1.51182467800023	73	OPC3/Microglia: 1.512	All
Eif1b	OPC3	1.16299990068134	Neuron8	0.770210002922082	1.50997766358404	74	OPC3/Neuron8: 1.51	All
Erh	OPC3	0.621672246645226	Neuron8	0.418768799590406	1.48452379273069	75	OPC3/Neuron8: 1.485	All
Gal3st1	OPC3	1.08768820521007	Oligo3	0.734354549839705	1.48114858884921	76	OPC3/Oligo3: 1.481	All
Gng12	OPC3	1.03086356414829	Oligo3	0.696210410578639	1.48067818074066	77	OPC3/Oligo3: 1.481	All
Cdc42se2	OPC3	0.833107844256797	Oligo3	0.56331825631382	1.47892924633474	78	OPC3/Oligo3: 1.479	All
Sptssa	OPC3	0.895038556678006	Neuron3	0.607088224880855	1.47431381469088	79	OPC3/Neuron3: 1.474	All
Rab10	OPC3	1.03554837530633	Oligo3	0.705286880581429	1.46826547298405	80	OPC3/Oligo3: 1.468	All
Neu4	OPC3	1.38906883974646	OPC2	0.947132687398917	1.46660426593576	81	OPC3/OPC2: 1.467	All
Nfasc	OPC3	2.2064114443659	Oligo3	1.5044600097088	1.46658032126289	82	OPC3/Oligo3: 1.467	All
S100a1	OPC3	1.63634677026327	OPC2	1.13171014983757	1.4459062424227	83	OPC3/OPC2: 1.446	All
1110004F10Rik	OPC3	0.793666430115128	Neuron6	0.559315761296931	1.41899528859117	84	OPC3/Neuron6: 1.419	All
Sulf2	OPC3	1.10515073980509	OPC2	0.779762581827139	1.41729132118074	85	OPC3/OPC2: 1.417	All
Yaf2	OPC3	0.614650013565183	Neuron8	0.439345788315941	1.39901196258465	86	OPC3/Neuron8: 1.399	All
Rbm25	OPC3	1.13548477675246	OPC2	0.811838080931434	1.39865917037263	87	OPC3/OPC2: 1.399	All
Gltp	OPC3	1.50850228073292	Oligo3	1.08385549077637	1.39179281146823	88	OPC3/Oligo3: 1.392	All
Serp1	OPC3	0.638747650240642	Mural	0.461795862316579	1.38318183934432	89	OPC3/Mural: 1.383	All
Nav1	OPC3	1.38236050063397	OPC2	1.00038590691816	1.38182724394084	90	OPC3/OPC2: 1.382	All
Deb1	OPC3	1.47556504917527	Oligo3	1.06856601361121	1.38088338051162	91	OPC3/Oligo3: 1.381	All
Shfm1	OPC3	1.32219970517558	Endothelial	0.962610750272716	1.37355593089002	92	OPC3/Endothelial: 1.374	All
Cadm2	OPC3	1.32417827808582	Neuron1	0.970646009867166	1.36422368672492	93	OPC3/Neuron1: 1.364	All
Gjc3	OPC3	2.03697411694667	Oligo1	1.49713551678911	1.3605809855579	94	OPC3/Oligo1: 1.361	All
Dynll2	OPC3	2.7593538583148	Neuron8	2.04395271348926	1.35000865729632	95	OPC3/Neuron8: 1.35	All
Sox10	OPC3	1.61429569526584	OPC2	1.20345993671076	1.34137884114195	96	OPC3/OPC2: 1.341	All
Dbndd2	OPC3	0.75928322721824	Oligo1	0.566060916468773	1.34134543673291	97	OPC3/Oligo1: 1.341	All
Prdx2	OPC3	0.735184182970949	Neuron5	0.551625897592581	1.33275864345648	98	OPC3/Neuron5: 1.333	All
Tmem167	OPC3	0.770328750196666	OPC2	0.584296384453615	1.31838698765356	99	OPC3/OPC2: 1.318	All
Sox6	OPC3	0.99275023348816	OPC2	0.754200976812823	1.31629401712448	100	OPC3/OPC2: 1.316	All
Sox17	Endothelial	1.01695970798565	Neuron4	0.00237779212070218	427.690755273146	1	Endothelial/Neuron4: 427.691	All
Ly6a	Endothelial	1.47175678252299	Oligo3	0.00511519232901789	287.72266766469	2	Endothelial/Oligo3: 287.723	All
Ly6c1	Endothelial	2.41578789693603	OPC2	0.0143455190826323	168.400173114736	3	Endothelial/OPC2: 168.4	All
Abcb1a	Endothelial	1.15336458242982	Neuron7	0.00736984180189131	156.497875182862	4	Endothelial/Neuron7: 156.498	All
Cldn5	Endothelial	2.3371827505393	Neuron7	0.0181524244717698	128.753200663307	5	Endothelial/Neuron7: 128.753	All
Flt1	Endothelial	2.94496248809927	Mural	0.0331928776179355	88.7227230491154	6	Endothelial/Mural: 88.723	All
Slco1a4	Endothelial	2.43528773928853	Mural	0.0371329940471512	65.5828543261612	7	Endothelial/Mural: 65.583	All
Egfl7	Endothelial	2.13329456867685	Neuron2	0.0538887587626129	39.5870051131497	8	Endothelial/Neuron2: 39.587	All
Adgrf5	Endothelial	1.19221923303436	Mural	0.0454604795922592	26.2253993738633	9	Endothelial/Mural: 26.225	All
Klf2	Endothelial	2.19290894822871	Mural	0.0837205729623484	26.193190880513	10	Endothelial/Mural: 26.193	All
Itm2a	Endothelial	2.20043260003833	Mural	0.0842932547972128	26.1044920537472	11	Endothelial/Mural: 26.104	All
Ptprb	Endothelial	1.22076955794441	OPC3	0.0575231630003025	21.2222258699159	12	Endothelial/OPC3: 21.222	All
Sema3c	Endothelial	1.24443255042049	Neuron2	0.0743545772397145	16.7364619182558	13	Endothelial/Neuron2: 16.736	All
Slco1c1	Endothelial	0.962582885470581	Astrocyte1	0.0761821150336004	12.6352869705183	14	Endothelial/Astrocyte1: 12.635	All
Klf4	Endothelial	1.27247470026758	Mural	0.107586132534412	11.8274973762122	15	Endothelial/Mural: 11.827	All
Abcg2	Endothelial	1.05147712633288	Mural	0.114165647130443	9.21010087326435	16	Endothelial/Mural: 9.21	All
9430020K01Rik	Endothelial	1.37666169496744	Mural	0.152477291437676	9.0286342443992	17	Endothelial/Mural: 9.029	All
Pltp	Endothelial	0.940552880441767	Mural	0.120782793750032	7.78714294677027	18	Endothelial/Mural: 7.787	All
Sgms1	Endothelial	1.28231751298797	OPC2	0.187440038015117	6.84121453755014	19	Endothelial/OPC2: 6.841	All
Nfkbia	Endothelial	0.926494013784237	Astrocyte2	0.15083806800732	6.14230894113067	20	Endothelial/Astrocyte2: 6.142	All
Id1	Endothelial	2.95524998783108	Astrocyte2	0.648819541482132	4.55481038854078	21	Endothelial/Astrocyte2: 4.555	All
Igf1r	Endothelial	1.52324790917048	Neuron6	0.350309557907523	4.34829103227778	22	Endothelial/Neuron6: 4.348	All
Ablim1	Endothelial	1.2227588567999	Neuron8	0.293022625732585	4.17291618264249	23	Endothelial/Neuron8: 4.173	All
Slc6a6	Endothelial	2.0663530665406	Oligo3	0.511357272958984	4.04091850416752	24	Endothelial/Oligo3: 4.041	All
Bsg	Endothelial	3.18229655126847	Neuron4	0.818928174343765	3.88592876758521	25	Endothelial/Neuron4: 3.886	All
Slc2a1	Endothelial	1.57224779633293	Astrocyte2	0.42383805825176	3.70954841294364	26	Endothelial/Astrocyte2: 3.71	All
Slc9a3r2	Endothelial	1.01098332837793	Oligo3	0.325179730413437	3.108998605456	27	Endothelial/Oligo3: 3.109	All
Tpm4	Endothelial	0.949276154495283	Mural	0.307890684311473	3.08315971500768	28	Endothelial/Mural: 3.083	All
Slc39a10	Endothelial	1.38201987391347	Neuron4	0.495492102545748	2.78918648110213	29	Endothelial/Neuron4: 2.789	All
Jun	Endothelial	1.93493311806063	Mural	0.700530264487582	2.76209782239169	30	Endothelial/Mural: 2.762	All
Gpcpd1	Endothelial	1.44001219786057	OPC3	0.566861614101958	2.54032406152936	31	Endothelial/OPC3: 2.54	All
Sptbn1	Endothelial	2.49923622272848	Neuron8	1.01615808654927	2.45949548186497	32	Endothelial/Neuron8: 2.459	All
Cxcl12	Endothelial	1.44471931488394	Mural	0.612919244622365	2.35711201362925	33	Endothelial/Mural: 2.357	All
Epas1	Endothelial	2.13881550101195	Mural	0.928855869009295	2.3026344262573	34	Endothelial/Mural: 2.303	All
Arl4a	Endothelial	0.922378412409389	OPC3	0.43476453178778	2.1215585563443	35	Endothelial/OPC3: 2.122	All
Atox1	Endothelial	1.6123558705081	Microglia	0.831938823307725	1.9380702346568	36	Endothelial/Microglia: 1.938	All
Mprip	Endothelial	0.950385431059894	Neuron8	0.498365444519044	1.90700507330936	37	Endothelial/Neuron8: 1.907	All
Ifitm3	Endothelial	0.93745184627718	Mural	0.506893376237624	1.84940638450504	38	Endothelial/Mural: 1.849	All
Ier2	Endothelial	1.40090033466619	Mural	0.770345425872614	1.81853527990941	39	Endothelial/Mural: 1.819	All
Jund	Endothelial	1.44464021274907	Oligo3	0.806540751860542	1.79115588321675	40	Endothelial/Oligo3: 1.791	All
Crip2	Endothelial	1.24242557841881	Mural	0.705535644741072	1.76096783724482	41	Endothelial/Mural: 1.761	All
Foxp1	Endothelial	0.955749152325642	Neuron8	0.551621466551845	1.73261776467833	42	Endothelial/Neuron8: 1.733	All
Lmo2	Endothelial	0.901661267689917	Microglia	0.543082913357292	1.66026447438002	43	Endothelial/Microglia: 1.66	All
Dusp3	Endothelial	1.03874816942282	Neuron1	0.635147064180167	1.63544512445101	44	Endothelial/Neuron1: 1.635	All
Spock2	Endothelial	2.39200239578093	Neuron8	1.46351681587877	1.63442084834854	45	Endothelial/Neuron8: 1.634	All
Ly6e	Endothelial	1.57702605565547	Microglia	0.967457560243769	1.63007259487239	46	Endothelial/Microglia: 1.63	All
Cd200	Endothelial	1.10575742730012	Neuron4	0.694749296511486	1.59159200714907	47	Endothelial/Neuron4: 1.592	All
Pcp4l1	Endothelial	1.60853799452443	Mural	1.07165721448877	1.50098181841829	48	Endothelial/Mural: 1.501	All
Ahnak	Endothelial	1.05958828066823	Mural	0.710151518589792	1.49205944496514	49	Endothelial/Mural: 1.492	All
Id3	Endothelial	2.94533242696729	Astrocyte2	1.98518486452137	1.48365649950561	50	Endothelial/Astrocyte2: 1.484	All
Rgs5	Endothelial	2.72593317369522	Mural	1.87773568375924	1.45171293130984	51	Endothelial/Mural: 1.452	All
Abhd2	Endothelial	1.47242667645017	OPC2	1.01774008158636	1.44676101795567	52	Endothelial/OPC2: 1.447	All
Rhoa	Endothelial	1.026367269271	Astrocyte2	0.711632108645408	1.44227228760755	53	Endothelial/Astrocyte2: 1.442	All
Dusp1	Endothelial	0.975874467806038	Mural	0.697559329653809	1.39898418144641	54	Endothelial/Mural: 1.399	All
Pomp	Endothelial	0.811443891810593	Neuron8	0.602648342146121	1.34646332705558	55	Endothelial/Neuron8: 1.346	All
Ubc	Endothelial	1.04522597022641	Astrocyte2	0.789578225118312	1.32377760299785	56	Endothelial/Astrocyte2: 1.324	All
Tsc22d1	Endothelial	2.11470147748258	OPC2	1.61827940609725	1.30675918479524	57	Endothelial/OPC2: 1.307	All
Hspb1	Endothelial	1.38348361068808	Mural	1.07909548499001	1.28207710061996	58	Endothelial/Mural: 1.282	All
Clic4	Endothelial	1.21093525080487	Oligo3	0.958188030422891	1.26377622382783	59	Endothelial/Oligo3: 1.264	All
Ybx1	Endothelial	1.90121102504981	OPC3	1.57612696927725	1.20625499221146	60	Endothelial/OPC3: 1.206	All
Utrn	Endothelial	0.838279528887208	Mural	0.705917469912377	1.187503588757	61	Endothelial/Mural: 1.188	All
Gng11	Endothelial	1.07686456931519	Oligo1	0.917705809549656	1.1734311345851	62	Endothelial/Oligo1: 1.173	All
Ralbp1	Endothelial	0.809370097497857	Neuron3	0.69537634198943	1.16393102356962	63	Endothelial/Neuron3: 1.164	All
Luzp1	Endothelial	0.894947009924047	Neuron1	0.779830880609506	1.14761678740468	64	Endothelial/Neuron1: 1.148	All
Ddx5	Endothelial	1.57675326709755	Neuron1	1.4026740308356	1.12410526782067	65	Endothelial/Neuron1: 1.124	All
Pcbp2	Endothelial	1.09012866987528	Neuron6	0.995720879685011	1.09481350860106	66	Endothelial/Neuron6: 1.095	All
Tns1	Endothelial	1.04541589595148	Mural	0.989310589523402	1.05671151913487	67	Endothelial/Mural: 1.057	All
Fry	Endothelial	0.972387606819289	Mural	0.940424957716648	1.03398745305553	68	Endothelial/Mural: 1.034	All
H3f3b	Endothelial	1.84950113482484	Mural	1.79597695942464	1.02980226172687	69	Endothelial/Mural: 1.03	All
Gnai2	Endothelial	1.32264387431092	Microglia	1.29172914511775	1.02393282625077	70	Endothelial/Microglia: 1.024	All
Rpl41	Endothelial	4.4674507269733	Neuron3	4.38218753032341	1.01945676584124	71	Endothelial/Neuron3: 1.019	All
Rbm39	Endothelial	1.5087110277729	OPC3	1.48294080738472	1.01737778086614	72	Endothelial/OPC3: 1.017	All
Srsf5	Endothelial	0.986901535324752	Mural	0.972070794742896	1.01525685234251	73	Endothelial/Mural: 1.015	All
Arhgap31	Endothelial	1.28215797009213	OPC2	1.26737621903929	1.01166327001468	74	Endothelial/OPC2: 1.012	All
Ctnnb1	Endothelial	0.995549716284115	Neuron1	0.989572242530934	1.0060404622283	75	Endothelial/Neuron1: 1.006	All
Ndufa7	Endothelial	0.954520153013543	Neuron1	0.952605569760446	1.00200983839889	76	Endothelial/Neuron1: 1.002	All
Ebf1	Endothelial	1.06614696408532	Mural	1.06831371644582	0.997971801422047	77	Endothelial/Mural: 0.998	All
Hspa8	Endothelial	1.24733478541758	Neuron3	1.25340012869168	0.995160888262849	78	Endothelial/Neuron3: 0.995	All
Rps19	Endothelial	3.2573337690656	Microglia	3.27714291322326	0.99395536152002	79	Endothelial/Microglia: 0.994	All
Rpl29	Endothelial	1.97297730889283	Microglia	1.99862833423237	0.987165685135057	80	Endothelial/Microglia: 0.987	All
Gng5	Endothelial	1.04508157158071	Microglia	1.07339458068127	0.973622925240973	81	Endothelial/Microglia: 0.974	All
Zbtb20	Endothelial	1.59747705194424	OPC2	1.66018221938952	0.962229948789392	82	Endothelial/OPC2: 0.962	All
Rps20	Endothelial	2.45999662485947	Microglia	2.57376384665439	0.955797334731078	83	Endothelial/Microglia: 0.956	All
H3f3a	Endothelial	0.982443616256314	Mural	1.03212993540812	0.951860402990678	84	Endothelial/Mural: 0.952	All
Rps16	Endothelial	2.83202994320853	Microglia	3.00036017763877	0.943896657579721	85	Endothelial/Microglia: 0.944	All
Junb	Endothelial	1.44922824831424	Mural	1.53924302342907	0.941520101930172	86	Endothelial/Mural: 0.942	All
Eif1	Endothelial	2.40484325038457	Mural	2.56936081390613	0.935969458773114	87	Endothelial/Mural: 0.936	All
Ptms	Endothelial	1.0262281198282	Neuron8	1.09912150974269	0.933680317172985	88	Endothelial/Neuron8: 0.934	All
Rps5	Endothelial	2.5870547946943	Microglia	2.77834311845309	0.931150215936865	89	Endothelial/Microglia: 0.931	All
Zfp36l1	Endothelial	0.965517796687979	OPC2	1.03872501816308	0.92952203885051	90	Endothelial/OPC2: 0.93	All
Arl2bp	Endothelial	0.937928269195734	OPC2	1.02046138559236	0.919121764368657	91	Endothelial/OPC2: 0.919	All
Rpl38	Endothelial	2.93018251661072	Neuron3	3.20778265671274	0.91346042740112	92	Endothelial/Neuron3: 0.913	All
Timp3	Endothelial	1.74857650887666	Mural	1.92480384701502	0.908444001495711	93	Endothelial/Mural: 0.908	All
Ubb	Endothelial	1.3378475043226	Mural	1.47542855011072	0.9067518072781	94	Endothelial/Mural: 0.907	All
Kitl	Endothelial	0.885038719104242	Neuron1	0.981680544240486	0.90155471074247	95	Endothelial/Neuron1: 0.902	All
Rps27	Endothelial	3.69108731398554	Microglia	4.10809721205984	0.898490742417166	96	Endothelial/Microglia: 0.898	All
Rpl28	Endothelial	2.07157799394602	Microglia	2.33630791447723	0.886688771248527	97	Endothelial/Microglia: 0.887	All
Rpl8	Endothelial	2.34873154119247	Neuron3	2.65109805153673	0.885946689082663	98	Endothelial/Neuron3: 0.886	All
Rpl9	Endothelial	2.83675599326046	Neuron3	3.21234692899238	0.883078962504921	99	Endothelial/Neuron3: 0.883	All
Rpl37	Endothelial	3.13729962120218	Neuron3	3.55386662834175	0.88278485078267	100	Endothelial/Neuron3: 0.883	All
Tagln	Mural	1.82095544201355	Endothelial	0.113352681379678	16.0645113979634	1	Mural/Endothelial: 16.065	All
Myh11	Mural	1.29862244358266	Endothelial	0.0942823737934227	13.7737563378283	2	Mural/Endothelial: 13.774	All
Acta2	Mural	1.9168048216725	Endothelial	0.194608148372584	9.8495609649536	3	Mural/Endothelial: 9.85	All
Filip1l	Mural	1.09049824918508	Endothelial	0.18101755575934	6.02426789275002	4	Mural/Endothelial: 6.024	All
Nr2f2	Mural	1.61437118031112	Neuron8	0.343156211033955	4.70447897605261	5	Mural/Neuron8: 4.704	All
Flna	Mural	1.10711213260075	Endothelial	0.255894814136828	4.32643442320317	6	Mural/Endothelial: 4.326	All
Myl9	Mural	2.13826113843323	Endothelial	0.6253905102364	3.41908152335884	7	Mural/Endothelial: 3.419	All
Rgs4	Mural	1.60639049096317	Neuron3	0.474856217349637	3.38289872233133	8	Mural/Neuron3: 3.383	All
Crip1	Mural	2.96072348474428	Endothelial	0.953580050645281	3.1048504871099	9	Mural/Endothelial: 3.105	All
Mylk	Mural	1.65400053174184	Endothelial	0.602797359785792	2.74387487750378	10	Mural/Endothelial: 2.744	All
Cald1	Mural	2.06323681800068	Endothelial	0.891066383835489	2.3154692573181	11	Mural/Endothelial: 2.315	All
Gm13889	Mural	1.08752828855914	Neuron1	0.484595728371314	2.24419701802621	12	Mural/Neuron1: 2.244	All
Dstn	Mural	1.35351444405615	Neuron1	0.656330290167572	2.06224589102932	13	Mural/Neuron1: 2.062	All
Tpm1	Mural	1.51272218463872	Endothelial	0.738306617086698	2.04890779742406	14	Mural/Endothelial: 2.049	All
Myl6	Mural	2.43067706150139	Endothelial	1.28895140044744	1.8857786730032	15	Mural/Endothelial: 1.886	All
Ptrf	Mural	1.32682753001604	Endothelial	0.948202533807993	1.39930814642256	16	Mural/Endothelial: 1.399	All
Igfbp7	Mural	1.23666357761555	Endothelial	0.914975653145895	1.3515808572213	17	Mural/Endothelial: 1.352	All
Fos	Mural	1.51873028264422	Endothelial	1.13137283344457	1.34237824857462	18	Mural/Endothelial: 1.342	All
Hes1	Mural	1.0420529798846	Endothelial	0.913152565284695	1.14115977931871	19	Mural/Endothelial: 1.141	All
Actn4	Mural	0.958941982152999	Endothelial	0.842809859037762	1.13779160491528	20	Mural/Endothelial: 1.138	All
Timp3	Mural	1.92480384701502	Endothelial	1.74857650887666	1.10078331559628	21	Mural/Endothelial: 1.101	All
Ubb	Mural	1.47542855011072	Neuron8	1.34689789702298	1.09542716888328	22	Mural/Neuron8: 1.095	All
Junb	Mural	1.53924302342907	Endothelial	1.44922824831424	1.06211221401427	23	Mural/Endothelial: 1.062	All
H3f3a	Mural	1.03212993540812	Endothelial	0.982443616256314	1.0505742195579	24	Mural/Endothelial: 1.051	All
Eif1	Mural	2.56936081390613	OPC3	2.47387513669816	1.0385976138373	25	Mural/OPC3: 1.039	All
Btg1	Mural	1.02697914222652	Microglia	1.00252467144139	1.02439288676056	26	Mural/Microglia: 1.024	All
Ebf1	Mural	1.06831371644582	Endothelial	1.06614696408532	1.00203232052756	27	Mural/Endothelial: 1.002	All
Zbtb20	Mural	1.6490923882805	OPC2	1.66018221938952	0.993320112106071	28	Mural/OPC2: 0.993	All
Srsf5	Mural	0.972070794742896	Endothelial	0.986901535324752	0.984972421208186	29	Mural/Endothelial: 0.985	All
H3f3b	Mural	1.79597695942464	Endothelial	1.84950113482484	0.971060209484394	30	Mural/Endothelial: 0.971	All
Serf2	Mural	1.96972985163845	Microglia	2.086461135254	0.94405297963945	31	Mural/Microglia: 0.944	All
Malat1	Mural	8.80276610328811	Astrocyte1	9.63215361209016	0.913893866086083	32	Mural/Astrocyte1: 0.914	All
Fxyd1	Mural	1.03421006073747	Astrocyte2	1.14133572035758	0.906140097335643	33	Mural/Astrocyte2: 0.906	All
Ppp1cb	Mural	1.12590980790601	OPC3	1.2595576117361	0.89389306008331	34	Mural/OPC3: 0.894	All
Rpl41	Mural	3.98081555003194	Endothelial	4.4674507269733	0.891070947016117	35	Mural/Endothelial: 0.891	All
Cox6c	Mural	1.6492134473455	Neuron5	1.89304819927412	0.871194641519369	36	Mural/Neuron5: 0.871	All
Ptms	Mural	0.943717091696442	Neuron8	1.09912150974269	0.858610338648886	37	Mural/Neuron8: 0.859	All
Sumo2	Mural	1.04287361304864	OPC3	1.23648487787402	0.843418008347771	38	Mural/OPC3: 0.843	All
Map1lc3a	Mural	0.996934476786627	Neuron8	1.18626754243718	0.840395982459766	39	Mural/Neuron8: 0.84	All
Actb	Mural	3.26432152621141	Microglia	3.8871774894884	0.839766523406431	40	Mural/Microglia: 0.84	All
Rps2	Mural	1.81189724810391	OPC3	2.17214597671534	0.834150774177626	41	Mural/OPC3: 0.834	All
Ppia	Mural	1.3208661552171	Microglia	1.58839650796323	0.831572059366222	42	Mural/Microglia: 0.832	All
Rbm39	Mural	1.23088233613143	Endothelial	1.5087110277729	0.815850294372412	43	Mural/Endothelial: 0.816	All
mt-Cytb	Mural	4.17649439211923	Neuron7	5.14431755026206	0.811865587867232	44	Mural/Neuron7: 0.812	All
mt-Atp6	Mural	4.94352718670025	Neuron7	6.20366053942377	0.796872613400511	45	Mural/Neuron7: 0.797	All
Rps8	Mural	2.96450955054283	Neuron3	3.73551979217383	0.793600279338282	46	Mural/Neuron3: 0.794	All
Rps16	Mural	2.35279281436895	Microglia	3.00036017763877	0.784170124608358	47	Mural/Microglia: 0.784	All
Hspb1	Mural	1.07909548499001	Endothelial	1.38348361068808	0.779984292299145	48	Mural/Endothelial: 0.78	All
Rpl21	Mural	2.57386435627438	Microglia	3.32329611119038	0.774491429640449	49	Mural/Microglia: 0.774	All
Ptma	Mural	2.32474804682785	Oligo1	3.03071152416081	0.767063453019192	50	Mural/Oligo1: 0.767	All
Rps27	Mural	3.11831420518448	Microglia	4.10809721205984	0.759065339551914	51	Mural/Microglia: 0.759	All
mt-Co3	Mural	4.85607594432495	Neuron7	6.41667830919905	0.756789683123618	52	Mural/Neuron7: 0.757	All
Ogt	Mural	1.14557321984373	Neuron4	1.51520936192525	0.756049459982312	53	Mural/Neuron4: 0.756	All
Rpl36	Mural	1.90203366980238	Microglia	2.53106968336575	0.751474241227965	54	Mural/Microglia: 0.751	All
Tpt1	Mural	2.26264490705781	Microglia	3.02804893640815	0.747228646093726	55	Mural/Microglia: 0.747	All
Rpl23a	Mural	2.26247996409218	Microglia	3.04351921108173	0.743376271736443	56	Mural/Microglia: 0.743	All
Cox6a1	Mural	1.14124025268057	Neuron7	1.53830807217096	0.741880169080816	57	Mural/Neuron7: 0.742	All
Rpl37	Mural	2.59388623129352	Neuron3	3.55386662834175	0.729877202089557	58	Mural/Neuron3: 0.73	All
Slc25a4	Mural	1.05844815339129	Neuron8	1.45286708392693	0.728523734277483	59	Mural/Neuron8: 0.729	All
Rpl13	Mural	2.83622729901231	OPC2	3.89546197973892	0.728084964957713	60	Mural/OPC2: 0.728	All
Shfm1	Mural	0.960750256885231	OPC3	1.32219970517558	0.726630215635729	61	Mural/OPC3: 0.727	All
Rpl14	Mural	2.10020827004753	Neuron3	2.89478004141251	0.725515666130797	62	Mural/Neuron3: 0.726	All
mt-Co1	Mural	4.15456728147773	Neuron7	5.73812141494636	0.724029169312473	63	Mural/Neuron7: 0.724	All
Cox8a	Mural	2.08840954992233	Neuron1	2.90778033933934	0.718214344346527	64	Mural/Neuron1: 0.718	All
Rpl37a	Mural	2.80884782574445	Microglia	3.94357046871037	0.712260082083181	65	Mural/Microglia: 0.712	All
Rps15	Mural	2.18930215896185	Microglia	3.07737576963697	0.71141853411685	66	Mural/Microglia: 0.711	All
Rpl31	Mural	1.84609344213651	Microglia	2.59593115687826	0.711148844315476	67	Mural/Microglia: 0.711	All
Chchd2	Mural	1.28912852794696	Neuron6	1.82882619207963	0.704893955221103	68	Mural/Neuron6: 0.705	All
Rps14	Mural	2.55204292468424	Microglia	3.62599513374741	0.703818629245303	69	Mural/Microglia: 0.704	All
Eef1a1	Mural	2.61387591237415	Microglia	3.72035631114588	0.702587519518815	70	Mural/Microglia: 0.703	All
Rps5	Mural	1.94634929270035	Microglia	2.77834311845309	0.700543168974763	71	Mural/Microglia: 0.701	All
Rps21	Mural	1.95187314909594	Microglia	2.7897495322141	0.699658921547275	72	Mural/Microglia: 0.7	All
Eef2	Mural	1.11306774001834	Neuron3	1.59169345145807	0.699297806998401	73	Mural/Neuron3: 0.699	All
mt-Co2	Mural	3.31517927967623	Neuron7	4.75622499988391	0.69701901818294	74	Mural/Neuron7: 0.697	All
Rps18	Mural	2.09617987112563	Microglia	3.02771741362098	0.69233009054789	75	Mural/Microglia: 0.692	All
Rpl18	Mural	1.16536467824731	Microglia	1.68904884832731	0.689953212070445	76	Mural/Microglia: 0.69	All
Rgs5	Mural	1.87773568375924	Endothelial	2.72593317369522	0.688841422041841	77	Mural/Endothelial: 0.689	All
Rps23	Mural	2.6584813768408	Microglia	3.86994002652824	0.686956737990007	78	Mural/Microglia: 0.687	All
Rps3a1	Mural	2.2176788100746	Microglia	3.23212976331313	0.686135450143979	79	Mural/Microglia: 0.686	All
Rpl27a	Mural	2.15882249139179	Microglia	3.14721358308129	0.685947246477688	80	Mural/Microglia: 0.686	All
Ndufa2	Mural	1.1531130726017	Neuron6	1.68480648133287	0.684418706467379	81	Mural/Neuron6: 0.684	All
Rpl8	Mural	1.81407050379854	Neuron3	2.65109805153673	0.68427137304371	82	Mural/Neuron3: 0.684	All
Rpl28	Mural	1.5981831433297	Microglia	2.33630791447723	0.684063574594064	83	Mural/Microglia: 0.684	All
Atpif1	Mural	0.973717386180114	Neuron8	1.42857450557219	0.681600702225962	84	Mural/Neuron8: 0.682	All
mt-Nd4	Mural	3.38248473630319	Neuron7	4.9637669129207	0.681435046335189	85	Mural/Neuron7: 0.681	All
Rpl9	Mural	2.18380540417614	Neuron3	3.21234692899238	0.679816175664793	86	Mural/Neuron3: 0.68	All
Cox7c	Mural	1.41034113242584	Neuron6	2.07547753724955	0.67952608838872	87	Mural/Neuron6: 0.68	All
Atp5j	Mural	1.07947512402478	Neuron1	1.58905016344688	0.679320986118682	88	Mural/Neuron1: 0.679	All
Atp1a2	Mural	3.00871718223684	Astrocyte1	4.45478985950752	0.675389250026141	89	Mural/Astrocyte1: 0.675	All
Rps19	Mural	2.21169735285914	Microglia	3.27714291322326	0.674885841546594	90	Mural/Microglia: 0.675	All
Rps17	Mural	1.84107223614014	Microglia	2.7346676322675	0.673234368380473	91	Mural/Microglia: 0.673	All
Rpl35a	Mural	2.59565739491567	Microglia	3.86603394049102	0.671400570939115	92	Mural/Microglia: 0.671	All
Ddx5	Mural	1.05421734068614	Endothelial	1.57675326709755	0.668600067420008	93	Mural/Endothelial: 0.669	All
Rpl4	Mural	1.47635050193837	Microglia	2.21469642080013	0.666615292313966	94	Mural/Microglia: 0.667	All
Pcp4l1	Mural	1.07165721448877	Endothelial	1.60853799452443	0.66623058835835	95	Mural/Endothelial: 0.666	All
Rpl17	Mural	2.15235903650153	Microglia	3.23551593232819	0.66522900258221	96	Mural/Microglia: 0.665	All
Rpl35	Mural	1.82839869405234	Microglia	2.74855526340296	0.665221732448856	97	Mural/Microglia: 0.665	All
Rps24	Mural	2.31171794284464	Microglia	3.47663498338039	0.664929724833211	98	Mural/Microglia: 0.665	All
mt-Nd1	Mural	3.81944491753233	Neuron7	5.75357912848116	0.663838079261907	99	Mural/Neuron7: 0.664	All
Rpl13a	Mural	2.60325067817793	Microglia	3.92383749722408	0.6634450789615	100	Mural/Microglia: 0.663	All
Syt15	MHb1	1.21508346998002	MHb2	0.645752817689598	1.88165415108431	1	MHb1/MHb2: 1.882	Habenula_neuronal
Kcnmb4os2	MHb1	0.665854734332314	LHb5	0.384776095477326	1.73049922320747	2	MHb1/LHb5: 1.73	Habenula_neuronal
Amigo2	MHb1	1.24096122890708	MHb2	0.77518604900307	1.60085598870493	3	MHb1/MHb2: 1.601	Habenula_neuronal
Kcnmb4	MHb1	1.27782819404373	LHb5	0.848363334586081	1.50622751119623	4	MHb1/LHb5: 1.506	Habenula_neuronal
Amph	MHb1	0.816254881901089	MHb2	0.556432367628813	1.46694356652811	5	MHb1/MHb2: 1.467	Habenula_neuronal
Gm13373	MHb1	0.768762272078446	MHb5	0.562050496010789	1.36778150279168	6	MHb1/MHb5: 1.368	Habenula_neuronal
Riiad1	MHb1	0.894271159583408	MHb4	0.654084491139036	1.36721046240694	7	MHb1/MHb4: 1.367	Habenula_neuronal
Nppa	MHb1	1.4876942290618	MHb2	1.08963422021345	1.36531526035441	8	MHb1/MHb2: 1.365	Habenula_neuronal
Gm10073	MHb1	0.943121486669927	LHb3	0.72307776676963	1.30431542776284	9	MHb1/LHb3: 1.304	Habenula_neuronal
Pbx3	MHb1	0.864737034972611	MHb4	0.672598006059755	1.28566696181342	10	MHb1/MHb4: 1.286	Habenula_neuronal
Foxp2	MHb1	0.933376480657097	MHb4	0.73133916622827	1.27625665868655	11	MHb1/MHb4: 1.276	Habenula_neuronal
Ubl3	MHb1	1.79562995526794	MHb2	1.40791369089658	1.27538354579425	12	MHb1/MHb2: 1.275	Habenula_neuronal
Efnb3	MHb1	0.755668687367562	MHb4	0.594446521304325	1.27121391123542	13	MHb1/MHb4: 1.271	Habenula_neuronal
Nnat	MHb1	3.42048742315384	LHb5	2.71071272468259	1.26184061926162	14	MHb1/LHb5: 1.262	Habenula_neuronal
Hopx	MHb1	0.960948586529972	MHb5	0.762564798254872	1.26015335185823	15	MHb1/MHb5: 1.26	Habenula_neuronal
Slit2	MHb1	1.02222672570201	MHb6	0.819956248715743	1.2466844753035	16	MHb1/MHb6: 1.247	Habenula_neuronal
Tub	MHb1	0.700379358909707	LHb5	0.568266088727032	1.2324848742578	17	MHb1/LHb5: 1.232	Habenula_neuronal
Rprm	MHb1	0.83484842320149	MHb5	0.679758536880242	1.22815437821941	18	MHb1/MHb5: 1.228	Habenula_neuronal
Gnaz	MHb1	0.613295843239914	LHb3	0.500311903763882	1.22582700636552	19	MHb1/LHb3: 1.226	Habenula_neuronal
Col25a1	MHb1	1.55136558309819	MHb5	1.27987974210296	1.21211824210074	20	MHb1/MHb5: 1.212	Habenula_neuronal
Pnmal1	MHb1	0.897378951233374	MHb2	0.741793240772501	1.20974269096716	21	MHb1/MHb2: 1.21	Habenula_neuronal
Npr1	MHb1	0.641240908747323	MHb6	0.539359597955388	1.18889310800836	22	MHb1/MHb6: 1.189	Habenula_neuronal
Ints3	MHb1	0.811849416976422	MHb2	0.686135924168503	1.18321951727023	23	MHb1/MHb2: 1.183	Habenula_neuronal
Nek7	MHb1	1.26794815189505	LHb5	1.09874311739612	1.15399872073823	24	MHb1/LHb5: 1.154	Habenula_neuronal
Syt17	MHb1	0.619115649036539	LHb5	0.546426605424679	1.13302617934456	25	MHb1/LHb5: 1.133	Habenula_neuronal
Cox17	MHb1	1.65653270332091	MHb5	1.47446890558635	1.12347754302906	26	MHb1/MHb5: 1.123	Habenula_neuronal
Vat1l	MHb1	1.59548265155209	MHb2	1.42644012789266	1.1185065677514	27	MHb1/MHb2: 1.119	Habenula_neuronal
Sumo1	MHb1	1.46289670279893	MHb2	1.31414781699707	1.11319037621032	28	MHb1/MHb2: 1.113	Habenula_neuronal
Gm2000	MHb1	0.557316453171052	LHb5	0.501783881678517	1.11067029755275	29	MHb1/LHb5: 1.111	Habenula_neuronal
Bsn	MHb1	0.602295898131117	MHb2	0.545728290601923	1.10365525940904	30	MHb1/MHb2: 1.104	Habenula_neuronal
Lhx9	MHb1	1.71891599454536	LHb5	1.56357895717427	1.09934710150603	31	MHb1/LHb5: 1.099	Habenula_neuronal
Rps12-ps3	MHb1	1.00956249404178	MHb5	0.920537348840817	1.09670997631228	32	MHb1/MHb5: 1.097	Habenula_neuronal
Ctnnbip1	MHb1	2.56619189230296	MHb2	2.34073652237464	1.09631813225164	33	MHb1/MHb2: 1.096	Habenula_neuronal
Ndufb11	MHb1	1.12018594367737	MHb5	1.02468319834518	1.09320221653524	34	MHb1/MHb5: 1.093	Habenula_neuronal
Tspan13	MHb1	3.17612495051333	MHb2	2.91871882354201	1.08819147801944	35	MHb1/MHb2: 1.088	Habenula_neuronal
Gnb2l1	MHb1	1.07275753920168	LHb5	0.987099010766586	1.08677805113853	36	MHb1/LHb5: 1.087	Habenula_neuronal
Rpsa	MHb1	2.4707876802377	MHb5	2.28039113731751	1.08349293233272	37	MHb1/MHb5: 1.083	Habenula_neuronal
Rpl36al	MHb1	1.62411042193971	MHb5	1.51168036335933	1.07437422705587	38	MHb1/MHb5: 1.074	Habenula_neuronal
Atp5g2	MHb1	0.999199879840935	MHb5	0.931368252112793	1.07283008366913	39	MHb1/MHb5: 1.073	Habenula_neuronal
Rpl31	MHb1	2.96309744949996	MHb5	2.77119664080589	1.06924835497717	40	MHb1/MHb5: 1.069	Habenula_neuronal
Grin3a	MHb1	0.718874841300133	LHb5	0.672495639795157	1.06896580254276	41	MHb1/LHb5: 1.069	Habenula_neuronal
Vangl1	MHb1	0.575481574375863	LHb6	0.539230912408808	1.06722660206018	42	MHb1/LHb6: 1.067	Habenula_neuronal
Clta	MHb1	0.760127528698727	LHb5	0.713814769481555	1.06488064018458	43	MHb1/LHb5: 1.065	Habenula_neuronal
Tpt1	MHb1	2.12719130833439	MHb5	1.99884875013523	1.06420823896279	44	MHb1/MHb5: 1.064	Habenula_neuronal
1500011K16Rik	MHb1	0.679430780280213	MHb2	0.638897679934645	1.06344224062563	45	MHb1/MHb2: 1.063	Habenula_neuronal
Mrps21	MHb1	0.804283410266184	MHb2	0.756816066564774	1.06271978859654	46	MHb1/MHb2: 1.063	Habenula_neuronal
Pfdn5	MHb1	2.17272353171625	MHb5	2.0450509535885	1.06243002302887	47	MHb1/MHb5: 1.062	Habenula_neuronal
Eid1	MHb1	1.00868906508386	LHb5	0.950910142530709	1.06076170604236	48	MHb1/LHb5: 1.061	Habenula_neuronal
Rasl10b	MHb1	0.716464375075241	MHb3	0.677309398365219	1.05780958717615	49	MHb1/MHb3: 1.058	Habenula_neuronal
Rps12	MHb1	2.60320167676514	MHb5	2.47074936739957	1.05360815269781	50	MHb1/MHb5: 1.054	Habenula_neuronal
Use1	MHb1	1.10311111017819	LHb5	1.048422372376	1.05216288706073	51	MHb1/LHb5: 1.052	Habenula_neuronal
Chchd2	MHb1	2.18886486902415	LHb6	2.08914985382118	1.04772994862987	52	MHb1/LHb6: 1.048	Habenula_neuronal
Rpl36	MHb1	2.846043080055	LHb5	2.72196695836696	1.04558325783737	53	MHb1/LHb5: 1.046	Habenula_neuronal
Pcp4	MHb1	6.32070799211762	MHb5	6.05033066681816	1.04468802453762	54	MHb1/MHb5: 1.045	Habenula_neuronal
Mpp6	MHb1	0.769746276047427	MHb3	0.737562745626625	1.04363497290452	55	MHb1/MHb3: 1.044	Habenula_neuronal
Rps20	MHb1	2.21057403095184	MHb5	2.12371555672215	1.04089929743875	56	MHb1/MHb5: 1.041	Habenula_neuronal
Rps17	MHb1	2.65631520726373	LHb5	2.55294917813722	1.04048887068012	57	MHb1/LHb5: 1.04	Habenula_neuronal
Eef2	MHb1	1.90914945620394	MHb5	1.83647041444891	1.03957539483522	58	MHb1/MHb5: 1.04	Habenula_neuronal
Eif4g3	MHb1	0.779922448058695	MHb3	0.750434795171504	1.03929409067506	59	MHb1/MHb3: 1.039	Habenula_neuronal
Timm13	MHb1	1.04418969248277	MHb2	1.00478677548219	1.03921520263009	60	MHb1/MHb2: 1.039	Habenula_neuronal
Celf3	MHb1	0.669365630338697	MHb2	0.644348332174029	1.0388257358877	61	MHb1/MHb2: 1.039	Habenula_neuronal
Gm9493	MHb1	0.647831736594096	LHb5	0.623647119898854	1.03877932876394	62	MHb1/LHb5: 1.039	Habenula_neuronal
Rpl39	MHb1	3.06304899587827	MHb5	2.9513048364867	1.03786262876342	63	MHb1/MHb5: 1.038	Habenula_neuronal
Fis1	MHb1	1.15882318831605	MHb2	1.11681458575588	1.03761466146301	64	MHb1/MHb2: 1.038	Habenula_neuronal
Pcbp2	MHb1	1.25235281845733	MHb2	1.2078200410828	1.03687037460862	65	MHb1/MHb2: 1.037	Habenula_neuronal
Nptx2	MHb1	1.0054246199444	MHb5	0.970329478697963	1.03616827275363	66	MHb1/MHb5: 1.036	Habenula_neuronal
Rpl4	MHb1	2.32103342459909	MHb5	2.24055030066515	1.03592114129732	67	MHb1/MHb5: 1.036	Habenula_neuronal
Ndufa5	MHb1	1.57520105270845	MHb2	1.52182541606704	1.0350734296312	68	MHb1/MHb2: 1.035	Habenula_neuronal
Pbx1	MHb1	2.28389465784764	MHb2	2.20981655760782	1.03352228490858	69	MHb1/MHb2: 1.034	Habenula_neuronal
Rpl23a-ps3	MHb1	1.28352288790571	LHb5	1.24293570010785	1.03265429401886	70	MHb1/LHb5: 1.033	Habenula_neuronal
Rpl18a	MHb1	3.15525800627136	MHb5	3.05699381015699	1.0321440611976	71	MHb1/MHb5: 1.032	Habenula_neuronal
Atp5e	MHb1	1.98147969732889	MHb2	1.92064633804395	1.03167337894539	72	MHb1/MHb2: 1.032	Habenula_neuronal
Uqcrh	MHb1	2.68685579692081	MHb2	2.60873818755186	1.02994459533797	73	MHb1/MHb2: 1.03	Habenula_neuronal
Rplp1	MHb1	3.65635986980562	MHb5	3.56070656744921	1.02686357343535	74	MHb1/MHb5: 1.027	Habenula_neuronal
Rpl38	MHb1	3.63516483646012	MHb5	3.54349066398038	1.02587114830345	75	MHb1/MHb5: 1.026	Habenula_neuronal
Lrrc58	MHb1	0.66298036485028	LHb6	0.647351011461664	1.02414355289772	76	MHb1/LHb6: 1.024	Habenula_neuronal
Rpl36a	MHb1	2.74130028624931	MHb5	2.67867898619761	1.0233776799588	77	MHb1/MHb5: 1.023	Habenula_neuronal
Nedd8	MHb1	1.35626254160859	MHb2	1.32561378517989	1.02312042675729	78	MHb1/MHb2: 1.023	Habenula_neuronal
Rpl27	MHb1	1.27275058296566	LHb5	1.24431492336354	1.0228524620803	79	MHb1/LHb5: 1.023	Habenula_neuronal
Akr1a1	MHb1	1.16074630189484	MHb4	1.13531629095579	1.02239905402717	80	MHb1/MHb4: 1.022	Habenula_neuronal
Thsd7a	MHb1	1.2448988744285	MHb6	1.21770092136868	1.02233549517992	81	MHb1/MHb6: 1.022	Habenula_neuronal
Rpl23a	MHb1	3.20805770979383	MHb5	3.14216172916887	1.02097154325738	82	MHb1/MHb5: 1.021	Habenula_neuronal
Brk1	MHb1	0.744854877345889	MHb5	0.730197523219478	1.0200731359123	83	MHb1/MHb5: 1.02	Habenula_neuronal
Rps13	MHb1	2.22739934754535	LHb5	2.18683916849391	1.01854739920329	84	MHb1/LHb5: 1.019	Habenula_neuronal
Rpl28	MHb1	1.98343602210256	LHb5	1.9487913761102	1.01777750374774	85	MHb1/LHb5: 1.018	Habenula_neuronal
Srp14	MHb1	0.845583144368006	MHb2	0.831052003093675	1.01748523704923	86	MHb1/MHb2: 1.017	Habenula_neuronal
Rpl41	MHb1	4.81726242539571	LHb5	4.73580285810538	1.0172007935573	87	MHb1/LHb5: 1.017	Habenula_neuronal
Nsa2	MHb1	1.07664214015335	MHb5	1.05865663224659	1.01698899091445	88	MHb1/MHb5: 1.017	Habenula_neuronal
Tmsb4x	MHb1	4.11624711712083	MHb4	4.0478714060332	1.01689176958184	89	MHb1/MHb4: 1.017	Habenula_neuronal
Rpl5	MHb1	1.48703886919366	MHb5	1.46252917011072	1.01675843435046	90	MHb1/MHb5: 1.017	Habenula_neuronal
Eif3h	MHb1	1.13144276469113	LHb3	1.11313189960415	1.01644986105733	91	MHb1/LHb3: 1.016	Habenula_neuronal
Gabra2	MHb1	0.979468253659581	MHb5	0.965882262632664	1.0140658872748	92	MHb1/MHb5: 1.014	Habenula_neuronal
Vstm2b	MHb1	0.650682470070745	MHb5	0.642039001259082	1.01346252921507	93	MHb1/MHb5: 1.013	Habenula_neuronal
Rpl15	MHb1	1.22274759032357	LHb5	1.20656645103223	1.01341089774002	94	MHb1/LHb5: 1.013	Habenula_neuronal
Ptpdc1	MHb1	0.904202439928948	MHb2	0.892632815099354	1.01296123628203	95	MHb1/MHb2: 1.013	Habenula_neuronal
Rps29	MHb1	4.49584441374381	MHb5	4.44476463545266	1.01149212218882	96	MHb1/MHb5: 1.011	Habenula_neuronal
Gng8	MHb1	3.62680384417307	MHb5	3.58619689442809	1.01132312333661	97	MHb1/MHb5: 1.011	Habenula_neuronal
Cadm1	MHb1	1.29009957385081	LHb1	1.27582181862982	1.01119102606062	98	MHb1/LHb1: 1.011	Habenula_neuronal
Rps23	MHb1	3.57677471199151	MHb5	3.53751211252753	1.01109893004322	99	MHb1/MHb5: 1.011	Habenula_neuronal
Zfp706	MHb1	0.944724269965735	LHb6	0.935566544318647	1.00978842788116	100	MHb1/LHb6: 1.01	Habenula_neuronal
Ppp1r1b	MHb2	0.577237845419771	MHb3	0.402510463603823	1.43409401149861	1	MHb2/MHb3: 1.434	Habenula_neuronal
Socs2	MHb2	0.580958114274165	MHb3	0.417999068448787	1.38985504544335	2	MHb2/MHb3: 1.39	Habenula_neuronal
Prkcq	MHb2	1.11037648837648	MHb3	0.866127860793301	1.28200065907067	3	MHb2/MHb3: 1.282	Habenula_neuronal
Etv1	MHb2	1.8930348952454	MHb1	1.53597222264803	1.23246688145297	4	MHb2/MHb1: 1.232	Habenula_neuronal
Pbx4	MHb2	0.566093067554573	MHb1	0.475391529212439	1.19079334142195	5	MHb2/MHb1: 1.191	Habenula_neuronal
Cldnd1	MHb2	0.747755429895232	MHb1	0.643946399108481	1.16120756468313	6	MHb2/MHb1: 1.161	Habenula_neuronal
Tspan33	MHb2	0.691103346714697	MHb6	0.601158931120315	1.14961836369421	7	MHb2/MHb6: 1.15	Habenula_neuronal
Edf1	MHb2	0.797217428256816	MHb1	0.696250536722416	1.14501517228224	8	MHb2/MHb1: 1.145	Habenula_neuronal
AF529169	MHb2	0.656353083116422	MHb3	0.582589424325711	1.12661345316401	9	MHb2/MHb3: 1.127	Habenula_neuronal
Apba1	MHb2	1.13657597252099	MHb1	1.01266870807812	1.12235715733532	10	MHb2/MHb1: 1.122	Habenula_neuronal
Grsf1	MHb2	0.646649173647847	MHb3	0.576324328720824	1.12202303706858	11	MHb2/MHb3: 1.122	Habenula_neuronal
Nrgn	MHb2	2.75618907076632	MHb3	2.46143920585163	1.11974696113313	12	MHb2/MHb3: 1.12	Habenula_neuronal
Lcorl	MHb2	0.958940715367875	MHb1	0.858675532849205	1.11676725221921	13	MHb2/MHb1: 1.117	Habenula_neuronal
Chmp4b	MHb2	1.16683939626626	MHb3	1.05031053322207	1.11094705742568	14	MHb2/MHb3: 1.111	Habenula_neuronal
Mapk8ip2	MHb2	1.0899370215793	MHb3	0.98505637670569	1.10647171812071	15	MHb2/MHb3: 1.106	Habenula_neuronal
Timm8b	MHb2	1.52194560417073	MHb1	1.37757074724118	1.10480395088142	16	MHb2/MHb1: 1.105	Habenula_neuronal
Hhip	MHb2	0.662203024552269	MHb3	0.607446800561341	1.0901415958407	17	MHb2/MHb3: 1.09	Habenula_neuronal
Chmp3	MHb2	0.510227087285049	LHb6	0.468661358325185	1.08869032665378	18	MHb2/LHb6: 1.089	Habenula_neuronal
Dgcr6	MHb2	0.636898346724799	MHb5	0.58900066277797	1.08132025475307	19	MHb2/MHb5: 1.081	Habenula_neuronal
Auts2	MHb2	0.736452624791977	LHb6	0.681671258340369	1.08036332144175	20	MHb2/LHb6: 1.08	Habenula_neuronal
Spock2	MHb2	1.74506881639648	MHb3	1.61566421098872	1.0800937500055	21	MHb2/MHb3: 1.08	Habenula_neuronal
BC029722	MHb2	0.869603700661489	MHb3	0.809313805549215	1.07449507805117	22	MHb2/MHb3: 1.074	Habenula_neuronal
Tmeff2	MHb2	0.590703883883347	LHb6	0.552497273760824	1.06915257674025	23	MHb2/LHb6: 1.069	Habenula_neuronal
Sh3bgrl2	MHb2	0.679566251773355	MHb1	0.636368723228895	1.06788128795092	24	MHb2/MHb1: 1.068	Habenula_neuronal
Nmt1	MHb2	0.569055435789302	MHb3	0.533988422445613	1.06566998809279	25	MHb2/MHb3: 1.066	Habenula_neuronal
Celf5	MHb2	0.924932312205441	MHb3	0.869141788603719	1.06419035919484	26	MHb2/MHb3: 1.064	Habenula_neuronal
Sumo3	MHb2	0.632741820161521	LHb3	0.595126933907575	1.06320481247079	27	MHb2/LHb3: 1.063	Habenula_neuronal
Cacng4	MHb2	0.588933664077381	MHb1	0.555107027410282	1.06093714364401	28	MHb2/MHb1: 1.061	Habenula_neuronal
Pde1a	MHb2	0.812133765894342	MHb3	0.768873711309925	1.05626418740565	29	MHb2/MHb3: 1.056	Habenula_neuronal
Plxnc1	MHb2	0.806409337719145	MHb1	0.767156044586725	1.05116728651153	30	MHb2/MHb1: 1.051	Habenula_neuronal
Fam174a	MHb2	0.866712529282426	LHb5	0.825378512534519	1.05007886214651	31	MHb2/LHb5: 1.05	Habenula_neuronal
Wfikkn2	MHb2	0.548272257018337	MHb1	0.52246698434571	1.04939120259425	32	MHb2/MHb1: 1.049	Habenula_neuronal
Ndufc1	MHb2	1.64486761212794	MHb3	1.56757967452499	1.04930399319343	33	MHb2/MHb3: 1.049	Habenula_neuronal
Mrpl42	MHb2	0.658849615780223	MHb1	0.627942772378334	1.04921920398069	34	MHb2/MHb1: 1.049	Habenula_neuronal
Tenm2	MHb2	0.601449986254276	MHb3	0.573288755337581	1.04912224538594	35	MHb2/MHb3: 1.049	Habenula_neuronal
Vbp1	MHb2	0.531375411525952	LHb6	0.507765630911227	1.04649739796755	36	MHb2/LHb6: 1.046	Habenula_neuronal
Tex2	MHb2	0.646033008667706	MHb3	0.61804683755421	1.04528163468038	37	MHb2/MHb3: 1.045	Habenula_neuronal
Elof1	MHb2	0.851001181627334	MHb3	0.817451015950254	1.04104241724879	38	MHb2/MHb3: 1.041	Habenula_neuronal
Nktr	MHb2	0.754377133006263	LHb6	0.725713789907546	1.03949675960046	39	MHb2/LHb6: 1.039	Habenula_neuronal
Kif2a	MHb2	0.767988975030937	MHb3	0.739566492823768	1.03843127356764	40	MHb2/MHb3: 1.038	Habenula_neuronal
Acly	MHb2	0.956256174692213	MHb3	0.921013202517475	1.03826543645455	41	MHb2/MHb3: 1.038	Habenula_neuronal
Cotl1	MHb2	0.570895718799559	MHb1	0.549921213552903	1.03814092769971	42	MHb2/MHb1: 1.038	Habenula_neuronal
Sv2b	MHb2	1.03477734616098	MHb3	0.998294181664986	1.03654550448761	43	MHb2/MHb3: 1.037	Habenula_neuronal
Rabgap1l	MHb2	0.558377516693358	LHb5	0.539452373317466	1.03508213942875	44	MHb2/LHb5: 1.035	Habenula_neuronal
Dynlrb1	MHb2	1.14573724946818	MHb3	1.1081129273289	1.03395350889911	45	MHb2/MHb3: 1.034	Habenula_neuronal
Mtmr6	MHb2	0.532345266697328	LHb6	0.515024960521805	1.03363003252886	46	MHb2/LHb6: 1.034	Habenula_neuronal
Selk	MHb2	0.903512690796083	MHb1	0.874639409772787	1.03301163965479	47	MHb2/MHb1: 1.033	Habenula_neuronal
Fbxo21	MHb2	0.587509495407028	MHb3	0.570398073970612	1.02999908698377	48	MHb2/MHb3: 1.03	Habenula_neuronal
Hmgb1	MHb2	1.08632582661282	MHb5	1.05530450873557	1.02939560820641	49	MHb2/MHb5: 1.029	Habenula_neuronal
Uqcr11	MHb2	2.20944413992117	MHb3	2.14925472418426	1.02800478466309	50	MHb2/MHb3: 1.028	Habenula_neuronal
Eef1a2	MHb2	1.33665513649568	MHb3	1.30188228881938	1.02670967104701	51	MHb2/MHb3: 1.027	Habenula_neuronal
Eif5	MHb2	0.786456547740344	LHb3	0.766190671697083	1.02645017329482	52	MHb2/LHb3: 1.026	Habenula_neuronal
Metap2	MHb2	0.654727526556414	MHb1	0.638414358734716	1.02555263301726	53	MHb2/MHb1: 1.026	Habenula_neuronal
Wnk1	MHb2	0.741207836812446	LHb6	0.723262326061285	1.02481189757095	54	MHb2/LHb6: 1.025	Habenula_neuronal
Tcaf1	MHb2	0.867465862876009	MHb3	0.846584159800077	1.02466583249191	55	MHb2/MHb3: 1.025	Habenula_neuronal
Cggbp1	MHb2	0.555747044822191	MHb1	0.544185228850507	1.02124610400783	56	MHb2/MHb1: 1.021	Habenula_neuronal
Cdv3	MHb2	0.585896842979395	MHb3	0.574532601259639	1.01977997714114	57	MHb2/MHb3: 1.02	Habenula_neuronal
1110008P14Rik	MHb2	0.628519832839122	LHb6	0.616404637474841	1.01965461423832	58	MHb2/LHb6: 1.02	Habenula_neuronal
Nol4	MHb2	0.659531981869212	MHb1	0.647426497963213	1.01869785055768	59	MHb2/MHb1: 1.019	Habenula_neuronal
Reps2	MHb2	0.537843437236676	LHb1	0.528545967395911	1.01759065514504	60	MHb2/LHb1: 1.018	Habenula_neuronal
Arl2bp	MHb2	0.81719511767423	MHb1	0.804064877735212	1.01632982648863	61	MHb2/MHb1: 1.016	Habenula_neuronal
Arhgef4	MHb2	0.499840451031302	MHb3	0.492872601166036	1.01413722298375	62	MHb2/MHb3: 1.014	Habenula_neuronal
Ftl1	MHb2	2.47933463541192	MHb1	2.4485604702727	1.0125682683817	63	MHb2/MHb1: 1.013	Habenula_neuronal
Sumo2	MHb2	1.42830457315647	MHb5	1.41253561973621	1.0111635793108	64	MHb2/MHb5: 1.011	Habenula_neuronal
Ptms	MHb2	1.31872131661843	LHb6	1.30579945338477	1.00989574869262	65	MHb2/LHb6: 1.01	Habenula_neuronal
Snca	MHb2	0.962597296346289	MHb3	0.956765822261973	1.00609498578297	66	MHb2/MHb3: 1.006	Habenula_neuronal
Enc1	MHb2	0.624646501744459	LHb3	0.621584726202165	1.00492575736376	67	MHb2/LHb3: 1.005	Habenula_neuronal
Cox7a2	MHb2	1.9700857685238	LHb6	1.96188240346949	1.00418137450023	68	MHb2/LHb6: 1.004	Habenula_neuronal
Irx2	MHb2	0.572198177067238	MHb3	0.570032098399214	1.00379992402903	69	MHb2/MHb3: 1.004	Habenula_neuronal
Gabarapl2	MHb2	0.989988447318683	LHb6	0.986553354638533	1.00348191272575	70	MHb2/LHb6: 1.003	Habenula_neuronal
Rnps1	MHb2	0.593966366121521	MHb3	0.591967635308351	1.00337641907083	71	MHb2/MHb3: 1.003	Habenula_neuronal
Ywhaz	MHb2	1.89017942144597	MHb3	1.88582980312444	1.00230647448371	72	MHb2/MHb3: 1.002	Habenula_neuronal
Sepw1	MHb2	2.91459186345119	MHb3	2.91176611538927	1.00097045846058	73	MHb2/MHb3: 1.001	Habenula_neuronal
Clock	MHb2	0.623882507740811	MHb3	0.623386423608846	1.0007957891176	74	MHb2/MHb3: 1.001	Habenula_neuronal
Rbm39	MHb2	1.53018492095869	MHb1	1.5304193600704	0.999846813809453	75	MHb2/MHb1: 1	Habenula_neuronal
Rsrc2	MHb2	0.77990568341664	MHb3	0.78006711974322	0.999793048158942	76	MHb2/MHb3: 1	Habenula_neuronal
Mt3	MHb2	2.7443470789562	MHb3	2.74580971014268	0.999467322450977	77	MHb2/MHb3: 0.999	Habenula_neuronal
Mprip	MHb2	0.542460438654288	MHb3	0.542826107056989	0.999326361798103	78	MHb2/MHb3: 0.999	Habenula_neuronal
Syt4	MHb2	1.6088672183424	MHb3	1.61010345447289	0.999232200808553	79	MHb2/MHb3: 0.999	Habenula_neuronal
Rpl29	MHb2	1.83162316318805	MHb1	1.83308639527799	0.999201765888553	80	MHb2/MHb1: 0.999	Habenula_neuronal
Aifm3	MHb2	0.854676074900129	MHb6	0.856421290070631	0.997962200156936	81	MHb2/MHb6: 0.998	Habenula_neuronal
Rplp0	MHb2	1.55723010778601	MHb1	1.56078569747509	0.997721923198789	82	MHb2/MHb1: 0.998	Habenula_neuronal
Lsamp	MHb2	1.62191717317729	LHb2	1.62598955800819	0.997495442199588	83	MHb2/LHb2: 0.997	Habenula_neuronal
Tomm7	MHb2	1.07683063006086	MHb1	1.08002481011449	0.997042493817067	84	MHb2/MHb1: 0.997	Habenula_neuronal
Nr4a2	MHb2	2.01019192768256	MHb1	2.01615666546304	0.99704153060987	85	MHb2/MHb1: 0.997	Habenula_neuronal
Cxx1b	MHb2	1.7686986400862	MHb3	1.77408788756797	0.996962243235222	86	MHb2/MHb3: 0.997	Habenula_neuronal
Minos1	MHb2	1.19310513607689	MHb3	1.19678754774457	0.996923086579054	87	MHb2/MHb3: 0.997	Habenula_neuronal
BC029214	MHb2	0.547992075950915	MHb3	0.550341456941525	0.995731048495481	88	MHb2/MHb3: 0.996	Habenula_neuronal
Rgs10	MHb2	1.00885382097012	MHb1	1.01358312137786	0.995334077385473	89	MHb2/MHb1: 0.995	Habenula_neuronal
Ncs1	MHb2	0.643913612318228	MHb4	0.647345267146655	0.994698880176335	90	MHb2/MHb4: 0.995	Habenula_neuronal
Vav3	MHb2	1.29057632607445	MHb3	1.29749729328168	0.994665910100107	91	MHb2/MHb3: 0.995	Habenula_neuronal
H3f3b	MHb2	1.66594807681608	MHb1	1.67752482113791	0.993098913246491	92	MHb2/MHb1: 0.993	Habenula_neuronal
Ptma	MHb2	1.94495290625893	MHb5	1.95952852193264	0.99256167210093	93	MHb2/MHb5: 0.993	Habenula_neuronal
Ndufa2	MHb2	2.02698205147614	LHb6	2.04280793760009	0.992252876135511	94	MHb2/LHb6: 0.992	Habenula_neuronal
Bri3	MHb2	1.01802448994483	MHb5	1.02677870971219	0.991474093020676	95	MHb2/MHb5: 0.991	Habenula_neuronal
Ppia	MHb2	1.44105063610698	MHb3	1.45346825202989	0.991456561981617	96	MHb2/MHb3: 0.991	Habenula_neuronal
Gm10076	MHb2	1.44969573125543	MHb1	1.46226118283837	0.991406835023442	97	MHb2/MHb1: 0.991	Habenula_neuronal
Mien1	MHb2	0.80178742255742	LHb5	0.808822008562571	0.991302677312586	98	MHb2/LHb5: 0.991	Habenula_neuronal
Cox8a	MHb2	3.33865298936694	MHb3	3.36940943507134	0.990871858615855	99	MHb2/MHb3: 0.991	Habenula_neuronal
Cacnb3	MHb2	2.44140046844388	MHb3	2.46519545735237	0.990347625849494	100	MHb2/MHb3: 0.99	Habenula_neuronal
Kcnip3	MHb3	0.479295882641461	MHb2	0.114738694742288	4.1772819859769	1	MHb3/MHb2: 4.177	Habenula_neuronal
Fgf1	MHb3	1.23955791436792	LHb1	0.328582381362159	3.77244181270236	2	MHb3/LHb1: 3.772	Habenula_neuronal
Nfib	MHb3	0.819293109666839	MHb2	0.297852612059752	2.75066619023802	3	MHb3/MHb2: 2.751	Habenula_neuronal
Ank1	MHb3	0.517640763487616	MHb2	0.191358856986461	2.70507867594672	4	MHb3/MHb2: 2.705	Habenula_neuronal
Myo16	MHb3	1.01832682443353	MHb2	0.390471809268269	2.60793942164951	5	MHb3/MHb2: 2.608	Habenula_neuronal
Syndig1l	MHb3	0.54984932787962	MHb6	0.221194796362211	2.48581493291203	6	MHb3/MHb6: 2.486	Habenula_neuronal
Cpne9	MHb3	1.39476440269926	MHb6	0.574030209522682	2.42977526193096	7	MHb3/MHb6: 2.43	Habenula_neuronal
Rasgrp1	MHb3	1.00287113075402	MHb2	0.469401419106286	2.13648934565096	8	MHb3/MHb2: 2.136	Habenula_neuronal
Enho	MHb3	1.20575754256904	MHb2	0.565875720431143	2.13078154625608	9	MHb3/MHb2: 2.131	Habenula_neuronal
6030419C18Rik	MHb3	1.3877750587961	MHb2	0.657471325238521	2.11077655484463	10	MHb3/MHb2: 2.111	Habenula_neuronal
Csdc2	MHb3	0.681655297342752	LHb3	0.329191750449487	2.0706937412982	11	MHb3/LHb3: 2.071	Habenula_neuronal
Fgf13	MHb3	0.787947029768204	LHb1	0.382954987898808	2.0575447628754	12	MHb3/LHb1: 2.058	Habenula_neuronal
Pou3f1	MHb3	0.707342467943856	MHb2	0.346353287522414	2.04225712134487	13	MHb3/MHb2: 2.042	Habenula_neuronal
Chrnb3	MHb3	0.854303118569246	MHb6	0.422202136957978	2.02344574739629	14	MHb3/MHb6: 2.023	Habenula_neuronal
Gpd1	MHb3	0.762232554399297	MHb2	0.390660491448426	1.95113806254945	15	MHb3/MHb2: 1.951	Habenula_neuronal
Cnst	MHb3	0.994803367445759	MHb2	0.519239992482245	1.91588356414934	16	MHb3/MHb2: 1.916	Habenula_neuronal
Rbfox3	MHb3	1.39599305157791	MHb2	0.739838853822865	1.88688799508784	17	MHb3/MHb2: 1.887	Habenula_neuronal
Sphkap	MHb3	1.24254053623614	LHb6	0.665560433287938	1.86690865936526	18	MHb3/LHb6: 1.867	Habenula_neuronal
Pld5	MHb3	0.979419909974425	MHb2	0.527876982673732	1.85539423411416	19	MHb3/MHb2: 1.855	Habenula_neuronal
Prkcb	MHb3	2.00570547048133	LHb6	1.09178338563714	1.83709103551787	20	MHb3/LHb6: 1.837	Habenula_neuronal
Tgfb2	MHb3	0.652623844250935	MHb6	0.357871266263825	1.82362739278938	21	MHb3/MHb6: 1.824	Habenula_neuronal
[truncated: 979 more rows]
