# Supplementary material for: Transcriptional response to chronic long-access fentanyl self-administration in rat habenula and amygdala
Source: bioRxiv. 2025 Dec 12:2025.11.25.690517. Originally published 2025 Nov 28. Preprint. [Version 2] doi: 10.1101/2025.11.25.690517 (PMC12699572; doi:10.1101/2025.11.25.690517)
Supplement: Supplement 1 — Table S1: Behavioral raw data per LgA self-administration session per rat. Session-by-session raw behavioral data pertaining to operant (lever press) behaviors and infusions from each rat across all long-access self-administration sessions. See Table S3 for the description of these variables. Table S2: Behavioral rat data in LgA sessions. Individual rat data for behavioral covariates relating to fentanyl intake and intake escalation across long-access self-administration sessions. See Table S3 for the description of these variables. Table S3: Dictionary of sample variables. Description of sample/rat variables analyzed throughout the study. Related to Table S1, Table S2, and Table S4. Table S4: Sample metadata and QC metrics. Sample level variables analyzed, including data regarding rat self-administration sessions and sample batches for RNA extraction, library preparation, and sequencing, as well as quality control metrics. See Table S3 for the description of these variables. Table S5: DEGs for substance in Hb. Metadata, limma DE statistics, and Ensembl gene annotation for DEGs obtained for fentanyl vs. saline in Hb. See limma [65] documentation for these statistics definitions. Related to Figure 2, Table S8, Table S10. Table S6: DEGs for substance in Amyg. Metadata, limma DE statistics, and Ensembl gene annotation for DEGs obtained for fentanyl vs. saline in Amyg. See limma [65] documentation for these statistics definitions. Related to Figure 2, Table S9, Table S10. Table S7. Common DEGs for substance in habenula and amygdala. Metadata, region-specific limma DE statistics, and Ensembl gene annotation for overlapping DEGs for fentanyl vs. saline in habenula and amygdala. See limma [65] documentation for these statistics definitions. Related to Figure 2, Table S5, Table S6. Table S8. Functional enrichment results for substance DEGs in Hb. GO terms for biological processes (BP), molecular functions (MF), cellular components (CC), and KEGG pathways that are significan [file media-1.zip › TableS12_MeanRatio_markers_top50_hab_human.tsv]

gene	cellType.target	mean.target	cellType.2nd	mean.2nd	MeanRatio	MeanRatio.rank	MeanRatio.anno	Cell_type_resolution
HTR4	LHb	2.01188532341159	MHb	0.317559233743434	6.33546472478599	1	LHb/MHb: 6.335	Broad
BVES	LHb	0.753286349256815	Oligo	0.192912538872712	3.90480760690133	2	LHb/Oligo: 3.905	Broad
NRP1	LHb	2.46086999144433	Excit.Thal	0.884993332216275	2.78066500826804	3	LHb/Excit.Thal: 2.781	Broad
HTR2C	LHb	3.76367662056979	Excit.Thal	1.40886038335764	2.67143335495039	4	LHb/Excit.Thal: 2.671	Broad
CDH4	LHb	2.56567208596765	Excit.Thal	0.974021895423897	2.63410103820208	5	LHb/Excit.Thal: 2.634	Broad
COL25A1	LHb	4.2099558941935	Excit.Thal	1.74187970485471	2.4169039242263	6	LHb/Excit.Thal: 2.417	Broad
CBLN2	LHb	1.59513265778936	Excit.Thal	0.668880332579737	2.38478032630629	7	LHb/Excit.Thal: 2.385	Broad
CACNA1I	LHb	0.60256694820294	Excit.Thal	0.263730522658846	2.28478274766248	8	LHb/Excit.Thal: 2.285	Broad
WSCD2	LHb	0.914345778181123	Inhib.Thal	0.423175896431337	2.16067546826709	9	LHb/Inhib.Thal: 2.161	Broad
SOX1-OT	LHb	1.05984515683759	OPC	0.504042086479325	2.10269178956956	10	LHb/OPC: 2.103	Broad
AC092969.1	LHb	0.739405213070469	Inhib.Thal	0.358874251314705	2.06034623649293	11	LHb/Inhib.Thal: 2.06	Broad
MDGA1	LHb	0.775338720300394	Inhib.Thal	0.399661515535339	1.93998844062292	12	LHb/Inhib.Thal: 1.94	Broad
GALR1	LHb	1.34932580552734	MHb	0.70250775350857	1.92072727850808	13	LHb/MHb: 1.921	Broad
TRAM2	LHb	0.920230643086639	Endo	0.504229743745091	1.8250225309038	14	LHb/Endo: 1.825	Broad
ADCYAP1	LHb	1.1515855125322	MHb	0.648557750031216	1.77560982422425	15	LHb/MHb: 1.776	Broad
TEX2	LHb	1.26599474949338	Excit.Thal	0.731557854618046	1.73054631496557	16	LHb/Excit.Thal: 1.731	Broad
AL078604.4	LHb	0.879774675798162	Astrocyte	0.509956052194225	1.72519704788813	17	LHb/Astrocyte: 1.725	Broad
AL391807.1	LHb	1.11242424359381	Excit.Thal	0.669198442274311	1.66232342055844	18	LHb/Excit.Thal: 1.662	Broad
TLL1	LHb	2.64694146454584	Excit.Thal	1.59349845249545	1.66108819271251	19	LHb/Excit.Thal: 1.661	Broad
NTNG2	LHb	0.783256966568769	Astrocyte	0.476846888467554	1.64257539581715	20	LHb/Astrocyte: 1.643	Broad
EPHA5-AS1	LHb	1.55602900395706	MHb	0.966454825456282	1.61003801002538	21	LHb/MHb: 1.61	Broad
PCDH11X	LHb	2.95544691645883	Excit.Thal	1.83753023005391	1.60838002451373	22	LHb/Excit.Thal: 1.608	Broad
LINC01876	LHb	1.30828647649185	MHb	0.818059685272595	1.59925553116079	23	LHb/MHb: 1.599	Broad
KAZN-AS1	LHb	0.817573512696344	MHb	0.512097323500675	1.59651979258053	24	LHb/MHb: 1.597	Broad
RFTN1	LHb	2.29341893748639	Endo	1.44014883484316	1.59248744435234	25	LHb/Endo: 1.592	Broad
LGI2	LHb	0.956917186128921	MHb	0.611960481641573	1.56369114483015	26	LHb/MHb: 1.564	Broad
OVCH1	LHb	1.00655927463424	MHb	0.655468354027123	1.53563367087069	27	LHb/MHb: 1.536	Broad
ZNF235	LHb	1.31191685263945	Excit.Thal	0.85601569753935	1.53258504068396	28	LHb/Excit.Thal: 1.533	Broad
ZNF208	LHb	1.13334607855466	MHb	0.742662474203001	1.52605809223218	29	LHb/MHb: 1.526	Broad
LINC01572	LHb	1.04489901822882	Excit.Thal	0.687773137956956	1.51924953238609	30	LHb/Excit.Thal: 1.519	Broad
STS	LHb	1.80929592521654	Excit.Thal	1.19532920979751	1.51363817631716	31	LHb/Excit.Thal: 1.514	Broad
SLC12A8	LHb	0.937309012248913	MHb	0.621342428967458	1.50852246450726	32	LHb/MHb: 1.509	Broad
LINC00886	LHb	0.827317228655246	MHb	0.55231794400155	1.49790032650637	33	LHb/MHb: 1.498	Broad
AL357873.1	LHb	0.754239659980255	MHb	0.503621883369989	1.49763083155413	34	LHb/MHb: 1.498	Broad
CCDC85A	LHb	3.11189682316595	Excit.Thal	2.08447879756934	1.49288965030235	35	LHb/Excit.Thal: 1.493	Broad
CLVS2	LHb	2.37067365947267	MHb	1.59080858036591	1.49023187876406	36	LHb/MHb: 1.49	Broad
SLC7A14	LHb	1.95825633021295	Excit.Thal	1.31419261648516	1.49008319301804	37	LHb/Excit.Thal: 1.49	Broad
ARHGAP28	LHb	1.01401770517112	MHb	0.688516946352744	1.47275635050472	38	LHb/MHb: 1.473	Broad
TMEM196	LHb	1.17806584511212	Excit.Thal	0.807181945875472	1.4594799241135	39	LHb/Excit.Thal: 1.459	Broad
FAM81A	LHb	0.774193506439367	Excit.Thal	0.533745922534512	1.45049071806128	40	LHb/Excit.Thal: 1.45	Broad
AC007614.1	LHb	1.99846454870139	MHb	1.38280455340017	1.44522560602464	41	LHb/MHb: 1.445	Broad
KIAA1217	LHb	3.22585829314155	Excit.Thal	2.23535937814072	1.44310499899336	42	LHb/Excit.Thal: 1.443	Broad
PXDNL	LHb	0.899519085611973	Excit.Thal	0.625977895873542	1.43698218665806	43	LHb/Excit.Thal: 1.437	Broad
CLEC2L	LHb	1.12895099004364	Excit.Thal	0.790013327184575	1.42902777864136	44	LHb/Excit.Thal: 1.429	Broad
EPHA5	LHb	2.92207179013314	Excit.Thal	2.05268978025826	1.42353307267185	45	LHb/Excit.Thal: 1.424	Broad
PRKCB	LHb	3.53520235142784	MHb	2.49855208112872	1.41490040497007	46	LHb/MHb: 1.415	Broad
ADCY6	LHb	0.529699996900957	Inhib.Thal	0.374563377318507	1.41417989311467	47	LHb/Inhib.Thal: 1.414	Broad
DCHS2	LHb	1.08140943772648	Excit.Thal	0.764778038175229	1.414017379875	48	LHb/Excit.Thal: 1.414	Broad
GLIS1	LHb	1.13422513557644	Excit.Thal	0.808587818627338	1.40272350071005	49	LHb/Excit.Thal: 1.403	Broad
GREB1L	LHb	2.42081903001434	Oligo	1.73600576122973	1.3944763802509	50	LHb/Oligo: 1.394	Broad
LINC01210	Inhib.Thal	1.72878801668716	OPC	0.0412591375113025	41.9007308675218	1	Inhib.Thal/OPC: 41.901	Broad
LINC02253	Inhib.Thal	1.84033584426274	Excit.Thal	0.0444234668423158	41.4271099280734	2	Inhib.Thal/Excit.Thal: 41.427	Broad
CASR	Inhib.Thal	1.39328600037564	Excit.Thal	0.0665592453185956	20.9330198037323	3	Inhib.Thal/Excit.Thal: 20.933	Broad
GATA3	Inhib.Thal	1.00373767528667	OPC	0.052482402586667	19.1252234237779	4	Inhib.Thal/OPC: 19.125	Broad
GAD2	Inhib.Thal	3.24197629713019	OPC	0.201845547109443	16.0616686548569	5	Inhib.Thal/OPC: 16.062	Broad
KIT	Inhib.Thal	3.14555026297893	Endo	0.319704499652179	9.83893021962817	6	Inhib.Thal/Endo: 9.839	Broad
SHISA8	Inhib.Thal	0.719860646862364	MHb	0.0797025283009461	9.0318420532943	7	Inhib.Thal/MHb: 9.032	Broad
OTX2	Inhib.Thal	1.59569256683763	MHb	0.206126334304416	7.74133286861368	8	Inhib.Thal/MHb: 7.741	Broad
DMBX1	Inhib.Thal	0.665304731228695	Endo	0.0924594684280141	7.19563655880933	9	Inhib.Thal/Endo: 7.196	Broad
SYNDIG1L	Inhib.Thal	1.29375093707743	Excit.Thal	0.185059664677293	6.99099363080266	10	Inhib.Thal/Excit.Thal: 6.991	Broad
CPLX3	Inhib.Thal	1.15016077179072	Endo	0.165232029097068	6.96088269372426	11	Inhib.Thal/Endo: 6.961	Broad
HRH1	Inhib.Thal	1.01843692264132	Excit.Thal	0.155009428298877	6.57016114321547	12	Inhib.Thal/Excit.Thal: 6.57	Broad
MYO3B	Inhib.Thal	2.17679589297932	Excit.Thal	0.331525134897896	6.56600560210837	13	Inhib.Thal/Excit.Thal: 6.566	Broad
AL390957.1	Inhib.Thal	1.51472892988188	Excit.Thal	0.251188772536693	6.03024137816754	14	Inhib.Thal/Excit.Thal: 6.03	Broad
AC246817.2	Inhib.Thal	1.17359127090089	Astrocyte	0.201957011442517	5.811094462719	15	Inhib.Thal/Astrocyte: 5.811	Broad
KCNIP2	Inhib.Thal	1.13951146207924	Astrocyte	0.199571086664941	5.70980236226484	16	Inhib.Thal/Astrocyte: 5.71	Broad
SMAD9	Inhib.Thal	1.69597198886947	Astrocyte	0.305231183645209	5.55635229865903	17	Inhib.Thal/Astrocyte: 5.556	Broad
AC016717.2	Inhib.Thal	1.29638741605289	LHb	0.239790679070213	5.40632947485543	18	Inhib.Thal/LHb: 5.406	Broad
GREM2	Inhib.Thal	2.34547919253248	Excit.Thal	0.436119637081287	5.3780637079988	19	Inhib.Thal/Excit.Thal: 5.378	Broad
AL359436.1	Inhib.Thal	0.77832072210572	Excit.Thal	0.147895959883537	5.2626232840885	20	Inhib.Thal/Excit.Thal: 5.263	Broad
RBM15-AS1	Inhib.Thal	0.683740658138615	Excit.Thal	0.130299670290523	5.24744733900027	21	Inhib.Thal/Excit.Thal: 5.247	Broad
AL359546.1	Inhib.Thal	1.30961640019723	Endo	0.255225809133464	5.13120677193111	22	Inhib.Thal/Endo: 5.131	Broad
RASD2	Inhib.Thal	0.812631019749159	Endo	0.168443233660926	4.82436131204281	23	Inhib.Thal/Endo: 4.824	Broad
OTX2-AS1	Inhib.Thal	4.75873698317385	Astrocyte	1.15028403749577	4.13701036270474	24	Inhib.Thal/Astrocyte: 4.137	Broad
HPCA	Inhib.Thal	1.11241433758061	MHb	0.274017316231288	4.05964978009514	25	Inhib.Thal/MHb: 4.06	Broad
AP003049.2	Inhib.Thal	0.818261025136691	MHb	0.206694733379719	3.95878991088497	26	Inhib.Thal/MHb: 3.959	Broad
MEIS2	Inhib.Thal	4.2329863410459	Oligo	1.10356952844921	3.83572238261626	27	Inhib.Thal/Oligo: 3.836	Broad
ADAMTS19	Inhib.Thal	2.84152854090025	Excit.Thal	0.743175840195332	3.82349423543343	28	Inhib.Thal/Excit.Thal: 3.823	Broad
NELL1	Inhib.Thal	4.81087706882155	LHb	1.32120764154608	3.64127251276858	29	Inhib.Thal/LHb: 3.641	Broad
TSPAN12	Inhib.Thal	1.01220226900682	Astrocyte	0.278747465737852	3.6312519158784	30	Inhib.Thal/Astrocyte: 3.631	Broad
ARHGEF33	Inhib.Thal	0.938891131913996	LHb	0.263653366017814	3.56108152949035	31	Inhib.Thal/LHb: 3.561	Broad
SLCO5A1	Inhib.Thal	0.883989341208753	Excit.Thal	0.251906140232458	3.50920124611894	32	Inhib.Thal/Excit.Thal: 3.509	Broad
AC245187.2	Inhib.Thal	0.997429790393306	Astrocyte	0.285927574328037	3.48840014027112	33	Inhib.Thal/Astrocyte: 3.488	Broad
AC007405.1	Inhib.Thal	0.76425507057895	Astrocyte	0.230684573548339	3.31298733514491	34	Inhib.Thal/Astrocyte: 3.313	Broad
PPP1R14C	Inhib.Thal	1.37000394472532	Excit.Thal	0.415361027372906	3.29834494437378	35	Inhib.Thal/Excit.Thal: 3.298	Broad
AC092640.1	Inhib.Thal	1.06145509658768	Excit.Thal	0.321978431905066	3.29666521545344	36	Inhib.Thal/Excit.Thal: 3.297	Broad
FRMPD1	Inhib.Thal	0.751274015409381	OPC	0.232644507570975	3.22927896838563	37	Inhib.Thal/OPC: 3.229	Broad
AC022523.1	Inhib.Thal	0.806031416558427	Excit.Thal	0.250366007941368	3.21941234429551	38	Inhib.Thal/Excit.Thal: 3.219	Broad
GAD1	Inhib.Thal	3.0678906849207	OPC	0.985164248191847	3.1140905595706	39	Inhib.Thal/OPC: 3.114	Broad
UNC13C	Inhib.Thal	4.41592192632137	Excit.Thal	1.49717341220314	2.94950597594649	40	Inhib.Thal/Excit.Thal: 2.95	Broad
LAMB1	Inhib.Thal	2.0823616758424	Excit.Thal	0.712806908547409	2.92135450831408	41	Inhib.Thal/Excit.Thal: 2.921	Broad
LYPD6	Inhib.Thal	1.95069517705435	Astrocyte	0.69302299087239	2.81476257317059	42	Inhib.Thal/Astrocyte: 2.815	Broad
CCSAP	Inhib.Thal	1.4203198212486	Oligo	0.516216470870001	2.75140353203934	43	Inhib.Thal/Oligo: 2.751	Broad
SPHKAP	Inhib.Thal	4.63837697641826	Excit.Thal	1.69480225198392	2.73682488384036	44	Inhib.Thal/Excit.Thal: 2.737	Broad
PTCHD4	Inhib.Thal	2.69182893289809	LHb	0.985524837846946	2.73136589715878	45	Inhib.Thal/LHb: 2.731	Broad
TSPAN18	Inhib.Thal	1.55302338520098	Astrocyte	0.573150778939501	2.70962448672674	46	Inhib.Thal/Astrocyte: 2.71	Broad
PPARG	Inhib.Thal	1.80154865330231	Microglia	0.688224330820914	2.61767649387436	47	Inhib.Thal/Microglia: 2.618	Broad
HTR2A	Inhib.Thal	1.47272345597738	Excit.Thal	0.565633435487508	2.60367114738907	48	Inhib.Thal/Excit.Thal: 2.604	Broad
SYNPR	Inhib.Thal	4.6747231569154	MHb	1.79641006872992	2.60225838091659	49	Inhib.Thal/MHb: 2.602	Broad
CPNE5	Inhib.Thal	1.06746231873938	Excit.Thal	0.410910095563868	2.59780017639761	50	Inhib.Thal/Excit.Thal: 2.598	Broad
AC007368.1	Excit.Thal	1.41548178318973	LHb	0.0529933955458705	26.7105319183502	1	Excit.Thal/LHb: 26.711	Broad
GLRA2	Excit.Thal	0.972365817411309	LHb	0.126922373988644	7.66110644525378	2	Excit.Thal/LHb: 7.661	Broad
MLIP	Excit.Thal	1.10955462881449	LHb	0.17270741337051	6.42447598027628	3	Excit.Thal/LHb: 6.424	Broad
SULF1	Excit.Thal	1.44261935214926	Endo	0.2468395328168	5.84436105386713	4	Excit.Thal/Endo: 5.844	Broad
CAMK2A	Excit.Thal	1.46971706287689	LHb	0.323743057496784	4.53976395429419	5	Excit.Thal/LHb: 4.54	Broad
C8orf34	Excit.Thal	1.83354325863858	Endo	0.408151399294375	4.49231158292847	6	Excit.Thal/Endo: 4.492	Broad
AP000943.2	Excit.Thal	1.39716363672957	LHb	0.406748701564556	3.4349553701226	7	Excit.Thal/LHb: 3.435	Broad
CHRM3	Excit.Thal	2.84587038549996	Inhib.Thal	0.88402754095777	3.21921009657312	8	Excit.Thal/Inhib.Thal: 3.219	Broad
RAB3B	Excit.Thal	1.15734003610118	Inhib.Thal	0.40276790151462	2.87346641018058	9	Excit.Thal/Inhib.Thal: 2.873	Broad
AC107398.3	Excit.Thal	0.823750735816578	Astrocyte	0.29670104548521	2.77636613807497	10	Excit.Thal/Astrocyte: 2.776	Broad
RPH3A	Excit.Thal	1.67891052170942	LHb	0.609654255224852	2.75387321144868	11	Excit.Thal/LHb: 2.754	Broad
GRIN2D	Excit.Thal	0.808455642626368	Inhib.Thal	0.308303220261533	2.62227440226072	12	Excit.Thal/Inhib.Thal: 2.622	Broad
C3orf67-AS1	Excit.Thal	0.999776964460544	LHb	0.388208067006997	2.57536370165776	13	Excit.Thal/LHb: 2.575	Broad
FGF13	Excit.Thal	2.69130237793842	LHb	1.07480251054821	2.5039971078647	14	Excit.Thal/LHb: 2.504	Broad
VWC2L	Excit.Thal	1.53607310306592	LHb	0.638139381357857	2.40711222021341	15	Excit.Thal/LHb: 2.407	Broad
GABRG3	Excit.Thal	2.41181373318857	LHb	1.02341981721623	2.35662207494562	16	Excit.Thal/LHb: 2.357	Broad
FSTL4	Excit.Thal	2.02277994153226	LHb	0.863702159357395	2.34198782487384	17	Excit.Thal/LHb: 2.342	Broad
GLRA3	Excit.Thal	1.45058057279191	LHb	0.652945796480461	2.22159416694447	18	Excit.Thal/LHb: 2.222	Broad
CDH9	Excit.Thal	1.51327518600374	MHb	0.686494284390357	2.2043521998841	19	Excit.Thal/MHb: 2.204	Broad
ADGRL2	Excit.Thal	2.67542085211567	Inhib.Thal	1.33882571521306	1.99833392928961	20	Excit.Thal/Inhib.Thal: 1.998	Broad
SCN7A	Excit.Thal	1.64657440854039	LHb	0.840362607731558	1.95936181999469	21	Excit.Thal/LHb: 1.959	Broad
SGPP2	Excit.Thal	1.18804372031167	LHb	0.608658015686526	1.9519068010164	22	Excit.Thal/LHb: 1.952	Broad
PDE10A	Excit.Thal	2.94994885553565	OPC	1.52271204529021	1.93729921862766	23	Excit.Thal/OPC: 1.937	Broad
PARM1	Excit.Thal	1.14972232126618	LHb	0.59402845027761	1.93546676212036	24	Excit.Thal/LHb: 1.935	Broad
C11orf80	Excit.Thal	1.79054174436797	LHb	0.926983155289354	1.93157959144259	25	Excit.Thal/LHb: 1.932	Broad
GABRA4	Excit.Thal	1.00859799356705	Inhib.Thal	0.522658129716696	1.92974706834419	26	Excit.Thal/Inhib.Thal: 1.93	Broad
GALNT17	Excit.Thal	2.08049095470007	LHb	1.09879453496428	1.89343038074693	27	Excit.Thal/LHb: 1.893	Broad
LINC00937	Excit.Thal	1.45170697126546	OPC	0.767112609786543	1.89243007186312	28	Excit.Thal/OPC: 1.892	Broad
TMEM132B	Excit.Thal	2.72482208431975	OPC	1.45771528488377	1.86924162254155	29	Excit.Thal/OPC: 1.869	Broad
AP004608.1	Excit.Thal	0.797611189174194	LHb	0.427279381887634	1.86672051820172	30	Excit.Thal/LHb: 1.867	Broad
RBFOX1	Excit.Thal	6.09408688407522	OPC	3.29643615453976	1.84868949325247	31	Excit.Thal/OPC: 1.849	Broad
IQCJ-SCHIP1	Excit.Thal	4.93346192458893	LHb	2.72725765244105	1.80894603785352	32	Excit.Thal/LHb: 1.809	Broad
KCNK2	Excit.Thal	0.917723598514478	LHb	0.51053339090336	1.7975780132434	33	Excit.Thal/LHb: 1.798	Broad
LINC01284	Excit.Thal	0.720021135837431	LHb	0.403158676694978	1.78594974499875	34	Excit.Thal/LHb: 1.786	Broad
RAB37	Excit.Thal	0.685219300331253	LHb	0.387778048186475	1.7670399434311	35	Excit.Thal/LHb: 1.767	Broad
AL590705.1	Excit.Thal	0.91591889322289	LHb	0.527832296936512	1.73524602139505	36	Excit.Thal/LHb: 1.735	Broad
NTNG1	Excit.Thal	3.89295068837824	Astrocyte	2.24466190106899	1.73431494806602	37	Excit.Thal/Astrocyte: 1.734	Broad
SCPEP1	Excit.Thal	0.892690095920985	LHb	0.514751902039124	1.73421427368157	38	Excit.Thal/LHb: 1.734	Broad
MIR137HG	Excit.Thal	2.87733056782735	LHb	1.67791221574414	1.71482783236743	39	Excit.Thal/LHb: 1.715	Broad
HOOK1	Excit.Thal	0.917293637695014	LHb	0.535003414311158	1.71455660498181	40	Excit.Thal/LHb: 1.715	Broad
LINC01515	Excit.Thal	1.08726894575794	MHb	0.636951633551147	1.70698823660468	41	Excit.Thal/MHb: 1.707	Broad
ARHGEF28	Excit.Thal	1.32496678298588	LHb	0.776873639599135	1.70551131541747	42	Excit.Thal/LHb: 1.706	Broad
ATAD2	Excit.Thal	0.6715604883364	Inhib.Thal	0.395037361059973	1.69999234131793	43	Excit.Thal/Inhib.Thal: 1.7	Broad
ZNF804B	Excit.Thal	2.21367529643958	LHb	1.30385539075241	1.69779203440816	44	Excit.Thal/LHb: 1.698	Broad
AC068587.4	Excit.Thal	3.11423411469038	Astrocyte	1.85662542168053	1.67736263778588	45	Excit.Thal/Astrocyte: 1.677	Broad
FAM189A1	Excit.Thal	2.38443103473897	LHb	1.4302119908222	1.66718713731957	46	Excit.Thal/LHb: 1.667	Broad
TCERG1L	Excit.Thal	1.10189588183047	LHb	0.665255671761188	1.65634947374944	47	Excit.Thal/LHb: 1.656	Broad
LINC02755	Excit.Thal	0.828050533000141	MHb	0.503338681415871	1.64511602937185	48	Excit.Thal/MHb: 1.645	Broad
HECW1	Excit.Thal	3.19430955321472	OPC	1.95946649758962	1.63019350274378	49	Excit.Thal/OPC: 1.63	Broad
CFAP46	Excit.Thal	0.695091216414294	LHb	0.429503937910225	1.61835819200238	50	Excit.Thal/LHb: 1.618	Broad
CHAT	MHb	0.939266147528903	LHb	0.017976481876239	52.2497201618972	1	MHb/LHb: 52.25	Broad
LINC01307	MHb	1.14333950325736	LHb	0.0477494928503414	23.9445371041083	2	MHb/LHb: 23.945	Broad
NEUROD1	MHb	1.37706757777602	Endo	0.0807361255761416	17.0563990772299	3	MHb/Endo: 17.056	Broad
CHRNB4	MHb	0.833018298723432	Endo	0.0543410082068821	15.3294597618072	4	MHb/Endo: 15.329	Broad
LINC02143	MHb	1.63912462956678	Excit.Thal	0.115453329876651	14.1972919388119	5	MHb/Excit.Thal: 14.197	Broad
AC114321.1	MHb	1.14058727677242	Excit.Thal	0.106747645025015	10.6848940461884	6	MHb/Excit.Thal: 10.685	Broad
AC104170.1	MHb	1.68145080179601	Astrocyte	0.163100904141949	10.3092672026675	7	MHb/Astrocyte: 10.309	Broad
AC079760.2	MHb	1.22079611353152	Inhib.Thal	0.128200277277481	9.52256999327072	8	MHb/Inhib.Thal: 9.523	Broad
AC024610.2	MHb	1.73807539775076	Excit.Thal	0.202779504136655	8.571257756797	9	MHb/Excit.Thal: 8.571	Broad
AC022382.2	MHb	1.26769424207586	LHb	0.147989328124825	8.56611931508058	10	MHb/LHb: 8.566	Broad
LINC02240	MHb	1.60121728435455	Inhib.Thal	0.199618902628472	8.02137103886759	11	MHb/Inhib.Thal: 8.021	Broad
AC103843.1	MHb	0.836810016969738	LHb	0.104841152658788	7.98169417016227	12	MHb/LHb: 7.982	Broad
GNG8	MHb	1.70032554753958	LHb	0.228148300188761	7.4527206476349	13	MHb/LHb: 7.453	Broad
SLC5A7	MHb	2.16252090556858	LHb	0.304543893388013	7.10085131411043	14	MHb/LHb: 7.101	Broad
GPR149	MHb	4.09093071581779	Excit.Thal	0.612546467306406	6.67856388725435	15	MHb/Excit.Thal: 6.679	Broad
CERKL	MHb	0.910482094937531	Excit.Thal	0.137106777599725	6.64067897209013	16	MHb/Excit.Thal: 6.641	Broad
ROBO3	MHb	1.98606636512802	LHb	0.311761986001098	6.37045712533095	17	MHb/LHb: 6.37	Broad
LINC00616	MHb	1.43265327616982	Excit.Thal	0.228054159942498	6.28207473405024	18	MHb/Excit.Thal: 6.282	Broad
AC008415.1	MHb	5.80834004481533	Excit.Thal	0.926297855082287	6.27048849670429	19	MHb/Excit.Thal: 6.27	Broad
AC109466.1	MHb	7.26019245569809	Excit.Thal	1.27658228688538	5.68721071119636	20	MHb/Excit.Thal: 5.687	Broad
KCNMA1-AS1	MHb	1.33797046943911	LHb	0.251910597732297	5.31129091623591	21	MHb/LHb: 5.311	Broad
CHRNB3	MHb	2.65095417247658	LHb	0.515850527002254	5.13899673202233	22	MHb/LHb: 5.139	Broad
CYP1B1-AS1	MHb	1.39998049838135	Endo	0.275517338245221	5.08127912129914	23	MHb/Endo: 5.081	Broad
CPNE9	MHb	3.21146060709149	LHb	0.644632144801645	4.98184993253736	24	MHb/LHb: 4.982	Broad
GPR139	MHb	0.829853954745731	LHb	0.171297716485881	4.8445126518317	25	MHb/LHb: 4.845	Broad
ACOXL	MHb	2.08721122195326	LHb	0.434649305506772	4.80205810870838	26	MHb/LHb: 4.802	Broad
CD24	MHb	0.793929063606076	Excit.Thal	0.180166359618706	4.40664431077091	27	MHb/Excit.Thal: 4.407	Broad
CHRNA3	MHb	1.72234072943669	Inhib.Thal	0.397063563344517	4.33769524186303	28	MHb/Inhib.Thal: 4.338	Broad
SCUBE1	MHb	1.72575708939853	LHb	0.399246518344543	4.32253510075504	29	MHb/LHb: 4.323	Broad
RASGRP1	MHb	2.32339594387233	Excit.Thal	0.561542103452367	4.13752758624521	30	MHb/Excit.Thal: 4.138	Broad
KIAA2012	MHb	0.753883773658572	Excit.Thal	0.201764532154666	3.73645340738417	31	MHb/Excit.Thal: 3.736	Broad
CASZ1	MHb	0.974134724311179	LHb	0.267036824565113	3.64794153726783	32	MHb/LHb: 3.648	Broad
PDE2A	MHb	2.4747632355897	Endo	0.684153752276017	3.61726180314988	33	MHb/Endo: 3.617	Broad
LINC02505	MHb	1.82508492654159	LHb	0.507811381098649	3.59402131278158	34	MHb/LHb: 3.594	Broad
GIPR	MHb	0.860999986566586	Oligo	0.244482228036726	3.52172832144366	35	MHb/Oligo: 3.522	Broad
AC008667.1	MHb	0.859252863563671	LHb	0.244017637266345	3.52127359804651	36	MHb/LHb: 3.521	Broad
MPP7	MHb	2.1839276426462	Excit.Thal	0.622832222192985	3.50644614203905	37	MHb/Excit.Thal: 3.506	Broad
AC003991.1	MHb	1.08631388615408	Excit.Thal	0.311223899703927	3.49045779320775	38	MHb/Excit.Thal: 3.49	Broad
VAV2	MHb	2.23778553709337	LHb	0.652389602823344	3.43013672720857	39	MHb/LHb: 3.43	Broad
THSD7B	MHb	3.48459535875795	LHb	1.04137959785221	3.34613369221439	40	MHb/LHb: 3.346	Broad
CACNG5	MHb	1.07133187256918	LHb	0.323450675635294	3.31219550079764	41	MHb/LHb: 3.312	Broad
GSDME	MHb	2.19313801561955	LHb	0.689064064044569	3.182778104472	42	MHb/LHb: 3.183	Broad
AL512662.2	MHb	2.26260720356941	LHb	0.768222204769777	2.94525098275111	43	MHb/LHb: 2.945	Broad
AC004594.1	MHb	1.32130259160195	LHb	0.453755370925091	2.91192716663201	44	MHb/LHb: 2.912	Broad
GDPD5	MHb	1.45194476047516	Inhib.Thal	0.500481934063318	2.90109324963461	45	MHb/Inhib.Thal: 2.901	Broad
AL137139.2	MHb	1.91084002677265	Endo	0.666050025681385	2.86891367479164	46	MHb/Endo: 2.869	Broad
PLCH2	MHb	1.15331816297845	Oligo	0.406399280295647	2.83789420625802	47	MHb/Oligo: 2.838	Broad
CNGB1	MHb	1.59886247508685	LHb	0.574772202237642	2.78173243045216	48	MHb/LHb: 2.782	Broad
GPR39	MHb	1.50000846974627	Excit.Thal	0.542367122037488	2.76566998403452	49	MHb/Excit.Thal: 2.766	Broad
AC015845.2	MHb	0.818601440733662	LHb	0.296284666844737	2.76288830418158	50	MHb/LHb: 2.763	Broad
TRIM59	Oligo	1.93571343646289	Microglia	0.0784476912050457	24.6752123195486	1	Oligo/Microglia: 24.675	Broad
AC108721.2	Oligo	1.57612728522301	Microglia	0.0713733989092653	22.082839115266	2	Oligo/Microglia: 22.083	Broad
MYRF	Oligo	2.21433909523112	Microglia	0.102323944998354	21.6404781428897	3	Oligo/Microglia: 21.64	Broad
ITGA2	Oligo	2.17471502496824	Microglia	0.100611395141272	21.614997206973	4	Oligo/Microglia: 21.615	Broad
SLC5A11	Oligo	3.4334226993966	Microglia	0.160329826875945	21.4147471265794	5	Oligo/Microglia: 21.415	Broad
CDH19	Oligo	1.41065799974916	Microglia	0.0660129668554173	21.3694076625703	6	Oligo/Microglia: 21.369	Broad
AC090015.1	Oligo	2.21691322507777	Microglia	0.10854925200264	20.4231091801891	7	Oligo/Microglia: 20.423	Broad
AC004690.2	Oligo	1.7707979735361	MHb	0.0899908543330524	19.6775326410665	8	Oligo/MHb: 19.678	Broad
LINC01608	Oligo	2.93141908021197	Microglia	0.153310120010723	19.1208452514872	9	Oligo/Microglia: 19.121	Broad
AC009063.2	Oligo	1.9289901738697	Microglia	0.108041930621033	17.8540883412738	10	Oligo/Microglia: 17.854	Broad
FOLH1	Oligo	2.73663989232355	Microglia	0.161701314680871	16.9240423166905	11	Oligo/Microglia: 16.924	Broad
ANLN	Oligo	2.71056883199351	Microglia	0.163349495195728	16.5936774322177	12	Oligo/Microglia: 16.594	Broad
CD22	Oligo	2.36012698618665	Microglia	0.149752701893799	15.7601629642742	13	Oligo/Microglia: 15.76	Broad
CARNS1	Oligo	1.69411354739757	Microglia	0.108310197551192	15.6413115819207	14	Oligo/Microglia: 15.641	Broad
MOG	Oligo	2.90944972139701	Microglia	0.189102312470012	15.3855851014957	15	Oligo/Microglia: 15.386	Broad
SEC14L5	Oligo	2.48694995372386	Microglia	0.163870687502056	15.1762953560115	16	Oligo/Microglia: 15.176	Broad
AC012494.1	Oligo	4.30594567486798	Microglia	0.289316638031044	14.8831595174486	17	Oligo/Microglia: 14.883	Broad
ST18	Oligo	6.31593550501839	Microglia	0.432226082299357	14.6125737517247	18	Oligo/Microglia: 14.613	Broad
AC016597.1	Oligo	1.34461417756854	Microglia	0.0924553633632961	14.5433875186341	19	Oligo/Microglia: 14.543	Broad
CERCAM	Oligo	3.02468589958718	Microglia	0.220836285379495	13.6965077744784	20	Oligo/Microglia: 13.697	Broad
SH3TC2	Oligo	2.22124177354828	Microglia	0.162701977803271	13.6522112609723	21	Oligo/Microglia: 13.652	Broad
MOBP	Oligo	4.70713735218159	Microglia	0.345864707497796	13.6097648882304	22	Oligo/Microglia: 13.61	Broad
MAG	Oligo	2.00956090762597	Microglia	0.158978801072947	12.6404331524924	23	Oligo/Microglia: 12.64	Broad
AL033523.1	Oligo	3.68974264781288	Endo	0.292976499938768	12.5939884208598	24	Oligo/Endo: 12.594	Broad
ENPP2	Oligo	4.27028002378007	Excit.Thal	0.34190013303125	12.4898460434052	25	Oligo/Excit.Thal: 12.49	Broad
HAPLN2	Oligo	1.35332174912324	OPC	0.111108054561168	12.1802308074632	26	Oligo/OPC: 12.18	Broad
NKX6-2	Oligo	1.05393033600525	Astrocyte	0.0887711138885183	11.8724469012387	27	Oligo/Astrocyte: 11.872	Broad
LINC01630	Oligo	2.1383709480041	Microglia	0.186294236876138	11.4784600096129	28	Oligo/Microglia: 11.478	Broad
LDB3	Oligo	2.59207289485588	MHb	0.226511227905305	11.443463173223	29	Oligo/MHb: 11.443	Broad
PCSK6	Oligo	3.63687634579539	OPC	0.326474721517785	11.1398405637273	30	Oligo/OPC: 11.14	Broad
AL133304.3	Oligo	1.99916355742272	Astrocyte	0.179859973436776	11.1151109344818	31	Oligo/Astrocyte: 11.115	Broad
ERMN	Oligo	1.56408251427056	Microglia	0.145936620667732	10.7175464740386	32	Oligo/Microglia: 10.718	Broad
SLC31A2	Oligo	1.18707721221941	Microglia	0.115665676197108	10.2630032629256	33	Oligo/Microglia: 10.263	Broad
ASPA	Oligo	2.51275165904176	Astrocyte	0.246601648894997	10.1895168596853	34	Oligo/Astrocyte: 10.19	Broad
AL354809.1	Oligo	1.58214567408354	Microglia	0.159025592457911	9.9490003440942	35	Oligo/Microglia: 9.949	Broad
TP53TG5	Oligo	1.25897837994237	Microglia	0.139382386598079	9.03255002780762	36	Oligo/Microglia: 9.033	Broad
CNDP1	Oligo	3.47346900333818	Microglia	0.386920638885036	8.97721303610852	37	Oligo/Microglia: 8.977	Broad
LRRC63	Oligo	1.78653445306983	Excit.Thal	0.20422590321009	8.74783475058006	38	Oligo/Excit.Thal: 8.748	Broad
TMEM98	Oligo	1.64642184363527	Endo	0.190386097951222	8.64780496765627	39	Oligo/Endo: 8.648	Broad
LRP2	Oligo	1.72790248829737	Excit.Thal	0.203181352022589	8.50423757444664	40	Oligo/Excit.Thal: 8.504	Broad
FAM107B	Oligo	2.97988843865458	Microglia	0.406319631078226	7.33385298354163	41	Oligo/Microglia: 7.334	Broad
AFMID	Oligo	1.36360785836694	Excit.Thal	0.192535002189279	7.08238939861124	42	Oligo/Excit.Thal: 7.082	Broad
PPP1R14A	Oligo	1.40522673260862	Endo	0.199578746625691	7.04096381186374	43	Oligo/Endo: 7.041	Broad
GPR37	Oligo	1.78659478353616	MHb	0.253745636591967	7.04088869283326	44	Oligo/MHb: 7.041	Broad
CLDN11	Oligo	2.73710195761959	Endo	0.392005732356775	6.98230084841841	45	Oligo/Endo: 6.982	Broad
CDK18	Oligo	3.78415609258965	Microglia	0.558321847460867	6.77773243121188	46	Oligo/Microglia: 6.778	Broad
SYNJ2	Oligo	3.59724360371837	Excit.Thal	0.539489440673669	6.66786656514804	47	Oligo/Excit.Thal: 6.668	Broad
CNP	Oligo	2.71401051460332	OPC	0.411769488094848	6.59109184403233	48	Oligo/OPC: 6.591	Broad
POLR2F	Oligo	3.50692666147149	LHb	0.536245997049788	6.53977219553191	49	Oligo/LHb: 6.54	Broad
TMC7	Oligo	1.47934776050901	Microglia	0.227204400128707	6.51108763593922	50	Oligo/Microglia: 6.511	Broad
SLC14A1	Astrocyte	2.66509315572793	Microglia	0.0235003610070059	113.406477242346	1	Astrocyte/Microglia: 113.406	Broad
ETNPPL	Astrocyte	1.70108618051651	MHb	0.0232213846728037	73.2551570238091	2	Astrocyte/MHb: 73.255	Broad
AC012405.1	Astrocyte	3.78232264850311	Inhib.Thal	0.0536294682565713	70.5269466855037	3	Astrocyte/Inhib.Thal: 70.527	Broad
AQP4	Astrocyte	2.36387069326425	Microglia	0.0550172476418675	42.9659932945349	4	Astrocyte/Microglia: 42.966	Broad
AC073941.1	Astrocyte	2.03226653875477	MHb	0.0476146768501272	42.6815148856636	5	Astrocyte/MHb: 42.682	Broad
SLC25A48	Astrocyte	1.57400820185014	Oligo	0.0542615513561223	29.0077994917583	6	Astrocyte/Oligo: 29.008	Broad
HPSE2	Astrocyte	5.65115229093261	Excit.Thal	0.213574126042818	26.459910643856	7	Astrocyte/Excit.Thal: 26.46	Broad
PRDM16	Astrocyte	1.72555722163904	OPC	0.0698304089704057	24.7106847443831	8	Astrocyte/OPC: 24.711	Broad
GFAP	Astrocyte	3.16902619348788	Endo	0.131222528113919	24.150016304645	9	Astrocyte/Endo: 24.15	Broad
RGMA	Astrocyte	2.99764788721883	Excit.Thal	0.198540073228103	15.0984526120066	10	Astrocyte/Excit.Thal: 15.098	Broad
WDR49	Astrocyte	2.23191364190128	Excit.Thal	0.164187544438087	13.5936842806179	11	Astrocyte/Excit.Thal: 13.594	Broad
LINC00299	Astrocyte	3.57752091805281	OPC	0.322682761815277	11.0868051888709	12	Astrocyte/OPC: 11.087	Broad
LINC01748	Astrocyte	2.06342624510707	OPC	0.188860507025803	10.9256629541144	13	Astrocyte/OPC: 10.926	Broad
SLC25A18	Astrocyte	2.16430103419501	Oligo	0.212350555127658	10.1921138510512	14	Astrocyte/Oligo: 10.192	Broad
LINC01088	Astrocyte	4.15050850784095	Endo	0.416511497241951	9.96493142524209	15	Astrocyte/Endo: 9.965	Broad
TNC	Astrocyte	4.06972166737875	LHb	0.443084821237003	9.18497197899245	16	Astrocyte/LHb: 9.185	Broad
FRMPD2	Astrocyte	1.64134650653005	MHb	0.190303660623573	8.62488141926334	17	Astrocyte/MHb: 8.625	Broad
FGFR3	Astrocyte	2.02086419257469	OPC	0.24168321231473	8.36162418241543	18	Astrocyte/OPC: 8.362	Broad
LAMA1	Astrocyte	2.22673367619385	Endo	0.274641142834341	8.10779351270389	19	Astrocyte/Endo: 8.108	Broad
AC091826.2	Astrocyte	1.97239509719124	Inhib.Thal	0.252098402402655	7.82390954640365	20	Astrocyte/Inhib.Thal: 7.824	Broad
ALDH1A1	Astrocyte	2.59202841185502	Endo	0.33913243115149	7.64311570867477	21	Astrocyte/Endo: 7.643	Broad
RFX4	Astrocyte	3.51891700986613	OPC	0.492820932263181	7.14035622169337	22	Astrocyte/OPC: 7.14	Broad
EFEMP1	Astrocyte	3.11110194581015	LHb	0.442394322968086	7.03241832973202	23	Astrocyte/LHb: 7.032	Broad
AC099792.1	Astrocyte	1.78341402543343	OPC	0.257006708048821	6.93917306273053	24	Astrocyte/OPC: 6.939	Broad
PAMR1	Astrocyte	2.9429109018021	Endo	0.424436460701435	6.93369013806817	25	Astrocyte/Endo: 6.934	Broad
GJA1	Astrocyte	1.89893406249449	Endo	0.279039600606633	6.80524935660099	26	Astrocyte/Endo: 6.805	Broad
PSD2	Astrocyte	2.41358878849384	OPC	0.376346532284697	6.41320852311726	27	Astrocyte/OPC: 6.413	Broad
AC002429.2	Astrocyte	2.8618711296526	MHb	0.458194192572608	6.24597861789593	28	Astrocyte/MHb: 6.246	Broad
CDHR3	Astrocyte	2.50662312726894	Excit.Thal	0.411723048127532	6.0881292380127	29	Astrocyte/Excit.Thal: 6.088	Broad
MGST1	Astrocyte	1.58974869646159	MHb	0.267003702084181	5.95403241248084	30	Astrocyte/MHb: 5.954	Broad
EDNRB	Astrocyte	1.76718758950987	OPC	0.309275488152345	5.71395942196161	31	Astrocyte/OPC: 5.714	Broad
GLI3	Astrocyte	3.11159185552458	Endo	0.631370859418051	4.92831084791053	32	Astrocyte/Endo: 4.928	Broad
BMPR1B	Astrocyte	2.6138872931361	Inhib.Thal	0.544901254197283	4.79699261655531	33	Astrocyte/Inhib.Thal: 4.797	Broad
MIR4300HG	Astrocyte	3.55133404367148	OPC	0.741867345028251	4.7870203041977	34	Astrocyte/OPC: 4.787	Broad
GASK1A	Astrocyte	1.55444244116669	Microglia	0.345985973616834	4.49279034325295	35	Astrocyte/Microglia: 4.493	Broad
MRVI1	Astrocyte	2.26725985069346	Endo	0.545412610248673	4.15696265192647	36	Astrocyte/Endo: 4.157	Broad
GINS3	Astrocyte	1.77717069536926	OPC	0.432466066139224	4.1093876133096	37	Astrocyte/OPC: 4.109	Broad
RFX2	Astrocyte	1.93210577518929	Inhib.Thal	0.507297657768164	3.80862348880047	38	Astrocyte/Inhib.Thal: 3.809	Broad
SFXN5	Astrocyte	3.54001309651529	Excit.Thal	0.94922281705795	3.72938053415879	39	Astrocyte/Excit.Thal: 3.729	Broad
ZNRF3	Astrocyte	2.81878860663746	Inhib.Thal	0.757098419384395	3.72314686501321	40	Astrocyte/Inhib.Thal: 3.723	Broad
ARHGEF26	Astrocyte	1.87915481597458	LHb	0.511382229891998	3.67465802707194	41	Astrocyte/LHb: 3.675	Broad
AC053513.1	Astrocyte	2.04768300728852	Excit.Thal	0.564528117881025	3.62724715108002	42	Astrocyte/Excit.Thal: 3.627	Broad
ACSBG1	Astrocyte	2.72829200490338	Oligo	0.764438141215434	3.56901606265417	43	Astrocyte/Oligo: 3.569	Broad
AC114971.1	Astrocyte	2.75132825112992	OPC	0.789457630267082	3.48508665398435	44	Astrocyte/OPC: 3.485	Broad
CAMK2G	Astrocyte	3.90309765016081	Excit.Thal	1.13991590688029	3.42402244464046	45	Astrocyte/Excit.Thal: 3.424	Broad
ACACB	Astrocyte	2.20551098889676	Endo	0.658738504496176	3.34808269722081	46	Astrocyte/Endo: 3.348	Broad
AHCYL1	Astrocyte	3.05542781856061	LHb	0.917989659353202	3.32839023558654	47	Astrocyte/LHb: 3.328	Broad
ACSS1	Astrocyte	1.95997033896181	Microglia	0.590204836751541	3.32083069625351	48	Astrocyte/Microglia: 3.321	Broad
GLIS3	Astrocyte	3.74357500976739	Microglia	1.13657231317301	3.29374116048657	49	Astrocyte/Microglia: 3.294	Broad
HIF3A	Astrocyte	2.57736117809224	OPC	0.790631049880987	3.25987852169505	50	Astrocyte/OPC: 3.26	Broad
LINC02742	Microglia	1.17261500583923	OPC	0.119588567354058	9.80541059888728	1	Microglia/OPC: 9.805	Broad
HLA-DRB1	Microglia	1.61725344617692	OPC	0.17353911899571	9.31924430374056	2	Microglia/OPC: 9.319	Broad
SUSD3	Microglia	1.09976700532988	OPC	0.123432753356743	8.9098474709655	3	Microglia/OPC: 8.91	Broad
CD74	Microglia	2.85604351329738	OPC	0.324689538120921	8.79622894481351	4	Microglia/OPC: 8.796	Broad
AC079015.1	Microglia	1.86113608905054	OPC	0.214043215122325	8.69514171699818	5	Microglia/OPC: 8.695	Broad
CD84	Microglia	1.43170054194792	OPC	0.177044136620114	8.08668713508391	6	Microglia/OPC: 8.087	Broad
CD86	Microglia	2.22025926711533	OPC	0.275637163106262	8.0550069594911	7	Microglia/OPC: 8.055	Broad
CYBB	Microglia	2.24036292714222	OPC	0.28367638174285	7.89760117982994	8	Microglia/OPC: 7.898	Broad
SELPLG	Microglia	1.14999948915259	OPC	0.14816241118506	7.76174928549318	9	Microglia/OPC: 7.762	Broad
HLA-DRA	Microglia	1.39094296009766	OPC	0.180861286922844	7.69066163225433	10	Microglia/OPC: 7.691	Broad
LINC02642	Microglia	1.73459090806666	OPC	0.22662495441818	7.65401547468557	11	Microglia/OPC: 7.654	Broad
AC044781.1	Microglia	1.9086243920403	OPC	0.250902118411256	7.60704773688619	12	Microglia/OPC: 7.607	Broad
IRF8	Microglia	1.65948561123959	OPC	0.223582666267453	7.42224627223329	13	Microglia/OPC: 7.422	Broad
AL357522.1	Microglia	2.28262223317696	OPC	0.312270212953028	7.30976615281688	14	Microglia/OPC: 7.31	Broad
FGD2	Microglia	1.81453090838582	OPC	0.249058357109386	7.28556523637906	15	Microglia/OPC: 7.286	Broad
ALPK1	Microglia	1.96954758493313	OPC	0.271120811828037	7.26446476629154	16	Microglia/OPC: 7.264	Broad
TFEC	Microglia	1.46961175240971	OPC	0.202364923373141	7.2621861927123	17	Microglia/OPC: 7.262	Broad
ITGAM	Microglia	1.69248089879113	OPC	0.233195265375219	7.25778414097675	18	Microglia/OPC: 7.258	Broad
P2RY13	Microglia	1.49612741272348	OPC	0.207959914832027	7.19430671979228	19	Microglia/OPC: 7.194	Broad
TMEM156	Microglia	2.34383743891239	OPC	0.326256375488255	7.18403566950913	20	Microglia/OPC: 7.184	Broad
LINC02712	Microglia	2.79235681731972	OPC	0.392022005915513	7.12295936244333	21	Microglia/OPC: 7.123	Broad
AC025569.1	Microglia	2.23501236631519	OPC	0.319193568861074	7.00205951607992	22	Microglia/OPC: 7.002	Broad
HK2	Microglia	1.27894759683819	OPC	0.182946081954241	6.99084442353941	23	Microglia/OPC: 6.991	Broad
LINC01374	Microglia	3.14652863420147	OPC	0.452691433444844	6.95071388971809	24	Microglia/OPC: 6.951	Broad
MSR1	Microglia	1.55885735357964	OPC	0.225710503171073	6.90644578643349	25	Microglia/OPC: 6.906	Broad
LRMP	Microglia	2.0888162116001	OPC	0.306160649268087	6.82261491342424	26	Microglia/OPC: 6.823	Broad
OLR1	Microglia	1.99659019508489	OPC	0.292708168261885	6.82109490466473	27	Microglia/OPC: 6.821	Broad
FMNL1	Microglia	1.18178665533897	LHb	0.173336868299127	6.81786089096501	28	Microglia/LHb: 6.818	Broad
NCKAP1L	Microglia	2.26408661840944	OPC	0.332160959702396	6.81623337203137	29	Microglia/OPC: 6.816	Broad
VSIR	Microglia	1.83400577037128	OPC	0.271047442141333	6.76636442639799	30	Microglia/OPC: 6.766	Broad
LINC01141	Microglia	2.70261359995611	OPC	0.400613021869048	6.74619508708714	31	Microglia/OPC: 6.746	Broad
LNCAROD	Microglia	4.13282272915108	OPC	0.613668016548696	6.734622984581	32	Microglia/OPC: 6.735	Broad
SYK	Microglia	3.35075525229012	OPC	0.498076843449396	6.72738613801979	33	Microglia/OPC: 6.727	Broad
HCLS1	Microglia	1.65303268339288	OPC	0.246616650955352	6.70284296291151	34	Microglia/OPC: 6.703	Broad
SH3TC1	Microglia	1.13511952794411	OPC	0.169992769215638	6.67745771294659	35	Microglia/OPC: 6.677	Broad
PTAFR	Microglia	1.22098402969402	OPC	0.182977844180072	6.67285176063405	36	Microglia/OPC: 6.673	Broad
TLR1	Microglia	1.56700732314546	OPC	0.235872131578889	6.64346106789377	37	Microglia/OPC: 6.643	Broad
LINC02232	Microglia	2.11988324290286	OPC	0.321039346494199	6.60318825730341	38	Microglia/OPC: 6.603	Broad
AL392172.2	Microglia	1.95327307037406	OPC	0.295919887010259	6.60068199575362	39	Microglia/OPC: 6.601	Broad
PIK3AP1	Microglia	2.19293186172006	OPC	0.332862348046224	6.58810428572575	40	Microglia/OPC: 6.588	Broad
ARHGAP25	Microglia	2.36710363342599	OPC	0.360347551272363	6.56894607738531	41	Microglia/OPC: 6.569	Broad
ADAM28	Microglia	4.5598701059007	OPC	0.699168644594562	6.52184582525852	42	Microglia/OPC: 6.522	Broad
CSF3R	Microglia	2.22660536489441	OPC	0.341697042673199	6.51631441546876	43	Microglia/OPC: 6.516	Broad
LAPTM5	Microglia	1.89377229328894	OPC	0.291192406513088	6.50350850822692	44	Microglia/OPC: 6.504	Broad
PRKCD	Microglia	1.11386894983421	OPC	0.172107364700686	6.47194239346672	45	Microglia/OPC: 6.472	Broad
PLA2G4A	Microglia	1.63188327594224	OPC	0.25248480658002	6.4632929721458	46	Microglia/OPC: 6.463	Broad
WDFY4	Microglia	2.79451821790839	OPC	0.432404175769286	6.46274567755201	47	Microglia/OPC: 6.463	Broad
ITGAX	Microglia	2.12177471324806	OPC	0.328886999200045	6.45137910105561	48	Microglia/OPC: 6.451	Broad
BLNK	Microglia	3.52237413260194	OPC	0.546603079170941	6.44411688632361	49	Microglia/OPC: 6.444	Broad
CSF1R	Microglia	3.68984568271764	OPC	0.573175498510328	6.43754956781558	50	Microglia/OPC: 6.438	Broad
CARMN	Endo	2.94303010861704	Astrocyte	0.0138679608125699	212.217942377619	1	Endo/Astrocyte: 212.218	Broad
SLC38A11	Endo	3.4369121906181	Excit.Thal	0.0219831322236842	156.343152360938	2	Endo/Excit.Thal: 156.343	Broad
COL1A2	Endo	1.83072417011194	Microglia	0.0129264721800317	141.625970691367	3	Endo/Microglia: 141.626	Broad
TFPI	Endo	2.22635393494978	LHb	0.0216850752717663	102.667567764843	4	Endo/LHb: 102.668	Broad
GGT5	Endo	2.19678809740326	Astrocyte	0.0322541686734146	68.1086565785201	5	Endo/Astrocyte: 68.109	Broad
SLC6A12	Endo	3.10892277495994	Oligo	0.0577947598330857	53.7924681050439	6	Endo/Oligo: 53.792	Broad
MUSTN1	Endo	1.99837391267608	Astrocyte	0.0374927630696588	53.3002571446455	7	Endo/Astrocyte: 53.3	Broad
NDUFA4L2	Endo	2.10436204675091	Inhib.Thal	0.0408928499904334	51.4603909300334	8	Endo/Inhib.Thal: 51.46	Broad
LINC02147	Endo	2.9140600108755	Excit.Thal	0.0585441015236931	49.7754672978655	9	Endo/Excit.Thal: 49.775	Broad
PRELP	Endo	2.06895371939189	Inhib.Thal	0.0474231006019996	43.6275505635043	10	Endo/Inhib.Thal: 43.628	Broad
NOTCH3	Endo	3.38284306518525	Astrocyte	0.0839704592903742	40.2861088741602	11	Endo/Astrocyte: 40.286	Broad
ITGA1	Endo	2.66324921107284	MHb	0.0742589428955526	35.8643566313458	12	Endo/MHb: 35.864	Broad
SLC6A13	Endo	2.1820735438075	Inhib.Thal	0.0622242798549763	35.0678794337705	13	Endo/Inhib.Thal: 35.068	Broad
RIPOR3	Endo	1.75790764239119	MHb	0.0518801688223978	33.8840000388022	14	Endo/MHb: 33.884	Broad
IFITM3	Endo	1.84631408546935	OPC	0.0585229736360372	31.5485350582464	15	Endo/OPC: 31.549	Broad
PHLDB2	Endo	2.83154123669881	Excit.Thal	0.115978337087516	24.4143976177393	16	Endo/Excit.Thal: 24.414	Broad
COBLL1	Endo	4.40987890228585	OPC	0.193319211999846	22.8113846351152	17	Endo/OPC: 22.811	Broad
RGS5	Endo	3.48271498428775	Astrocyte	0.168961897214696	20.612428255717	18	Endo/Astrocyte: 20.612	Broad
GJC1	Endo	2.41887691811161	Inhib.Thal	0.139561975060731	17.3319195078675	19	Endo/Inhib.Thal: 17.332	Broad
SLC19A1	Endo	3.98185805876401	Microglia	0.293661590925202	13.5593423921013	20	Endo/Microglia: 13.559	Broad
ITIH5	Endo	4.0021203233867	Excit.Thal	0.297126561457909	13.4694128446461	21	Endo/Excit.Thal: 13.469	Broad
FN1	Endo	3.2650202026514	Excit.Thal	0.244407527230971	13.3589183591955	22	Endo/Excit.Thal: 13.359	Broad
DCN	Endo	3.25783994204799	Inhib.Thal	0.265232241057854	12.2829710636022	23	Endo/Inhib.Thal: 12.283	Broad
SLC12A7	Endo	2.35593385712621	Microglia	0.235385006235395	10.008852708189	24	Endo/Microglia: 10.009	Broad
BGN	Endo	1.85908869817333	OPC	0.18954595073734	9.80811613722908	25	Endo/OPC: 9.808	Broad
DOCK6	Endo	1.71216773068005	Microglia	0.18848363626	9.08390651121689	26	Endo/Microglia: 9.084	Broad
PTH1R	Endo	2.13844794039694	Astrocyte	0.324658601173665	6.58675892973815	27	Endo/Astrocyte: 6.587	Broad
EPAS1	Endo	3.047612053739	OPC	0.522884012365052	5.82846669943947	28	Endo/OPC: 5.828	Broad
AL138828.1	Endo	1.5955420797473	OPC	0.27423459213685	5.81816490514472	29	Endo/OPC: 5.818	Broad
MYO1B	Endo	3.77227433147477	Excit.Thal	0.663901564796912	5.6819783707374	30	Endo/Excit.Thal: 5.682	Broad
PLXDC1	Endo	2.4518899630082	Microglia	0.476113448562071	5.14980194408128	31	Endo/Microglia: 5.15	Broad
LAMA2	Endo	5.49928402089591	Oligo	1.07842565510677	5.09936312703118	32	Endo/Oligo: 5.099	Broad
ARHGAP29	Endo	3.96934332971956	Inhib.Thal	0.793574732295883	5.00185195946939	33	Endo/Inhib.Thal: 5.002	Broad
TRPC3	Endo	2.45411106851852	LHb	0.506871835293822	4.84167968633713	34	Endo/LHb: 4.842	Broad
PARVA	Endo	2.16456461685692	Inhib.Thal	0.450643684754121	4.80327294065585	35	Endo/Inhib.Thal: 4.803	Broad
PDGFRB	Endo	3.1662908791133	Astrocyte	0.694544380497841	4.55880281810608	36	Endo/Astrocyte: 4.559	Broad
ITGA10	Endo	1.43832196570878	Inhib.Thal	0.328157426839663	4.38302426844522	37	Endo/Inhib.Thal: 4.383	Broad
SLC30A10	Endo	2.95410579883088	Astrocyte	0.683114949065284	4.32446369805408	38	Endo/Astrocyte: 4.324	Broad
RBPMS	Endo	2.90115221420918	Astrocyte	0.697924501029495	4.15682815251471	39	Endo/Astrocyte: 4.157	Broad
NID1	Endo	2.04990939729271	Astrocyte	0.501218238234075	4.08985396164968	40	Endo/Astrocyte: 4.09	Broad
UACA	Endo	3.14627790740341	Oligo	0.895716552141673	3.51258207731074	41	Endo/Oligo: 3.513	Broad
ADAMTS9-AS2	Endo	3.94356940557033	LHb	1.12498684295515	3.50543602377718	42	Endo/LHb: 3.505	Broad
ABCC9	Endo	2.03265007328985	Astrocyte	0.589534029687239	3.44789269309562	43	Endo/Astrocyte: 3.448	Broad
CDH6	Endo	3.06442111804216	Excit.Thal	0.927184106740422	3.3050837430932	44	Endo/Excit.Thal: 3.305	Broad
ETS1	Endo	1.80368014097674	OPC	0.546904587248746	3.29797954347087	45	Endo/OPC: 3.298	Broad
TXNIP	Endo	2.69636484455748	Microglia	0.865043415075691	3.11702834512826	46	Endo/Microglia: 3.117	Broad
RHOJ	Endo	2.61955543112414	Astrocyte	0.843375801612739	3.10603579817551	47	Endo/Astrocyte: 3.106	Broad
SPARC	Endo	2.17627730541473	Astrocyte	0.714028847815423	3.04788428657059	48	Endo/Astrocyte: 3.048	Broad
SNRK	Endo	2.72231521621263	Excit.Thal	0.923545231437657	2.94767935943417	49	Endo/Excit.Thal: 2.948	Broad
TRPC4	Endo	2.10967574989585	Excit.Thal	0.727846946067588	2.89851563064736	50	Endo/Excit.Thal: 2.899	Broad
AC004852.2	OPC	2.79834941089684	Excit.Thal	0.173874349391794	16.0940899027681	1	OPC/Excit.Thal: 16.094	Broad
COL9A1	OPC	1.57048654294619	Endo	0.182221992356071	8.61853458323176	2	OPC/Endo: 8.619	Broad
CHST9	OPC	1.72155192643568	Astrocyte	0.294465920088188	5.84635371699416	3	OPC/Astrocyte: 5.846	Broad
BX284613.2	OPC	3.7192323208468	Endo	0.636730555507495	5.84114000604612	4	OPC/Endo: 5.841	Broad
VCAN	OPC	3.90015997095994	Astrocyte	0.688778399719179	5.66243072162261	5	OPC/Astrocyte: 5.662	Broad
FERMT1	OPC	1.69189905048403	Endo	0.318496527840301	5.31214284173413	6	OPC/Endo: 5.312	Broad
PDGFRA	OPC	2.37828993301458	Endo	0.458176568709332	5.19077162700427	7	OPC/Endo: 5.191	Broad
ADAMTS17	OPC	2.92848313673866	Astrocyte	0.564494640229428	5.18779617738874	8	OPC/Astrocyte: 5.188	Broad
MEGF11	OPC	3.01826946756216	Excit.Thal	0.630796612721335	4.78485363854598	9	OPC/Excit.Thal: 4.785	Broad
AMZ1	OPC	1.50627705896419	Excit.Thal	0.332514915275869	4.52995336378976	10	OPC/Excit.Thal: 4.53	Broad
PLPP4	OPC	1.51035253716712	Excit.Thal	0.350415148879138	4.31018048733977	11	OPC/Excit.Thal: 4.31	Broad
WSCD1	OPC	1.51608079860318	Oligo	0.446334979805733	3.39673309778018	12	OPC/Oligo: 3.397	Broad
SMOC1	OPC	2.3748498841949	Oligo	0.87646074073154	2.70959071391233	13	OPC/Oligo: 2.71	Broad
OLIG1	OPC	1.30665752287054	Oligo	0.579944367337891	2.25307390925869	14	OPC/Oligo: 2.253	Broad
TNK2	OPC	1.68906803647091	Microglia	0.811404644264915	2.0816593156194	15	OPC/Microglia: 2.082	Broad
MYT1	OPC	1.50403000912604	MHb	0.746336550839599	2.01521687157632	16	OPC/MHb: 2.015	Broad
PLEKHH2	OPC	1.91492876878214	Inhib.Thal	0.992095033381822	1.93018683125002	17	OPC/Inhib.Thal: 1.93	Broad
STK32B	OPC	1.94270881072878	Microglia	1.01149204206504	1.92063677215155	18	OPC/Microglia: 1.921	Broad
RAB3IP	OPC	1.7657550881834	Oligo	0.929363587592112	1.89996155622827	19	OPC/Oligo: 1.9	Broad
AL445250.1	OPC	2.00223433866874	Endo	1.09385019883794	1.83044656461719	20	OPC/Endo: 1.83	Broad
SULF2	OPC	1.94867951784457	LHb	1.06892267685913	1.82303131931907	21	OPC/LHb: 1.823	Broad
CALCRL	OPC	1.55868366313666	Endo	0.865297344010849	1.8013272245952	22	OPC/Endo: 1.801	Broad
XYLT1	OPC	3.51192390336149	Inhib.Thal	1.95027657509685	1.80073121330859	23	OPC/Inhib.Thal: 1.801	Broad
AFAP1L2	OPC	1.48087520572945	Endo	0.82382589608808	1.79755845593268	24	OPC/Endo: 1.798	Broad
MMP16	OPC	3.98066360277935	LHb	2.21985827871056	1.79320618841108	25	OPC/LHb: 1.793	Broad
TMEM132C	OPC	2.76691236352361	Excit.Thal	1.56702026119425	1.7657157549545	26	OPC/Excit.Thal: 1.766	Broad
BCAN	OPC	1.36881942572749	Astrocyte	0.778530043288833	1.75821015197439	27	OPC/Astrocyte: 1.758	Broad
AFAP1	OPC	1.2796415259924	Endo	0.728265359867902	1.7571088733707	28	OPC/Endo: 1.757	Broad
NTN1	OPC	1.75243996754645	Endo	1.0200616871565	1.71797450057311	29	OPC/Endo: 1.718	Broad
LRRK2	OPC	2.00135609531384	Microglia	1.16649403183095	1.71570195877684	30	OPC/Microglia: 1.716	Broad
COL11A1	OPC	2.74731732015482	Inhib.Thal	1.61859425056263	1.69734775667209	31	OPC/Inhib.Thal: 1.697	Broad
SLC1A1	OPC	1.38965900205191	MHb	0.862297925323006	1.6115764183607	32	OPC/MHb: 1.612	Broad
C2orf27A	OPC	1.45990157619623	Endo	0.918199106247881	1.58996187892402	33	OPC/Endo: 1.59	Broad
SORCS1	OPC	2.53983563514163	Inhib.Thal	1.60179997115132	1.58561348538175	34	OPC/Inhib.Thal: 1.586	Broad
ADRA1A	OPC	1.44184717090818	Astrocyte	0.912591306683042	1.57994839568306	35	OPC/Astrocyte: 1.58	Broad
CMYA5	OPC	1.57056017300283	Astrocyte	0.9943890957001	1.57942215958942	36	OPC/Astrocyte: 1.579	Broad
TNR	OPC	4.79557988543965	MHb	3.06652558590643	1.56384799379462	37	OPC/MHb: 1.564	Broad
TMEM132D	OPC	2.80533844001642	Excit.Thal	1.8121290280272	1.54808978644887	38	OPC/Excit.Thal: 1.548	Broad
LHFPL3	OPC	5.12245350185514	Excit.Thal	3.39356015618926	1.50946300230237	39	OPC/Excit.Thal: 1.509	Broad
SHC3	OPC	2.11613161816202	Inhib.Thal	1.43318222410366	1.47652655926952	40	OPC/Inhib.Thal: 1.477	Broad
ABHD2	OPC	2.43733113620172	Inhib.Thal	1.6780721095821	1.45245911798671	41	OPC/Inhib.Thal: 1.452	Broad
KAT2B	OPC	2.90348917300307	Astrocyte	2.00140308570242	1.45072683945826	42	OPC/Astrocyte: 1.451	Broad
SOX6	OPC	4.30676446539381	MHb	2.99717644789819	1.43694058066351	43	OPC/MHb: 1.437	Broad
NAV1	OPC	3.13431965045066	LHb	2.19355851012142	1.42887442299279	44	OPC/LHb: 1.429	Broad
SPATA6	OPC	2.77888252402676	Oligo	1.94847434533677	1.42618378870494	45	OPC/Oligo: 1.426	Broad
PTPRZ1	OPC	4.58866443627352	Astrocyte	3.2498588073753	1.41195809056686	46	OPC/Astrocyte: 1.412	Broad
PALLD	OPC	1.80352102973606	Astrocyte	1.28947318229827	1.39864950624377	47	OPC/Astrocyte: 1.399	Broad
STK32A	OPC	2.00841105590007	Astrocyte	1.44886301850006	1.38619802580045	48	OPC/Astrocyte: 1.386	Broad
GNPTAB	OPC	1.43261347472613	Excit.Thal	1.04550212927973	1.37026356485098	49	OPC/Excit.Thal: 1.37	Broad
PDGFC	OPC	1.30842284911913	Microglia	0.963232859979178	1.35836608517219	50	OPC/Microglia: 1.358	Broad
AC008619.1	LHb.7	0.646353944846927	LHb.2	0.213742364441378	3.02398612711239	1	LHb.7/LHb.2: 3.024	Fine
LINC02296	LHb.7	1.12381501187935	LHb.3	0.382867707288805	2.93525672310522	2	LHb.7/LHb.3: 2.935	Fine
AC027312.1	LHb.7	1.00511023799766	LHb.2	0.44684646506621	2.2493413657166	3	LHb.7/LHb.2: 2.249	Fine
CLIC6	LHb.7	0.733915792641152	LHb.2	0.35829387407941	2.04836265907937	4	LHb.7/LHb.2: 2.048	Fine
AC078845.1	LHb.7	0.880792486570907	LHb.2	0.477301212116495	1.84535983611944	5	LHb.7/LHb.2: 1.845	Fine
UBE2QL1	LHb.7	1.07567271641018	Excit.Thal	0.658044424987498	1.63465060346133	6	LHb.7/Excit.Thal: 1.635	Fine
EAF2	LHb.7	1.14236111142002	LHb.6	0.767843402492108	1.48775272107878	7	LHb.7/LHb.6: 1.488	Fine
RSPO2	LHb.7	1.03337986506436	LHb.3	0.694638528492299	1.48765123539475	8	LHb.7/LHb.3: 1.488	Fine
AC009264.1	LHb.7	1.80944315244524	Inhib.Thal	1.29141085715776	1.40113670441614	9	LHb.7/Inhib.Thal: 1.401	Fine
LINC01497	LHb.7	1.75211869434966	LHb.2	1.25166764644506	1.39982742170094	10	LHb.7/LHb.2: 1.4	Fine
C12orf40	LHb.7	0.835378224525569	LHb.3	0.600840028167919	1.39035048492492	11	LHb.7/LHb.3: 1.39	Fine
MSC-AS1	LHb.7	2.8044447403661	Endo	2.05509217705391	1.36463209372265	12	LHb.7/Endo: 1.365	Fine
MTPN	LHb.7	1.98687947644597	MHb.2	1.46466532348442	1.3565416239385	13	LHb.7/MHb.2: 1.357	Fine
COL23A1	LHb.7	0.855393858642552	LHb.2	0.654802594274985	1.30633853030113	14	LHb.7/LHb.2: 1.306	Fine
SLC2A13	LHb.7	4.63568394417054	Inhib.Thal	3.60212687856663	1.28692966695698	15	LHb.7/Inhib.Thal: 1.287	Fine
RGS20	LHb.7	0.950230607686496	MHb.1	0.759955947791758	1.25037590724519	16	LHb.7/MHb.1: 1.25	Fine
PRTG	LHb.7	0.932023520706439	LHb.2	0.756208532528067	1.23249537742005	17	LHb.7/LHb.2: 1.232	Fine
FAM126A	LHb.7	1.30893905390208	Oligo	1.06887734749112	1.22459237907365	18	LHb.7/Oligo: 1.225	Fine
ARHGAP28	LHb.7	1.37586863944503	LHb.2	1.13089069184147	1.21662389598826	19	LHb.7/LHb.2: 1.217	Fine
CENPJ	LHb.7	0.679619286663927	LHb.2	0.55953495037016	1.21461454054715	20	LHb.7/LHb.2: 1.215	Fine
DCHS2	LHb.7	1.51500513267476	MHb.3	1.25228666224039	1.20979099942209	21	LHb.7/MHb.3: 1.21	Fine
RBFOX3	LHb.7	2.51641329889928	MHb.2	2.10822126525048	1.19361916150689	22	LHb.7/MHb.2: 1.194	Fine
CLSTN2	LHb.7	3.20588603556991	LHb.5	2.73204614717927	1.17343773233108	23	LHb.7/LHb.5: 1.173	Fine
CCDC85A	LHb.7	3.96692209036783	LHb.2	3.38876196510798	1.17061101700645	24	LHb.7/LHb.2: 1.171	Fine
PTK7	LHb.7	1.39639527497039	LHb.6	1.20266969254196	1.16107962446361	25	LHb.7/LHb.6: 1.161	Fine
CALN1	LHb.7	4.53760772476558	LHb.2	3.91768363330211	1.15823740492821	26	LHb.7/LHb.2: 1.158	Fine
MYO15A	LHb.7	0.556930890939848	LHb.2	0.483949313883922	1.15080417506993	27	LHb.7/LHb.2: 1.151	Fine
L3MBTL4	LHb.7	2.95368391954436	MHb.2	2.61138237526347	1.13108059069532	28	LHb.7/MHb.2: 1.131	Fine
MRPL3	LHb.7	1.00521183855873	LHb.3	0.891647584221573	1.12736450627666	29	LHb.7/LHb.3: 1.127	Fine
AC040168.1	LHb.7	1.72740889597208	LHb.6	1.54578737715854	1.11749450247639	30	LHb.7/LHb.6: 1.117	Fine
RUNX1T1	LHb.7	3.5040775485014	LHb.3	3.13934651807469	1.11618055806417	31	LHb.7/LHb.3: 1.116	Fine
B4GALT5	LHb.7	1.39658491405587	LHb.2	1.26094603961839	1.10756913474151	32	LHb.7/LHb.2: 1.108	Fine
AL050309.1	LHb.7	1.27185272351704	Oligo	1.1555752286639	1.10062304207368	33	LHb.7/Oligo: 1.101	Fine
STPG2	LHb.7	1.05296582939711	LHb.3	0.95691189171804	1.10037908245305	34	LHb.7/LHb.3: 1.1	Fine
PRR16	LHb.7	3.86854681916634	LHb.6	3.51581762111287	1.10032636389763	35	LHb.7/LHb.6: 1.1	Fine
EIF3E	LHb.7	1.43599047494538	Astrocyte	1.30561300797353	1.09985919730855	36	LHb.7/Astrocyte: 1.1	Fine
MT-ND4L	LHb.7	0.743678610099133	Inhib.Thal	0.678537175102472	1.09600275030889	37	LHb.7/Inhib.Thal: 1.096	Fine
RNPC3	LHb.7	2.64107131771061	LHb.1	2.41356659074932	1.0942608038383	38	LHb.7/LHb.1: 1.094	Fine
CLVS2	LHb.7	2.88641817283476	LHb.6	2.64400446386255	1.09168430397355	39	LHb.7/LHb.6: 1.092	Fine
CNTN1	LHb.7	4.89879148282661	LHb.1	4.53143549433529	1.08106834775659	40	LHb.7/LHb.1: 1.081	Fine
TPD52L1	LHb.7	1.47780203666174	LHb.2	1.37155902960202	1.07746149073186	41	LHb.7/LHb.2: 1.077	Fine
CPNE4	LHb.7	5.025532673563	MHb.1	4.66557781053029	1.07715118633758	42	LHb.7/MHb.1: 1.077	Fine
MT-ATP6	LHb.7	2.98796358208586	LHb.3	2.78398488450704	1.07326860814294	43	LHb.7/LHb.3: 1.073	Fine
KIAA1328	LHb.7	2.07361937017308	LHb.6	1.93500081357928	1.07163746682742	44	LHb.7/LHb.6: 1.072	Fine
INPP5A	LHb.7	0.891165562709852	Endo	0.832543097194737	1.0704137307878	45	LHb.7/Endo: 1.07	Fine
PIP5K1B	LHb.7	1.92330957654214	LHb.5	1.79685787535189	1.07037379134145	46	LHb.7/LHb.5: 1.07	Fine
ZNF235	LHb.7	1.57114983650834	LHb.2	1.47005390979872	1.06877021722521	47	LHb.7/LHb.2: 1.069	Fine
UBAP2	LHb.7	1.21344613066524	LHb.6	1.13552094782253	1.06862505090033	48	LHb.7/LHb.6: 1.069	Fine
PURG	LHb.7	1.5846661962039	MHb.3	1.48355615429264	1.06815383537637	49	LHb.7/MHb.3: 1.068	Fine
CHRM2	LHb.7	5.03856108050634	Inhib.Thal	4.7266898193489	1.06598090271987	50	LHb.7/Inhib.Thal: 1.066	Fine
LINC02253	Inhib.Thal	1.84033584426274	MHb.2	0.0452630242572995	40.6587026487951	1	Inhib.Thal/MHb.2: 40.659	Fine
LINC01210	Inhib.Thal	1.72878801668716	MHb.3	0.0675317286514759	25.5996411051352	2	Inhib.Thal/MHb.3: 25.6	Fine
GATA3	Inhib.Thal	1.00373767528667	OPC	0.052482402586667	19.1252234237779	3	Inhib.Thal/OPC: 19.125	Fine
CASR	Inhib.Thal	1.39328600037564	LHb.5	0.084814438341479	16.4274624417839	4	Inhib.Thal/LHb.5: 16.427	Fine
KIT	Inhib.Thal	3.14555026297893	Endo	0.319704499652179	9.83893021962817	5	Inhib.Thal/Endo: 9.839	Fine
GAD2	Inhib.Thal	3.24197629713019	MHb.3	0.339216318642015	9.55725334827283	6	Inhib.Thal/MHb.3: 9.557	Fine
DMBX1	Inhib.Thal	0.665304731228695	Endo	0.0924594684280141	7.19563655880933	7	Inhib.Thal/Endo: 7.196	Fine
SYNDIG1L	Inhib.Thal	1.29375093707743	Excit.Thal	0.185059664677293	6.99099363080266	8	Inhib.Thal/Excit.Thal: 6.991	Fine
CPLX3	Inhib.Thal	1.15016077179072	Endo	0.165232029097068	6.96088269372426	9	Inhib.Thal/Endo: 6.961	Fine
HRH1	Inhib.Thal	1.01843692264132	Excit.Thal	0.155009428298877	6.57016114321547	10	Inhib.Thal/Excit.Thal: 6.57	Fine
MYO3B	Inhib.Thal	2.17679589297932	Excit.Thal	0.331525134897896	6.56600560210837	11	Inhib.Thal/Excit.Thal: 6.566	Fine
SMAD9	Inhib.Thal	1.69597198886947	Astrocyte	0.305231183645209	5.55635229865903	12	Inhib.Thal/Astrocyte: 5.556	Fine
AC246817.2	Inhib.Thal	1.17359127090089	LHb.5	0.217748166073697	5.38967235436412	13	Inhib.Thal/LHb.5: 5.39	Fine
GREM2	Inhib.Thal	2.34547919253248	Excit.Thal	0.436119637081287	5.3780637079988	14	Inhib.Thal/Excit.Thal: 5.378	Fine
RBM15-AS1	Inhib.Thal	0.683740658138615	Excit.Thal	0.130299670290523	5.24744733900027	15	Inhib.Thal/Excit.Thal: 5.247	Fine
AL359546.1	Inhib.Thal	1.30961640019723	Endo	0.255225809133464	5.13120677193111	16	Inhib.Thal/Endo: 5.131	Fine
AL359436.1	Inhib.Thal	0.77832072210572	LHb.1	0.158344658125784	4.91535825280222	17	Inhib.Thal/LHb.1: 4.915	Fine
RASD2	Inhib.Thal	0.812631019749159	Endo	0.168443233660926	4.82436131204281	18	Inhib.Thal/Endo: 4.824	Fine
AL390957.1	Inhib.Thal	1.51472892988188	LHb.5	0.339909813457792	4.45626713295811	19	Inhib.Thal/LHb.5: 4.456	Fine
KCNIP2	Inhib.Thal	1.13951146207924	MHb.3	0.260976387814212	4.3663393137714	20	Inhib.Thal/MHb.3: 4.366	Fine
SHISA8	Inhib.Thal	0.719860646862364	LHb.5	0.172435644370105	4.17466266613242	21	Inhib.Thal/LHb.5: 4.175	Fine
OTX2-AS1	Inhib.Thal	4.75873698317385	Astrocyte	1.15028403749577	4.13701036270474	22	Inhib.Thal/Astrocyte: 4.137	Fine
MEIS2	Inhib.Thal	4.2329863410459	Oligo	1.10356952844921	3.83572238261626	23	Inhib.Thal/Oligo: 3.836	Fine
HPCA	Inhib.Thal	1.11241433758061	LHb.6	0.311442481066946	3.57181311223079	24	Inhib.Thal/LHb.6: 3.572	Fine
AC245187.2	Inhib.Thal	0.997429790393306	Astrocyte	0.285927574328037	3.48840014027112	25	Inhib.Thal/Astrocyte: 3.488	Fine
AC007405.1	Inhib.Thal	0.76425507057895	Astrocyte	0.230684573548339	3.31298733514491	26	Inhib.Thal/Astrocyte: 3.313	Fine
PPP1R14C	Inhib.Thal	1.37000394472532	Excit.Thal	0.415361027372906	3.29834494437378	27	Inhib.Thal/Excit.Thal: 3.298	Fine
AC092640.1	Inhib.Thal	1.06145509658768	Excit.Thal	0.321978431905066	3.29666521545344	28	Inhib.Thal/Excit.Thal: 3.297	Fine
AC022523.1	Inhib.Thal	0.806031416558427	Excit.Thal	0.250366007941368	3.21941234429551	29	Inhib.Thal/Excit.Thal: 3.219	Fine
GAD1	Inhib.Thal	3.0678906849207	OPC	0.985164248191847	3.1140905595706	30	Inhib.Thal/OPC: 3.114	Fine
LAMB1	Inhib.Thal	2.0823616758424	Excit.Thal	0.712806908547409	2.92135450831408	31	Inhib.Thal/Excit.Thal: 2.921	Fine
AC016717.2	Inhib.Thal	1.29638741605289	MHb.3	0.451384468873058	2.87202486006995	32	Inhib.Thal/MHb.3: 2.872	Fine
LYPD6	Inhib.Thal	1.95069517705435	Astrocyte	0.69302299087239	2.81476257317059	33	Inhib.Thal/Astrocyte: 2.815	Fine
CCSAP	Inhib.Thal	1.4203198212486	Oligo	0.516216470870001	2.75140353203934	34	Inhib.Thal/Oligo: 2.751	Fine
TSPAN18	Inhib.Thal	1.55302338520098	Astrocyte	0.573150778939501	2.70962448672674	35	Inhib.Thal/Astrocyte: 2.71	Fine
ARHGEF33	Inhib.Thal	0.938891131913996	LHb.4	0.35697764410293	2.6301118499266	36	Inhib.Thal/LHb.4: 2.63	Fine
PPARG	Inhib.Thal	1.80154865330231	Microglia	0.688224330820914	2.61767649387436	37	Inhib.Thal/Microglia: 2.618	Fine
HTR2A	Inhib.Thal	1.47272345597738	Excit.Thal	0.565633435487508	2.60367114738907	38	Inhib.Thal/Excit.Thal: 2.604	Fine
CPNE5	Inhib.Thal	1.06746231873938	Excit.Thal	0.410910095563868	2.59780017639761	39	Inhib.Thal/Excit.Thal: 2.598	Fine
SLC27A6	Inhib.Thal	2.03052630081293	Excit.Thal	0.815915202227819	2.48864869200705	40	Inhib.Thal/Excit.Thal: 2.489	Fine
FRMPD1	Inhib.Thal	0.751274015409381	LHb.6	0.30965081425353	2.42619744831114	41	Inhib.Thal/LHb.6: 2.426	Fine
NYAP2	Inhib.Thal	4.58226636748465	MHb.3	1.97466319528541	2.32053059905355	42	Inhib.Thal/MHb.3: 2.321	Fine
DNAAF1	Inhib.Thal	0.88031237141141	LHb.5	0.383546373577139	2.29519148675867	43	Inhib.Thal/LHb.5: 2.295	Fine
OTX2	Inhib.Thal	1.59569256683763	MHb.1	0.710620306272736	2.2454924982473	44	Inhib.Thal/MHb.1: 2.245	Fine
AC004946.1	Inhib.Thal	1.14847271937674	Excit.Thal	0.530154183825887	2.16629945479016	45	Inhib.Thal/Excit.Thal: 2.166	Fine
KCTD2	Inhib.Thal	0.948685125809096	MHb.2	0.439238686660419	2.15983963758306	46	Inhib.Thal/MHb.2: 2.16	Fine
FLRT3	Inhib.Thal	0.694829966510988	Excit.Thal	0.322393527467922	2.15522306532697	47	Inhib.Thal/Excit.Thal: 2.155	Fine
SAMD5	Inhib.Thal	3.27057631295299	Excit.Thal	1.52491283003368	2.14476280121583	48	Inhib.Thal/Excit.Thal: 2.145	Fine
FBN2	Inhib.Thal	1.94763439106921	MHb.1	0.909363889005325	2.14175470855738	49	Inhib.Thal/MHb.1: 2.142	Fine
AC079296.1	Inhib.Thal	0.689445128203104	Excit.Thal	0.322878647258755	2.13530728667412	50	Inhib.Thal/Excit.Thal: 2.135	Fine
TLE2	LHb.4	0.763609253169938	Inhib.Thal	0.443992330481886	1.71987036879929	1	LHb.4/Inhib.Thal: 1.72	Fine
CBLN1	LHb.4	1.28696729764478	LHb.3	0.823066626438385	1.56362468882235	2	LHb.4/LHb.3: 1.564	Fine
ANKRD34B	LHb.4	0.624343162671486	LHb.1	0.420445706974115	1.48495549440804	3	LHb.4/LHb.1: 1.485	Fine
SDC2	LHb.4	1.35770671102448	LHb.5	0.944017769104786	1.43822156262165	4	LHb.4/LHb.5: 1.438	Fine
GLRA1	LHb.4	0.623490395194072	LHb.1	0.447250259753569	1.39405261729218	5	LHb.4/LHb.1: 1.394	Fine
UBASH3B	LHb.4	1.15281887328793	Microglia	0.839877049254044	1.37260432858813	6	LHb.4/Microglia: 1.373	Fine
AC007656.2	LHb.4	0.942715634797212	LHb.5	0.70275321038131	1.34146044567438	7	LHb.4/LHb.5: 1.341	Fine
PCDH19	LHb.4	1.50776351913774	LHb.5	1.14429099200802	1.31763994444446	8	LHb.4/LHb.5: 1.318	Fine
KCNK2	LHb.4	1.45707579176623	LHb.1	1.11667370657554	1.30483576642508	9	LHb.4/LHb.1: 1.305	Fine
CLMP	LHb.4	1.10435819462765	LHb.1	0.856821279519875	1.28890145590978	10	LHb.4/LHb.1: 1.289	Fine
HUNK	LHb.4	1.59293317445289	LHb.3	1.24187942852374	1.28267941143566	11	LHb.4/LHb.3: 1.283	Fine
AC007614.1	LHb.4	2.95120215921807	LHb.1	2.30610216514104	1.27973608621003	12	LHb.4/LHb.1: 1.28	Fine
LINC01505	LHb.4	1.98147822047891	Oligo	1.56261592921458	1.26805197837377	13	LHb.4/Oligo: 1.268	Fine
PNMA8B	LHb.4	0.959992561200843	LHb.2	0.76607161367515	1.25313684003428	14	LHb.4/LHb.2: 1.253	Fine
TSPYL2	LHb.4	1.17916294382065	LHb.3	0.963577772512338	1.22373406429479	15	LHb.4/LHb.3: 1.224	Fine
CFAP61	LHb.4	0.792287007226071	Excit.Thal	0.649810563321496	1.21925842998967	16	LHb.4/Excit.Thal: 1.219	Fine
DIRC3	LHb.4	1.7882434403688	Excit.Thal	1.495718855821	1.19557457834363	17	LHb.4/Excit.Thal: 1.196	Fine
ZNF676	LHb.4	0.69714499479089	MHb.1	0.584291712569649	1.19314544395115	18	LHb.4/MHb.1: 1.193	Fine
NBPF15	LHb.4	0.703558327756398	Excit.Thal	0.589980706963693	1.19251073713448	19	LHb.4/Excit.Thal: 1.193	Fine
FRAS1	LHb.4	3.6888744898027	LHb.3	3.09894447901987	1.19036482091781	20	LHb.4/LHb.3: 1.19	Fine
SLC36A1	LHb.4	0.549923722835965	LHb.3	0.463253742100275	1.18708965057195	21	LHb.4/LHb.3: 1.187	Fine
CRIM1	LHb.4	2.15113004317361	LHb.1	1.81582872618771	1.18465470457109	22	LHb.4/LHb.1: 1.185	Fine
RPH3A	LHb.4	1.98375676308977	Excit.Thal	1.67891052170942	1.18157384651444	23	LHb.4/Excit.Thal: 1.182	Fine
DAB1	LHb.4	4.31316181826236	Excit.Thal	3.68488739414745	1.17050030487031	24	LHb.4/Excit.Thal: 1.171	Fine
PKD1L1	LHb.4	1.09341372712939	LHb.3	0.935538921081906	1.16875279316537	25	LHb.4/LHb.3: 1.169	Fine
POMT1	LHb.4	0.505431554955259	LHb.3	0.432803365802003	1.16780874385917	26	LHb.4/LHb.3: 1.168	Fine
KLC2	LHb.4	0.592576778092348	MHb.1	0.508777510825797	1.16470709786393	27	LHb.4/MHb.1: 1.165	Fine
LDHA	LHb.4	0.817643254387494	MHb.1	0.702257683297131	1.16430659832531	28	LHb.4/MHb.1: 1.164	Fine
AC113383.1	LHb.4	1.06363867319967	LHb.1	0.915353064691789	1.16199826518067	29	LHb.4/LHb.1: 1.162	Fine
TUBG2	LHb.4	0.512032270092418	Excit.Thal	0.442134569811626	1.15809146140862	30	LHb.4/Excit.Thal: 1.158	Fine
TMEM196	LHb.4	2.24055212698007	LHb.5	1.93913724581177	1.15543762145733	31	LHb.4/LHb.5: 1.155	Fine
ANKS3	LHb.4	0.86598455637858	Excit.Thal	0.750620903479444	1.15369096752352	32	LHb.4/Excit.Thal: 1.154	Fine
GPI	LHb.4	2.38686255192746	LHb.1	2.07117483172508	1.15241963902171	33	LHb.4/LHb.1: 1.152	Fine
WDR75	LHb.4	0.715004848469073	LHb.1	0.622271806651775	1.14902337021544	34	LHb.4/LHb.1: 1.149	Fine
LRRC6	LHb.4	1.22374534269378	LHb.5	1.06754457171547	1.14631779797944	35	LHb.4/LHb.5: 1.146	Fine
TMEM150C	LHb.4	1.06863201575577	LHb.3	0.938004246143673	1.13926138410261	36	LHb.4/LHb.3: 1.139	Fine
MAPRE3	LHb.4	1.30488351834453	LHb.3	1.14710193585029	1.13754800472662	37	LHb.4/LHb.3: 1.138	Fine
EIF4H	LHb.4	0.608976845179113	LHb.2	0.536760247075695	1.13454162914795	38	LHb.4/LHb.2: 1.135	Fine
SPINT2	LHb.4	0.793292666224386	LHb.2	0.701585829638354	1.13071363860542	39	LHb.4/LHb.2: 1.131	Fine
SMPD4	LHb.4	0.824544960423623	MHb.3	0.729976186689069	1.129550491453	40	LHb.4/MHb.3: 1.13	Fine
ZNF208	LHb.4	1.74040204273103	MHb.1	1.54450460513281	1.12683512690555	41	LHb.4/MHb.1: 1.127	Fine
PPIA	LHb.4	1.07984777076618	LHb.3	0.964356084525321	1.11976041640024	42	LHb.4/LHb.3: 1.12	Fine
OAT	LHb.4	0.820070229353318	LHb.3	0.734008312575336	1.11724923996572	43	LHb.4/LHb.3: 1.117	Fine
ZNF98	LHb.4	0.808428737370469	LHb.1	0.724040254696496	1.11655219737658	44	LHb.4/LHb.1: 1.117	Fine
RHEB	LHb.4	1.22462363776187	Excit.Thal	1.09843024147123	1.11488521667213	45	LHb.4/Excit.Thal: 1.115	Fine
TADA2A	LHb.4	0.635539917693177	Excit.Thal	0.570375194170369	1.11424887370425	46	LHb.4/Excit.Thal: 1.114	Fine
STX1B	LHb.4	0.857577824552217	LHb.1	0.770368044363984	1.11320534493384	47	LHb.4/LHb.1: 1.113	Fine
IFT52	LHb.4	0.670563315398428	LHb.3	0.602381470915105	1.11318715427907	48	LHb.4/LHb.3: 1.113	Fine
DISP2	LHb.4	0.795885295124064	LHb.3	0.715185712079324	1.11283724168666	49	LHb.4/LHb.3: 1.113	Fine
LTA4H	LHb.4	0.581056721788089	LHb.3	0.52216483204198	1.11278409830054	50	LHb.4/LHb.3: 1.113	Fine
AC007368.1	Excit.Thal	1.41548178318973	LHb.4	0.104098422145568	13.5975335073798	1	Excit.Thal/LHb.4: 13.598	Fine
SULF1	Excit.Thal	1.44261935214926	MHb.1	0.273647758967539	5.2718113153647	2	Excit.Thal/MHb.1: 5.272	Fine
GRIN2D	Excit.Thal	0.808455642626368	LHb.4	0.391396242043452	2.06556822928467	3	Excit.Thal/LHb.4: 2.066	Fine
C8orf34	Excit.Thal	1.83354325863858	MHb.3	0.901011664390015	2.03498282109354	4	Excit.Thal/MHb.3: 2.035	Fine
GABRA4	Excit.Thal	1.00859799356705	Inhib.Thal	0.522658129716696	1.92974706834419	5	Excit.Thal/Inhib.Thal: 1.93	Fine
MLIP	Excit.Thal	1.10955462881449	LHb.4	0.583040959922049	1.90304747879606	6	Excit.Thal/LHb.4: 1.903	Fine
AP000943.2	Excit.Thal	1.39716363672957	LHb.3	0.860025442574037	1.62456081827985	7	Excit.Thal/LHb.3: 1.625	Fine
C11orf80	Excit.Thal	1.79054174436797	LHb.5	1.21315362909342	1.47593981621769	8	Excit.Thal/LHb.5: 1.476	Fine
ZNF804B	Excit.Thal	2.21367529643958	LHb.2	1.50501223513202	1.47086863798513	9	Excit.Thal/LHb.2: 1.471	Fine
NMT2	Excit.Thal	1.08134483705422	Inhib.Thal	0.737262416322932	1.46670278195841	10	Excit.Thal/Inhib.Thal: 1.467	Fine
LINC00937	Excit.Thal	1.45170697126546	MHb.3	1.00156990919701	1.44943149543034	11	Excit.Thal/MHb.3: 1.449	Fine
ZNF385B	Excit.Thal	2.86652172039996	Inhib.Thal	2.01598884440145	1.4218936421005	12	Excit.Thal/Inhib.Thal: 1.422	Fine
AC068587.4	Excit.Thal	3.11423411469038	LHb.3	2.20365423314737	1.41321359215346	13	Excit.Thal/LHb.3: 1.413	Fine
AC092902.4	Excit.Thal	0.758204670006164	Astrocyte	0.541876408240554	1.39922066817416	14	Excit.Thal/Astrocyte: 1.399	Fine
C3orf67-AS1	Excit.Thal	0.999776964460544	LHb.4	0.71669129132656	1.394989692996	15	Excit.Thal/LHb.4: 1.395	Fine
MIR4435-2HG	Excit.Thal	1.65185605535211	Endo	1.23737910941578	1.33496358778193	16	Excit.Thal/Endo: 1.335	Fine
RBFOX1	Excit.Thal	6.09408688407522	LHb.5	4.58671505518925	1.32863864677632	17	Excit.Thal/LHb.5: 1.329	Fine
FAM189A1	Excit.Thal	2.38443103473897	LHb.6	1.79775078041651	1.32634125970816	18	Excit.Thal/LHb.6: 1.326	Fine
TMEM72-AS1	Excit.Thal	0.825720851515307	LHb.4	0.62350971776218	1.32431111816329	19	Excit.Thal/LHb.4: 1.324	Fine
ADCY3	Excit.Thal	0.725268249164133	Inhib.Thal	0.548877097788954	1.32136730077778	20	Excit.Thal/Inhib.Thal: 1.321	Fine
ADGRL2	Excit.Thal	2.67542085211567	LHb.4	2.05563824861757	1.30150373195036	21	Excit.Thal/LHb.4: 1.302	Fine
FAR2	Excit.Thal	1.82508525856383	Microglia	1.40510613453803	1.29889494729441	22	Excit.Thal/Microglia: 1.299	Fine
AL590705.1	Excit.Thal	0.91591889322289	LHb.5	0.70568775030973	1.29790958227756	23	Excit.Thal/LHb.5: 1.298	Fine
CAMK2A	Excit.Thal	1.46971706287689	LHb.5	1.14305977039819	1.28577446336416	24	Excit.Thal/LHb.5: 1.286	Fine
RAB3B	Excit.Thal	1.15734003610118	LHb.5	0.901493371500055	1.28380315672805	25	Excit.Thal/LHb.5: 1.284	Fine
HECW1	Excit.Thal	3.19430955321472	LHb.4	2.49329049338616	1.28116220780857	26	Excit.Thal/LHb.4: 1.281	Fine
FSTL4	Excit.Thal	2.02277994153226	LHb.5	1.58202280054809	1.27860353266178	27	Excit.Thal/LHb.5: 1.279	Fine
VWC2L	Excit.Thal	1.53607310306592	MHb.3	1.20166177453817	1.27829072673654	28	Excit.Thal/MHb.3: 1.278	Fine
LINC02223	Excit.Thal	1.33596148359658	OPC	1.04541024751141	1.27793035009636	29	Excit.Thal/OPC: 1.278	Fine
ATAD2	Excit.Thal	0.6715604883364	LHb.4	0.539540351602179	1.24469001501405	30	Excit.Thal/LHb.4: 1.245	Fine
PTPN4	Excit.Thal	2.44308038744787	LHb.4	1.9833993352854	1.23176424635452	31	Excit.Thal/LHb.4: 1.232	Fine
FAM153B	Excit.Thal	0.659610609822909	LHb.4	0.537432562329752	1.2273365182108	32	Excit.Thal/LHb.4: 1.227	Fine
GLT1D1	Excit.Thal	0.935588822969279	LHb.4	0.768038987473878	1.21815277378884	33	Excit.Thal/LHb.4: 1.218	Fine
PPP2R2C	Excit.Thal	1.96143827688788	LHb.1	1.65226360643711	1.18712187888557	34	Excit.Thal/LHb.1: 1.187	Fine
ZDHHC11B	Excit.Thal	0.624144734453028	Oligo	0.525951949830952	1.18669535240555	35	Excit.Thal/Oligo: 1.187	Fine
SEZ6L	Excit.Thal	3.07187539702135	LHb.4	2.61399886234642	1.17516324940705	36	Excit.Thal/LHb.4: 1.175	Fine
AC107398.3	Excit.Thal	0.823750735816578	MHb.3	0.707807240905669	1.16380659621757	37	Excit.Thal/MHb.3: 1.164	Fine
PDE10A	Excit.Thal	2.94994885553565	LHb.5	2.54837117835837	1.15758209816043	38	Excit.Thal/LHb.5: 1.158	Fine
MTMR1	Excit.Thal	1.10227171534922	LHb.6	0.95490061752584	1.15433134623499	39	Excit.Thal/LHb.6: 1.154	Fine
GABRB1	Excit.Thal	3.69212806588737	MHb.3	3.20880133418113	1.15062532122438	40	Excit.Thal/MHb.3: 1.151	Fine
PEA15	Excit.Thal	0.609867797296306	Oligo	0.53644855407872	1.1368616667141	41	Excit.Thal/Oligo: 1.137	Fine
HSPH1	Excit.Thal	1.80758861850808	MHb.3	1.60089317132024	1.1291125797091	42	Excit.Thal/MHb.3: 1.129	Fine
SLC8A3	Excit.Thal	2.23979954429267	LHb.4	1.98610755507221	1.12773325823799	43	Excit.Thal/LHb.4: 1.128	Fine
RAB37	Excit.Thal	0.685219300331253	LHb.1	0.60797586392317	1.12705016924462	44	Excit.Thal/LHb.1: 1.127	Fine
TLK1	Excit.Thal	1.8576564452368	MHb.2	1.65485039119559	1.12255250089084	45	Excit.Thal/MHb.2: 1.123	Fine
CDKL5	Excit.Thal	1.78647916984104	Inhib.Thal	1.59221189738354	1.12201094136825	46	Excit.Thal/Inhib.Thal: 1.122	Fine
THRB	Excit.Thal	2.37970282762093	OPC	2.12310567310729	1.12085934193662	47	Excit.Thal/OPC: 1.121	Fine
NPTXR	Excit.Thal	0.957740447743547	LHb.6	0.85571216425451	1.11923201252833	48	Excit.Thal/LHb.6: 1.119	Fine
SHANK1	Excit.Thal	0.856987838204638	Inhib.Thal	0.766782408176586	1.11764149655254	49	Excit.Thal/Inhib.Thal: 1.118	Fine
DNAH6	Excit.Thal	1.57391241237056	LHb.4	1.40827972957615	1.11761348211996	50	Excit.Thal/LHb.4: 1.118	Fine
EXOC1L	MHb.1	1.28137041208034	MHb.2	0.0735945233501634	17.4112196635009	1	MHb.1/MHb.2: 17.411	Fine
F13A1	MHb.1	4.04525572217626	LHb.6	0.388161767907774	10.4215717688544	2	MHb.1/LHb.6: 10.422	Fine
AC012499.1	MHb.1	1.05994320503895	MHb.2	0.105819350513088	10.0165347821508	3	MHb.1/MHb.2: 10.017	Fine
TAC1	MHb.1	2.63447417516341	LHb.2	0.282579014230048	9.32296470189638	4	MHb.1/LHb.2: 9.323	Fine
FREM2	MHb.1	1.95597016193475	Excit.Thal	0.227549009653184	8.59581926951	5	MHb.1/Excit.Thal: 8.596	Fine
WDR72	MHb.1	0.856039847522397	MHb.2	0.108412778571657	7.89611574208097	6	MHb.1/MHb.2: 7.896	Fine
TAC3	MHb.1	1.00357629831161	MHb.2	0.134357802902942	7.46943070389873	7	MHb.1/MHb.2: 7.469	Fine
PDE11A	MHb.1	4.57524845870331	MHb.2	0.663641212244612	6.89415963669375	8	MHb.1/MHb.2: 6.894	Fine
AC107208.1	MHb.1	1.22462369219869	Inhib.Thal	0.182619578741748	6.70587294438179	9	MHb.1/Inhib.Thal: 6.706	Fine
CCK	MHb.1	2.43300134539162	Excit.Thal	0.531829934462833	4.57477322680047	10	MHb.1/Excit.Thal: 4.575	Fine
TMEM158	MHb.1	1.36351599904625	LHb.2	0.359718296801244	3.79051054998084	11	MHb.1/LHb.2: 3.791	Fine
ADAMTS5	MHb.1	1.63277472048735	LHb.6	0.522935411457744	3.12232578768341	12	MHb.1/LHb.6: 3.122	Fine
ROR2	MHb.1	0.933225037224004	LHb.3	0.332975284573144	2.80268560599129	13	MHb.1/LHb.3: 2.803	Fine
AC006372.3	MHb.1	0.564198185942385	LHb.6	0.203228779860894	2.77617267755369	14	MHb.1/LHb.6: 2.776	Fine
AC092828.1	MHb.1	0.668524102479048	MHb.2	0.263593009923485	2.53619814377136	15	MHb.1/MHb.2: 2.536	Fine
AC004485.1	MHb.1	0.770928469943066	LHb.2	0.307524353082449	2.50688591721507	16	MHb.1/LHb.2: 2.507	Fine
AC012174.1	MHb.1	0.657197771986674	LHb.3	0.269283171864343	2.44054527223763	17	MHb.1/LHb.3: 2.441	Fine
NPTX1	MHb.1	1.02436666218515	LHb.6	0.422767203183402	2.4230040894179	18	MHb.1/LHb.6: 2.423	Fine
VEGFC	MHb.1	0.674728029081281	Astrocyte	0.296586554415971	2.27497848110456	19	MHb.1/Astrocyte: 2.275	Fine
HSPA8	MHb.1	1.68199723855084	LHb.3	0.742524586659913	2.26524113648134	20	MHb.1/LHb.3: 2.265	Fine
AL078459.1	MHb.1	1.13836491721046	LHb.6	0.508811594259565	2.23730144920742	21	MHb.1/LHb.6: 2.237	Fine
RASGRP2	MHb.1	0.991946300368662	Endo	0.446936499733524	2.21943453031938	22	MHb.1/Endo: 2.219	Fine
PPFIA2-AS1	MHb.1	0.712258078411721	LHb.3	0.322239033433181	2.21034078591666	23	MHb.1/LHb.3: 2.21	Fine
CCT7	MHb.1	0.722199403059273	LHb.4	0.327416490576873	2.20575146287481	24	MHb.1/LHb.4: 2.206	Fine
AC011824.2	MHb.1	1.46004395501943	MHb.3	0.673979671944446	2.16630265836827	25	MHb.1/MHb.3: 2.166	Fine
AP002370.2	MHb.1	1.56453178047855	Oligo	0.735807578537587	2.1262784267431	26	MHb.1/Oligo: 2.126	Fine
TSPAN11	MHb.1	1.07875934640642	MHb.3	0.515009030254657	2.0946416140956	27	MHb.1/MHb.3: 2.095	Fine
SHC4	MHb.1	1.27581124529593	Oligo	0.619007797415597	2.06105844001083	28	MHb.1/Oligo: 2.061	Fine
RTN4R	MHb.1	0.554710721015068	LHb.6	0.272560301834456	2.03518530498246	29	MHb.1/LHb.6: 2.035	Fine
CALB2	MHb.1	2.75879341669563	Excit.Thal	1.37612658975704	2.00475264211173	30	MHb.1/Excit.Thal: 2.005	Fine
RPS26	MHb.1	1.15736642811655	Microglia	0.579781288382289	1.99621210844152	31	MHb.1/Microglia: 1.996	Fine
AC069228.1	MHb.1	1.95089223678694	Oligo	0.985542046565791	1.97951192806537	32	MHb.1/Oligo: 1.98	Fine
NEXN	MHb.1	0.707467814821208	Excit.Thal	0.35921569113148	1.96947915218509	33	MHb.1/Excit.Thal: 1.969	Fine
AC002463.1	MHb.1	1.20684212202162	LHb.3	0.617400314942732	1.95471575380321	34	MHb.1/LHb.3: 1.955	Fine
SOX4	MHb.1	1.50901245028251	Inhib.Thal	0.777435677205354	1.94101260660812	35	MHb.1/Inhib.Thal: 1.941	Fine
HIST1H4C	MHb.1	0.659693205279498	Endo	0.343233894341673	1.92199318352518	36	MHb.1/Endo: 1.922	Fine
LBH	MHb.1	1.21082510891579	MHb.2	0.633397082545272	1.91163670039363	37	MHb.1/MHb.2: 1.912	Fine
RPL10A	MHb.1	0.732834931618452	Endo	0.387625867617711	1.89057282508606	38	MHb.1/Endo: 1.891	Fine
INSYN1	MHb.1	0.902912064784836	LHb.6	0.480092291896978	1.88070518944843	39	MHb.1/LHb.6: 1.881	Fine
KCNMA1-AS1	MHb.1	2.14860754863802	MHb.2	1.14525219031175	1.87609992525152	40	MHb.1/MHb.2: 1.876	Fine
TTC9B	MHb.1	0.760775654252172	LHb.6	0.408373395373831	1.8629412759755	41	MHb.1/LHb.6: 1.863	Fine
RACK1	MHb.1	1.00942049659413	LHb.6	0.545103674085795	1.85179543742217	42	MHb.1/LHb.6: 1.852	Fine
CYB561	MHb.1	0.824036371751599	MHb.2	0.445758468976748	1.84861630030989	43	MHb.1/MHb.2: 1.849	Fine
AL137139.2	MHb.1	3.03400437410854	MHb.2	1.64378601736478	1.84574168538827	44	MHb.1/MHb.2: 1.846	Fine
TMEM241	MHb.1	1.75133372194005	MHb.2	0.952379944063509	1.83890235494424	45	MHb.1/MHb.2: 1.839	Fine
AC016074.2	MHb.1	1.44763147417585	LHb.3	0.787889474112827	1.83735348895974	46	MHb.1/LHb.3: 1.837	Fine
ELOB	MHb.1	0.974312178217006	LHb.6	0.530388796206962	1.83697729888853	47	MHb.1/LHb.6: 1.837	Fine
TUBB2B	MHb.1	0.910244874992176	MHb.3	0.50393649133193	1.8062690252622	48	MHb.1/MHb.3: 1.806	Fine
ZIC5	MHb.1	0.832548230892752	MHb.3	0.4625368936117	1.79996070019806	49	MHb.1/MHb.3: 1.8	Fine
UBL5	MHb.1	0.74433772105169	LHb.6	0.415033866967685	1.79343851259648	50	MHb.1/LHb.6: 1.793	Fine
LINC02653	LHb.1	1.55039315512273	LHb.5	0.560716231294074	2.7650227844209	1	LHb.1/LHb.5: 2.765	Fine
SYT2	LHb.1	1.77950487087056	LHb.5	0.706949515449432	2.51715975749594	2	LHb.1/LHb.5: 2.517	Fine
AC114316.1	LHb.1	3.83507458721143	LHb.4	1.53327902175286	2.5012241952069	3	LHb.1/LHb.4: 2.501	Fine
ONECUT2	LHb.1	1.58948988482281	LHb.4	0.674564957067541	2.3563184956014	4	LHb.1/LHb.4: 2.356	Fine
AC005906.2	LHb.1	1.08593440820645	OPC	0.497020440540986	2.18488882876618	5	LHb.1/OPC: 2.185	Fine
ATP8B1	LHb.1	1.21627878704236	Microglia	0.558468438803599	2.17788276388184	6	LHb.1/Microglia: 2.178	Fine
MMRN1	LHb.1	1.62197837935989	LHb.5	0.846280198522286	1.91659734233659	7	LHb.1/LHb.5: 1.917	Fine
FGF9	LHb.1	1.01751505253245	LHb.4	0.585793631394083	1.736985515037	8	LHb.1/LHb.4: 1.737	Fine
GRIK4	LHb.1	4.1037081665037	LHb.5	2.53094084729114	1.62141607177263	9	LHb.1/LHb.5: 1.621	Fine
PRCP	LHb.1	1.09049752328031	LHb.3	0.683965773822862	1.59437440441682	10	LHb.1/LHb.3: 1.594	Fine
AC092353.2	LHb.1	0.983247956285243	LHb.3	0.634880055299994	1.54871451398901	11	LHb.1/LHb.3: 1.549	Fine
VSTM2A-OT1	LHb.1	0.896749505438143	MHb.1	0.579856847322175	1.54650153667997	12	LHb.1/MHb.1: 1.547	Fine
ST8SIA5	LHb.1	1.08649691406859	Excit.Thal	0.708442813484039	1.53364095645959	13	LHb.1/Excit.Thal: 1.534	Fine
RAP1GAP2	LHb.1	2.60465888123885	LHb.6	1.70598288237868	1.52677902465653	14	LHb.1/LHb.6: 1.527	Fine
USH2A	LHb.1	1.03450226405611	MHb.3	0.690025451687637	1.49922334245204	15	LHb.1/MHb.3: 1.499	Fine
SCN1A-AS1	LHb.1	2.29776363246312	LHb.4	1.53876683457738	1.49325003686748	16	LHb.1/LHb.4: 1.493	Fine
MTCL1	LHb.1	1.80185189419473	LHb.7	1.2258403223614	1.46989119327038	17	LHb.1/LHb.7: 1.47	Fine
AC005999.2	LHb.1	1.90635184022607	MHb.2	1.32888726797184	1.43454744896124	18	LHb.1/MHb.2: 1.435	Fine
FAM81A	LHb.1	1.12823005416528	LHb.7	0.790037174132062	1.42807210990389	19	LHb.1/LHb.7: 1.428	Fine
NECTIN3	LHb.1	2.09262979710225	LHb.3	1.47208545074684	1.42154098190467	20	LHb.1/LHb.3: 1.422	Fine
PCDH1	LHb.1	0.509871281498733	LHb.6	0.35940001394653	1.41867351617462	21	LHb.1/LHb.6: 1.419	Fine
GPAT3	LHb.1	0.76218435571946	LHb.5	0.537907962837579	1.41694194616264	22	LHb.1/LHb.5: 1.417	Fine
NEFH	LHb.1	0.686266568896696	LHb.3	0.486235394212799	1.41138752354246	23	LHb.1/LHb.3: 1.411	Fine
DPY19L2	LHb.1	1.8833542973972	LHb.3	1.33653801758413	1.40912886324137	24	LHb.1/LHb.3: 1.409	Fine
AJAP1	LHb.1	1.79968686321386	LHb.5	1.28880111230891	1.39640387180431	25	LHb.1/LHb.5: 1.396	Fine
AC007091.1	LHb.1	1.56485674911448	LHb.6	1.12689634388717	1.3886430261337	26	LHb.1/LHb.6: 1.389	Fine
ONECUT3	LHb.1	0.656640471797211	LHb.5	0.476267273192814	1.3787226390661	27	LHb.1/LHb.5: 1.379	Fine
LINC01725	LHb.1	0.930287692765055	Excit.Thal	0.675040832598983	1.37812062299008	28	LHb.1/Excit.Thal: 1.378	Fine
AC006058.1	LHb.1	0.594740094342883	LHb.5	0.432214755901225	1.37602912955337	29	LHb.1/LHb.5: 1.376	Fine
TCTEX1D1	LHb.1	1.02658515363362	LHb.4	0.746092495123654	1.37594890759956	30	LHb.1/LHb.4: 1.376	Fine
TAF4B	LHb.1	0.725681865914588	LHb.3	0.529265622538948	1.37111090350703	31	LHb.1/LHb.3: 1.371	Fine
HCN1	LHb.1	2.26782876669581	Excit.Thal	1.66418870861776	1.36272332275312	32	LHb.1/Excit.Thal: 1.363	Fine
STEAP2-AS1	LHb.1	0.628626762967816	LHb.2	0.468933092217651	1.34054681446121	33	LHb.1/LHb.2: 1.341	Fine
DPF3	LHb.1	2.86171814529804	Astrocyte	2.14375047721039	1.33491195720778	34	LHb.1/Astrocyte: 1.335	Fine
AL031658.1	LHb.1	0.596366927361669	LHb.4	0.451649502866265	1.3204197581908	35	LHb.1/LHb.4: 1.32	Fine
LYRM4	LHb.1	1.78991984151462	MHb.1	1.3783539524986	1.298592308797	36	LHb.1/MHb.1: 1.299	Fine
MAMDC2-AS1	LHb.1	0.662817265992176	LHb.4	0.512105575605716	1.29429808532781	37	LHb.1/LHb.4: 1.294	Fine
PRMT3	LHb.1	1.19279930281272	LHb.4	0.928673168641692	1.28441236711657	38	LHb.1/LHb.4: 1.284	Fine
GPC6	LHb.1	6.64859691467291	LHb.5	5.18224763426041	1.28295623518998	39	LHb.1/LHb.5: 1.283	Fine
LIN28B	LHb.1	1.21246154797876	LHb.7	0.946565172231513	1.28090656993052	40	LHb.1/LHb.7: 1.281	Fine
ABCB9	LHb.1	0.92090914911194	LHb.4	0.720226505619348	1.27863823661977	41	LHb.1/LHb.4: 1.279	Fine
SETD4	LHb.1	0.541665272795371	LHb.3	0.424036613226624	1.27740212967384	42	LHb.1/LHb.3: 1.277	Fine
AC090204.1	LHb.1	0.777132350448374	LHb.4	0.610790469475619	1.27233869761518	43	LHb.1/LHb.4: 1.272	Fine
PDZD7	LHb.1	0.661295766757597	LHb.4	0.522061531174425	1.26670081449968	44	LHb.1/LHb.4: 1.267	Fine
CORO6	LHb.1	0.838410755590413	LHb.4	0.662879543023839	1.26480107044164	45	LHb.1/LHb.4: 1.265	Fine
AL354740.1	LHb.1	0.780334125673091	MHb.1	0.619036234648683	1.26056292345463	46	LHb.1/MHb.1: 1.261	Fine
SCLY	LHb.1	0.834333150466269	MHb.3	0.661928664908398	1.26045780262701	47	LHb.1/MHb.3: 1.26	Fine
VAMP1	LHb.1	0.592851318573655	LHb.3	0.474496250057701	1.24943309562839	48	LHb.1/LHb.3: 1.249	Fine
MYO19	LHb.1	0.790099606674542	LHb.3	0.634062554434607	1.2460909434702	49	LHb.1/LHb.3: 1.246	Fine
AL357054.2	LHb.1	0.61342885262795	Excit.Thal	0.492861430274956	1.24462742455974	50	LHb.1/Excit.Thal: 1.245	Fine
CHAT	MHb.2	1.18655074007901	MHb.3	0.21151019422225	5.6098985887754	1	MHb.2/MHb.3: 5.61	Fine
AC079760.2	MHb.2	1.51719918277782	MHb.1	0.305992656321288	4.95828625764397	2	MHb.2/MHb.1: 4.958	Fine
LINC00616	MHb.2	1.8612966555826	MHb.3	0.398330259097691	4.67274733232383	3	MHb.2/MHb.3: 4.673	Fine
AC104170.1	MHb.2	2.12885566566975	MHb.3	0.672496012457676	3.16560340319301	4	MHb.2/MHb.3: 3.166	Fine
AC111198.1	MHb.2	0.998323339432575	LHb.6	0.373379762842062	2.67374785348198	5	MHb.2/LHb.6: 2.674	Fine
HRH3	MHb.2	0.959095203993956	Excit.Thal	0.373846801053638	2.56547655695026	6	MHb.2/Excit.Thal: 2.565	Fine
AC002069.2	MHb.2	1.51659077237078	LHb.1	0.606493712948984	2.5005877884481	7	MHb.2/LHb.1: 2.501	Fine
SLC17A7	MHb.2	0.819502836283379	MHb.1	0.345235409945529	2.37375081661721	8	MHb.2/MHb.1: 2.374	Fine
PLCH2	MHb.2	1.48735949166654	LHb.6	0.64509886467235	2.3056303043131	9	MHb.2/LHb.6: 2.306	Fine
NUP214	MHb.2	2.28891388010294	Oligo	1.05707291300365	2.16533207118045	10	MHb.2/Oligo: 2.165	Fine
ADAMTSL1	MHb.2	2.71346858970184	Excit.Thal	1.25442190854166	2.16312276692967	11	MHb.2/Excit.Thal: 2.163	Fine
PPP1R1B	MHb.2	1.09166382452946	Astrocyte	0.544050841009901	2.0065474441746	12	MHb.2/Astrocyte: 2.007	Fine
LINC02240	MHb.2	1.81955123108641	MHb.1	1.009372277281	1.802656236991	13	MHb.2/MHb.1: 1.803	Fine
ACOXL	MHb.2	2.36713268347178	LHb.6	1.33875449872395	1.7681603951494	14	MHb.2/LHb.6: 1.768	Fine
MEGF6	MHb.2	1.07943697359256	LHb.6	0.620513728312159	1.7395859661779	15	MHb.2/LHb.6: 1.74	Fine
ADAM11	MHb.2	1.02006476313463	MHb.1	0.606893012560568	1.68079833186879	16	MHb.2/MHb.1: 1.681	Fine
AC003991.1	MHb.2	1.37054648524858	MHb.3	0.827862176708062	1.65552494582911	17	MHb.2/MHb.3: 1.656	Fine
MINAR1	MHb.2	2.51599263703992	LHb.6	1.52946236267428	1.64501768624151	18	MHb.2/LHb.6: 1.645	Fine
GPR149	MHb.2	5.20471176568926	MHb.3	3.23334986242607	1.60969644088686	19	MHb.2/MHb.3: 1.61	Fine
NEUROD1	MHb.2	1.60239473083761	MHb.3	1.00135246957722	1.60023046781334	20	MHb.2/MHb.3: 1.6	Fine
KIAA2012	MHb.2	0.840088166494922	LHb.5	0.538001075366426	1.56149904704697	21	MHb.2/LHb.5: 1.561	Fine
MCTP1	MHb.2	3.74411863975092	MHb.3	2.42838050327664	1.54181712243981	22	MHb.2/MHb.3: 1.542	Fine
PRKCH	MHb.2	2.07439982689211	Endo	1.35768953749044	1.52788967551923	23	MHb.2/Endo: 1.528	Fine
SLC35G1	MHb.2	1.42703829076154	LHb.6	0.936234378150904	1.52423188473381	24	MHb.2/LHb.6: 1.524	Fine
AC092958.1	MHb.2	1.76581710998283	MHb.1	1.16121999558162	1.52065682360076	25	MHb.2/MHb.1: 1.521	Fine
PTPDC1	MHb.2	3.25890200806289	MHb.1	2.15902946458095	1.50942914931243	26	MHb.2/MHb.1: 1.509	Fine
DHX36	MHb.2	3.09080516756154	MHb.3	2.07271126246101	1.49118945004028	27	MHb.2/MHb.3: 1.491	Fine
ZFAND5	MHb.2	1.61818819040931	MHb.3	1.10522269418404	1.46412863120222	28	MHb.2/MHb.3: 1.464	Fine
SPTSSB	MHb.2	1.24997644615448	LHb.1	0.868929798975528	1.43852408747888	29	MHb.2/LHb.1: 1.439	Fine
KCNIP1	MHb.2	3.43872753519992	OPC	2.40329807472648	1.43083688676082	30	MHb.2/OPC: 1.431	Fine
NIM1K	MHb.2	1.6092709250485	LHb.6	1.16400725339779	1.38252654384324	31	MHb.2/LHb.6: 1.383	Fine
EPHA6	MHb.2	6.17061183274456	MHb.1	4.53272693950014	1.36134647312883	32	MHb.2/MHb.1: 1.361	Fine
BCL2L11	MHb.2	0.925426330189269	LHb.6	0.681568919032007	1.35778833856391	33	MHb.2/LHb.6: 1.358	Fine
GSDME	MHb.2	2.3572973809237	MHb.1	1.75393139167555	1.34400774859942	34	MHb.2/MHb.1: 1.344	Fine
ANO3	MHb.2	3.34979729348397	Endo	2.50233349186734	1.33866940772319	35	MHb.2/Endo: 1.339	Fine
DGCR9	MHb.2	2.88130061284193	MHb.1	2.17436158901461	1.32512486763883	36	MHb.2/MHb.1: 1.325	Fine
WDTC1	MHb.2	1.00784611972075	MHb.3	0.764675621868003	1.31800477339491	37	MHb.2/MHb.3: 1.318	Fine
CABP1	MHb.2	1.08793915230533	MHb.3	0.82557695160623	1.31779254518753	38	MHb.2/MHb.3: 1.318	Fine
SV2C	MHb.2	2.15794674795847	Inhib.Thal	1.63845036866465	1.31706567939389	39	MHb.2/Inhib.Thal: 1.317	Fine
ARL6	MHb.2	1.58496845868408	MHb.3	1.23005363326596	1.28853605714392	40	MHb.2/MHb.3: 1.289	Fine
CHRNA6	MHb.2	1.97342453491216	MHb.3	1.54396521068098	1.27815349805827	41	MHb.2/MHb.3: 1.278	Fine
SLC5A7	MHb.2	2.64507427621598	LHb.6	2.08305521007258	1.26980517051385	42	MHb.2/LHb.6: 1.27	Fine
SGCD	MHb.2	4.75863034622951	MHb.3	3.76344117659851	1.2644359571286	43	MHb.2/MHb.3: 1.264	Fine
AP1S2	MHb.2	2.01954041001351	LHb.6	1.60040212618915	1.26189560546411	44	MHb.2/LHb.6: 1.262	Fine
VAV2	MHb.2	2.51217582954247	LHb.6	2.01593649947874	1.24615821490014	45	MHb.2/LHb.6: 1.246	Fine
GABRA2	MHb.2	2.39330654386722	Excit.Thal	1.92180925790194	1.24534031357515	46	MHb.2/Excit.Thal: 1.245	Fine
MPP7	MHb.2	2.67821327345103	MHb.3	2.15583476988253	1.2423091560013	47	MHb.2/MHb.3: 1.242	Fine
NDFIP2	MHb.2	1.09520673195574	MHb.1	0.88606690835303	1.23603163782682	48	MHb.2/MHb.1: 1.236	Fine
FGGY	MHb.2	2.56682500472225	LHb.3	2.08501640833899	1.23108144111302	49	MHb.2/LHb.3: 1.231	Fine
CREB3L2	MHb.2	1.42353900357227	MHb.3	1.15752142262311	1.22981655090783	50	MHb.2/MHb.3: 1.23	Fine
AC073071.1	LHb.2	1.39852793475501	LHb.7	0.0999579061819707	13.99116876467	1	LHb.2/LHb.7: 13.991	Fine
CRH	LHb.2	1.03289564482384	LHb.3	0.368906853646215	2.79988196102856	2	LHb.2/LHb.3: 2.8	Fine
AC012501.2	LHb.2	0.828677501415643	MHb.2	0.422846428174181	1.95975996532313	3	LHb.2/MHb.2: 1.96	Fine
LINC01572	LHb.2	1.97805552547381	LHb.1	1.04239026015956	1.89761512657556	4	LHb.2/LHb.1: 1.898	Fine
AC020611.2	LHb.2	1.47822412147856	LHb.7	0.98494373842459	1.50082087312212	5	LHb.2/LHb.7: 1.501	Fine
PTPRQ	LHb.2	1.93122479483277	LHb.7	1.35839799159828	1.42169291089757	6	LHb.2/LHb.7: 1.422	Fine
KCNMB4	LHb.2	1.13572801508846	Excit.Thal	0.803124567242655	1.41413681191166	7	LHb.2/Excit.Thal: 1.414	Fine
MTMR8	LHb.2	0.718701365255393	LHb.6	0.512622259889716	1.40200966967375	8	LHb.2/LHb.6: 1.402	Fine
DTNBP1	LHb.2	1.63910649081909	Excit.Thal	1.17657594839765	1.39311575512941	9	LHb.2/Excit.Thal: 1.393	Fine
LRRN3	LHb.2	1.68368894077087	LHb.4	1.23607564503061	1.36212451684474	10	LHb.2/LHb.4: 1.362	Fine
CFAP44	LHb.2	1.13438646364879	MHb.3	0.836003110882723	1.35691655794319	11	LHb.2/MHb.3: 1.357	Fine
SLC7A14	LHb.2	2.71649545425738	LHb.4	2.03862955913983	1.33251057902034	12	LHb.2/LHb.4: 1.333	Fine
DOC2B	LHb.2	0.759595215626593	Inhib.Thal	0.582027773316132	1.30508413936806	13	LHb.2/Inhib.Thal: 1.305	Fine
FAM227B	LHb.2	0.956079889819534	MHb.2	0.737708041692352	1.29601391849575	14	LHb.2/MHb.2: 1.296	Fine
RPRM	LHb.2	0.754060306622226	MHb.1	0.582902031397351	1.29363128966041	15	LHb.2/MHb.1: 1.294	Fine
PEG10	LHb.2	3.13402290537362	LHb.5	2.44801754417038	1.28022893987703	16	LHb.2/LHb.5: 1.28	Fine
LY6H	LHb.2	1.18126248526932	MHb.3	0.940355117459838	1.25618765010844	17	LHb.2/MHb.3: 1.256	Fine
OPRM1	LHb.2	4.90834197949643	MHb.2	3.91937792609544	1.25232679064104	18	LHb.2/MHb.2: 1.252	Fine
NKAIN1	LHb.2	1.12586065948024	LHb.7	0.902527882716002	1.24745249542003	19	LHb.2/LHb.7: 1.247	Fine
AC004158.1	LHb.2	1.91177671568925	Oligo	1.54344468159989	1.2386428477032	20	LHb.2/Oligo: 1.239	Fine
SPICE1	LHb.2	0.672193865220392	Endo	0.546870357439051	1.22916493109669	21	LHb.2/Endo: 1.229	Fine
ENC1	LHb.2	1.58518379977865	LHb.4	1.29783568307466	1.22140562203009	22	LHb.2/LHb.4: 1.221	Fine
MAOA	LHb.2	1.82876093794701	MHb.2	1.50150539700549	1.21795162481212	23	LHb.2/MHb.2: 1.218	Fine
RAD21	LHb.2	1.80631759201495	MHb.1	1.48543321710347	1.21602073470337	24	LHb.2/MHb.1: 1.216	Fine
TAFA1	LHb.2	4.66615349583097	LHb.7	3.84583344328686	1.21330098264553	25	LHb.2/LHb.7: 1.213	Fine
FAM184A	LHb.2	2.28984342208125	LHb.7	1.89818753374606	1.20633150380155	26	LHb.2/LHb.7: 1.206	Fine
GBE1	LHb.2	1.50953842984165	MHb.1	1.25852990692449	1.19944581494337	27	LHb.2/MHb.1: 1.199	Fine
DR1	LHb.2	0.771887208046754	LHb.7	0.645803352453944	1.19523567834343	28	LHb.2/LHb.7: 1.195	Fine
AC017050.1	LHb.2	0.780688731855107	MHb.3	0.653750963496225	1.19416838436463	29	LHb.2/MHb.3: 1.194	Fine
RGS17	LHb.2	3.11760486350399	MHb.3	2.61166903326924	1.19372126551634	30	LHb.2/MHb.3: 1.194	Fine
PMFBP1	LHb.2	1.16263517752601	LHb.1	0.977244549920512	1.18970750731798	31	LHb.2/LHb.1: 1.19	Fine
PHF10	LHb.2	0.819245133024973	LHb.5	0.692318629528824	1.18333538645715	32	LHb.2/LHb.5: 1.183	Fine
PPP1R9A	LHb.2	3.79660639131991	LHb.6	3.20994515277876	1.18276363321451	33	LHb.2/LHb.6: 1.183	Fine
SRBD1	LHb.2	1.06376383126138	Microglia	0.900179044866131	1.18172472168532	34	LHb.2/Microglia: 1.182	Fine
HPCAL1	LHb.2	1.65274893441594	MHb.2	1.39887742828117	1.18148230931619	35	LHb.2/MHb.2: 1.181	Fine
FNBP1L	LHb.2	2.14450436111033	MHb.1	1.81535951365858	1.18131110943882	36	LHb.2/MHb.1: 1.181	Fine
ZDBF2	LHb.2	1.49672266549113	LHb.4	1.27518409909421	1.17373065313023	37	LHb.2/LHb.4: 1.174	Fine
SHQ1	LHb.2	0.731639708136845	MHb.1	0.624420892160421	1.17170920659855	38	LHb.2/MHb.1: 1.172	Fine
SHOC2	LHb.2	1.55408244222629	LHb.7	1.32804989687851	1.17019883505812	39	LHb.2/LHb.7: 1.17	Fine
SGCZ	LHb.2	6.98228270151665	MHb.1	5.98044664968811	1.16751860028394	40	LHb.2/MHb.1: 1.168	Fine
GPR151	LHb.2	3.28392098196608	LHb.6	2.81398422515664	1.16700049439093	41	LHb.2/LHb.6: 1.167	Fine
RGS22	LHb.2	0.895731629864718	LHb.7	0.768211784198336	1.16599569062775	42	LHb.2/LHb.7: 1.166	Fine
NGB	LHb.2	0.865481462521763	LHb.6	0.742897000445168	1.16500869165327	43	LHb.2/LHb.6: 1.165	Fine
SRGAP1	LHb.2	4.74073136779982	LHb.7	4.09413620741748	1.15793200998318	44	LHb.2/LHb.7: 1.158	Fine
HTR4	LHb.2	3.22915867772486	LHb.1	2.79023417971225	1.15730740494974	45	LHb.2/LHb.1: 1.157	Fine
CEP83	LHb.2	1.42600258489245	Inhib.Thal	1.23331375351627	1.1562366679418	46	LHb.2/Inhib.Thal: 1.156	Fine
XPR1	LHb.2	2.62553889794343	LHb.7	2.27259720652036	1.15530323209517	47	LHb.2/LHb.7: 1.155	Fine
TLL2	LHb.2	1.15771725815637	LHb.7	1.00330258686901	1.15390638209081	48	LHb.2/LHb.7: 1.154	Fine
DYNC2LI1	LHb.2	1.37397031433788	MHb.3	1.19693272714403	1.14790938803744	49	LHb.2/MHb.3: 1.148	Fine
STT3B	LHb.2	1.52162198331853	LHb.7	1.32569372847179	1.1477930012331	50	LHb.2/LHb.7: 1.148	Fine
BHLHE22	MHb.3	0.70170000463537	Excit.Thal	0.0508907065216904	13.788372231309	1	MHb.3/Excit.Thal: 13.788	Fine
PKP2	MHb.3	1.27620393742602	Endo	0.269162881678679	4.74138161052058	2	MHb.3/Endo: 4.741	Fine
EBF3	MHb.3	3.37255726892261	MHb.1	0.781729762246959	4.31422395794261	3	MHb.3/MHb.1: 4.314	Fine
MIR548XHG	MHb.3	1.46049118930554	LHb.5	0.398012434578985	3.66946120879474	4	MHb.3/LHb.5: 3.669	Fine
FGF10-AS1	MHb.3	1.41426603004842	LHb.2	0.396530228433721	3.56660332210917	5	MHb.3/LHb.2: 3.567	Fine
FGF10	MHb.3	2.69239293523882	LHb.2	0.782343397501719	3.44144648480005	6	MHb.3/LHb.2: 3.441	Fine
FOXP4	MHb.3	0.693122974393257	MHb.2	0.214529696494791	3.23089523603595	7	MHb.3/MHb.2: 3.231	Fine
LINC01811	MHb.3	2.66463408842474	LHb.4	0.830285996678423	3.20929667498267	8	MHb.3/LHb.4: 3.209	Fine
AL136456.1	MHb.3	1.8362147713681	LHb.1	0.589204183237042	3.1164320003298	9	MHb.3/LHb.1: 3.116	Fine
PROX1-AS1	MHb.3	1.49430544866462	Oligo	0.491764144101267	3.03866287648028	10	MHb.3/Oligo: 3.039	Fine
COL12A1	MHb.3	1.64382731365441	Endo	0.581823807553571	2.8253008768519	11	MHb.3/Endo: 2.825	Fine
IGF2BP3	MHb.3	0.722310619771328	MHb.1	0.273090008694309	2.64495439882558	12	MHb.3/MHb.1: 2.645	Fine
CCDC178	MHb.3	1.27491012036459	MHb.2	0.519246124286637	2.45530984389361	13	MHb.3/MHb.2: 2.455	Fine
AC079950.1	MHb.3	0.775935879051115	LHb.6	0.333198393253067	2.32875036243583	14	MHb.3/LHb.6: 2.329	Fine
ACER2	MHb.3	0.926806801854485	Excit.Thal	0.418298732249992	2.2156576876752	15	MHb.3/Excit.Thal: 2.216	Fine
CYGB	MHb.3	1.11233418784025	MHb.2	0.50365139582899	2.20853986914778	16	MHb.3/MHb.2: 2.209	Fine
CHST2	MHb.3	1.17490423482093	MHb.2	0.540141927368842	2.17517688460913	17	MHb.3/MHb.2: 2.175	Fine
VSTM5	MHb.3	0.752441627086728	Excit.Thal	0.372264967579052	2.02125285110784	18	MHb.3/Excit.Thal: 2.021	Fine
RGS9	MHb.3	1.32730954073402	LHb.6	0.662620046287176	2.00312312941823	19	MHb.3/LHb.6: 2.003	Fine
COPG1	MHb.3	0.640657549254558	LHb.3	0.326295050670752	1.96343017749605	20	MHb.3/LHb.3: 1.963	Fine
HRK	MHb.3	0.658518029814376	MHb.2	0.33636564609297	1.95774460758209	21	MHb.3/MHb.2: 1.958	Fine
NCAPG	MHb.3	0.808070536236868	MHb.2	0.415760638976876	1.94359557033924	22	MHb.3/MHb.2: 1.944	Fine
C5orf56	MHb.3	1.40309260828161	OPC	0.724666449615946	1.93619093173862	23	MHb.3/OPC: 1.936	Fine
STAC	MHb.3	1.48081168519336	Endo	0.769437366117387	1.9245383060425	24	MHb.3/Endo: 1.925	Fine
SLIT3	MHb.3	3.57231978744233	LHb.6	1.89450207054986	1.88562464141594	25	MHb.3/LHb.6: 1.886	Fine
DAZAP2	MHb.3	0.970320595845	LHb.6	0.521952122694822	1.85902222379184	26	MHb.3/LHb.6: 1.859	Fine
ARHGAP18	MHb.3	2.39923922129811	Excit.Thal	1.30714807108879	1.83547623590927	27	MHb.3/Excit.Thal: 1.835	Fine
CCDC32	MHb.3	0.994498732907171	LHb.5	0.543477838360966	1.82987909112615	28	MHb.3/LHb.5: 1.83	Fine
COQ8B	MHb.3	0.543951940363187	LHb.6	0.297448760435466	1.82872485185966	29	MHb.3/LHb.6: 1.829	Fine
KCNH1	MHb.3	3.51363688589461	LHb.4	1.92820509515314	1.8222319268457	30	MHb.3/LHb.4: 1.822	Fine
CAND2	MHb.3	0.80878576604735	Excit.Thal	0.444418707125214	1.81987336059523	31	MHb.3/Excit.Thal: 1.82	Fine
RFC3	MHb.3	0.771525984370722	Microglia	0.430851912208584	1.79069875868907	32	MHb.3/Microglia: 1.791	Fine
LINC02224	MHb.3	0.990252928717942	LHb.1	0.560307552683586	1.76733817699786	33	MHb.3/LHb.1: 1.767	Fine
MDH2	MHb.3	0.717469764431315	LHb.4	0.410588316197071	1.74741885272485	34	MHb.3/LHb.4: 1.747	Fine
SEMA5B	MHb.3	0.910890391659114	OPC	0.527094571141241	1.72813464894335	35	MHb.3/OPC: 1.728	Fine
ZNF287	MHb.3	0.539956316187446	LHb.5	0.31969262133887	1.68898585749685	36	MHb.3/LHb.5: 1.689	Fine
PROX1	MHb.3	1.82415255540449	Oligo	1.08503679308104	1.68118958457131	37	MHb.3/Oligo: 1.681	Fine
SATB1	MHb.3	0.964904475385536	MHb.2	0.578500595681175	1.66794033159011	38	MHb.3/MHb.2: 1.668	Fine
GLRA2	MHb.3	1.6154638969877	Excit.Thal	0.972365817411309	1.66137462677214	39	MHb.3/Excit.Thal: 1.661	Fine
FAM76A	MHb.3	0.833335946102074	Excit.Thal	0.501754053480406	1.66084546865473	40	MHb.3/Excit.Thal: 1.661	Fine
AC097515.1	MHb.3	0.803805310585122	LHb.4	0.487942594561898	1.64733581274417	41	MHb.3/LHb.4: 1.647	Fine
MRAP2	MHb.3	1.74384660539108	LHb.2	1.07584121332092	1.62091448421849	42	MHb.3/LHb.2: 1.621	Fine
PALMD	MHb.3	0.788104624129978	Endo	0.487510582766479	1.61658977669309	43	MHb.3/Endo: 1.617	Fine
ESR2	MHb.3	0.884739809307818	LHb.3	0.548243216970012	1.6137724679888	44	MHb.3/LHb.3: 1.614	Fine
B3GALT2	MHb.3	0.691703102899739	LHb.2	0.429244384401263	1.61144356929578	45	MHb.3/LHb.2: 1.611	Fine
AC018450.1	MHb.3	0.579595165562719	MHb.2	0.359691284160788	1.61136839029892	46	MHb.3/MHb.2: 1.611	Fine
SLC35B4	MHb.3	1.21486141515286	LHb.3	0.756939572075414	1.60496486109438	47	MHb.3/LHb.3: 1.605	Fine
RASSF5	MHb.3	1.01955627180049	LHb.1	0.641698521499086	1.58883998893855	48	MHb.3/LHb.1: 1.589	Fine
AC104009.1	MHb.3	0.81475808975478	MHb.2	0.51473329181727	1.5828742820933	49	MHb.3/MHb.2: 1.583	Fine
B3GAT2	MHb.3	1.5949022960641	Excit.Thal	1.00783668706983	1.58250073303156	50	MHb.3/Excit.Thal: 1.583	Fine
ENTHD1	LHb.3	0.563834237582127	LHb.4	0.142686010737537	3.95157335093814	1	LHb.3/LHb.4: 3.952	Fine
GRAP2	LHb.3	0.583185305063554	LHb.1	0.148953357597615	3.91522094210847	2	LHb.3/LHb.1: 3.915	Fine
MIR4500HG	LHb.3	1.20441314680855	Inhib.Thal	0.668263731984009	1.80230212888072	3	LHb.3/Inhib.Thal: 1.802	Fine
AC061958.1	LHb.3	1.23490427775584	LHb.5	0.70369757372901	1.75487926043552	4	LHb.3/LHb.5: 1.755	Fine
SYDE2	LHb.3	0.734236388260671	LHb.4	0.427983928424554	1.71557000040506	5	LHb.3/LHb.4: 1.716	Fine
LGI2	LHb.3	1.94689140928825	LHb.4	1.14799499643141	1.69590583176777	6	LHb.3/LHb.4: 1.696	Fine
PCSK1	LHb.3	0.910327382035129	LHb.4	0.560872536256831	1.62305572690455	7	LHb.3/LHb.4: 1.623	Fine
MCOLN3	LHb.3	0.607954231074857	MHb.2	0.384450882342164	1.58135735668249	8	LHb.3/MHb.2: 1.581	Fine
AL121821.2	LHb.3	0.61176100992483	LHb.4	0.386930743052487	1.58106074771589	9	LHb.3/LHb.4: 1.581	Fine
LINC02112	LHb.3	0.937481483756724	LHb.4	0.596965201373808	1.5704122813177	10	LHb.3/LHb.4: 1.57	Fine
HS6ST2	LHb.3	1.97058638868464	LHb.1	1.2589513372523	1.56526017358661	11	LHb.3/LHb.1: 1.565	Fine
ADAMTS6	LHb.3	2.72669631721659	LHb.1	1.79599623628969	1.51820825796919	12	LHb.3/LHb.1: 1.518	Fine
LINC01470	LHb.3	1.61165588238752	LHb.1	1.0618270207391	1.51781396678501	13	LHb.3/LHb.1: 1.518	Fine
WDR63	LHb.3	0.500733817680942	LHb.1	0.346036115903009	1.44705652002317	14	LHb.3/LHb.1: 1.447	Fine
ST8SIA6	LHb.3	1.41203454165418	LHb.4	0.980441935558036	1.44020210727777	15	LHb.3/LHb.4: 1.44	Fine
INSYN2A	LHb.3	0.917910346273873	Excit.Thal	0.649738916803264	1.41273721264846	16	LHb.3/Excit.Thal: 1.413	Fine
TMEM47	LHb.3	1.66230252275949	LHb.4	1.21448401198507	1.36873149943115	17	LHb.3/LHb.4: 1.369	Fine
RNFT1	LHb.3	0.554489715321087	LHb.4	0.405117195135699	1.36871434236544	18	LHb.3/LHb.4: 1.369	Fine
TRDMT1	LHb.3	0.974470067837204	MHb.3	0.719322108416371	1.35470612738785	19	LHb.3/MHb.3: 1.355	Fine
CACNA1I	LHb.3	1.11861222741742	LHb.4	0.829930041475005	1.34783918103428	20	LHb.3/LHb.4: 1.348	Fine
EYS	LHb.3	1.09456674145785	LHb.4	0.813856379704878	1.34491388008135	21	LHb.3/LHb.4: 1.345	Fine
TNFRSF25	LHb.3	0.457254878650487	LHb.1	0.345246596341172	1.3244297945189	22	LHb.3/LHb.1: 1.324	Fine
PXDNL	LHb.3	1.50188769474652	LHb.4	1.13711912840241	1.32078307121312	23	LHb.3/LHb.4: 1.321	Fine
ST8SIA2	LHb.3	0.597192848323554	LHb.2	0.45909219383068	1.3008124650096	24	LHb.3/LHb.2: 1.301	Fine
BEAN1	LHb.3	0.475121788120514	LHb.1	0.371968488832173	1.27731730613042	25	LHb.3/LHb.1: 1.277	Fine
LGR5	LHb.3	2.26553522387112	LHb.7	1.77860219533073	1.27377287052648	26	LHb.3/LHb.7: 1.274	Fine
LINC01208	LHb.3	0.725913672399172	MHb.3	0.569917872414659	1.2737162800731	27	LHb.3/MHb.3: 1.274	Fine
AC139720.1	LHb.3	0.784174481306938	LHb.4	0.617284400888992	1.27036173306436	28	LHb.3/LHb.4: 1.27	Fine
AC098617.1	LHb.3	0.790508960481238	MHb.3	0.624528379921051	1.26576947645064	29	LHb.3/MHb.3: 1.266	Fine
SOX1	LHb.3	0.469383631559551	LHb.4	0.371729382919561	1.26270252804073	30	LHb.3/LHb.4: 1.263	Fine
B4GALNT1	LHb.3	0.533884617757756	LHb.4	0.423168124221972	1.26163713001622	31	LHb.3/LHb.4: 1.262	Fine
FOXRED1	LHb.3	0.487670332797816	LHb.4	0.386698718204005	1.26111184195998	32	LHb.3/LHb.4: 1.261	Fine
LGALS8	LHb.3	0.692434134908974	Inhib.Thal	0.553827214749357	1.25027105289932	33	LHb.3/Inhib.Thal: 1.25	Fine
ARHGDIG	LHb.3	0.656161313309999	LHb.4	0.533854327326	1.22910179748213	34	LHb.3/LHb.4: 1.229	Fine
MALRD1	LHb.3	0.985291109510693	LHb.6	0.804440097157637	1.22481600928654	35	LHb.3/LHb.6: 1.225	Fine
AP000462.1	LHb.3	0.765651108783032	LHb.6	0.625832825611495	1.22341155249394	36	LHb.3/LHb.6: 1.223	Fine
TSBP1-AS1	LHb.3	2.11586859022642	LHb.4	1.7327307604605	1.22111792467059	37	LHb.3/LHb.4: 1.221	Fine
LINC01277	LHb.3	1.10787317488841	LHb.7	0.907587246272954	1.22067953184439	38	LHb.3/LHb.7: 1.221	Fine
AC079382.2	LHb.3	0.533600831767786	MHb.3	0.437405998005389	1.21992115837701	39	LHb.3/MHb.3: 1.22	Fine
AC159540.2	LHb.3	0.393853323284412	MHb.3	0.323676399032428	1.21681199019071	40	LHb.3/MHb.3: 1.217	Fine
NUDCD1	LHb.3	0.618722965186102	LHb.5	0.508947108403312	1.21569207285052	41	LHb.3/LHb.5: 1.216	Fine
NPIPA1	LHb.3	0.420084174072563	MHb.1	0.345839724070876	1.2146787798919	42	LHb.3/MHb.1: 1.215	Fine
AC110023.1	LHb.3	1.26619211037272	Excit.Thal	1.04320618141088	1.21375058251694	43	LHb.3/Excit.Thal: 1.214	Fine
TRIM69	LHb.3	0.714848960092491	MHb.3	0.589648088392202	1.21233151461862	44	LHb.3/MHb.3: 1.212	Fine
ZNF790-AS1	LHb.3	0.804736324693434	LHb.4	0.664612420222913	1.21083551887809	45	LHb.3/LHb.4: 1.211	Fine
AGBL3	LHb.3	1.05866567440942	LHb.4	0.874482884729004	1.21061909031815	46	LHb.3/LHb.4: 1.211	Fine
SLC25A28	LHb.3	0.550556504736448	Inhib.Thal	0.455268142362545	1.20930162580544	47	LHb.3/Inhib.Thal: 1.209	Fine
AC092691.3	LHb.3	0.632647348840075	LHb.5	0.524103594373924	1.20710362537356	48	LHb.3/LHb.5: 1.207	Fine
MRI1	LHb.3	0.477223101804336	LHb.5	0.396970948876565	1.20216127440783	49	LHb.3/LHb.5: 1.202	Fine
LINC02136	LHb.3	0.459220010884243	LHb.4	0.383649067510893	1.19697934850631	50	LHb.3/LHb.4: 1.197	Fine
LINC01619	LHb.5	0.951124240339133	Endo	0.43009811492436	2.21141225068239	1	LHb.5/Endo: 2.211	Fine
CCND2	LHb.5	1.08099746172096	Endo	0.665963229044106	1.62320893192943	2	LHb.5/Endo: 1.623	Fine
AC008574.1	LHb.5	1.65062696854352	LHb.2	1.02611885037788	1.60861187564741	3	LHb.5/LHb.2: 1.609	Fine
DIRAS3	LHb.5	1.30145856449702	LHb.4	0.82168789582755	1.58388430827045	4	LHb.5/LHb.4: 1.584	Fine
CDH7	LHb.5	2.42513884153207	LHb.3	1.57360741353096	1.54113333521376	5	LHb.5/LHb.3: 1.541	Fine
SEMA3D	LHb.5	3.46181412641409	LHb.1	2.34277826111264	1.47765334170806	6	LHb.5/LHb.1: 1.478	Fine
TRHDE	LHb.5	1.25416162163856	OPC	0.859039447756953	1.45995812522151	7	LHb.5/OPC: 1.46	Fine
KCTD1	LHb.5	2.53328541019172	LHb.1	1.78890745112624	1.41610758488195	8	LHb.5/LHb.1: 1.416	Fine
GNG12	LHb.5	1.3954759501112	Inhib.Thal	1.02289350955995	1.36424362562584	9	LHb.5/Inhib.Thal: 1.364	Fine
KCNC2	LHb.5	4.64871059763855	MHb.1	3.47828462236839	1.3364951699879	10	LHb.5/MHb.1: 1.336	Fine
TSTD2	LHb.5	0.802522832446265	LHb.3	0.612560792899601	1.31011132568159	11	LHb.5/LHb.3: 1.31	Fine
AL139815.1	LHb.5	1.29316232498724	LHb.1	0.991898810894677	1.30372403997625	12	LHb.5/LHb.1: 1.304	Fine
AC092969.1	LHb.5	1.29988435460595	LHb.1	1.00353141253652	1.29531008034952	13	LHb.5/LHb.1: 1.295	Fine
AL591463.1	LHb.5	1.0181752387289	MHb.3	0.787363320166017	1.29314537857086	14	LHb.5/MHb.3: 1.293	Fine
ERICH3	LHb.5	1.70728887189725	MHb.2	1.34945596298338	1.2651682742746	15	LHb.5/MHb.2: 1.265	Fine
RSU1	LHb.5	1.46095339082592	Excit.Thal	1.15933547674842	1.26016448226311	16	LHb.5/Excit.Thal: 1.26	Fine
CACNG3	LHb.5	1.30437127955128	LHb.2	1.0403851508629	1.25373884706969	17	LHb.5/LHb.2: 1.254	Fine
AP001825.1	LHb.5	1.1553388050868	LHb.3	0.922737586902211	1.25207732023302	18	LHb.5/LHb.3: 1.252	Fine
FSIP1	LHb.5	0.735168406965773	LHb.4	0.587587818574333	1.25116345799938	19	LHb.5/LHb.4: 1.251	Fine
CHSY3	LHb.5	2.26492828786324	LHb.2	1.83477198107446	1.2344467384644	20	LHb.5/LHb.2: 1.234	Fine
WDR35	LHb.5	0.875464578011471	LHb.2	0.709655133285424	1.23364791847332	21	LHb.5/LHb.2: 1.234	Fine
GUCY1A2	LHb.5	3.75205782105601	LHb.2	3.05561416097377	1.22792264448084	22	LHb.5/LHb.2: 1.228	Fine
ANKRD18A	LHb.5	0.978792748330393	Excit.Thal	0.800722534211421	1.22238691495593	23	LHb.5/Excit.Thal: 1.222	Fine
ODR4	LHb.5	1.19319351669621	LHb.7	0.976814111086402	1.22151543794669	24	LHb.5/LHb.7: 1.222	Fine
MAN1A1	LHb.5	2.59829942314476	LHb.3	2.13269004131973	1.21832023069649	25	LHb.5/LHb.3: 1.218	Fine
HCRTR2	LHb.5	1.10115111524915	LHb.1	0.912045053068583	1.20734289555578	26	LHb.5/LHb.1: 1.207	Fine
CREG2	LHb.5	1.09364902799092	Excit.Thal	0.911913200689589	1.19929070789183	27	LHb.5/Excit.Thal: 1.199	Fine
TMEM67	LHb.5	1.32091201574909	LHb.4	1.10173526423604	1.19893776538507	28	LHb.5/LHb.4: 1.199	Fine
POU2F2	LHb.5	1.74847570299581	LHb.4	1.4619552467339	1.19598442353281	29	LHb.5/LHb.4: 1.196	Fine
CBLB	LHb.5	3.40852706722874	LHb.1	2.86262920713028	1.19069806831382	30	LHb.5/LHb.1: 1.191	Fine
PLXNA4	LHb.5	3.10388239799468	LHb.1	2.60843493887207	1.18994050867025	31	LHb.5/LHb.1: 1.19	Fine
TYW3	LHb.5	0.755980615719143	LHb.3	0.635844754591116	1.18893898276362	32	LHb.5/LHb.3: 1.189	Fine
SDC3	LHb.5	0.880948122386631	MHb.3	0.74152833999127	1.18801679568579	33	LHb.5/MHb.3: 1.188	Fine
AC007389.1	LHb.5	1.8325452098842	Astrocyte	1.54945160133154	1.18270568006731	34	LHb.5/Astrocyte: 1.183	Fine
MXD1	LHb.5	0.807823005881956	MHb.3	0.68335638011367	1.18214013857247	35	LHb.5/MHb.3: 1.182	Fine
POLR1A	LHb.5	0.667634371251668	LHb.7	0.565186513165875	1.18126380530904	36	LHb.5/LHb.7: 1.181	Fine
LTN1	LHb.5	1.05461940495846	LHb.1	0.893022136716114	1.18095550109943	37	LHb.5/LHb.1: 1.181	Fine
GNG12-AS1	LHb.5	0.937597169418549	Inhib.Thal	0.79547200355819	1.17866771580222	38	LHb.5/Inhib.Thal: 1.179	Fine
TAF2	LHb.5	1.21784186548295	LHb.3	1.0338287677966	1.17799185263391	39	LHb.5/LHb.3: 1.178	Fine
PDE3A	LHb.5	3.7528063084218	LHb.1	3.18830468494704	1.17705385126457	40	LHb.5/LHb.1: 1.177	Fine
TENM1	LHb.5	4.65112142212605	LHb.1	3.95343260614087	1.17647671921901	41	LHb.5/LHb.1: 1.176	Fine
THUMPD3-AS1	LHb.5	1.03937310770401	Endo	0.884001018561379	1.17576007932149	42	LHb.5/Endo: 1.176	Fine
POLD3	LHb.5	0.760504664040352	LHb.3	0.646961629246787	1.17550196126122	43	LHb.5/LHb.3: 1.176	Fine
XPOT	LHb.5	0.807114225706687	LHb.4	0.688086987364388	1.17298283578682	44	LHb.5/LHb.4: 1.173	Fine
SEMA3A	LHb.5	1.8049596262661	LHb.1	1.53922774941277	1.17263973895656	45	LHb.5/LHb.1: 1.173	Fine
RCL1	LHb.5	0.772333662113845	LHb.1	0.65871840270754	1.17247925507973	46	LHb.5/LHb.1: 1.172	Fine
ZNF496	LHb.5	0.51242489231551	MHb.3	0.437814447710376	1.1704156749402	47	LHb.5/MHb.3: 1.17	Fine
ZNF667-AS1	LHb.5	0.743473953901489	MHb.1	0.635595176103477	1.1697287548017	48	LHb.5/MHb.1: 1.17	Fine
TIA1	LHb.5	1.2056138307967	LHb.2	1.03538277214745	1.164413648004	49	LHb.5/LHb.2: 1.164	Fine
UBE3D	LHb.5	2.21689918275274	LHb.2	1.90701108939585	1.16249936619669	50	LHb.5/LHb.2: 1.162	Fine
TRIM59	Oligo	1.93571343646289	MHb.2	0.0800193237664851	24.1905747930556	1	Oligo/MHb.2: 24.191	Fine
AC108721.2	Oligo	1.57612728522301	Microglia	0.0713733989092653	22.082839115266	2	Oligo/Microglia: 22.083	Fine
MYRF	Oligo	2.21433909523112	Microglia	0.102323944998354	21.6404781428897	3	Oligo/Microglia: 21.64	Fine
ITGA2	Oligo	2.17471502496824	Microglia	0.100611395141272	21.614997206973	4	Oligo/Microglia: 21.615	Fine
SLC5A11	Oligo	3.4334226993966	Microglia	0.160329826875945	21.4147471265794	5	Oligo/Microglia: 21.415	Fine
CDH19	Oligo	1.41065799974916	Microglia	0.0660129668554173	21.3694076625703	6	Oligo/Microglia: 21.369	Fine
AC090015.1	Oligo	2.21691322507777	Microglia	0.10854925200264	20.4231091801891	7	Oligo/Microglia: 20.423	Fine
AC009063.2	Oligo	1.9289901738697	Microglia	0.108041930621033	17.8540883412738	8	Oligo/Microglia: 17.854	Fine
FOLH1	Oligo	2.73663989232355	Microglia	0.161701314680871	16.9240423166905	9	Oligo/Microglia: 16.924	Fine
ANLN	Oligo	2.71056883199351	Microglia	0.163349495195728	16.5936774322177	10	Oligo/Microglia: 16.594	Fine
CD22	Oligo	2.36012698618665	Microglia	0.149752701893799	15.7601629642742	11	Oligo/Microglia: 15.76	Fine
CARNS1	Oligo	1.69411354739757	Microglia	0.108310197551192	15.6413115819207	12	Oligo/Microglia: 15.641	Fine
MOG	Oligo	2.90944972139701	Microglia	0.189102312470012	15.3855851014957	13	Oligo/Microglia: 15.386	Fine
AC004690.2	Oligo	1.7707979735361	MHb.2	0.115704798444397	15.3044471564166	14	Oligo/MHb.2: 15.304	Fine
SEC14L5	Oligo	2.48694995372386	Microglia	0.163870687502056	15.1762953560115	15	Oligo/Microglia: 15.176	Fine
ST18	Oligo	6.31593550501839	Microglia	0.432226082299357	14.6125737517247	16	Oligo/Microglia: 14.613	Fine
AC016597.1	Oligo	1.34461417756854	Microglia	0.0924553633632961	14.5433875186341	17	Oligo/Microglia: 14.543	Fine
SH3TC2	Oligo	2.22124177354828	Microglia	0.162701977803271	13.6522112609723	18	Oligo/Microglia: 13.652	Fine
MOBP	Oligo	4.70713735218159	Microglia	0.345864707497796	13.6097648882304	19	Oligo/Microglia: 13.61	Fine
MAG	Oligo	2.00956090762597	Microglia	0.158978801072947	12.6404331524924	20	Oligo/Microglia: 12.64	Fine
AL033523.1	Oligo	3.68974264781288	Endo	0.292976499938768	12.5939884208598	21	Oligo/Endo: 12.594	Fine
CERCAM	Oligo	3.02468589958718	LHb.2	0.243460270489754	12.4237350656951	22	Oligo/LHb.2: 12.424	Fine
LINC01608	Oligo	2.93141908021197	LHb.3	0.240330682936093	12.1974399789455	23	Oligo/LHb.3: 12.197	Fine
NKX6-2	Oligo	1.05393033600525	Astrocyte	0.0887711138885183	11.8724469012387	24	Oligo/Astrocyte: 11.872	Fine
AC012494.1	Oligo	4.30594567486798	MHb.3	0.368222533682081	11.6938679222323	25	Oligo/MHb.3: 11.694	Fine
LINC01630	Oligo	2.1383709480041	LHb.1	0.187160839478972	11.4253118011065	26	Oligo/LHb.1: 11.425	Fine
PCSK6	Oligo	3.63687634579539	OPC	0.326474721517785	11.1398405637273	27	Oligo/OPC: 11.14	Fine
AL133304.3	Oligo	1.99916355742272	Astrocyte	0.179859973436776	11.1151109344818	28	Oligo/Astrocyte: 11.115	Fine
ERMN	Oligo	1.56408251427056	Microglia	0.145936620667732	10.7175464740386	29	Oligo/Microglia: 10.718	Fine
ENPP2	Oligo	4.27028002378007	LHb.3	0.412761218838821	10.3456425383015	30	Oligo/LHb.3: 10.346	Fine
SLC31A2	Oligo	1.18707721221941	Microglia	0.115665676197108	10.2630032629256	31	Oligo/Microglia: 10.263	Fine
ASPA	Oligo	2.51275165904176	Astrocyte	0.246601648894997	10.1895168596853	32	Oligo/Astrocyte: 10.19	Fine
AL354809.1	Oligo	1.58214567408354	Microglia	0.159025592457911	9.9490003440942	33	Oligo/Microglia: 9.949	Fine
HAPLN2	Oligo	1.35332174912324	LHb.6	0.138625848211047	9.76240554404334	34	Oligo/LHb.6: 9.762	Fine
LDB3	Oligo	2.59207289485588	MHb.2	0.276519196147375	9.37393472485864	35	Oligo/MHb.2: 9.374	Fine
CNDP1	Oligo	3.47346900333818	Microglia	0.386920638885036	8.97721303610852	36	Oligo/Microglia: 8.977	Fine
LRRC63	Oligo	1.78653445306983	Excit.Thal	0.20422590321009	8.74783475058006	37	Oligo/Excit.Thal: 8.748	Fine
TMEM98	Oligo	1.64642184363527	Endo	0.190386097951222	8.64780496765627	38	Oligo/Endo: 8.648	Fine
FAM107B	Oligo	2.97988843865458	Microglia	0.406319631078226	7.33385298354163	39	Oligo/Microglia: 7.334	Fine
AFMID	Oligo	1.36360785836694	Excit.Thal	0.192535002189279	7.08238939861124	40	Oligo/Excit.Thal: 7.082	Fine
PPP1R14A	Oligo	1.40522673260862	Endo	0.199578746625691	7.04096381186374	41	Oligo/Endo: 7.041	Fine
CLDN11	Oligo	2.73710195761959	Endo	0.392005732356775	6.98230084841841	42	Oligo/Endo: 6.982	Fine
LRP2	Oligo	1.72790248829737	LHb.4	0.25549697576893	6.76290779214575	43	Oligo/LHb.4: 6.763	Fine
CNP	Oligo	2.71401051460332	OPC	0.411769488094848	6.59109184403233	44	Oligo/OPC: 6.591	Fine
TMC7	Oligo	1.47934776050901	Microglia	0.227204400128707	6.51108763593922	45	Oligo/Microglia: 6.511	Fine
GPR37	Oligo	1.78659478353616	MHb.2	0.278469024984929	6.41577562758678	46	Oligo/MHb.2: 6.416	Fine
TP53TG5	Oligo	1.25897837994237	LHb.6	0.196350300131174	6.41189944248261	47	Oligo/LHb.6: 6.412	Fine
NDRG1	Oligo	1.60290788484789	MHb.1	0.255722195936187	6.26816095872993	48	Oligo/MHb.1: 6.268	Fine
SHROOM4	Oligo	3.29259386891277	OPC	0.536417112609358	6.13812235201858	49	Oligo/OPC: 6.138	Fine
PLP1	Oligo	5.59415758579897	Microglia	0.917947691350097	6.09420083356951	50	Oligo/Microglia: 6.094	Fine
SLC14A1	Astrocyte	2.66509315572793	MHb.3	0.0333289552563939	79.9632972358667	1	Astrocyte/MHb.3: 79.963	Fine
ETNPPL	Astrocyte	1.70108618051651	MHb.2	0.0243400274777294	69.8884248209238	2	Astrocyte/MHb.2: 69.888	Fine
AC012405.1	Astrocyte	3.78232264850311	MHb.3	0.0556100273593984	68.0151193607331	3	Astrocyte/MHb.3: 68.015	Fine
AQP4	Astrocyte	2.36387069326425	Microglia	0.0550172476418675	42.9659932945349	4	Astrocyte/Microglia: 42.966	Fine
AC073941.1	Astrocyte	2.03226653875477	MHb.2	0.0538699656348109	37.7254099720737	5	Astrocyte/MHb.2: 37.725	Fine
HPSE2	Astrocyte	5.65115229093261	Excit.Thal	0.213574126042818	26.459910643856	6	Astrocyte/Excit.Thal: 26.46	Fine
PRDM16	Astrocyte	1.72555722163904	OPC	0.0698304089704057	24.7106847443831	7	Astrocyte/OPC: 24.711	Fine
GFAP	Astrocyte	3.16902619348788	Endo	0.131222528113919	24.150016304645	8	Astrocyte/Endo: 24.15	Fine
SLC25A48	Astrocyte	1.57400820185014	LHb.1	0.085539724069248	18.4009034279315	9	Astrocyte/LHb.1: 18.401	Fine
WDR49	Astrocyte	2.23191364190128	Excit.Thal	0.164187544438087	13.5936842806179	10	Astrocyte/Excit.Thal: 13.594	Fine
LINC01748	Astrocyte	2.06342624510707	OPC	0.188860507025803	10.9256629541144	11	Astrocyte/OPC: 10.926	Fine
SLC25A18	Astrocyte	2.16430103419501	Oligo	0.212350555127658	10.1921138510512	12	Astrocyte/Oligo: 10.192	Fine
LINC01088	Astrocyte	4.15050850784095	Endo	0.416511497241951	9.96493142524209	13	Astrocyte/Endo: 9.965	Fine
FGFR3	Astrocyte	2.02086419257469	OPC	0.24168321231473	8.36162418241543	14	Astrocyte/OPC: 8.362	Fine
FRMPD2	Astrocyte	1.64134650653005	MHb.2	0.196427713127497	8.35598236316424	15	Astrocyte/MHb.2: 8.356	Fine
LAMA1	Astrocyte	2.22673367619385	Endo	0.274641142834341	8.10779351270389	16	Astrocyte/Endo: 8.108	Fine
ALDH1A1	Astrocyte	2.59202841185502	Endo	0.33913243115149	7.64311570867477	17	Astrocyte/Endo: 7.643	Fine
RFX4	Astrocyte	3.51891700986613	OPC	0.492820932263181	7.14035622169337	18	Astrocyte/OPC: 7.14	Fine
AC099792.1	Astrocyte	1.78341402543343	OPC	0.257006708048821	6.93917306273053	19	Astrocyte/OPC: 6.939	Fine
PAMR1	Astrocyte	2.9429109018021	Endo	0.424436460701435	6.93369013806817	20	Astrocyte/Endo: 6.934	Fine
GJA1	Astrocyte	1.89893406249449	Endo	0.279039600606633	6.80524935660099	21	Astrocyte/Endo: 6.805	Fine
RGMA	Astrocyte	2.99764788721883	MHb.1	0.47521953241722	6.30792230271175	22	Astrocyte/MHb.1: 6.308	Fine
CDHR3	Astrocyte	2.50662312726894	Excit.Thal	0.411723048127532	6.0881292380127	23	Astrocyte/Excit.Thal: 6.088	Fine
PSD2	Astrocyte	2.41358878849384	LHb.5	0.408237466909163	5.91221772652947	24	Astrocyte/LHb.5: 5.912	Fine
EDNRB	Astrocyte	1.76718758950987	OPC	0.309275488152345	5.71395942196161	25	Astrocyte/OPC: 5.714	Fine
GLI3	Astrocyte	3.11159185552458	Endo	0.631370859418051	4.92831084791053	26	Astrocyte/Endo: 4.928	Fine
BMPR1B	Astrocyte	2.6138872931361	Inhib.Thal	0.544901254197283	4.79699261655531	27	Astrocyte/Inhib.Thal: 4.797	Fine
MIR4300HG	Astrocyte	3.55133404367148	OPC	0.741867345028251	4.7870203041977	28	Astrocyte/OPC: 4.787	Fine
LINC00299	Astrocyte	3.57752091805281	MHb.3	0.781115309979645	4.5800163847077	29	Astrocyte/MHb.3: 4.58	Fine
GASK1A	Astrocyte	1.55444244116669	Microglia	0.345985973616834	4.49279034325295	30	Astrocyte/Microglia: 4.493	Fine
AC091826.2	Astrocyte	1.97239509719124	MHb.3	0.444675283427653	4.43558518024116	31	Astrocyte/MHb.3: 4.436	Fine
MRVI1	Astrocyte	2.26725985069346	Endo	0.545412610248673	4.15696265192647	32	Astrocyte/Endo: 4.157	Fine
GINS3	Astrocyte	1.77717069536926	OPC	0.432466066139224	4.1093876133096	33	Astrocyte/OPC: 4.109	Fine
ACSBG1	Astrocyte	2.72829200490338	Oligo	0.764438141215434	3.56901606265417	34	Astrocyte/Oligo: 3.569	Fine
EFEMP1	Astrocyte	3.11110194581015	LHb.7	0.888693954383026	3.50075740975422	35	Astrocyte/LHb.7: 3.501	Fine
AC114971.1	Astrocyte	2.75132825112992	OPC	0.789457630267082	3.48508665398435	36	Astrocyte/OPC: 3.485	Fine
ACACB	Astrocyte	2.20551098889676	Endo	0.658738504496176	3.34808269722081	37	Astrocyte/Endo: 3.348	Fine
ACSS1	Astrocyte	1.95997033896181	Microglia	0.590204836751541	3.32083069625351	38	Astrocyte/Microglia: 3.321	Fine
HIF3A	Astrocyte	2.57736117809224	OPC	0.790631049880987	3.25987852169505	39	Astrocyte/OPC: 3.26	Fine
ZNRF3	Astrocyte	2.81878860663746	MHb.1	0.877970184768447	3.21057440849302	40	Astrocyte/MHb.1: 3.211	Fine
SFXN5	Astrocyte	3.54001309651529	LHb.1	1.12854609698664	3.13679087275883	41	Astrocyte/LHb.1: 3.137	Fine
AC002429.2	Astrocyte	2.8618711296526	MHb.1	0.913109451145922	3.13420381977325	42	Astrocyte/MHb.1: 3.134	Fine
MGST1	Astrocyte	1.58974869646159	MHb.3	0.509145098064788	3.12238829855001	43	Astrocyte/MHb.3: 3.122	Fine
CLU	Astrocyte	3.13343110621338	Excit.Thal	1.00459098878722	3.11911130120346	44	Astrocyte/Excit.Thal: 3.119	Fine
AHCYL1	Astrocyte	3.05542781856061	LHb.1	1.00718400449518	3.03363417699633	45	Astrocyte/LHb.1: 3.034	Fine
ADGRA3	Astrocyte	2.19189639444367	LHb.1	0.722752422818253	3.03270708646916	46	Astrocyte/LHb.1: 3.033	Fine
RFX2	Astrocyte	1.93210577518929	LHb.2	0.660615662974887	2.92470476175001	47	Astrocyte/LHb.2: 2.925	Fine
PHF21B	Astrocyte	1.74801953771706	Inhib.Thal	0.601739009879743	2.90494634553674	48	Astrocyte/Inhib.Thal: 2.905	Fine
MRAS	Astrocyte	1.61917450721672	Inhib.Thal	0.565564852149772	2.86293340376805	49	Astrocyte/Inhib.Thal: 2.863	Fine
CAMK2G	Astrocyte	3.90309765016081	LHb.1	1.38742231246085	2.81320086545095	50	Astrocyte/LHb.1: 2.813	Fine
LINC02742	Microglia	1.17261500583923	OPC	0.119588567354058	9.80541059888728	1	Microglia/OPC: 9.805	Fine
HLA-DRB1	Microglia	1.61725344617692	OPC	0.17353911899571	9.31924430374056	2	Microglia/OPC: 9.319	Fine
SUSD3	Microglia	1.09976700532988	OPC	0.123432753356743	8.9098474709655	3	Microglia/OPC: 8.91	Fine
CD74	Microglia	2.85604351329738	OPC	0.324689538120921	8.79622894481351	4	Microglia/OPC: 8.796	Fine
AC079015.1	Microglia	1.86113608905054	OPC	0.214043215122325	8.69514171699818	5	Microglia/OPC: 8.695	Fine
CD84	Microglia	1.43170054194792	OPC	0.177044136620114	8.08668713508391	6	Microglia/OPC: 8.087	Fine
CD86	Microglia	2.22025926711533	OPC	0.275637163106262	8.0550069594911	7	Microglia/OPC: 8.055	Fine
CYBB	Microglia	2.24036292714222	OPC	0.28367638174285	7.89760117982994	8	Microglia/OPC: 7.898	Fine
SELPLG	Microglia	1.14999948915259	OPC	0.14816241118506	7.76174928549318	9	Microglia/OPC: 7.762	Fine
HLA-DRA	Microglia	1.39094296009766	OPC	0.180861286922844	7.69066163225433	10	Microglia/OPC: 7.691	Fine
LINC02642	Microglia	1.73459090806666	OPC	0.22662495441818	7.65401547468557	11	Microglia/OPC: 7.654	Fine
AC044781.1	Microglia	1.9086243920403	OPC	0.250902118411256	7.60704773688619	12	Microglia/OPC: 7.607	Fine
IRF8	Microglia	1.65948561123959	OPC	0.223582666267453	7.42224627223329	13	Microglia/OPC: 7.422	Fine
AL357522.1	Microglia	2.28262223317696	OPC	0.312270212953028	7.30976615281688	14	Microglia/OPC: 7.31	Fine
FGD2	Microglia	1.81453090838582	OPC	0.249058357109386	7.28556523637906	15	Microglia/OPC: 7.286	Fine
ALPK1	Microglia	1.96954758493313	OPC	0.271120811828037	7.26446476629154	16	Microglia/OPC: 7.264	Fine
TFEC	Microglia	1.46961175240971	OPC	0.202364923373141	7.2621861927123	17	Microglia/OPC: 7.262	Fine
ITGAM	Microglia	1.69248089879113	OPC	0.233195265375219	7.25778414097675	18	Microglia/OPC: 7.258	Fine
P2RY13	Microglia	1.49612741272348	OPC	0.207959914832027	7.19430671979228	19	Microglia/OPC: 7.194	Fine
TMEM156	Microglia	2.34383743891239	OPC	0.326256375488255	7.18403566950913	20	Microglia/OPC: 7.184	Fine
LINC02712	Microglia	2.79235681731972	OPC	0.392022005915513	7.12295936244333	21	Microglia/OPC: 7.123	Fine
AC025569.1	Microglia	2.23501236631519	OPC	0.319193568861074	7.00205951607992	22	Microglia/OPC: 7.002	Fine
HK2	Microglia	1.27894759683819	OPC	0.182946081954241	6.99084442353941	23	Microglia/OPC: 6.991	Fine
LINC01374	Microglia	3.14652863420147	OPC	0.452691433444844	6.95071388971809	24	Microglia/OPC: 6.951	Fine
MSR1	Microglia	1.55885735357964	OPC	0.225710503171073	6.90644578643349	25	Microglia/OPC: 6.906	Fine
LRMP	Microglia	2.0888162116001	OPC	0.306160649268087	6.82261491342424	26	Microglia/OPC: 6.823	Fine
OLR1	Microglia	1.99659019508489	OPC	0.292708168261885	6.82109490466473	27	Microglia/OPC: 6.821	Fine
NCKAP1L	Microglia	2.26408661840944	OPC	0.332160959702396	6.81623337203137	28	Microglia/OPC: 6.816	Fine
VSIR	Microglia	1.83400577037128	OPC	0.271047442141333	6.76636442639799	29	Microglia/OPC: 6.766	Fine
LINC01141	Microglia	2.70261359995611	OPC	0.400613021869048	6.74619508708714	30	Microglia/OPC: 6.746	Fine
LNCAROD	Microglia	4.13282272915108	OPC	0.613668016548696	6.734622984581	31	Microglia/OPC: 6.735	Fine
SYK	Microglia	3.35075525229012	OPC	0.498076843449396	6.72738613801979	32	Microglia/OPC: 6.727	Fine
HCLS1	Microglia	1.65303268339288	OPC	0.246616650955352	6.70284296291151	33	Microglia/OPC: 6.703	Fine
SH3TC1	Microglia	1.13511952794411	OPC	0.169992769215638	6.67745771294659	34	Microglia/OPC: 6.677	Fine
PTAFR	Microglia	1.22098402969402	OPC	0.182977844180072	6.67285176063405	35	Microglia/OPC: 6.673	Fine
TLR1	Microglia	1.56700732314546	OPC	0.235872131578889	6.64346106789377	36	Microglia/OPC: 6.643	Fine
AL392172.2	Microglia	1.95327307037406	OPC	0.295919887010259	6.60068199575362	37	Microglia/OPC: 6.601	Fine
PIK3AP1	Microglia	2.19293186172006	OPC	0.332862348046224	6.58810428572575	38	Microglia/OPC: 6.588	Fine
ARHGAP25	Microglia	2.36710363342599	OPC	0.360347551272363	6.56894607738531	39	Microglia/OPC: 6.569	Fine
ADAM28	Microglia	4.5598701059007	OPC	0.699168644594562	6.52184582525852	40	Microglia/OPC: 6.522	Fine
CSF3R	Microglia	2.22660536489441	OPC	0.341697042673199	6.51631441546876	41	Microglia/OPC: 6.516	Fine
LAPTM5	Microglia	1.89377229328894	OPC	0.291192406513088	6.50350850822692	42	Microglia/OPC: 6.504	Fine
PRKCD	Microglia	1.11386894983421	OPC	0.172107364700686	6.47194239346672	43	Microglia/OPC: 6.472	Fine
PLA2G4A	Microglia	1.63188327594224	OPC	0.25248480658002	6.4632929721458	44	Microglia/OPC: 6.463	Fine
WDFY4	Microglia	2.79451821790839	OPC	0.432404175769286	6.46274567755201	45	Microglia/OPC: 6.463	Fine
ITGAX	Microglia	2.12177471324806	OPC	0.328886999200045	6.45137910105561	46	Microglia/OPC: 6.451	Fine
BLNK	Microglia	3.52237413260194	OPC	0.546603079170941	6.44411688632361	47	Microglia/OPC: 6.444	Fine
CSF1R	Microglia	3.68984568271764	OPC	0.573175498510328	6.43754956781558	48	Microglia/OPC: 6.438	Fine
RUBCNL	Microglia	2.10393758994672	OPC	0.327249781365925	6.42914895516502	49	Microglia/OPC: 6.429	Fine
RGS10	Microglia	2.89091719534317	OPC	0.450114589540707	6.42262495488767	50	Microglia/OPC: 6.423	Fine
TACR3	LHb.6	1.23557220481386	Oligo	0.139628582259555	8.84899198157766	1	LHb.6/Oligo: 8.849	Fine
ESRP1	LHb.6	0.625550215235664	LHb.7	0.125441880024924	4.98677327788273	2	LHb.6/LHb.7: 4.987	Fine
AC011369.1	LHb.6	0.769384976883588	LHb.3	0.170168241882288	4.52131942113972	3	LHb.6/LHb.3: 4.521	Fine
KCNAB2	LHb.6	1.73107164779462	LHb.1	0.741880407930415	2.33335673686774	4	LHb.6/LHb.1: 2.333	Fine
AL354771.1	LHb.6	1.56192098632086	MHb.2	0.707727751725357	2.20695173039786	5	LHb.6/MHb.2: 2.207	Fine
CHRNA4	LHb.6	0.870573928522805	LHb.5	0.412442344422333	2.11077727662064	6	LHb.6/LHb.5: 2.111	Fine
MYO7A	LHb.6	0.798889092624911	MHb.2	0.390161768058512	2.04758425357838	7	LHb.6/MHb.2: 2.048	Fine
CHST8	LHb.6	1.45559286312768	MHb.1	0.718561911070358	2.02570278315957	8	LHb.6/MHb.1: 2.026	Fine
ANKRD50	LHb.6	1.72905135540235	LHb.1	0.885768749378262	1.95203472307643	9	LHb.6/LHb.1: 1.952	Fine
AP002989.1	LHb.6	0.771866459668301	MHb.1	0.414304446686443	1.86304169757673	10	LHb.6/MHb.1: 1.863	Fine
LINC01307	LHb.6	2.46652342600511	MHb.2	1.34241254534804	1.83738109015185	11	LHb.6/MHb.2: 1.837	Fine
RSPO3	LHb.6	0.860910018457353	MHb.2	0.469065465332518	1.83537284683079	12	LHb.6/MHb.2: 1.835	Fine
GOLGA7B	LHb.6	2.29253820753889	MHb.1	1.26786402866648	1.8081893292218	13	LHb.6/MHb.1: 1.808	Fine
CRABP1	LHb.6	0.546419975742448	LHb.2	0.303608755499047	1.79975038876691	14	LHb.6/LHb.2: 1.8	Fine
LINC00866	LHb.6	0.780803069614166	MHb.1	0.434591537602304	1.79663661635465	15	LHb.6/MHb.1: 1.797	Fine
MARCH4	LHb.6	3.75864708814919	MHb.1	2.15094556222746	1.74743943043209	16	LHb.6/MHb.1: 1.747	Fine
SOCS5	LHb.6	0.590860598643604	LHb.4	0.339300331971135	1.74140884334257	17	LHb.6/LHb.4: 1.741	Fine
GABPB1-IT1	LHb.6	0.571688854779656	MHb.1	0.329990608801083	1.73243977110957	18	LHb.6/MHb.1: 1.732	Fine
OPA3	LHb.6	0.842958244081228	MHb.2	0.490367205491143	1.71903470428235	19	LHb.6/MHb.2: 1.719	Fine
SYT15	LHb.6	0.94275060898985	MHb.2	0.549572195528294	1.71542632007356	20	LHb.6/MHb.2: 1.715	Fine
HEXIM1	LHb.6	0.525511372244731	LHb.4	0.314874842622743	1.66895318745536	21	LHb.6/LHb.4: 1.669	Fine
AC079465.1	LHb.6	1.12367410892427	MHb.2	0.676184901583591	1.66178526952122	22	LHb.6/MHb.2: 1.662	Fine
MIR7-3HG	LHb.6	0.629426804529369	MHb.3	0.379083427744619	1.66039124494095	23	LHb.6/MHb.3: 1.66	Fine
RAB27B	LHb.6	2.70205626320984	Excit.Thal	1.64586304561126	1.64172606609945	24	LHb.6/Excit.Thal: 1.642	Fine
PRKCA-AS1	LHb.6	0.773247452830012	LHb.7	0.471525014448548	1.63988638807282	25	LHb.6/LHb.7: 1.64	Fine
ANKRD52	LHb.6	1.00926573186366	MHb.1	0.621759621648293	1.62324103515774	26	LHb.6/MHb.1: 1.623	Fine
CNTNAP3B	LHb.6	2.29269452674186	LHb.5	1.42134068469616	1.61305065803556	27	LHb.6/LHb.5: 1.613	Fine
CASZ1	LHb.6	1.75994135069272	MHb.2	1.09964515233655	1.60046297385403	28	LHb.6/MHb.2: 1.6	Fine
VAV3-AS1	LHb.6	1.08805777133053	MHb.2	0.680476053536202	1.59896555606368	29	LHb.6/MHb.2: 1.599	Fine
SSTR2	LHb.6	2.44299974921795	LHb.1	1.5348131333137	1.5917245534272	30	LHb.6/LHb.1: 1.592	Fine
LRRC36	LHb.6	1.15651350645708	LHb.2	0.733958490375394	1.57572059131786	31	LHb.6/LHb.2: 1.576	Fine
PPP4R4	LHb.6	2.39375416852881	Inhib.Thal	1.52537867054033	1.56928519767546	32	LHb.6/Inhib.Thal: 1.569	Fine
VWA3A	LHb.6	1.14368324139694	LHb.2	0.731012891975235	1.56451856588555	33	LHb.6/LHb.2: 1.565	Fine
FAM131A	LHb.6	0.646674809303799	MHb.1	0.418857760459542	1.54390074710401	34	LHb.6/MHb.1: 1.544	Fine
ADCYAP1	LHb.6	2.47273500958691	LHb.2	1.61856645924142	1.52773152777787	35	LHb.6/LHb.2: 1.528	Fine
KCNJ12	LHb.6	0.838740843470361	LHb.7	0.56640996043779	1.48080171969801	36	LHb.6/LHb.7: 1.481	Fine
RET	LHb.6	1.46504437983488	MHb.3	0.990775220033806	1.47868492288785	37	LHb.6/MHb.3: 1.479	Fine
FRMPD3	LHb.6	0.957203767734066	LHb.7	0.648579082371547	1.47584742362338	38	LHb.6/LHb.7: 1.476	Fine
AL133410.1	LHb.6	0.647283915213271	MHb.3	0.442310104379105	1.46341652339573	39	LHb.6/MHb.3: 1.463	Fine
FZR1	LHb.6	0.607524131525095	MHb.1	0.415453278480872	1.46231637344767	40	LHb.6/MHb.1: 1.462	Fine
PARM1	LHb.6	1.67422717464753	Excit.Thal	1.14972232126618	1.45620133112117	41	LHb.6/Excit.Thal: 1.456	Fine
AGAP2	LHb.6	0.618221007745213	LHb.5	0.427968098413865	1.44454927840758	42	LHb.6/LHb.5: 1.445	Fine
ARL4C	LHb.6	1.70943150713891	LHb.2	1.18596548102686	1.44138386360016	43	LHb.6/LHb.2: 1.441	Fine
AHR	LHb.6	1.46879861443291	MHb.1	1.02232876233236	1.43671846919573	44	LHb.6/MHb.1: 1.437	Fine
HSF1	LHb.6	0.542535779571682	Microglia	0.379178296064414	1.43081970989056	45	LHb.6/Microglia: 1.431	Fine
MED14	LHb.6	1.69576125156623	MHb.1	1.19206917460837	1.42253594647587	46	LHb.6/MHb.1: 1.423	Fine
FXYD7	LHb.6	0.974829706380594	MHb.1	0.685862047594944	1.42132038038691	47	LHb.6/MHb.1: 1.421	Fine
AMIGO2	LHb.6	3.12302765538692	MHb.2	2.20638884751505	1.41544753496385	48	LHb.6/MHb.2: 1.415	Fine
CECR2	LHb.6	3.06092892737916	MHb.2	2.16256066069557	1.41541875934922	49	LHb.6/MHb.2: 1.415	Fine
GPR85	LHb.6	0.761834992314273	MHb.1	0.540032107523997	1.41072166210121	50	LHb.6/MHb.1: 1.411	Fine
SLC38A11	Endo	3.4369121906181	Excit.Thal	0.0219831322236842	156.343152360938	1	Endo/Excit.Thal: 156.343	Fine
COL1A2	Endo	1.83072417011194	Microglia	0.0129264721800317	141.625970691367	2	Endo/Microglia: 141.626	Fine
GGT5	Endo	2.19678809740326	Astrocyte	0.0322541686734146	68.1086565785201	3	Endo/Astrocyte: 68.109	Fine
CARMN	Endo	2.94303010861704	LHb.6	0.0469391923735012	62.6987802687137	4	Endo/LHb.6: 62.699	Fine
TFPI	Endo	2.22635393494978	LHb.1	0.0413862536549357	53.7945268859645	5	Endo/LHb.1: 53.795	Fine
SLC6A12	Endo	3.10892277495994	Oligo	0.0577947598330857	53.7924681050439	6	Endo/Oligo: 53.792	Fine
MUSTN1	Endo	1.99837391267608	Astrocyte	0.0374927630696588	53.3002571446455	7	Endo/Astrocyte: 53.3	Fine
PRELP	Endo	2.06895371939189	Inhib.Thal	0.0474231006019996	43.6275505635043	8	Endo/Inhib.Thal: 43.628	Fine
NDUFA4L2	Endo	2.10436204675091	MHb.1	0.0518376809175376	40.5952197224736	9	Endo/MHb.1: 40.595	Fine
NOTCH3	Endo	3.38284306518525	LHb.5	0.0843766542940706	40.0921687816078	10	Endo/LHb.5: 40.092	Fine
LINC02147	Endo	2.9140600108755	LHb.1	0.0885692818952456	32.9014749642215	11	Endo/LHb.1: 32.901	Fine
IFITM3	Endo	1.84631408546935	OPC	0.0585229736360372	31.5485350582464	12	Endo/OPC: 31.549	Fine
RIPOR3	Endo	1.75790764239119	MHb.1	0.0994501602285717	17.6762675731331	13	Endo/MHb.1: 17.676	Fine
GJC1	Endo	2.41887691811161	Inhib.Thal	0.139561975060731	17.3319195078675	14	Endo/Inhib.Thal: 17.332	Fine
RGS5	Endo	3.48271498428775	MHb.3	0.236265738214222	14.74066875126	15	Endo/MHb.3: 14.741	Fine
ITGA1	Endo	2.66324921107284	LHb.5	0.188263788201836	14.1463700295757	16	Endo/LHb.5: 14.146	Fine
SLC19A1	Endo	3.98185805876401	Microglia	0.293661590925202	13.5593423921013	17	Endo/Microglia: 13.559	Fine
FN1	Endo	3.2650202026514	Excit.Thal	0.244407527230971	13.3589183591955	18	Endo/Excit.Thal: 13.359	Fine
ITIH5	Endo	4.0021203233867	LHb.3	0.310371158265423	12.8946270193191	19	Endo/LHb.3: 12.895	Fine
DCN	Endo	3.25783994204799	Inhib.Thal	0.265232241057854	12.2829710636022	20	Endo/Inhib.Thal: 12.283	Fine
SLC6A13	Endo	2.1820735438075	MHb.3	0.192844469391176	11.3151989823533	21	Endo/MHb.3: 11.315	Fine
PHLDB2	Endo	2.83154123669881	LHb.1	0.278360126388581	10.1722228446832	22	Endo/LHb.1: 10.172	Fine
SLC12A7	Endo	2.35593385712621	Microglia	0.235385006235395	10.008852708189	23	Endo/Microglia: 10.009	Fine
BGN	Endo	1.85908869817333	OPC	0.18954595073734	9.80811613722908	24	Endo/OPC: 9.808	Fine
DOCK6	Endo	1.71216773068005	Microglia	0.18848363626	9.08390651121689	25	Endo/Microglia: 9.084	Fine
PTH1R	Endo	2.13844794039694	Astrocyte	0.324658601173665	6.58675892973815	26	Endo/Astrocyte: 6.587	Fine
EPAS1	Endo	3.047612053739	OPC	0.522884012365052	5.82846669943947	27	Endo/OPC: 5.828	Fine
AL138828.1	Endo	1.5955420797473	OPC	0.27423459213685	5.81816490514472	28	Endo/OPC: 5.818	Fine
PLXDC1	Endo	2.4518899630082	Microglia	0.476113448562071	5.14980194408128	29	Endo/Microglia: 5.15	Fine
LAMA2	Endo	5.49928402089591	Oligo	1.07842565510677	5.09936312703118	30	Endo/Oligo: 5.099	Fine
ARHGAP29	Endo	3.96934332971956	Inhib.Thal	0.793574732295883	5.00185195946939	31	Endo/Inhib.Thal: 5.002	Fine
PDGFRB	Endo	3.1662908791133	Astrocyte	0.694544380497841	4.55880281810608	32	Endo/Astrocyte: 4.559	Fine
PARVA	Endo	2.16456461685692	LHb.4	0.482917096125136	4.48226959497831	33	Endo/LHb.4: 4.482	Fine
ITGA10	Endo	1.43832196570878	Inhib.Thal	0.328157426839663	4.38302426844522	34	Endo/Inhib.Thal: 4.383	Fine
SLC30A10	Endo	2.95410579883088	Astrocyte	0.683114949065284	4.32446369805408	35	Endo/Astrocyte: 4.324	Fine
RBPMS	Endo	2.90115221420918	Astrocyte	0.697924501029495	4.15682815251471	36	Endo/Astrocyte: 4.157	Fine
NID1	Endo	2.04990939729271	Astrocyte	0.501218238234075	4.08985396164968	37	Endo/Astrocyte: 4.09	Fine
TRPC3	Endo	2.45411106851852	LHb.7	0.676972390510971	3.62512726208256	38	Endo/LHb.7: 3.625	Fine
MYO1B	Endo	3.77227433147477	MHb.1	1.07154051780902	3.52042155082286	39	Endo/MHb.1: 3.52	Fine
UACA	Endo	3.14627790740341	Oligo	0.895716552141673	3.51258207731074	40	Endo/Oligo: 3.513	Fine
ABCC9	Endo	2.03265007328985	Astrocyte	0.589534029687239	3.44789269309562	41	Endo/Astrocyte: 3.448	Fine
COBLL1	Endo	4.40987890228585	MHb.3	1.32887715590915	3.31850004545292	42	Endo/MHb.3: 3.319	Fine
ETS1	Endo	1.80368014097674	OPC	0.546904587248746	3.29797954347087	43	Endo/OPC: 3.298	Fine
TXNIP	Endo	2.69636484455748	Microglia	0.865043415075691	3.11702834512826	44	Endo/Microglia: 3.117	Fine
RHOJ	Endo	2.61955543112414	Astrocyte	0.843375801612739	3.10603579817551	45	Endo/Astrocyte: 3.106	Fine
SPARC	Endo	2.17627730541473	Astrocyte	0.714028847815423	3.04788428657059	46	Endo/Astrocyte: 3.048	Fine
COL4A2	Endo	2.01656660279432	Inhib.Thal	0.730155838598788	2.7618304150854	47	Endo/Inhib.Thal: 2.762	Fine
BSG	Endo	2.52658185380401	Inhib.Thal	0.9347868603335	2.70284271315347	48	Endo/Inhib.Thal: 2.703	Fine
EPS8	Endo	5.33090287511177	Microglia	1.98546117129192	2.68496959406313	49	Endo/Microglia: 2.685	Fine
COL4A3	Endo	2.40829231743078	OPC	0.899986884501397	2.67591934827472	50	Endo/OPC: 2.676	Fine
AC004852.2	OPC	2.79834941089684	Excit.Thal	0.173874349391794	16.0940899027681	1	OPC/Excit.Thal: 16.094	Fine
CHST9	OPC	1.72155192643568	Astrocyte	0.294465920088188	5.84635371699416	2	OPC/Astrocyte: 5.846	Fine
BX284613.2	OPC	3.7192323208468	Endo	0.636730555507495	5.84114000604612	3	OPC/Endo: 5.841	Fine
VCAN	OPC	3.90015997095994	Astrocyte	0.688778399719179	5.66243072162261	4	OPC/Astrocyte: 5.662	Fine
FERMT1	OPC	1.69189905048403	Endo	0.318496527840301	5.31214284173413	5	OPC/Endo: 5.312	Fine
PDGFRA	OPC	2.37828993301458	Endo	0.458176568709332	5.19077162700427	6	OPC/Endo: 5.191	Fine
ADAMTS17	OPC	2.92848313673866	Astrocyte	0.564494640229428	5.18779617738874	7	OPC/Astrocyte: 5.188	Fine
COL9A1	OPC	1.57048654294619	LHb.1	0.305800977707953	5.13564918829671	8	OPC/LHb.1: 5.136	Fine
MEGF11	OPC	3.01826946756216	Excit.Thal	0.630796612721335	4.78485363854598	9	OPC/Excit.Thal: 4.785	Fine
PLPP4	OPC	1.51035253716712	Excit.Thal	0.350415148879138	4.31018048733977	10	OPC/Excit.Thal: 4.31	Fine
WSCD1	OPC	1.51608079860318	LHb.2	0.525884777247614	2.88291440291935	11	OPC/LHb.2: 2.883	Fine
OLIG1	OPC	1.30665752287054	Oligo	0.579944367337891	2.25307390925869	12	OPC/Oligo: 2.253	Fine
TNK2	OPC	1.68906803647091	Microglia	0.811404644264915	2.0816593156194	13	OPC/Microglia: 2.082	Fine
PLEKHH2	OPC	1.91492876878214	Inhib.Thal	0.992095033381822	1.93018683125002	14	OPC/Inhib.Thal: 1.93	Fine
STK32B	OPC	1.94270881072878	Microglia	1.01149204206504	1.92063677215155	15	OPC/Microglia: 1.921	Fine
SMOC1	OPC	2.3748498841949	MHb.3	1.27097031940338	1.86853292161039	16	OPC/MHb.3: 1.869	Fine
CALCRL	OPC	1.55868366313666	Endo	0.865297344010849	1.8013272245952	17	OPC/Endo: 1.801	Fine
XYLT1	OPC	3.51192390336149	Inhib.Thal	1.95027657509685	1.80073121330859	18	OPC/Inhib.Thal: 1.801	Fine
AFAP1L2	OPC	1.48087520572945	Endo	0.82382589608808	1.79755845593268	19	OPC/Endo: 1.798	Fine
TMEM132C	OPC	2.76691236352361	Excit.Thal	1.56702026119425	1.7657157549545	20	OPC/Excit.Thal: 1.766	Fine
BCAN	OPC	1.36881942572749	Astrocyte	0.778530043288833	1.75821015197439	21	OPC/Astrocyte: 1.758	Fine
NTN1	OPC	1.75243996754645	Endo	1.0200616871565	1.71797450057311	22	OPC/Endo: 1.718	Fine
LRRK2	OPC	2.00135609531384	Microglia	1.16649403183095	1.71570195877684	23	OPC/Microglia: 1.716	Fine
AFAP1	OPC	1.2796415259924	MHb.3	0.767709623750081	1.66683012222987	24	OPC/MHb.3: 1.667	Fine
SORCS1	OPC	2.53983563514163	Inhib.Thal	1.60179997115132	1.58561348538175	25	OPC/Inhib.Thal: 1.586	Fine
ADRA1A	OPC	1.44184717090818	Astrocyte	0.912591306683042	1.57994839568306	26	OPC/Astrocyte: 1.58	Fine
CMYA5	OPC	1.57056017300283	MHb.1	0.998573771730293	1.57280334960272	27	OPC/MHb.1: 1.573	Fine
MYT1	OPC	1.50403000912604	LHb.6	0.96366252461665	1.56074348717084	28	OPC/LHb.6: 1.561	Fine
AL445250.1	OPC	2.00223433866874	LHb.4	1.33775421108924	1.49671316454945	29	OPC/LHb.4: 1.497	Fine
ABHD2	OPC	2.43733113620172	Inhib.Thal	1.6780721095821	1.45245911798671	30	OPC/Inhib.Thal: 1.452	Fine
KAT2B	OPC	2.90348917300307	Astrocyte	2.00140308570242	1.45072683945826	31	OPC/Astrocyte: 1.451	Fine
LHFPL3	OPC	5.12245350185514	LHb.1	3.53351194511776	1.44967770915075	32	OPC/LHb.1: 1.45	Fine
SPATA6	OPC	2.77888252402676	Oligo	1.94847434533677	1.42618378870494	33	OPC/Oligo: 1.426	Fine
RAB3IP	OPC	1.7657550881834	MHb.3	1.24534284609012	1.41788672390673	34	OPC/MHb.3: 1.418	Fine
PTPRZ1	OPC	4.58866443627352	Astrocyte	3.2498588073753	1.41195809056686	35	OPC/Astrocyte: 1.412	Fine
STK32A	OPC	2.00841105590007	Astrocyte	1.44886301850006	1.38619802580045	36	OPC/Astrocyte: 1.386	Fine
GNPTAB	OPC	1.43261347472613	Excit.Thal	1.04550212927973	1.37026356485098	37	OPC/Excit.Thal: 1.37	Fine
IL1RAP	OPC	1.65549798650516	Microglia	1.22890128023185	1.34713667658709	38	OPC/Microglia: 1.347	Fine
NAV1	OPC	3.13431965045066	LHb.4	2.34042640148851	1.3392088076161	39	OPC/LHb.4: 1.339	Fine
EPN2	OPC	3.8492170720074	Oligo	2.92170313544177	1.31745659759693	40	OPC/Oligo: 1.317	Fine
PLPPR1	OPC	2.60718116779106	Oligo	1.99286268040089	1.30825931632509	41	OPC/Oligo: 1.308	Fine
KANK1	OPC	2.19352021445	Astrocyte	1.69525115000447	1.29392049929842	42	OPC/Astrocyte: 1.294	Fine
LRRN1	OPC	2.16668156123873	Excit.Thal	1.70086120247402	1.27387323438688	43	OPC/Excit.Thal: 1.274	Fine
TNR	OPC	4.79557988543965	LHb.6	3.79375618009887	1.26407171620467	44	OPC/LHb.6: 1.264	Fine
ZNF462	OPC	2.5443360385222	LHb.4	2.04672482550193	1.24312560575808	45	OPC/LHb.4: 1.243	Fine
MMP16	OPC	3.98066360277935	LHb.6	3.2116313537086	1.23945221738563	46	OPC/LHb.6: 1.239	Fine
PIK3R1	OPC	2.96301272597651	Microglia	2.42585580701869	1.22142986298018	47	OPC/Microglia: 1.221	Fine
SHC3	OPC	2.11613161816202	LHb.4	1.74399127579523	1.21338429127009	48	OPC/LHb.4: 1.213	Fine
CCDC50	OPC	2.23379441392143	Microglia	1.84100330709057	1.21335708921219	49	OPC/Microglia: 1.213	Fine
MAP3K1	OPC	1.79213603900402	Microglia	1.48551646294713	1.20640604375975	50	OPC/Microglia: 1.206	Fine
