# Supplementary material for: Transcriptional response to chronic long-access fentanyl self-administration in rat habenula and amygdala
Source: bioRxiv. 2025 Dec 12:2025.11.25.690517. Originally published 2025 Nov 28. Preprint. [Version 2] doi: 10.1101/2025.11.25.690517 (PMC12699572; doi:10.1101/2025.11.25.690517)
Supplement: Supplement 1 — Table S1: Behavioral raw data per LgA self-administration session per rat. Session-by-session raw behavioral data pertaining to operant (lever press) behaviors and infusions from each rat across all long-access self-administration sessions. See Table S3 for the description of these variables. Table S2: Behavioral rat data in LgA sessions. Individual rat data for behavioral covariates relating to fentanyl intake and intake escalation across long-access self-administration sessions. See Table S3 for the description of these variables. Table S3: Dictionary of sample variables. Description of sample/rat variables analyzed throughout the study. Related to Table S1, Table S2, and Table S4. Table S4: Sample metadata and QC metrics. Sample level variables analyzed, including data regarding rat self-administration sessions and sample batches for RNA extraction, library preparation, and sequencing, as well as quality control metrics. See Table S3 for the description of these variables. Table S5: DEGs for substance in Hb. Metadata, limma DE statistics, and Ensembl gene annotation for DEGs obtained for fentanyl vs. saline in Hb. See limma [65] documentation for these statistics definitions. Related to Figure 2, Table S8, Table S10. Table S6: DEGs for substance in Amyg. Metadata, limma DE statistics, and Ensembl gene annotation for DEGs obtained for fentanyl vs. saline in Amyg. See limma [65] documentation for these statistics definitions. Related to Figure 2, Table S9, Table S10. Table S7. Common DEGs for substance in habenula and amygdala. Metadata, region-specific limma DE statistics, and Ensembl gene annotation for overlapping DEGs for fentanyl vs. saline in habenula and amygdala. See limma [65] documentation for these statistics definitions. Related to Figure 2, Table S5, Table S6. Table S8. Functional enrichment results for substance DEGs in Hb. GO terms for biological processes (BP), molecular functions (MF), cellular components (CC), and KEGG pathways that are significan [file media-1.zip › TableS13_MeanRatio_markers_top100_amy_rat.tsv]

gene	cellType.target	mean.target	cellType.2nd	mean.2nd	MeanRatio	MeanRatio.rank	MeanRatio.anno	Cell_type_resolution
C1ql1	OPC	1.74981310160249	Oligodendrocytes	0.0748793937441674	23.3684197227997	1	OPC/Oligodendrocytes: 23.368	Main
Col5a3	OPC	1.94278069298888	Microglia	0.095184674564211	20.4106459562279	2	OPC/Microglia: 20.411	Main
Pdgfra	OPC	2.38409363081888	Endothelial	0.129085341266793	18.4691275354918	3	OPC/Endothelial: 18.469	Main
Sema3d	OPC	1.13646310912681	ExNeuron	0.0843574200767932	13.4719993581151	4	OPC/ExNeuron: 13.472	Main
Vcan	OPC	1.93828480367222	Astrocytes	0.163960497370962	11.8216572573992	5	OPC/Astrocytes: 11.822	Main
AABR07044668.1	OPC	1.74994195611662	ExNeuron	0.178145284619633	9.82311690064101	6	OPC/ExNeuron: 9.823	Main
Pstpip2	OPC	1.72855669427793	Oligodendrocytes	0.185393922535741	9.32369664892705	7	OPC/Oligodendrocytes: 9.324	Main
Pcdh15	OPC	2.61087276576306	ExNeuron	0.331304790100548	7.88057656809212	8	OPC/ExNeuron: 7.881	Main
Megf11	OPC	1.74518924959924	ExNeuron	0.261829068155972	6.66537623912571	9	OPC/ExNeuron: 6.665	Main
Abtb2	OPC	1.20747230420898	Oligodendrocytes	0.183777382352852	6.57029874269641	10	OPC/Oligodendrocytes: 6.57	Main
Sulf2	OPC	1.6993881060226	Oligodendrocytes	0.361855460739598	4.6963174261602	11	OPC/Oligodendrocytes: 4.696	Main
Cspg4	OPC	1.41102964227278	Endothelial	0.390826449699553	3.61037397381242	12	OPC/Endothelial: 3.61	Main
AABR07033720.1	OPC	1.98120146475869	ExNeuron	0.601280690369832	3.29496938200377	13	OPC/ExNeuron: 3.295	Main
Emid1	OPC	1.26057027236008	ExNeuron	0.399245457515729	3.1573816273424	14	OPC/ExNeuron: 3.157	Main
Sema5a	OPC	1.25740486380862	ExNeuron	0.39856467709063	3.15483266853249	15	OPC/ExNeuron: 3.155	Main
Agmo	OPC	1.22843088935023	Oligodendrocytes	0.412210489259839	2.98010584727233	16	OPC/Oligodendrocytes: 2.98	Main
Calcrl	OPC	1.45761342778235	Endothelial	0.491392288542337	2.96629284131871	17	OPC/Endothelial: 2.966	Main
Cacng4	OPC	1.08704962144268	InhNeuron	0.369929740753779	2.93852994686959	18	OPC/InhNeuron: 2.939	Main
Epn2	OPC	2.40656711192683	ExNeuron	0.837016286986348	2.87517357707769	19	OPC/ExNeuron: 2.875	Main
Usp24	OPC	1.80636326470975	InhNeuron	0.64699756704627	2.79191662645089	20	OPC/InhNeuron: 2.792	Main
Dscam	OPC	1.53693717667799	ExNeuron	0.575446866822986	2.67085853671138	21	OPC/ExNeuron: 2.671	Main
Sh3d19	OPC	1.39195771374025	Oligodendrocytes	0.533923427371094	2.60703621977012	22	OPC/Oligodendrocytes: 2.607	Main
Cntn6	OPC	1.3113750224296	ExNeuron	0.59381433338903	2.20839233526967	23	OPC/ExNeuron: 2.208	Main
Brinp3	OPC	2.66596990278379	ExNeuron	1.27392326701411	2.09272408457727	24	OPC/ExNeuron: 2.093	Main
Zcchc24	OPC	1.17169924448009	Astrocytes	0.560598091156667	2.09008782399269	25	OPC/Astrocytes: 2.09	Main
Spon1	OPC	1.82950186958638	ExNeuron	0.876410707055873	2.08749374563465	26	OPC/ExNeuron: 2.087	Main
Arhgap31	OPC	2.29907000018052	Endothelial	1.13168747834723	2.03154143186085	27	OPC/Endothelial: 2.032	Main
Itga9	OPC	1.19580745800038	Microglia	0.593712046439807	2.01412025437422	28	OPC/Microglia: 2.014	Main
Chst11	OPC	1.80112879514139	Astrocytes	0.905901435946194	1.98821717647477	29	OPC/Astrocytes: 1.988	Main
Serpine2	OPC	1.37326989761884	Astrocytes	0.693403848149733	1.98047631446414	30	OPC/Astrocytes: 1.98	Main
Cask	OPC	1.69455136410023	ExNeuron	0.859371400684905	1.97184984600337	31	OPC/ExNeuron: 1.972	Main
Nav1	OPC	1.6746890273119	ExNeuron	0.852695069895533	1.96399520348707	32	OPC/ExNeuron: 1.964	Main
Pcmtd2	OPC	1.11569249895596	ExNeuron	0.591826704378269	1.88516755107903	33	OPC/ExNeuron: 1.885	Main
Thsd7a	OPC	1.30073001186796	InhNeuron	0.694567793297556	1.87271858041757	34	OPC/InhNeuron: 1.873	Main
Pid1	OPC	1.48293093756054	InhNeuron	0.802817953343119	1.84715716855269	35	OPC/InhNeuron: 1.847	Main
Tpm1	OPC	1.44037163814994	ExNeuron	0.787666912299347	1.82865576255479	36	OPC/ExNeuron: 1.829	Main
Sgcd	OPC	1.22294402427615	ExNeuron	0.678084173210637	1.80352834145305	37	OPC/ExNeuron: 1.804	Main
Ptprt	OPC	1.79986198863913	InhNeuron	1.00474680780932	1.79135875292146	38	OPC/InhNeuron: 1.791	Main
Lrp1	OPC	1.22479621994684	Astrocytes	0.684015869439603	1.79059620495396	39	OPC/Astrocytes: 1.791	Main
Rnf144a	OPC	1.23105605422917	Astrocytes	0.688407308566133	1.7882669735063	40	OPC/Astrocytes: 1.788	Main
Cntn1	OPC	1.7784247565282	ExNeuron	1.0444402540821	1.70275393884656	41	OPC/ExNeuron: 1.703	Main
Ryr3	OPC	1.77553028454455	ExNeuron	1.05679309524409	1.68011154930423	42	OPC/ExNeuron: 1.68	Main
Olig1	OPC	1.52335448940527	Oligodendrocytes	0.920791886195702	1.65439608259266	43	OPC/Oligodendrocytes: 1.654	Main
Ankrd28	OPC	1.62032068353438	Oligodendrocytes	1.02288807583849	1.5840644952344	44	OPC/Oligodendrocytes: 1.584	Main
Nrxn2	OPC	1.51981579285826	InhNeuron	0.979828280535745	1.55110423229187	45	OPC/InhNeuron: 1.551	Main
Tnr	OPC	1.93842401817904	ExNeuron	1.28534886413328	1.50809175023944	46	OPC/ExNeuron: 1.508	Main
Dcc	OPC	1.71237933570528	ExNeuron	1.1403780525684	1.50158917198433	47	OPC/ExNeuron: 1.502	Main
Plppr1	OPC	1.25828173928452	InhNeuron	0.840845487523795	1.49644822735511	48	OPC/InhNeuron: 1.496	Main
Glcci1	OPC	1.48812780814646	ExNeuron	1.00823843862846	1.47596813524666	49	OPC/ExNeuron: 1.476	Main
Tmem132d	OPC	1.91473487481647	InhNeuron	1.30530711297155	1.46688457895365	50	OPC/InhNeuron: 1.467	Main
Dnm3	OPC	2.12808287175198	Oligodendrocytes	1.48631168499761	1.43178775571249	51	OPC/Oligodendrocytes: 1.432	Main
Kif13a	OPC	1.36673855156396	Oligodendrocytes	0.967671793542274	1.41239887396207	52	OPC/Oligodendrocytes: 1.412	Main
Sox6	OPC	2.59406674712518	Astrocytes	1.86769833931637	1.38891098873851	53	OPC/Astrocytes: 1.389	Main
Ptprz1	OPC	3.48329219198605	Astrocytes	2.52328915735156	1.38045700463521	54	OPC/Astrocytes: 1.38	Main
AABR07021536.1	OPC	2.22832119816592	ExNeuron	1.62145653305876	1.37427131269585	55	OPC/ExNeuron: 1.374	Main
Sorcs3	OPC	1.10585228551437	InhNeuron	0.809982156168163	1.36527981152807	56	OPC/InhNeuron: 1.365	Main
Tox	OPC	1.63150731727612	Astrocytes	1.19791572982764	1.36195499954815	57	OPC/Astrocytes: 1.362	Main
Samd4a	OPC	1.13796979664854	Astrocytes	0.840860612046876	1.35333940054395	58	OPC/Astrocytes: 1.353	Main
Bcas1	OPC	2.27225757549818	Oligodendrocytes	1.68332406789099	1.34986341539396	59	OPC/Oligodendrocytes: 1.35	Main
Klf12	OPC	1.71912207383642	InhNeuron	1.28592500830696	1.33687583858393	60	OPC/InhNeuron: 1.337	Main
Lrrc4c	OPC	2.86455268650348	ExNeuron	2.15018234399259	1.33223709817299	61	OPC/ExNeuron: 1.332	Main
Dscaml1	OPC	1.78118836075581	ExNeuron	1.3386390031133	1.33059649137166	62	OPC/ExNeuron: 1.331	Main
Agap1	OPC	1.86908871303698	Oligodendrocytes	1.40909746822452	1.32644387999082	63	OPC/Oligodendrocytes: 1.326	Main
Maml2	OPC	2.3912893018457	Astrocytes	1.82918261911059	1.30729937889331	64	OPC/Astrocytes: 1.307	Main
Cdh13	OPC	1.79864323116739	InhNeuron	1.37728029333801	1.30593840619628	65	OPC/InhNeuron: 1.306	Main
Mmp16	OPC	2.04938640379752	ExNeuron	1.6124425819318	1.27098256196027	66	OPC/ExNeuron: 1.271	Main
Grid2	OPC	1.52849344516363	InhNeuron	1.22049158338066	1.25235885767424	67	OPC/InhNeuron: 1.252	Main
Sntg1	OPC	1.23895426276167	InhNeuron	0.992275008905778	1.24859968420238	68	OPC/InhNeuron: 1.249	Main
Tacc2	OPC	1.40712890415393	InhNeuron	1.16637415354588	1.20641296780809	69	OPC/InhNeuron: 1.206	Main
Luzp2	OPC	2.74591137903434	Astrocytes	2.28219852797158	1.2031869030583	70	OPC/Astrocytes: 1.203	Main
Nlgn1	OPC	3.85574968945846	ExNeuron	3.20816916292493	1.20185360984616	71	OPC/ExNeuron: 1.202	Main
Fyn	OPC	1.12838430978127	ExNeuron	0.948320997987354	1.18987590929239	72	OPC/ExNeuron: 1.19	Main
Il1rapl1	OPC	3.54598960930713	InhNeuron	3.04259931269452	1.16544744965672	73	OPC/InhNeuron: 1.165	Main
Ptn	OPC	1.76678005526912	Endothelial	1.52785493613518	1.15637945297236	74	OPC/Endothelial: 1.156	Main
Gpc6	OPC	1.56521259449359	InhNeuron	1.36471721848526	1.14691349481973	75	OPC/InhNeuron: 1.147	Main
Tmtc2	OPC	1.46753328484905	Astrocytes	1.27996286509491	1.14654364190498	76	OPC/Astrocytes: 1.147	Main
Anks1b	OPC	3.74804267669887	InhNeuron	3.27702910499843	1.14373188537813	77	OPC/InhNeuron: 1.144	Main
Gpm6b	OPC	1.50166274982566	Astrocytes	1.32035831705839	1.13731456864769	78	OPC/Astrocytes: 1.137	Main
Arhgap35	OPC	1.14040878201072	ExNeuron	1.00709514586873	1.13237442032052	79	OPC/ExNeuron: 1.132	Main
Rev3l	OPC	1.12935063279514	InhNeuron	1.00012630816091	1.12920800460879	80	OPC/InhNeuron: 1.129	Main
Erbb4	OPC	1.37899103098209	InhNeuron	1.2224123645451	1.12808989092258	81	OPC/InhNeuron: 1.128	Main
Adgrl3	OPC	2.5496368029508	InhNeuron	2.30766413286313	1.10485610390255	82	OPC/InhNeuron: 1.105	Main
Gria4	OPC	2.31285609782933	InhNeuron	2.11834990216646	1.09181967316351	83	OPC/InhNeuron: 1.092	Main
Tcf12	OPC	1.64371258936895	Oligodendrocytes	1.51681146942183	1.08366308041927	84	OPC/Oligodendrocytes: 1.084	Main
Alcam	OPC	1.70359161837941	InhNeuron	1.57935829232567	1.07866063492838	85	OPC/InhNeuron: 1.079	Main
Gmds	OPC	1.23968794130894	InhNeuron	1.14969283817292	1.07827751913201	86	OPC/InhNeuron: 1.078	Main
Lrrtm4	OPC	3.32266257742057	InhNeuron	3.12927159291914	1.06180063914523	87	OPC/InhNeuron: 1.062	Main
Arl15	OPC	1.16944747527193	InhNeuron	1.11134992892117	1.05227655560041	88	OPC/InhNeuron: 1.052	Main
Opcml	OPC	2.79569273299317	ExNeuron	2.65866091236621	1.05154166896184	89	OPC/ExNeuron: 1.052	Main
Dpyd	OPC	1.2348153366207	ExNeuron	1.19030165311495	1.03739697696736	90	OPC/ExNeuron: 1.037	Main
Tcf4	OPC	2.36709049322418	Astrocytes	2.28428784186156	1.03624878171883	91	OPC/Astrocytes: 1.036	Main
Hip1	OPC	1.15420006922223	Endothelial	1.11455171192201	1.0355733671898	92	OPC/Endothelial: 1.036	Main
Dmd	OPC	2.36298641406905	ExNeuron	2.29547668354772	1.02940989599467	93	OPC/ExNeuron: 1.029	Main
Fchsd2	OPC	1.91607344766934	Microglia	1.86556996153968	1.02707134397038	94	OPC/Microglia: 1.027	Main
Pde7b	OPC	1.37769272481733	InhNeuron	1.34274832749057	1.02602453237984	95	OPC/InhNeuron: 1.026	Main
Ncam1	OPC	1.19463034803516	Oligodendrocytes	1.16476526873607	1.02564042738971	96	OPC/Oligodendrocytes: 1.026	Main
Tsc22d1	OPC	1.24933696716212	ExNeuron	1.23805885895777	1.00910950890803	97	OPC/ExNeuron: 1.009	Main
Nnat	OPC	1.42023928681381	InhNeuron	1.41840342674149	1.00129431446492	98	OPC/InhNeuron: 1.001	Main
Rtn4r	ExNeuron	0.789504703506599	Endothelial	0.120034191937938	6.57733176489249	1	ExNeuron/Endothelial: 6.577	Main
Slc17a7	ExNeuron	1.56315540740606	Microglia	0.293463946067673	5.32656712469067	2	ExNeuron/Microglia: 5.327	Main
Nptxr	ExNeuron	1.25072891724275	InhNeuron	0.25861591183736	4.8362411591647	3	ExNeuron/InhNeuron: 4.836	Main
Pcsk5	ExNeuron	0.817188736963426	InhNeuron	0.20207101112261	4.04406714463157	4	ExNeuron/InhNeuron: 4.044	Main
Galnt14	ExNeuron	0.855188377409917	InhNeuron	0.219806399278385	3.89064367651472	5	ExNeuron/InhNeuron: 3.891	Main
Stx1a	ExNeuron	0.86023276670513	InhNeuron	0.223986735966172	3.84055226750145	6	ExNeuron/InhNeuron: 3.841	Main
LOC103694210	ExNeuron	0.895514526719716	Endothelial	0.235946959009768	3.79540609668396	7	ExNeuron/Endothelial: 3.795	Main
Slit1	ExNeuron	1.00030543715996	InhNeuron	0.284550605612282	3.51538677982272	8	ExNeuron/InhNeuron: 3.515	Main
Mfsd4a	ExNeuron	0.632739237065848	InhNeuron	0.180604473540573	3.50345273658852	9	ExNeuron/InhNeuron: 3.503	Main
Mlip	ExNeuron	0.714388704909897	InhNeuron	0.212269262775179	3.36548351640778	10	ExNeuron/InhNeuron: 3.365	Main
St6gal2	ExNeuron	0.673240782129648	InhNeuron	0.200706919051757	3.35434764935052	11	ExNeuron/InhNeuron: 3.354	Main
Tmem178a	ExNeuron	0.950687785525152	InhNeuron	0.311677847634065	3.05022571460175	12	ExNeuron/InhNeuron: 3.05	Main
Anxa11	ExNeuron	0.735505091126359	Endothelial	0.26304020089838	2.79616989575866	13	ExNeuron/Endothelial: 2.796	Main
Unc13b	ExNeuron	0.738480615429037	OPC	0.264154122704302	2.79564296732822	14	ExNeuron/OPC: 2.796	Main
Rasgrp1	ExNeuron	0.649514483023502	InhNeuron	0.235834434277862	2.75411215928815	15	ExNeuron/InhNeuron: 2.754	Main
Kcnt2	ExNeuron	1.28391552717595	InhNeuron	0.46954242807122	2.7343972566015	16	ExNeuron/InhNeuron: 2.734	Main
Epha7	ExNeuron	1.0575586197199	InhNeuron	0.398058690824009	2.65679067961229	17	ExNeuron/InhNeuron: 2.657	Main
Slit3	ExNeuron	0.931177756800846	InhNeuron	0.351459270622181	2.64946135907128	18	ExNeuron/InhNeuron: 2.649	Main
Il1rapl2	ExNeuron	1.56766369198783	InhNeuron	0.592291683798108	2.6467764698891	19	ExNeuron/InhNeuron: 2.647	Main
Khdrbs3	ExNeuron	1.55286544620255	InhNeuron	0.592965677505316	2.6188116869355	20	ExNeuron/InhNeuron: 2.619	Main
Thrb	ExNeuron	1.41784090082601	Oligodendrocytes	0.552722458848516	2.56519502352011	21	ExNeuron/Oligodendrocytes: 2.565	Main
Lingo1	ExNeuron	0.897013174628899	OPC	0.360903995753482	2.4854620208794	22	ExNeuron/OPC: 2.485	Main
AABR07048878.1	ExNeuron	1.80252415998992	InhNeuron	0.741160699190488	2.43202879208069	23	ExNeuron/InhNeuron: 2.432	Main
Rimbp2	ExNeuron	1.18825613446729	InhNeuron	0.491617183916889	2.417035395305	24	ExNeuron/InhNeuron: 2.417	Main
Ccn3	ExNeuron	0.838734994403863	Microglia	0.348560271274202	2.40628397303505	25	ExNeuron/Microglia: 2.406	Main
Trpc5	ExNeuron	0.916345079871252	InhNeuron	0.388420388260151	2.35915803486998	26	ExNeuron/InhNeuron: 2.359	Main
Hace1	ExNeuron	0.707974709797471	InhNeuron	0.300138613149764	2.35882581840346	27	ExNeuron/InhNeuron: 2.359	Main
Nck2	ExNeuron	0.979833179677455	Endothelial	0.432085270754233	2.26768475113047	28	ExNeuron/Endothelial: 2.268	Main
Lmo4	ExNeuron	1.24311340991872	Astrocytes	0.561091063036763	2.21552880060267	29	ExNeuron/Astrocytes: 2.216	Main
Brinp2	ExNeuron	1.41563651679364	InhNeuron	0.64564400436103	2.19259608581767	30	ExNeuron/InhNeuron: 2.193	Main
Cadps2	ExNeuron	1.32792252264644	InhNeuron	0.611148119582806	2.17283254271147	31	ExNeuron/InhNeuron: 2.173	Main
Mapk11	ExNeuron	1.31852626263626	InhNeuron	0.631119674319317	2.08918580150165	32	ExNeuron/InhNeuron: 2.089	Main
Gabbr2	ExNeuron	1.79346767757415	InhNeuron	0.858732395625693	2.08850590324753	33	ExNeuron/InhNeuron: 2.089	Main
Garnl3	ExNeuron	0.958666733244589	InhNeuron	0.462004889138165	2.07501426020168	34	ExNeuron/InhNeuron: 2.075	Main
Hivep2	ExNeuron	0.586412617589618	InhNeuron	0.283902552289782	2.06554190112057	35	ExNeuron/InhNeuron: 2.066	Main
Cpne4	ExNeuron	1.15917461579541	InhNeuron	0.562806119523405	2.05963399398895	36	ExNeuron/InhNeuron: 2.06	Main
Arpp21	ExNeuron	2.33990897928527	InhNeuron	1.14061212150269	2.05145021271787	37	ExNeuron/InhNeuron: 2.051	Main
Ak5	ExNeuron	1.95144322726254	OPC	0.95685593959649	2.03943263192312	38	ExNeuron/OPC: 2.039	Main
Mmd	ExNeuron	0.659544279271108	InhNeuron	0.326785871209085	2.01827660672978	39	ExNeuron/InhNeuron: 2.018	Main
Enc1	ExNeuron	1.14723096542112	InhNeuron	0.57010018639331	2.01233220546547	40	ExNeuron/InhNeuron: 2.012	Main
Car10	ExNeuron	1.66976728691847	InhNeuron	0.833804064894326	2.00258952578997	41	ExNeuron/InhNeuron: 2.003	Main
Gfod1	ExNeuron	1.03769204041677	InhNeuron	0.519341370164626	1.99809239169187	42	ExNeuron/InhNeuron: 1.998	Main
Atrnl1	ExNeuron	1.02959560255496	InhNeuron	0.517186394380345	1.99076312475031	43	ExNeuron/InhNeuron: 1.991	Main
Plk2	ExNeuron	0.788182443210204	InhNeuron	0.396997268898226	1.9853598625442	44	ExNeuron/InhNeuron: 1.985	Main
Sh3gl2	ExNeuron	1.75082193284053	InhNeuron	0.882844587272556	1.98315984271874	45	ExNeuron/InhNeuron: 1.983	Main
Prkag2	ExNeuron	1.24893414359955	InhNeuron	0.63977558757725	1.95214410779428	46	ExNeuron/InhNeuron: 1.952	Main
Rap1gap2	ExNeuron	0.759365581180128	InhNeuron	0.391843480118634	1.93793088237738	47	ExNeuron/InhNeuron: 1.938	Main
Fam81a	ExNeuron	0.687689659180008	InhNeuron	0.354983713296597	1.9372428464216	48	ExNeuron/InhNeuron: 1.937	Main
Cnih3	ExNeuron	0.709460196344183	InhNeuron	0.36771029525415	1.92939987131398	49	ExNeuron/InhNeuron: 1.929	Main
Sntb2	ExNeuron	0.751476831898395	InhNeuron	0.390144256572526	1.92615121006837	50	ExNeuron/InhNeuron: 1.926	Main
AABR07024786.1	ExNeuron	0.884828142223447	InhNeuron	0.461237992299904	1.91837653661479	51	ExNeuron/InhNeuron: 1.918	Main
Elavl4	ExNeuron	1.0674595768876	OPC	0.557478492947023	1.91479956696561	52	ExNeuron/OPC: 1.915	Main
Ssbp3	ExNeuron	0.792978634872347	InhNeuron	0.41504063966225	1.91060479166005	53	ExNeuron/InhNeuron: 1.911	Main
Gtdc1	ExNeuron	1.02250439516056	InhNeuron	0.539370561803472	1.89573637786543	54	ExNeuron/InhNeuron: 1.896	Main
Me1	ExNeuron	0.671450022950713	Astrocytes	0.358977463795899	1.8704517432673	55	ExNeuron/Astrocytes: 1.87	Main
Pgm2l1	ExNeuron	1.70543839602424	InhNeuron	0.917172542758943	1.85945208400387	56	ExNeuron/InhNeuron: 1.859	Main
Epha5	ExNeuron	2.56874228933767	InhNeuron	1.38597628641678	1.85338112528515	57	ExNeuron/InhNeuron: 1.853	Main
Ube2ql1	ExNeuron	0.612995576099479	InhNeuron	0.334987678912477	1.82990484333497	58	ExNeuron/InhNeuron: 1.83	Main
Olfm1	ExNeuron	1.62647378538167	Endothelial	0.900365634672226	1.80645920140409	59	ExNeuron/Endothelial: 1.806	Main
Aff3	ExNeuron	1.85626673510981	InhNeuron	1.02854952395018	1.80474220432358	60	ExNeuron/InhNeuron: 1.805	Main
Bsn	ExNeuron	1.36018996434478	InhNeuron	0.759822567353756	1.79014157092219	61	ExNeuron/InhNeuron: 1.79	Main
Mtmr12	ExNeuron	0.870278458124314	Microglia	0.48693007748475	1.7872760348257	62	ExNeuron/Microglia: 1.787	Main
Etl4	ExNeuron	1.4997978867496	InhNeuron	0.841629609475901	1.7820165425068	63	ExNeuron/InhNeuron: 1.782	Main
Pde1a	ExNeuron	1.13837756791842	InhNeuron	0.638984119399118	1.78154281672745	64	ExNeuron/InhNeuron: 1.782	Main
Mpdz	ExNeuron	0.791956047008403	OPC	0.444911298608731	1.78003132193969	65	ExNeuron/OPC: 1.78	Main
Cpeb1	ExNeuron	0.758016919962064	InhNeuron	0.426011217862692	1.77933558596192	66	ExNeuron/InhNeuron: 1.779	Main
Iqsec3	ExNeuron	0.603075682355322	InhNeuron	0.341647474436012	1.76519871353029	67	ExNeuron/InhNeuron: 1.765	Main
Sept11	ExNeuron	0.821421565795759	Astrocytes	0.466519277039269	1.76074517436633	68	ExNeuron/Astrocytes: 1.761	Main
Fbxw7	ExNeuron	0.796011601147397	InhNeuron	0.454137101920394	1.75280019575879	69	ExNeuron/InhNeuron: 1.753	Main
Phf24	ExNeuron	0.728291910868655	InhNeuron	0.417024433029027	1.74640105755617	70	ExNeuron/InhNeuron: 1.746	Main
Osbp2	ExNeuron	0.868232378823361	InhNeuron	0.497615061492579	1.74478717790239	71	ExNeuron/InhNeuron: 1.745	Main
Exoc6	ExNeuron	0.761651124456885	InhNeuron	0.43660024378496	1.74450457895764	72	ExNeuron/InhNeuron: 1.745	Main
Aff2	ExNeuron	1.13607604663674	InhNeuron	0.658879012954627	1.72425593212054	73	ExNeuron/InhNeuron: 1.724	Main
Pcsk2	ExNeuron	1.7293044915006	OPC	1.00541718231418	1.71998700829863	74	ExNeuron/OPC: 1.72	Main
AABR07026483.1	ExNeuron	0.960133867310148	InhNeuron	0.559380850335352	1.71642248163222	75	ExNeuron/InhNeuron: 1.716	Main
Lmo3	ExNeuron	1.09785992888916	InhNeuron	0.643046355715835	1.70727960609781	76	ExNeuron/InhNeuron: 1.707	Main
Ralgapa2	ExNeuron	0.832195694092669	Endothelial	0.48769368430513	1.70639013970088	77	ExNeuron/Endothelial: 1.706	Main
Megf9	ExNeuron	0.83004960066663	InhNeuron	0.486769707488769	1.70522032882619	78	ExNeuron/InhNeuron: 1.705	Main
RGD1306271	ExNeuron	0.956390152798168	InhNeuron	0.562214764820102	1.70111176839014	79	ExNeuron/InhNeuron: 1.701	Main
Gas7	ExNeuron	0.667549381494765	InhNeuron	0.394370921074414	1.69269422724198	80	ExNeuron/InhNeuron: 1.693	Main
AABR07021704.1	ExNeuron	0.81631127314885	InhNeuron	0.482825006754728	1.69069799974866	81	ExNeuron/InhNeuron: 1.691	Main
Fer	ExNeuron	0.666537317611857	Microglia	0.395928562599603	1.68347873978952	82	ExNeuron/Microglia: 1.683	Main
Cdk14	ExNeuron	1.82321944165357	InhNeuron	1.08548956816539	1.67962870867108	83	ExNeuron/InhNeuron: 1.68	Main
Tsga10	ExNeuron	0.654585485447597	InhNeuron	0.392371773704212	1.66827873286587	84	ExNeuron/InhNeuron: 1.668	Main
Slc7a8	ExNeuron	0.711458175348408	InhNeuron	0.429453194150812	1.65666057451319	85	ExNeuron/InhNeuron: 1.657	Main
Sobp	ExNeuron	1.44730906354153	InhNeuron	0.877042982789731	1.65021451849244	86	ExNeuron/InhNeuron: 1.65	Main
Ttc7b	ExNeuron	0.683429572213271	InhNeuron	0.414231085922808	1.64987514322049	87	ExNeuron/InhNeuron: 1.65	Main
AABR07031533.1	ExNeuron	0.99228071034243	InhNeuron	0.60307165814232	1.64537778710911	88	ExNeuron/InhNeuron: 1.645	Main
Smap1	ExNeuron	0.818803052243251	InhNeuron	0.504123021572708	1.62421277585943	89	ExNeuron/InhNeuron: 1.624	Main
LOC100909595	ExNeuron	0.707694914630012	InhNeuron	0.43669317456003	1.62057699972759	90	ExNeuron/InhNeuron: 1.621	Main
Grin2a	ExNeuron	0.853424574524171	InhNeuron	0.527395788806418	1.61818617561511	91	ExNeuron/InhNeuron: 1.618	Main
Pip5k1c	ExNeuron	0.603277286566014	InhNeuron	0.372968486108767	1.61750203847003	92	ExNeuron/InhNeuron: 1.618	Main
LOC103690141	ExNeuron	1.21628087823035	InhNeuron	0.752293397578591	1.61676399413473	93	ExNeuron/InhNeuron: 1.617	Main
Fhod3	ExNeuron	1.20669579001248	InhNeuron	0.747476171894055	1.61436021024563	94	ExNeuron/InhNeuron: 1.614	Main
Apba2	ExNeuron	1.39221994960377	InhNeuron	0.862879040669778	1.61345899481243	95	ExNeuron/InhNeuron: 1.613	Main
Rps6ka3	ExNeuron	0.891241554787786	InhNeuron	0.552454884666492	1.61323861825534	96	ExNeuron/InhNeuron: 1.613	Main
Nlk	ExNeuron	1.76575588642884	OPC	1.10469731105365	1.59840697425495	97	ExNeuron/OPC: 1.598	Main
Sptbn2	ExNeuron	0.70397305293865	InhNeuron	0.441484601514039	1.59455856563157	98	ExNeuron/InhNeuron: 1.595	Main
Usp46	ExNeuron	0.978248810291426	InhNeuron	0.613775146030166	1.59382278122312	99	ExNeuron/InhNeuron: 1.594	Main
Slc8a2	ExNeuron	0.802584135924596	InhNeuron	0.503812854966445	1.5930203606616	100	ExNeuron/InhNeuron: 1.593	Main
Cldn10	Astrocytes	1.29692024395035	Microglia	0.0678697234728828	19.1089660836548	1	Astrocytes/Microglia: 19.109	Main
Itih3	Astrocytes	1.26102471528538	Endothelial	0.0962653682856379	13.0994638855344	2	Astrocytes/Endothelial: 13.099	Main
Slc1a2	Astrocytes	1.88612760042695	ExNeuron	0.159041047661596	11.8593761054707	3	Astrocytes/ExNeuron: 11.859	Main
Glis3	Astrocytes	1.55772505965012	ExNeuron	0.140629966932255	11.0767647438936	4	Astrocytes/ExNeuron: 11.077	Main
Agt	Astrocytes	1.73015680242052	Microglia	0.156243003277253	11.073499396004	5	Astrocytes/Microglia: 11.073	Main
Gramd2b	Astrocytes	1.7607916961135	Endothelial	0.162734740459825	10.8200110876029	6	Astrocytes/Endothelial: 10.82	Main
Lix1	Astrocytes	1.50794806321538	Endothelial	0.148306687529327	10.1677684825722	7	Astrocytes/Endothelial: 10.168	Main
Gja1	Astrocytes	2.19182622575066	Endothelial	0.223490423622814	9.80724896494812	8	Astrocytes/Endothelial: 9.807	Main
Arhgef26	Astrocytes	1.21356661956117	OPC	0.143141141459266	8.47811193336415	9	Astrocytes/OPC: 8.478	Main
Rorb	Astrocytes	2.26427850907795	ExNeuron	0.289923931206393	7.80990551437452	10	Astrocytes/ExNeuron: 7.81	Main
Rgma	Astrocytes	1.16356039160787	OPC	0.149411982743126	7.7875975557349	11	Astrocytes/OPC: 7.788	Main
Gli3	Astrocytes	1.38098432868669	ExNeuron	0.20242236838672	6.82229113162222	12	Astrocytes/ExNeuron: 6.822	Main
Sfxn5	Astrocytes	1.77897472518009	ExNeuron	0.323880483560863	5.49268886356283	13	Astrocytes/ExNeuron: 5.493	Main
Cyp7b1	Astrocytes	1.6497884500163	OPC	0.307622465365572	5.36302980361245	14	Astrocytes/OPC: 5.363	Main
Asap2	Astrocytes	1.15790912640467	ExNeuron	0.274338910153071	4.22072510880284	15	Astrocytes/ExNeuron: 4.221	Main
Ston2	Astrocytes	1.32680272809802	Microglia	0.352484939134738	3.76414019661375	16	Astrocytes/Microglia: 3.764	Main
Sat1	Astrocytes	1.51599236681466	Microglia	0.407284261391897	3.72219727232706	17	Astrocytes/Microglia: 3.722	Main
Plpp3	Astrocytes	2.62724866830429	OPC	0.737478794717735	3.56247350720078	18	Astrocytes/OPC: 3.562	Main
Abhd3	Astrocytes	1.58424160091964	OPC	0.460335701280967	3.44149192971825	19	Astrocytes/OPC: 3.441	Main
Slc4a4	Astrocytes	2.3247245622633	InhNeuron	0.690602397198458	3.36622718324455	20	Astrocytes/InhNeuron: 3.366	Main
Glud1	Astrocytes	1.65467464398056	Microglia	0.504013534427306	3.28299644941225	21	Astrocytes/Microglia: 3.283	Main
Atp1b2	Astrocytes	1.478637572455	Endothelial	0.455813733782089	3.24395133991706	22	Astrocytes/Endothelial: 3.244	Main
Msi2	Astrocytes	2.60389212406016	Endothelial	0.862073201118668	3.0205000232941	23	Astrocytes/Endothelial: 3.021	Main
Trps1	Astrocytes	2.39268105633602	OPC	0.792650000193743	3.01858456538344	24	Astrocytes/OPC: 3.019	Main
Aldoc	Astrocytes	2.02829421339077	OPC	0.68402697009678	2.96522549849722	25	Astrocytes/OPC: 2.965	Main
S100b	Astrocytes	1.77856980829429	Endothelial	0.622284052413157	2.85813175092173	26	Astrocytes/Endothelial: 2.858	Main
Scg3	Astrocytes	1.19658361369634	OPC	0.419316085423964	2.85365540529287	27	Astrocytes/OPC: 2.854	Main
Slc1a3	Astrocytes	3.02789292413478	OPC	1.11114155988695	2.72502895530506	28	Astrocytes/OPC: 2.725	Main
Prex2	Astrocytes	2.68525238757073	Endothelial	1.03178780253187	2.60252387262329	29	Astrocytes/Endothelial: 2.603	Main
Camk2g	Astrocytes	1.9800547249548	ExNeuron	0.767876890585823	2.57860960426116	30	Astrocytes/ExNeuron: 2.579	Main
Clu	Astrocytes	2.02603393900262	OPC	0.790627574884559	2.56256422538569	31	Astrocytes/OPC: 2.563	Main
Acsl3	Astrocytes	1.16676523676625	InhNeuron	0.460006426425219	2.53641073198337	32	Astrocytes/InhNeuron: 2.536	Main
Ttyh1	Astrocytes	1.42501232285932	ExNeuron	0.561954478133131	2.53581451578311	33	Astrocytes/ExNeuron: 2.536	Main
Trpm3	Astrocytes	1.19414494097343	InhNeuron	0.471997626096474	2.52998081971148	34	Astrocytes/InhNeuron: 2.53	Main
Dtna	Astrocytes	1.49572926152903	ExNeuron	0.591626374724783	2.52816528374825	35	Astrocytes/ExNeuron: 2.528	Main
Ttyh3	Astrocytes	1.42693233591247	ExNeuron	0.585968182495053	2.43517033610356	36	Astrocytes/ExNeuron: 2.435	Main
Folh1	Astrocytes	1.14697566911616	OPC	0.472515363846094	2.42738280461447	37	Astrocytes/OPC: 2.427	Main
Acsl6	Astrocytes	1.34844282519676	ExNeuron	0.585751932814093	2.30207149077344	38	Astrocytes/ExNeuron: 2.302	Main
Igsf11	Astrocytes	2.11091781042048	Oligodendrocytes	1.02934414725248	2.05074057695371	39	Astrocytes/Oligodendrocytes: 2.051	Main
Hlcs	Astrocytes	1.34215707087085	ExNeuron	0.666980158836904	2.01228935087266	40	Astrocytes/ExNeuron: 2.012	Main
Adgrg1	Astrocytes	1.14586846027888	OPC	0.576905584010368	1.98623222246065	41	Astrocytes/OPC: 1.986	Main
Add3	Astrocytes	1.39246391471628	Oligodendrocytes	0.702422864770099	1.98237270532478	42	Astrocytes/Oligodendrocytes: 1.982	Main
Mmd2	Astrocytes	1.38156810062592	OPC	0.703134996280307	1.96486891981573	43	Astrocytes/OPC: 1.965	Main
Htra1	Astrocytes	1.08625979868538	OPC	0.558370833100891	1.94540927693676	44	Astrocytes/OPC: 1.945	Main
Sparcl1	Astrocytes	2.70493774175447	Endothelial	1.40152136813497	1.93000107116024	45	Astrocytes/Endothelial: 1.93	Main
Arhgef12	Astrocytes	1.46274300692756	Endothelial	0.767381394042053	1.90614864822668	46	Astrocytes/Endothelial: 1.906	Main
Enah	Astrocytes	1.75657454589981	ExNeuron	0.9523290428617	1.84450380786603	47	Astrocytes/ExNeuron: 1.845	Main
Ndrg2	Astrocytes	1.26325554599026	Endothelial	0.685004183462253	1.84415741755812	48	Astrocytes/Endothelial: 1.844	Main
Bcan	Astrocytes	1.19107220109262	OPC	0.65017402428557	1.8319283093498	49	Astrocytes/OPC: 1.832	Main
Adk	Astrocytes	1.20387327263439	InhNeuron	0.695534089863558	1.7308616359416	50	Astrocytes/InhNeuron: 1.731	Main
Lhfpl6	Astrocytes	1.44956134214797	Endothelial	0.849285632768575	1.7068007348983	51	Astrocytes/Endothelial: 1.707	Main
Ntm	Astrocytes	1.45306008368783	OPC	0.855807595118547	1.69788173413739	52	Astrocytes/OPC: 1.698	Main
AABR07001519.1	Astrocytes	1.65212665695926	ExNeuron	0.99734691877279	1.65652154316791	53	Astrocytes/ExNeuron: 1.657	Main
Phkb	Astrocytes	1.07357632240876	InhNeuron	0.648792879567453	1.65472889148307	54	Astrocytes/InhNeuron: 1.655	Main
Rgs20	Astrocytes	1.4286008229909	OPC	0.869756641576046	1.64252936361853	55	Astrocytes/OPC: 1.643	Main
Smarca2	Astrocytes	1.1759321202981	ExNeuron	0.716900939170849	1.64029931619026	56	Astrocytes/ExNeuron: 1.64	Main
Gpm6a	Astrocytes	3.37920021672074	ExNeuron	2.07208549320752	1.63082084585702	57	Astrocytes/ExNeuron: 1.631	Main
AABR07070046.1	Astrocytes	2.10006660998889	InhNeuron	1.28823153125396	1.6301934543899	58	Astrocytes/InhNeuron: 1.63	Main
Carmil1	Astrocytes	1.42978719671313	ExNeuron	0.883900054712588	1.61758921621297	59	Astrocytes/ExNeuron: 1.618	Main
Nfia	Astrocytes	2.62961051476446	OPC	1.63628657169354	1.60705988807501	60	Astrocytes/OPC: 1.607	Main
Atp1a2	Astrocytes	2.06978867390776	Endothelial	1.30021238047431	1.59188506815533	61	Astrocytes/Endothelial: 1.592	Main
Laptm4a	Astrocytes	1.56798114854145	Endothelial	0.999331173340523	1.56903055800818	62	Astrocytes/Endothelial: 1.569	Main
Sorbs1	Astrocytes	1.40957422754577	Endothelial	0.90354803604082	1.56004348559293	63	Astrocytes/Endothelial: 1.56	Main
Hacd2	Astrocytes	1.12321792518115	ExNeuron	0.72017675375904	1.55964201748861	64	Astrocytes/ExNeuron: 1.56	Main
Per3	Astrocytes	1.35735489758992	OPC	0.890146197621465	1.52486737708577	65	Astrocytes/OPC: 1.525	Main
Cpe	Astrocytes	2.77448993137707	ExNeuron	1.82973671498264	1.51633287382736	66	Astrocytes/ExNeuron: 1.516	Main
Fut9	Astrocytes	2.02768651304849	ExNeuron	1.33856288581524	1.51482349804846	67	Astrocytes/ExNeuron: 1.515	Main
Arap2	Astrocytes	1.49596949883565	Oligodendrocytes	1.00845602492788	1.48342561485775	68	Astrocytes/Oligodendrocytes: 1.483	Main
Pard3b	Astrocytes	1.11630609748704	Endothelial	0.758751082244457	1.47124152256218	69	Astrocytes/Endothelial: 1.471	Main
Spire1	Astrocytes	1.50263674557648	ExNeuron	1.03118981816741	1.45718733748449	70	Astrocytes/ExNeuron: 1.457	Main
Pdzrn3	Astrocytes	1.33365040263244	ExNeuron	0.916854596894382	1.45459313521451	71	Astrocytes/ExNeuron: 1.455	Main
Farp1	Astrocytes	1.55488617873698	ExNeuron	1.12097249140639	1.38708682921041	72	Astrocytes/ExNeuron: 1.387	Main
Slc3a2	Astrocytes	1.54234873448807	Endothelial	1.11925577995799	1.37801274928056	73	Astrocytes/Endothelial: 1.378	Main
Macf1	Astrocytes	2.58942205013303	ExNeuron	1.90480849891382	1.35941332244664	74	Astrocytes/ExNeuron: 1.359	Main
Mfge8	Astrocytes	1.42479624888926	Endothelial	1.05286434547186	1.35325719311989	75	Astrocytes/Endothelial: 1.353	Main
Tnik	Astrocytes	2.24806732292254	ExNeuron	1.67492784106521	1.34218756641649	76	Astrocytes/ExNeuron: 1.342	Main
Zbtb20	Astrocytes	3.28302924280946	OPC	2.44977508597036	1.34013496243433	77	Astrocytes/OPC: 1.34	Main
Rabep1	Astrocytes	1.25525839850371	ExNeuron	0.967190269327273	1.29784018544439	78	Astrocytes/ExNeuron: 1.298	Main
Sybu	Astrocytes	1.37851082203831	ExNeuron	1.06875829250996	1.28982467944262	79	Astrocytes/ExNeuron: 1.29	Main
Ntrk2	Astrocytes	2.58719611731761	ExNeuron	2.02009827271032	1.28072784986169	80	Astrocytes/ExNeuron: 1.281	Main
Gabrb1	Astrocytes	3.13687809065841	ExNeuron	2.45756473372732	1.27641727910898	81	Astrocytes/ExNeuron: 1.276	Main
RGD1565616	Astrocytes	1.51782923006249	Oligodendrocytes	1.19634689149808	1.26872000157232	82	Astrocytes/Oligodendrocytes: 1.269	Main
Ctnnd2	Astrocytes	3.13494160897716	OPC	2.53657779675999	1.23589412987114	83	Astrocytes/OPC: 1.236	Main
Gnao1	Astrocytes	1.62749055091712	ExNeuron	1.32719385832682	1.22626437781205	84	Astrocytes/ExNeuron: 1.226	Main
Son	Astrocytes	1.59815882129898	ExNeuron	1.30400523010063	1.22557700261343	85	Astrocytes/ExNeuron: 1.226	Main
Tom1l2	Astrocytes	1.37145855568028	ExNeuron	1.12501813159048	1.21905462424983	86	Astrocytes/ExNeuron: 1.219	Main
Cd81	Astrocytes	1.8289215854454	Oligodendrocytes	1.53489657637876	1.19156014391557	87	Astrocytes/Oligodendrocytes: 1.192	Main
Prkca	Astrocytes	1.18612959708386	OPC	0.996226439490007	1.19062248306827	88	Astrocytes/OPC: 1.191	Main
Nckap5	Astrocytes	1.33965621093277	OPC	1.1255447059806	1.19022923195719	89	Astrocytes/OPC: 1.19	Main
Klhl5	Astrocytes	1.11194294650245	OPC	0.948107078056597	1.17280312766115	90	Astrocytes/OPC: 1.173	Main
Cdh10	Astrocytes	1.9558188119088	OPC	1.68340108941042	1.1618257967231	91	Astrocytes/OPC: 1.162	Main
Ncoa1	Astrocytes	1.44275707160194	ExNeuron	1.24493410385196	1.1589023604847	92	Astrocytes/ExNeuron: 1.159	Main
Apoe	Astrocytes	4.84199079873702	Microglia	4.20244588975951	1.15218397232334	93	Astrocytes/Microglia: 1.152	Main
Rcan2	Astrocytes	1.1570691805938	Oligodendrocytes	1.00677875792075	1.14927849985973	94	Astrocytes/Oligodendrocytes: 1.149	Main
Ckb	Astrocytes	2.24848997307502	Microglia	1.96987971924046	1.14143516028582	95	Astrocytes/Microglia: 1.141	Main
Fry	Astrocytes	1.6055967878902	ExNeuron	1.42728028767415	1.12493446574998	96	Astrocytes/ExNeuron: 1.125	Main
Lsamp	Astrocytes	2.2603209189325	ExNeuron	2.04453300682504	1.10554386326223	97	Astrocytes/ExNeuron: 1.106	Main
Spag9	Astrocytes	1.48838809435525	ExNeuron	1.3643919355023	1.09088016106406	98	Astrocytes/ExNeuron: 1.091	Main
Mt3	Astrocytes	1.18820372356063	Endothelial	1.10394015160715	1.07632983711192	99	Astrocytes/Endothelial: 1.076	Main
Astn2	Astrocytes	1.46625663769067	OPC	1.38306506777902	1.06015014900582	100	Astrocytes/OPC: 1.06	Main
AABR07046961.1	Oligodendrocytes	1.47925886804772	Endothelial	0.0752678104794598	19.6532735391765	1	Oligodendrocytes/Endothelial: 19.653	Main
Mog	Oligodendrocytes	2.95636752351494	Endothelial	0.201761703091305	14.6527684799383	2	Oligodendrocytes/Endothelial: 14.653	Main
Ermn	Oligodendrocytes	1.33385074707129	Endothelial	0.103328639252602	12.9088194397925	3	Oligodendrocytes/Endothelial: 12.909	Main
Mobp	Oligodendrocytes	1.7905718966463	Endothelial	0.140404484938996	12.7529537067444	4	Oligodendrocytes/Endothelial: 12.753	Main
Mag	Oligodendrocytes	2.24846091054305	Endothelial	0.181972617132326	12.3560398590521	5	Oligodendrocytes/Endothelial: 12.356	Main
Hapln2	Oligodendrocytes	1.62782147223556	Endothelial	0.139161088503214	11.6973896205042	6	Oligodendrocytes/Endothelial: 11.697	Main
Cldn11	Oligodendrocytes	2.36133038148965	Endothelial	0.256563315260468	9.20369453088948	7	Oligodendrocytes/Endothelial: 9.204	Main
Mal	Oligodendrocytes	2.05140642543563	Endothelial	0.23861758852751	8.59704616954137	8	Oligodendrocytes/Endothelial: 8.597	Main
Gpd1	Oligodendrocytes	1.56650211118191	Endothelial	0.186167037884095	8.41449769511396	9	Oligodendrocytes/Endothelial: 8.414	Main
Ptgds	Oligodendrocytes	1.86032540200542	Endothelial	0.258676696639101	7.19170078393607	10	Oligodendrocytes/Endothelial: 7.192	Main
Ppp1r14a	Oligodendrocytes	1.67272549416211	Endothelial	0.255464757603464	6.54777398594659	11	Oligodendrocytes/Endothelial: 6.548	Main
Gsn	Oligodendrocytes	1.65782790916479	Endothelial	0.254486030139451	6.51441616758434	12	Oligodendrocytes/Endothelial: 6.514	Main
LOC361016	Oligodendrocytes	1.7025270948353	OPC	0.285835362136615	5.95632073690581	13	Oligodendrocytes/OPC: 5.956	Main
Tf	Oligodendrocytes	3.12030633684897	Microglia	0.638828432432078	4.88441994506988	14	Oligodendrocytes/Microglia: 4.884	Main
Tubb4a	Oligodendrocytes	2.88284507433309	ExNeuron	0.616243880056645	4.67809120322314	15	Oligodendrocytes/ExNeuron: 4.678	Main
Plp1	Oligodendrocytes	4.48708079001941	Microglia	0.962124760493969	4.66372031389741	16	Oligodendrocytes/Microglia: 4.664	Main
Mbp	Oligodendrocytes	3.93269887833141	Endothelial	0.860323772810755	4.57118471280054	17	Oligodendrocytes/Endothelial: 4.571	Main
Cryab	Oligodendrocytes	1.69222322732838	OPC	0.377095956419851	4.48751358512127	18	Oligodendrocytes/OPC: 4.488	Main
Car2	Oligodendrocytes	2.34602739267855	Microglia	0.524741105505573	4.47082831526648	19	Oligodendrocytes/Microglia: 4.471	Main
Cnp	Oligodendrocytes	2.85508492515557	OPC	0.670003083682716	4.26130117112656	20	Oligodendrocytes/OPC: 4.261	Main
Ppp1r16b	Oligodendrocytes	1.60915921009919	OPC	0.392650602184295	4.0981962109507	21	Oligodendrocytes/OPC: 4.098	Main
Apod	Oligodendrocytes	3.37680499732398	Endothelial	0.837513256443435	4.03194214699819	22	Oligodendrocytes/Endothelial: 4.032	Main
Ugt8	Oligodendrocytes	1.34632041553446	OPC	0.365851634593574	3.67996282708998	23	Oligodendrocytes/OPC: 3.68	Main
Csrp1	Oligodendrocytes	1.34310036570857	Astrocytes	0.432354474517096	3.10647962463833	24	Oligodendrocytes/Astrocytes: 3.106	Main
Otud7b	Oligodendrocytes	1.26319040969757	OPC	0.425105094589174	2.97147793751644	25	Oligodendrocytes/OPC: 2.971	Main
Slc12a2	Oligodendrocytes	1.25279401351958	Endothelial	0.425537126727449	2.94402987385394	26	Oligodendrocytes/Endothelial: 2.944	Main
Sept4	Oligodendrocytes	2.51837252855364	Endothelial	0.925002205904346	2.72255840308133	27	Oligodendrocytes/Endothelial: 2.723	Main
Mettl7a	Oligodendrocytes	1.31724252378612	Astrocytes	0.49231716606435	2.6755973883997	28	Oligodendrocytes/Astrocytes: 2.676	Main
Stmn4	Oligodendrocytes	1.7878205641053	ExNeuron	0.689463216885328	2.59306155908046	29	Oligodendrocytes/ExNeuron: 2.593	Main
Ttll5	Oligodendrocytes	1.30642065143448	ExNeuron	0.511419020767439	2.55450149170059	30	Oligodendrocytes/ExNeuron: 2.555	Main
Aatk	Oligodendrocytes	1.30338096787147	OPC	0.521975476022018	2.49701571768189	31	Oligodendrocytes/OPC: 2.497	Main
Evi2a	Oligodendrocytes	1.26830859658442	Microglia	0.509261690216162	2.49048499219737	32	Oligodendrocytes/Microglia: 2.49	Main
Map7	Oligodendrocytes	1.79038125717501	ExNeuron	0.750994987150379	2.38401226081221	33	Oligodendrocytes/ExNeuron: 2.384	Main
Ano4	Oligodendrocytes	1.96567904217621	OPC	0.832659653201581	2.36072329746993	34	Oligodendrocytes/OPC: 2.361	Main
Enpp2	Oligodendrocytes	1.25817201298672	OPC	0.549199249554052	2.29092085251091	35	Oligodendrocytes/OPC: 2.291	Main
Cdc37l1	Oligodendrocytes	1.25098104153657	ExNeuron	0.590468082269003	2.11862601739521	36	Oligodendrocytes/ExNeuron: 2.119	Main
Scd2	Oligodendrocytes	2.75173386915625	Astrocytes	1.33893636509233	2.05516403982835	37	Oligodendrocytes/Astrocytes: 2.055	Main
Aplp1	Oligodendrocytes	2.675261160937	InhNeuron	1.33975906831342	1.9968225811711	38	Oligodendrocytes/InhNeuron: 1.997	Main
Sept7	Oligodendrocytes	2.05806134489606	OPC	1.09624285935399	1.87737719551383	39	Oligodendrocytes/OPC: 1.877	Main
Slc24a2	Oligodendrocytes	1.72075158748034	ExNeuron	0.957341219353596	1.79742765974519	40	Oligodendrocytes/ExNeuron: 1.797	Main
St6galnac3	Oligodendrocytes	1.65074517908061	InhNeuron	0.995878054984776	1.65757762290068	41	Oligodendrocytes/InhNeuron: 1.658	Main
Fnbp1	Oligodendrocytes	2.22970325043703	Astrocytes	1.41447070476188	1.57635166492359	42	Oligodendrocytes/Astrocytes: 1.576	Main
Fez1	Oligodendrocytes	1.32936788106439	InhNeuron	0.850467795823693	1.56310196293426	43	Oligodendrocytes/InhNeuron: 1.563	Main
Ptprd	Oligodendrocytes	2.68965329984256	ExNeuron	1.72837601673487	1.55617369935719	44	Oligodendrocytes/ExNeuron: 1.556	Main
Bin1	Oligodendrocytes	1.7057499724492	ExNeuron	1.13602507814913	1.50150732167664	45	Oligodendrocytes/ExNeuron: 1.502	Main
Ywhaq	Oligodendrocytes	1.5346840803165	Endothelial	1.02377697353717	1.49904141232453	46	Oligodendrocytes/Endothelial: 1.499	Main
Tmeff2	Oligodendrocytes	3.14264573327317	ExNeuron	2.09777548116583	1.49808488157496	47	Oligodendrocytes/ExNeuron: 1.498	Main
Rtn4	Oligodendrocytes	2.16486134663188	InhNeuron	1.44623731955766	1.49689218868589	48	Oligodendrocytes/InhNeuron: 1.497	Main
Stmn1	Oligodendrocytes	2.34485335523539	Endothelial	1.60644526540198	1.45965343839377	49	Oligodendrocytes/Endothelial: 1.46	Main
Zeb2	Oligodendrocytes	2.30529859244595	ExNeuron	1.59169084211668	1.44833313822444	50	Oligodendrocytes/ExNeuron: 1.448	Main
Pak7	Oligodendrocytes	1.94578415583216	ExNeuron	1.35179556925071	1.43940711161725	51	Oligodendrocytes/ExNeuron: 1.439	Main
Pllp	Oligodendrocytes	1.71507619151778	OPC	1.23030803722702	1.39402177310276	52	Oligodendrocytes/OPC: 1.394	Main
Edil3	Oligodendrocytes	2.53174332603741	OPC	1.83465710075971	1.3799545021187	53	Oligodendrocytes/OPC: 1.38	Main
Agpat4	Oligodendrocytes	1.23588512558147	ExNeuron	0.93135254406247	1.3269788475486	54	Oligodendrocytes/ExNeuron: 1.327	Main
Slc44a1	Oligodendrocytes	1.86336077066517	OPC	1.40631931245995	1.32499124072027	55	Oligodendrocytes/OPC: 1.325	Main
Tuba1a	Oligodendrocytes	2.85047946612855	OPC	2.19447217940025	1.29893625122538	56	Oligodendrocytes/OPC: 1.299	Main
Phlpp1	Oligodendrocytes	2.15125535264481	Astrocytes	1.65728638052339	1.29805890999082	57	Oligodendrocytes/Astrocytes: 1.298	Main
Grm3	Oligodendrocytes	3.09257183832914	Astrocytes	2.3966200151562	1.29038888884001	58	Oligodendrocytes/Astrocytes: 1.29	Main
Pex5l	Oligodendrocytes	2.30097982088098	ExNeuron	1.80096614174963	1.277636357253	59	Oligodendrocytes/ExNeuron: 1.278	Main
Pde4b	Oligodendrocytes	1.46848170336003	OPC	1.18524257855916	1.23897143920124	60	Oligodendrocytes/OPC: 1.239	Main
Rnf13	Oligodendrocytes	1.69832987599723	Microglia	1.3821188802328	1.22878711830575	61	Oligodendrocytes/Microglia: 1.229	Main
LOC100359583	Oligodendrocytes	1.22606731273874	Endothelial	1.03973771492585	1.17920827064177	62	Oligodendrocytes/Endothelial: 1.179	Main
Gstp1	Oligodendrocytes	1.28727171966161	Endothelial	1.1042813126857	1.165709955311	63	Oligodendrocytes/Endothelial: 1.166	Main
Aspa	Oligodendrocytes	1.32061725565028	Microglia	1.16462060466578	1.1339463258331	64	Oligodendrocytes/Microglia: 1.134	Main
Tecr	Oligodendrocytes	1.29760325294761	InhNeuron	1.15397931676627	1.12445971439402	65	Oligodendrocytes/InhNeuron: 1.124	Main
Usp54	Oligodendrocytes	2.04395715875308	OPC	1.82008819791841	1.12299896295723	66	Oligodendrocytes/OPC: 1.123	Main
Pebp1	Oligodendrocytes	1.81942163635523	Endothelial	1.6383618681836	1.11051268446108	67	Oligodendrocytes/Endothelial: 1.111	Main
Actb	Oligodendrocytes	1.72231479284084	Microglia	1.55332786807922	1.10879024849441	68	Oligodendrocytes/Microglia: 1.109	Main
Lamp1	Oligodendrocytes	1.28871602742181	Microglia	1.16641147918865	1.10485540515962	69	Oligodendrocytes/Microglia: 1.105	Main
AC134224.3	Oligodendrocytes	7.51645434455434	Astrocytes	7.10354589243139	1.05812709010058	70	Oligodendrocytes/Astrocytes: 1.058	Main
Cd9	Oligodendrocytes	1.81649443269942	OPC	1.72148248016522	1.05519193696649	71	Oligodendrocytes/OPC: 1.055	Main
Fth1	Oligodendrocytes	2.45955798407337	Endothelial	2.34263162833449	1.04991239524159	72	Oligodendrocytes/Endothelial: 1.05	Main
Map4k4	Oligodendrocytes	1.30750280102491	OPC	1.26450676663829	1.03400221771919	73	Oligodendrocytes/OPC: 1.034	Main
Mapt	Oligodendrocytes	2.07262765158248	ExNeuron	2.01640684507669	1.02788167806664	74	Oligodendrocytes/ExNeuron: 1.028	Main
Slc25a4	Oligodendrocytes	1.6789009906355	InhNeuron	1.65717792599953	1.01310846849645	75	Oligodendrocytes/InhNeuron: 1.013	Main
Gnal	InhNeuron	1.0338369185558	ExNeuron	0.287759143983062	3.59271613143477	1	InhNeuron/ExNeuron: 3.593	Main
Gad2	InhNeuron	1.48782409979756	Microglia	0.440152379190228	3.38024777358876	2	InhNeuron/Microglia: 3.38	Main
Gad1	InhNeuron	1.29622756691143	Endothelial	0.408009577010374	3.17695377743174	3	InhNeuron/Endothelial: 3.177	Main
Scg2	InhNeuron	1.35398744550297	ExNeuron	0.541765156201745	2.4992147058619	4	InhNeuron/ExNeuron: 2.499	Main
Gaa	InhNeuron	1.03112913717279	Endothelial	0.440878925340575	2.33880341723353	5	InhNeuron/Endothelial: 2.339	Main
Meis2	InhNeuron	1.86316119539134	Astrocytes	0.81809526777057	2.27743793271012	6	InhNeuron/Astrocytes: 2.277	Main
Grb10	InhNeuron	0.968273121492475	ExNeuron	0.462627459321901	2.09298670448945	7	InhNeuron/ExNeuron: 2.093	Main
Zcchc12	InhNeuron	0.925725069891387	ExNeuron	0.452581233346945	2.04543406063356	8	InhNeuron/ExNeuron: 2.045	Main
Xkr6	InhNeuron	1.42517613860997	ExNeuron	0.701652984412247	2.03116949584957	9	InhNeuron/ExNeuron: 2.031	Main
Chga	InhNeuron	0.972852432141338	ExNeuron	0.483953554305012	2.01021859120017	10	InhNeuron/ExNeuron: 2.01	Main
Unc5d	InhNeuron	0.983118309370628	ExNeuron	0.495361666482367	1.98464753308808	11	InhNeuron/ExNeuron: 1.985	Main
Tmem91	InhNeuron	1.01502753052844	ExNeuron	0.542663218845822	1.87045573622491	12	InhNeuron/ExNeuron: 1.87	Main
Rbms3	InhNeuron	1.05205426191059	Endothelial	0.568280704629983	1.85129330160102	13	InhNeuron/Endothelial: 1.851	Main
Kcnc2	InhNeuron	1.35192526645556	ExNeuron	0.745324260635786	1.81387529946003	14	InhNeuron/ExNeuron: 1.814	Main
Adcy5	InhNeuron	0.836970192019135	ExNeuron	0.477733511731987	1.75196039521022	15	InhNeuron/ExNeuron: 1.752	Main
Nkain3	InhNeuron	1.46325711758759	OPC	0.891759841677124	1.64086455702654	16	InhNeuron/OPC: 1.641	Main
Podxl2	InhNeuron	0.808933342729515	OPC	0.501359548452576	1.61347947840278	17	InhNeuron/OPC: 1.613	Main
Ssbp2	InhNeuron	1.45787426811739	Astrocytes	0.917565629404082	1.58885012842538	18	InhNeuron/Astrocytes: 1.589	Main
Rps6ka5	InhNeuron	0.987828113623709	Microglia	0.622684703217377	1.58640176725019	19	InhNeuron/Microglia: 1.586	Main
Nap1l5	InhNeuron	0.933738530729057	OPC	0.59125804175878	1.57924030589338	20	InhNeuron/OPC: 1.579	Main
Pnma8b	InhNeuron	0.973152470350459	ExNeuron	0.620795754656531	1.56758879720251	21	InhNeuron/ExNeuron: 1.568	Main
Kcnc1	InhNeuron	0.828303837788943	ExNeuron	0.532302222351349	1.55607811316297	22	InhNeuron/ExNeuron: 1.556	Main
Eml6	InhNeuron	1.00926880788559	ExNeuron	0.650181232883042	1.55228843411902	23	InhNeuron/ExNeuron: 1.552	Main
Pgrmc1	InhNeuron	1.30297745149768	ExNeuron	0.841447967032768	1.54849438414169	24	InhNeuron/ExNeuron: 1.548	Main
LOC304725	InhNeuron	1.3734366741811	ExNeuron	0.911496311421382	1.50679345266836	25	InhNeuron/ExNeuron: 1.507	Main
Ncdn	InhNeuron	0.857336499293211	ExNeuron	0.571509639799576	1.50012605140636	26	InhNeuron/ExNeuron: 1.5	Main
Rundc3b	InhNeuron	0.784074375695497	ExNeuron	0.524714335992928	1.49428807621918	27	InhNeuron/ExNeuron: 1.494	Main
Slc2a13	InhNeuron	1.19055808101133	ExNeuron	0.811495777100552	1.46711555944894	28	InhNeuron/ExNeuron: 1.467	Main
Resp18	InhNeuron	0.79495223697105	OPC	0.544578910348562	1.4597558257668	29	InhNeuron/OPC: 1.46	Main
LOC691995	InhNeuron	1.05701476663666	Endothelial	0.738455311450151	1.43138623319119	30	InhNeuron/Endothelial: 1.431	Main
Ndn	InhNeuron	1.02001254299774	ExNeuron	0.712693039351162	1.43120879071074	31	InhNeuron/ExNeuron: 1.431	Main
Gprasp1	InhNeuron	0.751598200672976	ExNeuron	0.538534122997629	1.39563709814594	32	InhNeuron/ExNeuron: 1.396	Main
Scn1a	InhNeuron	1.22747716177638	ExNeuron	0.880126004771597	1.39466071349059	33	InhNeuron/ExNeuron: 1.395	Main
Caly	InhNeuron	1.93683391104597	OPC	1.40111949592237	1.38234741339527	34	InhNeuron/OPC: 1.382	Main
Bcl11a	InhNeuron	1.06709706180822	ExNeuron	0.776907955553868	1.37351800065874	35	InhNeuron/ExNeuron: 1.374	Main
Gabrg3	InhNeuron	2.31843319947038	ExNeuron	1.69404654165394	1.36857703874348	36	InhNeuron/ExNeuron: 1.369	Main
Tmem130	InhNeuron	1.55529202117456	ExNeuron	1.13955387998301	1.36482534831766	37	InhNeuron/ExNeuron: 1.365	Main
Nsg2	InhNeuron	1.62429386674018	ExNeuron	1.19234581516884	1.36226742785202	38	InhNeuron/ExNeuron: 1.362	Main
Scg5	InhNeuron	2.01992247034426	ExNeuron	1.49143307303277	1.35435005892476	39	InhNeuron/ExNeuron: 1.354	Main
Cntn5	InhNeuron	1.54421092819079	ExNeuron	1.15230139569932	1.34011026451428	40	InhNeuron/ExNeuron: 1.34	Main
Copg2	InhNeuron	0.761020964309379	ExNeuron	0.568360822127395	1.33897505718436	41	InhNeuron/ExNeuron: 1.339	Main
Tmx4	InhNeuron	1.11038777499862	ExNeuron	0.833135562751313	1.33278163199723	42	InhNeuron/ExNeuron: 1.333	Main
Vsnl1	InhNeuron	1.5349538237184	ExNeuron	1.15215644767539	1.33224426840239	43	InhNeuron/ExNeuron: 1.332	Main
Grm8	InhNeuron	1.87400377859657	ExNeuron	1.41413456267168	1.32519480681956	44	InhNeuron/ExNeuron: 1.325	Main
Dpp6	InhNeuron	1.91729944498989	OPC	1.44732854647221	1.32471611208334	45	InhNeuron/OPC: 1.325	Main
Penk	InhNeuron	1.56990202800795	Endothelial	1.19095179170309	1.31819107955911	46	InhNeuron/Endothelial: 1.318	Main
Nrxn3	InhNeuron	4.12675600309865	ExNeuron	3.14407164255942	1.31255151671394	47	InhNeuron/ExNeuron: 1.313	Main
Rgs17	InhNeuron	0.841660228845489	ExNeuron	0.643111233849019	1.30873196508815	48	InhNeuron/ExNeuron: 1.309	Main
Dclk2	InhNeuron	0.908368759739362	ExNeuron	0.694788722779623	1.30740285493592	49	InhNeuron/ExNeuron: 1.307	Main
Galnt13	InhNeuron	1.83030406530428	ExNeuron	1.40492310439003	1.30277882083727	50	InhNeuron/ExNeuron: 1.303	Main
Ahcyl2	InhNeuron	1.23044194452197	ExNeuron	0.944937545891081	1.30214102495171	51	InhNeuron/ExNeuron: 1.302	Main
Kcnab1	InhNeuron	1.62546516299016	ExNeuron	1.2594759162972	1.29058852333513	52	InhNeuron/ExNeuron: 1.291	Main
Pard3	InhNeuron	1.16582731287906	OPC	0.905018006576808	1.28818134490909	53	InhNeuron/OPC: 1.288	Main
Nyap2	InhNeuron	1.09319787923981	ExNeuron	0.849519132896382	1.28684315268171	54	InhNeuron/ExNeuron: 1.287	Main
AABR07033882.1	InhNeuron	1.81873042100791	ExNeuron	1.41473921660616	1.28555877978056	55	InhNeuron/ExNeuron: 1.286	Main
Adarb1	InhNeuron	0.760641221715312	ExNeuron	0.592166099767832	1.2845065295253	56	InhNeuron/ExNeuron: 1.285	Main
Peg3	InhNeuron	1.61846007952557	ExNeuron	1.26572958457757	1.27867760953516	57	InhNeuron/ExNeuron: 1.279	Main
Nr3c2	InhNeuron	0.985568407870633	Astrocytes	0.776670536221846	1.26896587665728	58	InhNeuron/Astrocytes: 1.269	Main
Chgb	InhNeuron	1.25505684400001	ExNeuron	0.992649300754319	1.26435070577925	59	InhNeuron/ExNeuron: 1.264	Main
Pds5b	InhNeuron	0.902617944906398	ExNeuron	0.716981899279114	1.25891315500981	60	InhNeuron/ExNeuron: 1.259	Main
Tmem59l	InhNeuron	0.756022230264479	ExNeuron	0.601650054040194	1.2565813385832	61	InhNeuron/ExNeuron: 1.257	Main
Rims2	InhNeuron	2.11514163060046	ExNeuron	1.6993537022114	1.24467415338431	62	InhNeuron/ExNeuron: 1.245	Main
Csrnp3	InhNeuron	1.50758412143835	ExNeuron	1.21331375126237	1.24253443915048	63	InhNeuron/ExNeuron: 1.243	Main
Fstl5	InhNeuron	0.902303965302443	ExNeuron	0.726987499361381	1.24115471874698	64	InhNeuron/ExNeuron: 1.241	Main
Nsg1	InhNeuron	0.896031130927568	Endothelial	0.721955388783735	1.24111703416619	65	InhNeuron/Endothelial: 1.241	Main
Map2k1	InhNeuron	0.92884341992093	ExNeuron	0.74847792170777	1.24097637750173	66	InhNeuron/ExNeuron: 1.241	Main
Rfx3	InhNeuron	1.07463606155586	Astrocytes	0.867669765954979	1.23853118285514	67	InhNeuron/Astrocytes: 1.239	Main
Tomm20	InhNeuron	1.06626529183905	ExNeuron	0.862489418090543	1.23626478131134	68	InhNeuron/ExNeuron: 1.236	Main
Fgf14	InhNeuron	1.73134603012976	ExNeuron	1.40074889018097	1.23601456497037	69	InhNeuron/ExNeuron: 1.236	Main
Robo1	InhNeuron	1.68587880210511	OPC	1.36625878994147	1.23393811956909	70	InhNeuron/OPC: 1.234	Main
Camk2d	InhNeuron	1.28674686056187	ExNeuron	1.04469785617119	1.23169283153101	71	InhNeuron/ExNeuron: 1.232	Main
Scaper	InhNeuron	1.00134376032849	ExNeuron	0.813091693646141	1.23152624501447	72	InhNeuron/ExNeuron: 1.232	Main
Ogt	InhNeuron	1.26788614107855	ExNeuron	1.04520282843633	1.21305272678545	73	InhNeuron/ExNeuron: 1.213	Main
Akap9	InhNeuron	1.06865845666901	ExNeuron	0.882511224038729	1.21092902567108	74	InhNeuron/ExNeuron: 1.211	Main
Osbpl8	InhNeuron	1.03246383066261	ExNeuron	0.852872381128847	1.21057247661843	75	InhNeuron/ExNeuron: 1.211	Main
Got1	InhNeuron	0.881344195660386	ExNeuron	0.728640825229874	1.20957289949041	76	InhNeuron/ExNeuron: 1.21	Main
Nova1	InhNeuron	0.873630680907569	OPC	0.72422106584411	1.20630387889824	77	InhNeuron/OPC: 1.206	Main
Gphn	InhNeuron	1.72376416885948	Astrocytes	1.43183351443261	1.20388589279708	78	InhNeuron/Astrocytes: 1.204	Main
Sqstm1	InhNeuron	1.00546912923046	ExNeuron	0.836284675034142	1.20230486011168	79	InhNeuron/ExNeuron: 1.202	Main
Tnks	InhNeuron	0.831793168959852	ExNeuron	0.692057244560961	1.20191382359929	80	InhNeuron/ExNeuron: 1.202	Main
Bcat1	InhNeuron	2.04100560756422	ExNeuron	1.69861631709478	1.20156952869441	81	InhNeuron/ExNeuron: 1.202	Main
Sez6	InhNeuron	0.834604353577387	ExNeuron	0.694857745607047	1.20111542089562	82	InhNeuron/ExNeuron: 1.201	Main
Runx1t1	InhNeuron	1.03048173574642	ExNeuron	0.859020787321678	1.19960046480288	83	InhNeuron/ExNeuron: 1.2	Main
Cdk17	InhNeuron	1.10185674295385	ExNeuron	0.921067760440692	1.19628195696119	84	InhNeuron/ExNeuron: 1.196	Main
Rnf187	InhNeuron	0.842775964494985	ExNeuron	0.706805191500504	1.19237376101585	85	InhNeuron/ExNeuron: 1.192	Main
Ahi1	InhNeuron	1.7514116488216	ExNeuron	1.47005538489107	1.19139160797767	86	InhNeuron/ExNeuron: 1.191	Main
C1qtnf4	InhNeuron	1.42378093211443	ExNeuron	1.19784389473015	1.18861976788318	87	InhNeuron/ExNeuron: 1.189	Main
Cers6	InhNeuron	1.09259522982186	ExNeuron	0.921135961307536	1.18613893683072	88	InhNeuron/ExNeuron: 1.186	Main
Rapgef6	InhNeuron	1.23810346101735	ExNeuron	1.04510512474339	1.18466882584788	89	InhNeuron/ExNeuron: 1.185	Main
Klhdc10	InhNeuron	1.33178163049414	ExNeuron	1.12458623839172	1.18424144367864	90	InhNeuron/ExNeuron: 1.184	Main
Atp6ap2	InhNeuron	0.958170373970709	ExNeuron	0.809142546366181	1.18417994242647	91	InhNeuron/ExNeuron: 1.184	Main
Spock3	InhNeuron	1.41167063883141	Oligodendrocytes	1.19361601049806	1.18268406792094	92	InhNeuron/Oligodendrocytes: 1.183	Main
Rfx7	InhNeuron	1.02338602948212	ExNeuron	0.869235591958018	1.17734022737939	93	InhNeuron/ExNeuron: 1.177	Main
Atp1b1	InhNeuron	2.53826019943753	ExNeuron	2.15705608716292	1.17672424678395	94	InhNeuron/ExNeuron: 1.177	Main
LOC108348172.1	InhNeuron	1.942614680305	OPC	1.6525886822757	1.17549799362653	95	InhNeuron/OPC: 1.175	Main
Tnrc6a	InhNeuron	1.22252741712201	Astrocytes	1.04251843734384	1.17266743045505	96	InhNeuron/Astrocytes: 1.173	Main
Stox2	InhNeuron	0.941059764516568	ExNeuron	0.802796196886028	1.17222748210175	97	InhNeuron/ExNeuron: 1.172	Main
Sv2a	InhNeuron	0.870326179139819	ExNeuron	0.742953760070484	1.17144057398303	98	InhNeuron/ExNeuron: 1.171	Main
Dner	InhNeuron	0.904309549986874	ExNeuron	0.773708255675782	1.16879914793855	99	InhNeuron/ExNeuron: 1.169	Main
Ero1b	InhNeuron	0.736182023111146	ExNeuron	0.632905510950263	1.16317840558193	100	InhNeuron/ExNeuron: 1.163	Main
Bin2	Microglia	1.37145556204111	Endothelial	0.0289621883701717	47.3533126886773	1	Microglia/Endothelial: 47.353	Main
Blnk	Microglia	1.35408271135554	Endothelial	0.0350517100916548	38.6310028188305	2	Microglia/Endothelial: 38.631	Main
Oplah	Microglia	1.52547469576423	Endothelial	0.0747754943168348	20.4007303422237	3	Microglia/Endothelial: 20.401	Main
Tmem176b	Microglia	2.46920443754873	Endothelial	0.12871229692112	19.1839046976371	4	Microglia/Endothelial: 19.184	Main
Ctss	Microglia	1.93398656414018	Endothelial	0.106871271426466	18.0964120509307	5	Microglia/Endothelial: 18.096	Main
Tmem176a	Microglia	2.27261995499904	Endothelial	0.125917417125264	18.0484956480501	6	Microglia/Endothelial: 18.048	Main
Csf1r	Microglia	1.92625858805871	Endothelial	0.114925511902859	16.7609311123791	7	Microglia/Endothelial: 16.761	Main
C1qb	Microglia	2.81546635594558	Endothelial	0.170228707520008	16.5393158237699	8	Microglia/Endothelial: 16.539	Main
C1qc	Microglia	2.34601862661842	Endothelial	0.147812208717692	15.8716160658901	9	Microglia/Endothelial: 15.872	Main
Inpp5d	Microglia	2.14983436232227	Endothelial	0.145495712781728	14.7759292780499	10	Microglia/Endothelial: 14.776	Main
C1qa	Microglia	3.3157130412119	Endothelial	0.240579833951134	13.7821736209419	11	Microglia/Endothelial: 13.782	Main
Arhgap15	Microglia	2.49241537719748	Endothelial	0.364819279917562	6.83191792319937	12	Microglia/Endothelial: 6.832	Main
Rnaset2	Microglia	1.46075817992298	Endothelial	0.243710824272077	5.99381740341662	13	Microglia/Endothelial: 5.994	Main
Cfh	Microglia	1.42712449868929	Endothelial	0.242473710438562	5.88568754982984	14	Microglia/Endothelial: 5.886	Main
Npc2	Microglia	2.07333967097039	Endothelial	0.378089731518912	5.483723830957	15	Microglia/Endothelial: 5.484	Main
Zfp710	Microglia	1.90656493070428	Astrocytes	0.386207131737537	4.93663833219934	16	Microglia/Astrocytes: 4.937	Main
Lgmn	Microglia	1.50958643155963	ExNeuron	0.313774982309949	4.81104777839951	17	Microglia/ExNeuron: 4.811	Main
Ifngr1	Microglia	2.18568986526082	Endothelial	0.472345115416478	4.62731548167626	18	Microglia/Endothelial: 4.627	Main
Lyn	Microglia	1.86143001702039	OPC	0.44815292644542	4.15355988364183	19	Microglia/OPC: 4.154	Main
Slco2b1	Microglia	1.78569993161436	Endothelial	0.451679429848986	3.95346746742793	20	Microglia/Endothelial: 3.953	Main
Tmcc3	Microglia	2.71885291694768	Astrocytes	0.753943285208503	3.60617697682098	21	Microglia/Astrocytes: 3.606	Main
P2rx7	Microglia	1.45249413997908	Oligodendrocytes	0.412729788640416	3.51923747680966	22	Microglia/Oligodendrocytes: 3.519	Main
Srgap2	Microglia	3.37469767560594	ExNeuron	0.960623567044487	3.51302819478887	23	Microglia/ExNeuron: 3.513	Main
Anxa3	Microglia	1.69467472342209	Endothelial	0.488096342320404	3.47200865174614	24	Microglia/Endothelial: 3.472	Main
Ssh2	Microglia	2.61537138876614	ExNeuron	0.760379041323072	3.439562700486	25	Microglia/ExNeuron: 3.44	Main
Apbb1ip	Microglia	1.38551789528261	OPC	0.425512536710263	3.256115333274	26	Microglia/OPC: 3.256	Main
Ophn1	Microglia	1.74280693195524	ExNeuron	0.564292176646654	3.08848324340061	27	Microglia/ExNeuron: 3.088	Main
Ctsh	Microglia	1.3457265659207	Astrocytes	0.456630901167085	2.94707730572156	28	Microglia/Astrocytes: 2.947	Main
Timp2	Microglia	1.46288096539301	ExNeuron	0.505511072915813	2.89386532515507	29	Microglia/ExNeuron: 2.894	Main
Dock4	Microglia	2.17676056635192	ExNeuron	0.938893506452722	2.31843180445037	30	Microglia/ExNeuron: 2.318	Main
Ncoa3	Microglia	1.41051970771251	Astrocytes	0.646048676708289	2.18330252590147	31	Microglia/Astrocytes: 2.183	Main
Snx29	Microglia	1.37934325665989	ExNeuron	0.651487813584659	2.11722034994082	32	Microglia/ExNeuron: 2.117	Main
Slc9a9	Microglia	1.85475687251576	OPC	0.886321993375347	2.09264453142177	33	Microglia/OPC: 2.093	Main
Plxdc2	Microglia	2.3721512516318	InhNeuron	1.13426245644772	2.09136010642624	34	Microglia/InhNeuron: 2.091	Main
Ldlrad4	Microglia	1.82503206940932	ExNeuron	0.876707888813075	2.08168774650827	35	Microglia/ExNeuron: 2.082	Main
Pde3b	Microglia	1.59342004798261	ExNeuron	0.767735233838752	2.07548120465352	36	Microglia/ExNeuron: 2.075	Main
Mbnl1	Microglia	1.54573594042571	InhNeuron	0.788467775522233	1.96043007515673	37	Microglia/InhNeuron: 1.96	Main
Nav3	Microglia	2.60260001561816	ExNeuron	1.40588284413701	1.85122112164029	38	Microglia/ExNeuron: 1.851	Main
Cst3	Microglia	5.53910678721464	Astrocytes	3.16923477460895	1.74777420454693	39	Microglia/Astrocytes: 1.748	Main
Ctsl	Microglia	1.52540384338179	Endothelial	0.878066710716765	1.73723001312349	40	Microglia/Endothelial: 1.737	Main
Mef2a	Microglia	1.58567850146456	InhNeuron	0.957987420882969	1.65521849963651	41	Microglia/InhNeuron: 1.655	Main
Mertk	Microglia	2.14525647552602	Astrocytes	1.29826640330613	1.65240082471745	42	Microglia/Astrocytes: 1.652	Main
Erp29	Microglia	1.42964235584489	Oligodendrocytes	0.88211386740376	1.62070046586232	43	Microglia/Oligodendrocytes: 1.621	Main
Sparc	Microglia	1.56821410754504	Endothelial	1.09723924425655	1.4292362543117	44	Microglia/Endothelial: 1.429	Main
Mef2c	Microglia	2.27094170604777	ExNeuron	1.70339746178798	1.33318368554106	45	Microglia/ExNeuron: 1.333	Main
Foxn3	Microglia	1.52491535071206	Oligodendrocytes	1.169174381061	1.30426681888824	46	Microglia/Oligodendrocytes: 1.304	Main
Psap	Microglia	2.00645195465125	Astrocytes	1.57825661673236	1.27130907190837	47	Microglia/Astrocytes: 1.271	Main
Ywhah	Microglia	2.24915340097598	ExNeuron	1.90274329722428	1.1820582441452	48	Microglia/ExNeuron: 1.182	Main
Tmsb10	Microglia	1.81166598713093	Endothelial	1.54940623054999	1.16926468437386	49	Microglia/Endothelial: 1.169	Main
Itm2b	Microglia	2.32164990744016	Astrocytes	2.04287370177331	1.13646277076496	50	Microglia/Astrocytes: 1.136	Main
Ndufa4	Microglia	1.61098437007241	Oligodendrocytes	1.41888630396917	1.13538651093175	51	Microglia/Oligodendrocytes: 1.135	Main
Nrgn	Microglia	2.2465786948533	Endothelial	2.0616629409362	1.08969252453708	52	Microglia/Endothelial: 1.09	Main
Uchl1	Microglia	1.66978750575063	Endothelial	1.56369628817822	1.06784643435843	53	Microglia/Endothelial: 1.068	Main
Tmsb4x	Microglia	3.29517269090938	Endothelial	3.15145668952133	1.04560303870458	54	Microglia/Endothelial: 1.046	Main
Stmn3	Microglia	1.90165048652815	InhNeuron	1.84829332242055	1.02886834219459	55	Microglia/InhNeuron: 1.029	Main
LOC108348175	Microglia	3.03748451607402	Oligodendrocytes	2.98522258130379	1.01750688042411	56	Microglia/Oligodendrocytes: 1.018	Main
Cldn5	Endothelial	1.76377981878721	Microglia	0.00720273316965806	244.876462481942	1	Endothelial/Microglia: 244.876	Main
Slco1a4	Endothelial	1.41039956970711	ExNeuron	0.00875701553494983	161.05938879269	2	Endothelial/ExNeuron: 161.059	Main
Flt1	Endothelial	1.97413494191941	Microglia	0.0206558784234615	95.5725484749727	3	Endothelial/Microglia: 95.573	Main
Itm2a	Endothelial	1.30729248502505	Microglia	0.0300554242455276	43.49605829369	4	Endothelial/Microglia: 43.496	Main
Ebf1	Endothelial	2.35910057793365	InhNeuron	0.290231416054285	8.12834327174426	5	Endothelial/InhNeuron: 8.128	Main
Clec2g	Endothelial	1.24488852356113	Microglia	0.211608998891373	5.88296589503824	6	Endothelial/Microglia: 5.883	Main
Igfbp7	Endothelial	2.52659253249747	Astrocytes	0.459693202555125	5.49625819667083	7	Endothelial/Astrocytes: 5.496	Main
Epas1	Endothelial	1.61527301978469	Astrocytes	0.361324373308008	4.47042363900473	8	Endothelial/Astrocytes: 4.47	Main
Cobll1	Endothelial	1.32272945450518	OPC	0.610588790000601	2.16631794780228	9	Endothelial/OPC: 2.166	Main
Igf1r	Endothelial	1.64456472950383	ExNeuron	0.767439854276818	2.14292327970581	10	Endothelial/ExNeuron: 2.143	Main
Utrn	Endothelial	2.23666750736574	Astrocytes	1.1124028610146	2.01066321002243	11	Endothelial/Astrocytes: 2.011	Main
Bsg	Endothelial	2.76169743481875	InhNeuron	1.43510668377125	1.9243847625052	12	Endothelial/InhNeuron: 1.924	Main
Pltp	Endothelial	1.88917261600901	Microglia	1.04289052050307	1.81147740713734	13	Endothelial/Microglia: 1.811	Main
AABR07007032.1	Endothelial	1.35897047614863	ExNeuron	0.790458805432745	1.71921732898484	14	Endothelial/ExNeuron: 1.719	Main
Rpl29	Endothelial	1.42387308306271	Microglia	0.9600342216191	1.4831482576333	15	Endothelial/Microglia: 1.483	Main
Atp5f1b	Endothelial	1.53299061076998	InhNeuron	1.13265903754217	1.35344402857237	16	Endothelial/InhNeuron: 1.353	Main
Cdc42	Endothelial	1.36896645862731	ExNeuron	1.02515114081566	1.3353801250595	17	Endothelial/ExNeuron: 1.335	Main
Tspan5	Endothelial	1.40176693752039	ExNeuron	1.08485877045923	1.29211928380964	18	Endothelial/ExNeuron: 1.292	Main
H3f3a	Endothelial	1.62186476513041	Oligodendrocytes	1.29092398344455	1.25635961987693	19	Endothelial/Oligodendrocytes: 1.256	Main
Ptms	Endothelial	1.2534616715956	Microglia	1.02543896193655	1.22236595070313	20	Endothelial/Microglia: 1.222	Main
LOC100361457	Endothelial	1.46833678742	Astrocytes	1.20924999831188	1.21425411574927	21	Endothelial/Astrocytes: 1.214	Main
Rpl41	Endothelial	1.86525056648242	Microglia	1.56518035221402	1.19171606252527	22	Endothelial/Microglia: 1.192	Main
Uba52	Endothelial	1.64478296670128	Microglia	1.39358288603859	1.18025485471966	23	Endothelial/Microglia: 1.18	Main
Mt-co1	Endothelial	2.76290040349543	ExNeuron	2.38239196009044	1.15971697763392	24	Endothelial/ExNeuron: 1.16	Main
Mt-co2	Endothelial	2.87592712106397	ExNeuron	2.49908616384135	1.15079150237996	25	Endothelial/ExNeuron: 1.151	Main
B2m	Endothelial	1.88980413681938	Microglia	1.64750944108692	1.14706725781954	26	Endothelial/Microglia: 1.147	Main
Cox8a	Endothelial	1.80724668752783	Microglia	1.57605855219853	1.14668752947459	27	Endothelial/Microglia: 1.147	Main
Cfl1	Endothelial	1.41254771318615	Oligodendrocytes	1.23251045741776	1.14607361315667	28	Endothelial/Oligodendrocytes: 1.146	Main
Ddx5	Endothelial	1.38356654146377	InhNeuron	1.21739822843872	1.13649462365176	29	Endothelial/InhNeuron: 1.136	Main
Mt-co3	Endothelial	2.8665259350337	Oligodendrocytes	2.5328927781948	1.1317202053364	30	Endothelial/Oligodendrocytes: 1.132	Main
Tuba1b	Endothelial	1.26229870796663	InhNeuron	1.11588473869504	1.13120886431587	31	Endothelial/InhNeuron: 1.131	Main
Mt-atp6	Endothelial	1.81176412703102	InhNeuron	1.63653283562295	1.10707471771648	32	Endothelial/InhNeuron: 1.107	Main
Uqcr11	Endothelial	1.33248146708762	Microglia	1.21423779459551	1.09738098502485	33	Endothelial/Microglia: 1.097	Main
Cox4i1	Endothelial	1.7465705875886	Microglia	1.62042428832141	1.07784769715952	34	Endothelial/Microglia: 1.078	Main
Ubc	Endothelial	1.6055959837238	Oligodendrocytes	1.51826425345468	1.05752077088715	35	Endothelial/Oligodendrocytes: 1.058	Main
Calm1	Endothelial	2.29766732892566	ExNeuron	2.17914371061256	1.05438999627968	36	Endothelial/ExNeuron: 1.054	Main
Hsp90ab1	Endothelial	2.58307431770349	Oligodendrocytes	2.47008378865889	1.04574360172047	37	Endothelial/Oligodendrocytes: 1.046	Main
Eif1	Endothelial	1.59996402486507	Oligodendrocytes	1.53678270936719	1.04111271887221	38	Endothelial/Oligodendrocytes: 1.041	Main
Sptbn1	Endothelial	1.31263708253601	ExNeuron	1.26628674864317	1.03660334749811	39	Endothelial/ExNeuron: 1.037	Main
Dynll1	Endothelial	2.02486479688852	Microglia	1.95399677350991	1.03626823971225	40	Endothelial/Microglia: 1.036	Main
Atp6v0c	Endothelial	2.67555871060105	Microglia	2.62164854061067	1.02056346194209	41	Endothelial/Microglia: 1.021	Main
Mt-nd1	Endothelial	1.77948816766725	ExNeuron	1.74548293749815	1.01948184622064	42	Endothelial/ExNeuron: 1.019	Main
Aldoa	Endothelial	1.78506391910666	Microglia	1.77548349978831	1.00539594950868	43	Endothelial/Microglia: 1.005	Main
Rabac1	Endothelial	1.20144889307402	Oligodendrocytes	1.19666494209999	1.00399773638027	44	Endothelial/Oligodendrocytes: 1.004	Main
AABR07000398.1	Endothelial	4.79702104519202	Microglia	4.79054528062461	1.00135178026468	45	Endothelial/Microglia: 1.001	Main
Col5a3	OPC	1.94278069298888	Microglia	0.095184674564211	20.4106459562279	1	OPC/Microglia: 20.411	Fine
Pdgfra	OPC	2.38409363081888	Endothelial	0.129085341266793	18.4691275354918	2	OPC/Endothelial: 18.469	Fine
Pstpip2	OPC	1.72855669427793	Oligodendrocytes	0.185393922535741	9.32369664892705	3	OPC/Oligodendrocytes: 9.324	Fine
Vcan	OPC	1.93828480367222	Chat+	0.275642906176675	7.03186898787761	4	OPC/Chat+: 7.032	Fine
Abtb2	OPC	1.20747230420898	Oligodendrocytes	0.183777382352852	6.57029874269641	5	OPC/Oligodendrocytes: 6.57	Fine
Sema3d	OPC	1.13646310912681	Nos1+	0.208779166377987	5.44337411075434	6	OPC/Nos1+: 5.443	Fine
Cspg4	OPC	1.41102964227278	Endothelial	0.390826449699553	3.61037397381242	7	OPC/Endothelial: 3.61	Fine
Megf11	OPC	1.74518924959924	Chat+	0.490134285446698	3.56063491459022	8	OPC/Chat+: 3.561	Fine
Emid1	OPC	1.26057027236008	ExNeuron	0.399245457515729	3.1573816273424	9	OPC/ExNeuron: 3.157	Fine
Pcdh15	OPC	2.61087276576306	Chat+	0.874977551687718	2.98393114283564	10	OPC/Chat+: 2.984	Fine
Agmo	OPC	1.22843088935023	Oligodendrocytes	0.412210489259839	2.98010584727233	11	OPC/Oligodendrocytes: 2.98	Fine
Calcrl	OPC	1.45761342778235	Endothelial	0.491392288542337	2.96629284131871	12	OPC/Endothelial: 2.966	Fine
AABR07044668.1	OPC	1.74994195611662	Chat+	0.60247506441415	2.90458818875479	13	OPC/Chat+: 2.905	Fine
Epn2	OPC	2.40656711192683	ExNeuron	0.837016286986348	2.87517357707769	14	OPC/ExNeuron: 2.875	Fine
Cacng4	OPC	1.08704962144268	InhNeuron	0.402550552634164	2.70040523936527	15	OPC/InhNeuron: 2.7	Fine
Sh3d19	OPC	1.39195771374025	Oligodendrocytes	0.533923427371094	2.60703621977012	16	OPC/Oligodendrocytes: 2.607	Fine
C1ql1	OPC	1.74981310160249	Pvalb+	0.698844060718992	2.50386774383147	17	OPC/Pvalb+: 2.504	Fine
Usp24	OPC	1.80636326470975	Sst+	0.748933074599894	2.41191546477604	18	OPC/Sst+: 2.412	Fine
Sulf2	OPC	1.6993881060226	Chat+	0.712866697270918	2.38387921967516	19	OPC/Chat+: 2.384	Fine
Zcchc24	OPC	1.17169924448009	Astrocytes	0.560598091156667	2.09008782399269	20	OPC/Astrocytes: 2.09	Fine
Spon1	OPC	1.82950186958638	ExNeuron	0.876410707055873	2.08749374563465	21	OPC/ExNeuron: 2.087	Fine
Arhgap31	OPC	2.29907000018052	Endothelial	1.13168747834723	2.03154143186085	22	OPC/Endothelial: 2.032	Fine
Itga9	OPC	1.19580745800038	Microglia	0.593712046439807	2.01412025437422	23	OPC/Microglia: 2.014	Fine
Chst11	OPC	1.80112879514139	Astrocytes	0.905901435946194	1.98821717647477	24	OPC/Astrocytes: 1.988	Fine
Serpine2	OPC	1.37326989761884	Astrocytes	0.693403848149733	1.98047631446414	25	OPC/Astrocytes: 1.98	Fine
Tpm1	OPC	1.44037163814994	ExNeuron	0.787666912299347	1.82865576255479	26	OPC/ExNeuron: 1.829	Fine
Lrp1	OPC	1.22479621994684	Astrocytes	0.684015869439603	1.79059620495396	27	OPC/Astrocytes: 1.791	Fine
Rnf144a	OPC	1.23105605422917	Astrocytes	0.688407308566133	1.7882669735063	28	OPC/Astrocytes: 1.788	Fine
Cask	OPC	1.69455136410023	Pvalb+	0.954626572574901	1.77509343735272	29	OPC/Pvalb+: 1.775	Fine
Pcmtd2	OPC	1.11569249895596	Reln+	0.648850753993825	1.71949017873311	30	OPC/Reln+: 1.719	Fine
Ryr3	OPC	1.77553028454455	ExNeuron	1.05679309524409	1.68011154930423	31	OPC/ExNeuron: 1.68	Fine
Nav1	OPC	1.6746890273119	Chat+	1.00759092483814	1.66207236094442	32	OPC/Chat+: 1.662	Fine
Olig1	OPC	1.52335448940527	Oligodendrocytes	0.920791886195702	1.65439608259266	33	OPC/Oligodendrocytes: 1.654	Fine
Sgcd	OPC	1.22294402427615	Nos1+	0.740136545363641	1.6523221720869	34	OPC/Nos1+: 1.652	Fine
Ankrd28	OPC	1.62032068353438	Oligodendrocytes	1.02288807583849	1.5840644952344	35	OPC/Oligodendrocytes: 1.584	Fine
Tnr	OPC	1.93842401817904	ExNeuron	1.28534886413328	1.50809175023944	36	OPC/ExNeuron: 1.508	Fine
AABR07033720.1	OPC	1.98120146475869	Chat+	1.32663598345686	1.4934024777439	37	OPC/Chat+: 1.493	Fine
Cntn1	OPC	1.7784247565282	Chat+	1.19681884545195	1.48595985372926	38	OPC/Chat+: 1.486	Fine
Glcci1	OPC	1.48812780814646	ExNeuron	1.00823843862846	1.47596813524666	39	OPC/ExNeuron: 1.476	Fine
Cntn6	OPC	1.3113750224296	Chat+	0.903968534026585	1.45068658152103	40	OPC/Chat+: 1.451	Fine
Kif13a	OPC	1.36673855156396	Oligodendrocytes	0.967671793542274	1.41239887396207	41	OPC/Oligodendrocytes: 1.412	Fine
Sox6	OPC	2.59406674712518	Astrocytes	1.86769833931637	1.38891098873851	42	OPC/Astrocytes: 1.389	Fine
Ptprz1	OPC	3.48329219198605	Astrocytes	2.52328915735156	1.38045700463521	43	OPC/Astrocytes: 1.38	Fine
AABR07021536.1	OPC	2.22832119816592	ExNeuron	1.62145653305876	1.37427131269585	44	OPC/ExNeuron: 1.374	Fine
Tox	OPC	1.63150731727612	Astrocytes	1.19791572982764	1.36195499954815	45	OPC/Astrocytes: 1.362	Fine
Bcas1	OPC	2.27225757549818	Oligodendrocytes	1.68332406789099	1.34986341539396	46	OPC/Oligodendrocytes: 1.35	Fine
Agap1	OPC	1.86908871303698	Oligodendrocytes	1.40909746822452	1.32644387999082	47	OPC/Oligodendrocytes: 1.326	Fine
Samd4a	OPC	1.13796979664854	Chat+	0.862085123656398	1.32002022239059	48	OPC/Chat+: 1.32	Fine
Dscam	OPC	1.53693717667799	Chat+	1.17131319795699	1.31214877400743	49	OPC/Chat+: 1.312	Fine
Maml2	OPC	2.3912893018457	Astrocytes	1.82918261911059	1.30729937889331	50	OPC/Astrocytes: 1.307	Fine
Mmp16	OPC	2.04938640379752	ExNeuron	1.6124425819318	1.27098256196027	51	OPC/ExNeuron: 1.271	Fine
Plppr1	OPC	1.25828173928452	Pvalb+	1.02250092579523	1.23059227384652	52	OPC/Pvalb+: 1.231	Fine
Brinp3	OPC	2.66596990278379	Nos1+	2.23544200067144	1.19259184625816	53	OPC/Nos1+: 1.193	Fine
Lrrc4c	OPC	2.86455268650348	Pvalb+	2.45806441874365	1.16536924934115	54	OPC/Pvalb+: 1.165	Fine
Ptn	OPC	1.76678005526912	Endothelial	1.52785493613518	1.15637945297236	55	OPC/Endothelial: 1.156	Fine
Dnm3	OPC	2.12808287175198	Chat+	1.86301663998145	1.14227797330526	56	OPC/Chat+: 1.142	Fine
Gpm6b	OPC	1.50166274982566	Astrocytes	1.32035831705839	1.13731456864769	57	OPC/Astrocytes: 1.137	Fine
Tmem132d	OPC	1.91473487481647	Pvalb+	1.69015155659932	1.13287762114602	58	OPC/Pvalb+: 1.133	Fine
Anks1b	OPC	3.74804267669887	InhNeuron	3.34888514776905	1.11919116700545	59	OPC/InhNeuron: 1.119	Fine
Luzp2	OPC	2.74591137903434	Reln+	2.51916879548705	1.09000690384601	60	OPC/Reln+: 1.09	Fine
Tcf12	OPC	1.64371258936895	Oligodendrocytes	1.51681146942183	1.08366308041927	61	OPC/Oligodendrocytes: 1.084	Fine
Nrxn2	OPC	1.51981579285826	Chat+	1.40811538948897	1.07932617184862	62	OPC/Chat+: 1.079	Fine
Arhgap35	OPC	1.14040878201072	Chat+	1.08027096869711	1.05566919324523	63	OPC/Chat+: 1.056	Fine
Adgrl3	OPC	2.5496368029508	Nos1+	2.41613116862028	1.0552559546702	64	OPC/Nos1+: 1.055	Fine
Pid1	OPC	1.48293093756054	Reln+	1.4059830999524	1.05472884959338	65	OPC/Reln+: 1.055	Fine
Hip1	OPC	1.15420006922223	Endothelial	1.11455171192201	1.0355733671898	66	OPC/Endothelial: 1.036	Fine
Dpyd	OPC	1.2348153366207	InhNeuron	1.19773030205381	1.03096275889764	67	OPC/InhNeuron: 1.031	Fine
Fchsd2	OPC	1.91607344766934	Microglia	1.86556996153968	1.02707134397038	68	OPC/Microglia: 1.027	Fine
Ncam1	OPC	1.19463034803516	Oligodendrocytes	1.16476526873607	1.02564042738971	69	OPC/Oligodendrocytes: 1.026	Fine
Nlgn1	OPC	3.85574968945846	Nos1+	3.79277921485044	1.01660272613851	70	OPC/Nos1+: 1.017	Fine
Opcml	OPC	2.79569273299317	Nos1+	2.76726804172317	1.01027175208235	71	OPC/Nos1+: 1.01	Fine
Tsc22d1	OPC	1.24933696716212	ExNeuron	1.23805885895777	1.00910950890803	72	OPC/ExNeuron: 1.009	Fine
Dcc	OPC	1.71237933570528	Pvalb+	1.6990277619093	1.00785836117297	73	OPC/Pvalb+: 1.008	Fine
Dmd	OPC	2.36298641406905	Chat+	2.3491079396627	1.00590797645865	74	OPC/Chat+: 1.006	Fine
Lrrtm4	OPC	3.32266257742057	Chat+	3.30406301651722	1.00562929968659	75	OPC/Chat+: 1.006	Fine
Rtn4r	ExNeuron	0.789504703506599	Nos1+	0.197000927739914	4.00761921562584	1	ExNeuron/Nos1+: 4.008	Fine
Slc17a7	ExNeuron	1.56315540740606	Nos1+	0.549759357053178	2.84334479686693	2	ExNeuron/Nos1+: 2.843	Fine
Anxa11	ExNeuron	0.735505091126359	Endothelial	0.26304020089838	2.79616989575866	3	ExNeuron/Endothelial: 2.796	Fine
Stx1a	ExNeuron	0.86023276670513	Pvalb+	0.331730134399386	2.59317040419805	4	ExNeuron/Pvalb+: 2.593	Fine
Ccn3	ExNeuron	0.838734994403863	Microglia	0.348560271274202	2.40628397303505	5	ExNeuron/Microglia: 2.406	Fine
Nptxr	ExNeuron	1.25072891724275	Pvalb+	0.524744958927455	2.38349868057649	6	ExNeuron/Pvalb+: 2.383	Fine
Nck2	ExNeuron	0.979833179677455	Pvalb+	0.432308076333299	2.26651601790115	7	ExNeuron/Pvalb+: 2.267	Fine
Slit1	ExNeuron	1.00030543715996	Pvalb+	0.48114744405315	2.07899979418672	8	ExNeuron/Pvalb+: 2.079	Fine
Lingo1	ExNeuron	0.897013174628899	Nos1+	0.446122328224634	2.01068881308543	9	ExNeuron/Nos1+: 2.011	Fine
Lmo4	ExNeuron	1.24311340991872	Cck+/Vip+	0.638345003410166	1.94740054872797	10	ExNeuron/Cck+/Vip+: 1.947	Fine
Galnt14	ExNeuron	0.855188377409917	Cck+/Vip+	0.451559931075355	1.8938535475753	11	ExNeuron/Cck+/Vip+: 1.894	Fine
Gfod1	ExNeuron	1.03769204041677	InhNeuron	0.569856604312803	1.82097045566074	12	ExNeuron/InhNeuron: 1.821	Fine
Plk2	ExNeuron	0.788182443210204	InhNeuron	0.433388002469304	1.81865312080491	13	ExNeuron/InhNeuron: 1.819	Fine
Pcsk5	ExNeuron	0.817188736963426	Nos1+	0.45629476537978	1.79092288355153	14	ExNeuron/Nos1+: 1.791	Fine
Mtmr12	ExNeuron	0.870278458124314	Microglia	0.48693007748475	1.7872760348257	15	ExNeuron/Microglia: 1.787	Fine
Hivep2	ExNeuron	0.586412617589618	Reln+	0.329718791713886	1.77852349434326	16	ExNeuron/Reln+: 1.779	Fine
Hace1	ExNeuron	0.707974709797471	Nos1+	0.409415359878237	1.72923338784365	17	ExNeuron/Nos1+: 1.729	Fine
Mmd	ExNeuron	0.659544279271108	Reln+	0.396527139127979	1.66330173697957	18	ExNeuron/Reln+: 1.663	Fine
Prkag2	ExNeuron	1.24893414359955	Pvalb+	0.752795283932092	1.65906212519819	19	ExNeuron/Pvalb+: 1.659	Fine
Rasgrp1	ExNeuron	0.649514483023502	Pvalb+	0.398297647542051	1.63072638523412	20	ExNeuron/Pvalb+: 1.631	Fine
Cnih3	ExNeuron	0.709460196344183	InhNeuron	0.436745011534448	1.62442655922179	21	ExNeuron/InhNeuron: 1.624	Fine
Fbxw7	ExNeuron	0.796011601147397	InhNeuron	0.491261900809332	1.62034059599575	22	ExNeuron/InhNeuron: 1.62	Fine
Enc1	ExNeuron	1.14723096542112	Nos1+	0.727019731549246	1.57799151197234	23	ExNeuron/Nos1+: 1.578	Fine
AABR07021704.1	ExNeuron	0.81631127314885	Reln+	0.524539806918972	1.55624275294506	24	ExNeuron/Reln+: 1.556	Fine
Sept11	ExNeuron	0.821421565795759	Pvalb+	0.531310959117761	1.54602789891578	25	ExNeuron/Pvalb+: 1.546	Fine
Sptbn2	ExNeuron	0.70397305293865	InhNeuron	0.456387612245642	1.54248939727959	26	ExNeuron/InhNeuron: 1.542	Fine
Ak5	ExNeuron	1.95144322726254	Nos1+	1.26594527893083	1.5414909789076	27	ExNeuron/Nos1+: 1.541	Fine
Exoc6	ExNeuron	0.761651124456885	Nos1+	0.500204697404839	1.52267887208673	28	ExNeuron/Nos1+: 1.523	Fine
Pde1a	ExNeuron	1.13837756791842	Nos1+	0.747759665180588	1.52238429127291	29	ExNeuron/Nos1+: 1.522	Fine
Cpne4	ExNeuron	1.15917461579541	Cck+/Vip+	0.772713240869515	1.50013556709734	30	ExNeuron/Cck+/Vip+: 1.5	Fine
Sntb2	ExNeuron	0.751476831898395	Chat+	0.503662714124025	1.49202394941101	31	ExNeuron/Chat+: 1.492	Fine
Pgm2l1	ExNeuron	1.70543839602424	Pvalb+	1.1522739784938	1.48006327301907	32	ExNeuron/Pvalb+: 1.48	Fine
Homer1	ExNeuron	1.4030958170334	InhNeuron	0.969109078843786	1.44782032039921	33	ExNeuron/InhNeuron: 1.448	Fine
AABR07026483.1	ExNeuron	0.960133867310148	Pvalb+	0.670973528019632	1.43095640470939	34	ExNeuron/Pvalb+: 1.431	Fine
Sh3gl2	ExNeuron	1.75082193284053	Chat+	1.22864300171164	1.42500460296558	35	ExNeuron/Chat+: 1.425	Fine
Speg	ExNeuron	0.578282368686612	InhNeuron	0.408546108866681	1.41546414501606	36	ExNeuron/InhNeuron: 1.415	Fine
Epha7	ExNeuron	1.0575586197199	Sst+	0.751772311252474	1.40675388530601	37	ExNeuron/Sst+: 1.407	Fine
Usp46	ExNeuron	0.978248810291426	Pvalb+	0.696527726091544	1.40446499636233	38	ExNeuron/Pvalb+: 1.404	Fine
RGD1306271	ExNeuron	0.956390152798168	Nos1+	0.681914413487132	1.40250760782051	39	ExNeuron/Nos1+: 1.403	Fine
Apba2	ExNeuron	1.39221994960377	Nos1+	0.996572243497601	1.39700855476126	40	ExNeuron/Nos1+: 1.397	Fine
Bsn	ExNeuron	1.36018996434478	Reln+	0.974375460994135	1.3959608167441	41	ExNeuron/Reln+: 1.396	Fine
Slit3	ExNeuron	0.931177756800846	Nos1+	0.66771893348213	1.39456545277934	42	ExNeuron/Nos1+: 1.395	Fine
Tsga10	ExNeuron	0.654585485447597	Reln+	0.471233403312292	1.38908973949327	43	ExNeuron/Reln+: 1.389	Fine
Ext1	ExNeuron	1.67349645269857	Cck+/Vip+	1.20755953538159	1.38585005845674	44	ExNeuron/Cck+/Vip+: 1.386	Fine
Ssbp3	ExNeuron	0.792978634872347	Nos1+	0.573989959963537	1.38152004422293	45	ExNeuron/Nos1+: 1.382	Fine
Fam81a	ExNeuron	0.687689659180008	Nos1+	0.501069039529837	1.37244492261043	46	ExNeuron/Nos1+: 1.372	Fine
LOC103694210	ExNeuron	0.895514526719716	Sst+	0.652653489618066	1.37211328977	47	ExNeuron/Sst+: 1.372	Fine
Tmem178a	ExNeuron	0.950687785525152	Chat+	0.705189789752014	1.34813038892618	48	ExNeuron/Chat+: 1.348	Fine
Arpp21	ExNeuron	2.33990897928527	Nos1+	1.73813916313156	1.3462149803181	49	ExNeuron/Nos1+: 1.346	Fine
Camk2a	ExNeuron	1.70654000897875	InhNeuron	1.27425778685808	1.33924236255722	50	ExNeuron/InhNeuron: 1.339	Fine
LOC100909595	ExNeuron	0.707694914630012	Pvalb+	0.530878495966823	1.33306381781612	51	ExNeuron/Pvalb+: 1.333	Fine
Mcu	ExNeuron	0.641309913757227	Astrocytes	0.48198150619064	1.33056954576088	52	ExNeuron/Astrocytes: 1.331	Fine
Ints10	ExNeuron	0.825788656771779	Reln+	0.621832617785553	1.32799186332899	53	ExNeuron/Reln+: 1.328	Fine
Pwwp2a	ExNeuron	0.618236339210518	Chat+	0.467600241088021	1.32214717805105	54	ExNeuron/Chat+: 1.322	Fine
Ak2	ExNeuron	1.47273765911374	Cck+/Vip+	1.1149275055548	1.32092683315845	55	ExNeuron/Cck+/Vip+: 1.321	Fine
Mapk11	ExNeuron	1.31852626263626	Cck+/Vip+	0.998475003958827	1.32054008103205	56	ExNeuron/Cck+/Vip+: 1.321	Fine
Pip5k1a	ExNeuron	1.17165726787359	InhNeuron	0.892101620348166	1.31336749216566	57	ExNeuron/InhNeuron: 1.313	Fine
Sorbs2	ExNeuron	2.08060224882794	InhNeuron	1.58453207294083	1.31307045427388	58	ExNeuron/InhNeuron: 1.313	Fine
Prkcg	ExNeuron	1.25442189863416	Sst+	0.95808735725206	1.3092980396193	59	ExNeuron/Sst+: 1.309	Fine
Btbd9	ExNeuron	1.15578496609849	Chat+	0.885639696551369	1.305028411214	60	ExNeuron/Chat+: 1.305	Fine
Btbd10	ExNeuron	0.861772137603825	Chat+	0.662480234892039	1.30082694126605	61	ExNeuron/Chat+: 1.301	Fine
AABR07031533.1	ExNeuron	0.99228071034243	Reln+	0.762879307466179	1.30070471256873	62	ExNeuron/Reln+: 1.301	Fine
Epha5	ExNeuron	2.56874228933767	Pvalb+	1.97773084238595	1.298833104225	63	ExNeuron/Pvalb+: 1.299	Fine
Ly6e	ExNeuron	0.587090136345664	Nos1+	0.45253397306643	1.29733936298189	64	ExNeuron/Nos1+: 1.297	Fine
Adgrb2	ExNeuron	0.865202578955441	InhNeuron	0.667782252256159	1.29563577952586	65	ExNeuron/InhNeuron: 1.296	Fine
Slc8a2	ExNeuron	0.802584135924596	Nos1+	0.621688812499438	1.29097406900067	66	ExNeuron/Nos1+: 1.291	Fine
Wasf1	ExNeuron	0.939169931113015	InhNeuron	0.72817860092215	1.28975217058517	67	ExNeuron/InhNeuron: 1.29	Fine
Npepo	ExNeuron	1.06244041296248	InhNeuron	0.824875513322989	1.28800091141325	68	ExNeuron/InhNeuron: 1.288	Fine
Mrtfa	ExNeuron	0.857641056137356	InhNeuron	0.666260689096199	1.28724547339086	69	ExNeuron/InhNeuron: 1.287	Fine
Acap2	ExNeuron	1.201281028252	Reln+	0.935773034536998	1.28373118685384	70	ExNeuron/Reln+: 1.284	Fine
Smap1	ExNeuron	0.818803052243251	Pvalb+	0.639688260895514	1.28000324892158	71	ExNeuron/Pvalb+: 1.28	Fine
Trim9	ExNeuron	1.15374175077184	InhNeuron	0.903087248710867	1.27755291907707	72	ExNeuron/InhNeuron: 1.278	Fine
Gls	ExNeuron	1.67781538756569	Chat+	1.31414472235214	1.27673562814499	73	ExNeuron/Chat+: 1.277	Fine
Tmem132a	ExNeuron	0.874374420507262	Nos1+	0.68546618034488	1.27559089795989	74	ExNeuron/Nos1+: 1.276	Fine
Cobl	ExNeuron	1.31909915393719	InhNeuron	1.03834540143661	1.27038570413288	75	ExNeuron/InhNeuron: 1.27	Fine
Ttc7b	ExNeuron	0.683429572213271	Pvalb+	0.540716619053869	1.26393298842768	76	ExNeuron/Pvalb+: 1.264	Fine
Scaf8	ExNeuron	0.627411657403908	Chat+	0.496789465252902	1.26293269339862	77	ExNeuron/Chat+: 1.263	Fine
Lmtk2	ExNeuron	0.776570614431487	Pvalb+	0.615672047216866	1.2613381067761	78	ExNeuron/Pvalb+: 1.261	Fine
R3hdm1	ExNeuron	1.83593998773788	Nos1+	1.46378106342214	1.25424493704385	79	ExNeuron/Nos1+: 1.254	Fine
Btbd19	ExNeuron	0.680323401374056	InhNeuron	0.542465748668398	1.25413153373104	80	ExNeuron/InhNeuron: 1.254	Fine
Myrip	ExNeuron	0.919525643049461	Reln+	0.735328548969644	1.25049631805799	81	ExNeuron/Reln+: 1.25	Fine
Tacc1	ExNeuron	0.886446112621255	Chat+	0.709704728287741	1.24903509486252	82	ExNeuron/Chat+: 1.249	Fine
Tenm2	ExNeuron	1.2631338815282	Chat+	1.0142961114788	1.24533049790224	83	ExNeuron/Chat+: 1.245	Fine
Strn4	ExNeuron	0.614985118639537	Nos1+	0.494764125122415	1.24298648065354	84	ExNeuron/Nos1+: 1.243	Fine
Rps6ka3	ExNeuron	0.891241554787786	Reln+	0.717620328762564	1.24194022809332	85	ExNeuron/Reln+: 1.242	Fine
Dcaf6	ExNeuron	1.13934316247216	Sst+	0.920021559590007	1.23838746015896	86	ExNeuron/Sst+: 1.238	Fine
AABR07024786.1	ExNeuron	0.884828142223447	Nos1+	0.715186977331982	1.23719834150828	87	ExNeuron/Nos1+: 1.237	Fine
Nlk	ExNeuron	1.76575588642884	Chat+	1.42934069248873	1.2353638958913	88	ExNeuron/Chat+: 1.235	Fine
Stxbp5l	ExNeuron	1.64162920471087	InhNeuron	1.32971637647392	1.23457094592161	89	ExNeuron/InhNeuron: 1.235	Fine
Cntn4	ExNeuron	1.62540085912142	Pvalb+	1.31698854174614	1.23417995494962	90	ExNeuron/Pvalb+: 1.234	Fine
Chn1	ExNeuron	1.73057646740843	InhNeuron	1.40394472757897	1.23265284837297	91	ExNeuron/InhNeuron: 1.233	Fine
Khdrbs3	ExNeuron	1.55286544620255	Reln+	1.26161398733404	1.23085623795592	92	ExNeuron/Reln+: 1.231	Fine
Peli1	ExNeuron	0.595368123638147	InhNeuron	0.483982264844078	1.230144505047	93	ExNeuron/InhNeuron: 1.23	Fine
Olfm1	ExNeuron	1.62647378538167	Pvalb+	1.32246593655391	1.2298795306743	94	ExNeuron/Pvalb+: 1.23	Fine
Banp	ExNeuron	0.727996410507017	Nos1+	0.591978538778841	1.22976824803271	95	ExNeuron/Nos1+: 1.23	Fine
AABR07028902.1	ExNeuron	0.613112771890935	InhNeuron	0.499145241912734	1.22832538589665	96	ExNeuron/InhNeuron: 1.228	Fine
Kcnma1	ExNeuron	2.55757066507167	Nos1+	2.08401986727658	1.22722950257376	97	ExNeuron/Nos1+: 1.227	Fine
Rapgef2	ExNeuron	1.57246578882262	Endothelial	1.28214337612288	1.2264352162998	98	ExNeuron/Endothelial: 1.226	Fine
Samd12	ExNeuron	2.23106173190594	Nos1+	1.82106304304406	1.22514250147899	99	ExNeuron/Nos1+: 1.225	Fine
Ankh	ExNeuron	1.05035971334786	Pvalb+	0.857532170159798	1.22486333445908	100	ExNeuron/Pvalb+: 1.225	Fine
Cldn10	Astrocytes	1.29692024395035	InhNeuron	0.0751331514359346	17.2616244515741	1	Astrocytes/InhNeuron: 17.262	Fine
Itih3	Astrocytes	1.26102471528538	Endothelial	0.0962653682856379	13.0994638855344	2	Astrocytes/Endothelial: 13.099	Fine
Agt	Astrocytes	1.73015680242052	Microglia	0.156243003277253	11.073499396004	3	Astrocytes/Microglia: 11.073	Fine
Gramd2b	Astrocytes	1.7607916961135	Endothelial	0.162734740459825	10.8200110876029	4	Astrocytes/Endothelial: 10.82	Fine
Slc1a2	Astrocytes	1.88612760042695	Pvalb+	0.177517532282103	10.6250215186047	5	Astrocytes/Pvalb+: 10.625	Fine
Glis3	Astrocytes	1.55772505965012	Reln+	0.152656812679202	10.2040978866994	6	Astrocytes/Reln+: 10.204	Fine
Lix1	Astrocytes	1.50794806321538	Endothelial	0.148306687529327	10.1677684825722	7	Astrocytes/Endothelial: 10.168	Fine
Gja1	Astrocytes	2.19182622575066	Endothelial	0.223490423622814	9.80724896494812	8	Astrocytes/Endothelial: 9.807	Fine
Rorb	Astrocytes	2.26427850907795	ExNeuron	0.289923931206393	7.80990551437452	9	Astrocytes/ExNeuron: 7.81	Fine
Rgma	Astrocytes	1.16356039160787	Cck+/Vip+	0.172300397133859	6.7530917569732	10	Astrocytes/Cck+/Vip+: 6.753	Fine
Gli3	Astrocytes	1.38098432868669	Reln+	0.234798087979733	5.88158251444488	11	Astrocytes/Reln+: 5.882	Fine
Cyp7b1	Astrocytes	1.6497884500163	OPC	0.307622465365572	5.36302980361245	12	Astrocytes/OPC: 5.363	Fine
Sfxn5	Astrocytes	1.77897472518009	Chat+	0.353216860719894	5.03649435520816	13	Astrocytes/Chat+: 5.036	Fine
Ston2	Astrocytes	1.32680272809802	Microglia	0.352484939134738	3.76414019661375	14	Astrocytes/Microglia: 3.764	Fine
Sat1	Astrocytes	1.51599236681466	Microglia	0.407284261391897	3.72219727232706	15	Astrocytes/Microglia: 3.722	Fine
Plpp3	Astrocytes	2.62724866830429	OPC	0.737478794717735	3.56247350720078	16	Astrocytes/OPC: 3.562	Fine
Atp1b2	Astrocytes	1.478637572455	Endothelial	0.455813733782089	3.24395133991706	17	Astrocytes/Endothelial: 3.244	Fine
S100b	Astrocytes	1.77856980829429	Endothelial	0.622284052413157	2.85813175092173	18	Astrocytes/Endothelial: 2.858	Fine
Slc1a3	Astrocytes	3.02789292413478	OPC	1.11114155988695	2.72502895530506	19	Astrocytes/OPC: 2.725	Fine
Glud1	Astrocytes	1.65467464398056	Chat+	0.619913853020236	2.66920094771063	20	Astrocytes/Chat+: 2.669	Fine
Prex2	Astrocytes	2.68525238757073	Endothelial	1.03178780253187	2.60252387262329	21	Astrocytes/Endothelial: 2.603	Fine
Ttyh1	Astrocytes	1.42501232285932	ExNeuron	0.561954478133131	2.53581451578311	22	Astrocytes/ExNeuron: 2.536	Fine
Abhd3	Astrocytes	1.58424160091964	Chat+	0.630315364956064	2.51341104627851	23	Astrocytes/Chat+: 2.513	Fine
Ttyh3	Astrocytes	1.42693233591247	ExNeuron	0.585968182495053	2.43517033610356	24	Astrocytes/ExNeuron: 2.435	Fine
Folh1	Astrocytes	1.14697566911616	OPC	0.472515363846094	2.42738280461447	25	Astrocytes/OPC: 2.427	Fine
Acsl3	Astrocytes	1.16676523676625	Pvalb+	0.500364506581887	2.33183053837433	26	Astrocytes/Pvalb+: 2.332	Fine
Asap2	Astrocytes	1.15790912640467	Chat+	0.499883492826264	2.31635799745664	27	Astrocytes/Chat+: 2.316	Fine
Aldoc	Astrocytes	2.02829421339077	Reln+	0.878531220870207	2.30873321881685	28	Astrocytes/Reln+: 2.309	Fine
Scg3	Astrocytes	1.19658361369634	Chat+	0.523477462363653	2.28583597141588	29	Astrocytes/Chat+: 2.286	Fine
Arhgef26	Astrocytes	1.21356661956117	Chat+	0.567711464676981	2.13764684187181	30	Astrocytes/Chat+: 2.138	Fine
Mmd2	Astrocytes	1.38156810062592	OPC	0.703134996280307	1.96486891981573	31	Astrocytes/OPC: 1.965	Fine
Clu	Astrocytes	2.02603393900262	Nos1+	1.03242664706448	1.96239989035859	32	Astrocytes/Nos1+: 1.962	Fine
Htra1	Astrocytes	1.08625979868538	OPC	0.558370833100891	1.94540927693676	33	Astrocytes/OPC: 1.945	Fine
Ndrg2	Astrocytes	1.26325554599026	Endothelial	0.685004183462253	1.84415741755812	34	Astrocytes/Endothelial: 1.844	Fine
Hlcs	Astrocytes	1.34215707087085	Chat+	0.730354838476829	1.83767807120981	35	Astrocytes/Chat+: 1.838	Fine
Bcan	Astrocytes	1.19107220109262	OPC	0.65017402428557	1.8319283093498	36	Astrocytes/OPC: 1.832	Fine
Dtna	Astrocytes	1.49572926152903	Pvalb+	0.84615532515551	1.76767694661041	37	Astrocytes/Pvalb+: 1.768	Fine
Adgrg1	Astrocytes	1.14586846027888	Nos1+	0.6636582484691	1.72659416638325	38	Astrocytes/Nos1+: 1.727	Fine
Add3	Astrocytes	1.39246391471628	Nos1+	0.808169690591029	1.72298457975818	39	Astrocytes/Nos1+: 1.723	Fine
Camk2g	Astrocytes	1.9800547249548	Nos1+	1.15628279470649	1.71243119245531	40	Astrocytes/Nos1+: 1.712	Fine
Lhfpl6	Astrocytes	1.44956134214797	Endothelial	0.849285632768575	1.7068007348983	41	Astrocytes/Endothelial: 1.707	Fine
Acsl6	Astrocytes	1.34844282519676	Chat+	0.793694024810742	1.69894541604783	42	Astrocytes/Chat+: 1.699	Fine
Rgs20	Astrocytes	1.4286008229909	OPC	0.869756641576046	1.64252936361853	43	Astrocytes/OPC: 1.643	Fine
Msi2	Astrocytes	2.60389212406016	Chat+	1.58906632759788	1.63863023137388	44	Astrocytes/Chat+: 1.639	Fine
Gpm6a	Astrocytes	3.37920021672074	ExNeuron	2.07208549320752	1.63082084585702	45	Astrocytes/ExNeuron: 1.631	Fine
Nfia	Astrocytes	2.62961051476446	OPC	1.63628657169354	1.60705988807501	46	Astrocytes/OPC: 1.607	Fine
Atp1a2	Astrocytes	2.06978867390776	Endothelial	1.30021238047431	1.59188506815533	47	Astrocytes/Endothelial: 1.592	Fine
Laptm4a	Astrocytes	1.56798114854145	Endothelial	0.999331173340523	1.56903055800818	48	Astrocytes/Endothelial: 1.569	Fine
Hacd2	Astrocytes	1.12321792518115	InhNeuron	0.721148513615736	1.55754037341004	49	Astrocytes/InhNeuron: 1.558	Fine
Adk	Astrocytes	1.20387327263439	InhNeuron	0.776434569037231	1.55051477695947	50	Astrocytes/InhNeuron: 1.551	Fine
Per3	Astrocytes	1.35735489758992	OPC	0.890146197621465	1.52486737708577	51	Astrocytes/OPC: 1.525	Fine
Sparcl1	Astrocytes	2.70493774175447	Pvalb+	1.78258767909603	1.51742198909743	52	Astrocytes/Pvalb+: 1.517	Fine
Cpe	Astrocytes	2.77448993137707	ExNeuron	1.82973671498264	1.51633287382736	53	Astrocytes/ExNeuron: 1.516	Fine
Fut9	Astrocytes	2.02768651304849	ExNeuron	1.33856288581524	1.51482349804846	54	Astrocytes/ExNeuron: 1.515	Fine
AABR07001519.1	Astrocytes	1.65212665695926	Chat+	1.10948753568739	1.48908987601712	55	Astrocytes/Chat+: 1.489	Fine
Arap2	Astrocytes	1.49596949883565	Oligodendrocytes	1.00845602492788	1.48342561485775	56	Astrocytes/Oligodendrocytes: 1.483	Fine
Pard3b	Astrocytes	1.11630609748704	Endothelial	0.758751082244457	1.47124152256218	57	Astrocytes/Endothelial: 1.471	Fine
Pdzrn3	Astrocytes	1.33365040263244	ExNeuron	0.916854596894382	1.45459313521451	58	Astrocytes/ExNeuron: 1.455	Fine
Enah	Astrocytes	1.75657454589981	Chat+	1.21453532346547	1.44629350168897	59	Astrocytes/Chat+: 1.446	Fine
Slc4a4	Astrocytes	2.3247245622633	Pvalb+	1.62476158020461	1.43080965883656	60	Astrocytes/Pvalb+: 1.431	Fine
Carmil1	Astrocytes	1.42978719671313	Chat+	1.00584551807473	1.42147792182825	61	Astrocytes/Chat+: 1.421	Fine
Farp1	Astrocytes	1.55488617873698	ExNeuron	1.12097249140639	1.38708682921041	62	Astrocytes/ExNeuron: 1.387	Fine
Slc3a2	Astrocytes	1.54234873448807	Endothelial	1.11925577995799	1.37801274928056	63	Astrocytes/Endothelial: 1.378	Fine
Mfge8	Astrocytes	1.42479624888926	Endothelial	1.05286434547186	1.35325719311989	64	Astrocytes/Endothelial: 1.353	Fine
Arhgef12	Astrocytes	1.46274300692756	Reln+	1.08947659230026	1.34261077040601	65	Astrocytes/Reln+: 1.343	Fine
Zbtb20	Astrocytes	3.28302924280946	OPC	2.44977508597036	1.34013496243433	66	Astrocytes/OPC: 1.34	Fine
Tnik	Astrocytes	2.24806732292254	InhNeuron	1.70719860267337	1.31681652000078	67	Astrocytes/InhNeuron: 1.317	Fine
Rabep1	Astrocytes	1.25525839850371	ExNeuron	0.967190269327273	1.29784018544439	68	Astrocytes/ExNeuron: 1.298	Fine
Phkb	Astrocytes	1.07357632240876	Chat+	0.827860231076555	1.29680866661837	69	Astrocytes/Chat+: 1.297	Fine
Spire1	Astrocytes	1.50263674557648	Pvalb+	1.19680127932483	1.25554406695169	70	Astrocytes/Pvalb+: 1.256	Fine
Gnao1	Astrocytes	1.62749055091712	ExNeuron	1.32719385832682	1.22626437781205	71	Astrocytes/ExNeuron: 1.226	Fine
Tom1l2	Astrocytes	1.37145855568028	ExNeuron	1.12501813159048	1.21905462424983	72	Astrocytes/ExNeuron: 1.219	Fine
Macf1	Astrocytes	2.58942205013303	Chat+	2.14298973662412	1.20832218926637	73	Astrocytes/Chat+: 1.208	Fine
Ntm	Astrocytes	1.45306008368783	Pvalb+	1.21256181180095	1.19833897913186	74	Astrocytes/Pvalb+: 1.198	Fine
Smarca2	Astrocytes	1.1759321202981	Reln+	0.984982481829741	1.19386094878931	75	Astrocytes/Reln+: 1.194	Fine
Cd81	Astrocytes	1.8289215854454	Oligodendrocytes	1.53489657637876	1.19156014391557	76	Astrocytes/Oligodendrocytes: 1.192	Fine
Nckap5	Astrocytes	1.33965621093277	OPC	1.1255447059806	1.19022923195719	77	Astrocytes/OPC: 1.19	Fine
Gabrb1	Astrocytes	3.13687809065841	Nos1+	2.64264793045517	1.18702081140188	78	Astrocytes/Nos1+: 1.187	Fine
Sybu	Astrocytes	1.37851082203831	Chat+	1.16806627206533	1.18016490588405	79	Astrocytes/Chat+: 1.18	Fine
Ctnnd2	Astrocytes	3.13494160897716	Chat+	2.67039731399764	1.17396074080231	80	Astrocytes/Chat+: 1.174	Fine
Klhl5	Astrocytes	1.11194294650245	OPC	0.948107078056597	1.17280312766115	81	Astrocytes/OPC: 1.173	Fine
Cdh10	Astrocytes	1.9558188119088	OPC	1.68340108941042	1.1618257967231	82	Astrocytes/OPC: 1.162	Fine
Apoe	Astrocytes	4.84199079873702	Microglia	4.20244588975951	1.15218397232334	83	Astrocytes/Microglia: 1.152	Fine
Son	Astrocytes	1.59815882129898	Reln+	1.39379759645336	1.14662188065586	84	Astrocytes/Reln+: 1.147	Fine
AABR07070046.1	Astrocytes	2.10006660998889	Cck+/Vip+	1.86412937050508	1.12656698790164	85	Astrocytes/Cck+/Vip+: 1.127	Fine
Fry	Astrocytes	1.6055967878902	Chat+	1.46002349141055	1.09970613304243	86	Astrocytes/Chat+: 1.1	Fine
Lsamp	Astrocytes	2.2603209189325	Pvalb+	2.083112534299	1.08506904054185	87	Astrocytes/Pvalb+: 1.085	Fine
RGD1565616	Astrocytes	1.51782923006249	Chat+	1.40196538918629	1.08264386679577	88	Astrocytes/Chat+: 1.083	Fine
Mt3	Astrocytes	1.18820372356063	Endothelial	1.10394015160715	1.07632983711192	89	Astrocytes/Endothelial: 1.076	Fine
Prkca	Astrocytes	1.18612959708386	Chat+	1.11996993501078	1.05907271258353	90	Astrocytes/Chat+: 1.059	Fine
Nrxn1	Astrocytes	4.17203603861385	OPC	3.97508401764912	1.04954663098699	91	Astrocytes/OPC: 1.05	Fine
Dock1	Astrocytes	1.19572839664533	OPC	1.1405852441135	1.04834636675901	92	Astrocytes/OPC: 1.048	Fine
AC134224.1	Astrocytes	1.99106858579594	Oligodendrocytes	1.92571588455125	1.03393683448788	93	Astrocytes/Oligodendrocytes: 1.034	Fine
AABR07046961.1	Oligodendrocytes	1.47925886804772	Endothelial	0.0752678104794598	19.6532735391765	1	Oligodendrocytes/Endothelial: 19.653	Fine
Mog	Oligodendrocytes	2.95636752351494	Endothelial	0.201761703091305	14.6527684799383	2	Oligodendrocytes/Endothelial: 14.653	Fine
Ermn	Oligodendrocytes	1.33385074707129	Endothelial	0.103328639252602	12.9088194397925	3	Oligodendrocytes/Endothelial: 12.909	Fine
Mobp	Oligodendrocytes	1.7905718966463	Endothelial	0.140404484938996	12.7529537067444	4	Oligodendrocytes/Endothelial: 12.753	Fine
Mag	Oligodendrocytes	2.24846091054305	Endothelial	0.181972617132326	12.3560398590521	5	Oligodendrocytes/Endothelial: 12.356	Fine
Hapln2	Oligodendrocytes	1.62782147223556	Endothelial	0.139161088503214	11.6973896205042	6	Oligodendrocytes/Endothelial: 11.697	Fine
Cldn11	Oligodendrocytes	2.36133038148965	Endothelial	0.256563315260468	9.20369453088948	7	Oligodendrocytes/Endothelial: 9.204	Fine
Mal	Oligodendrocytes	2.05140642543563	Endothelial	0.23861758852751	8.59704616954137	8	Oligodendrocytes/Endothelial: 8.597	Fine
Ptgds	Oligodendrocytes	1.86032540200542	Endothelial	0.258676696639101	7.19170078393607	9	Oligodendrocytes/Endothelial: 7.192	Fine
Ppp1r14a	Oligodendrocytes	1.67272549416211	Endothelial	0.255464757603464	6.54777398594659	10	Oligodendrocytes/Endothelial: 6.548	Fine
Gsn	Oligodendrocytes	1.65782790916479	Endothelial	0.254486030139451	6.51441616758434	11	Oligodendrocytes/Endothelial: 6.514	Fine
Gpd1	Oligodendrocytes	1.56650211118191	Reln+	0.276997762703771	5.6552879557268	12	Oligodendrocytes/Reln+: 5.655	Fine
Tf	Oligodendrocytes	3.12030633684897	Microglia	0.638828432432078	4.88441994506988	13	Oligodendrocytes/Microglia: 4.884	Fine
Plp1	Oligodendrocytes	4.48708079001941	Microglia	0.962124760493969	4.66372031389741	14	Oligodendrocytes/Microglia: 4.664	Fine
Mbp	Oligodendrocytes	3.93269887833141	Endothelial	0.860323772810755	4.57118471280054	15	Oligodendrocytes/Endothelial: 4.571	Fine
Car2	Oligodendrocytes	2.34602739267855	Pvalb+	0.534261665193594	4.39115801398262	16	Oligodendrocytes/Pvalb+: 4.391	Fine
LOC361016	Oligodendrocytes	1.7025270948353	Chat+	0.399278908104132	4.26400458496366	17	Oligodendrocytes/Chat+: 4.264	Fine
Cnp	Oligodendrocytes	2.85508492515557	OPC	0.670003083682716	4.26130117112656	18	Oligodendrocytes/OPC: 4.261	Fine
Tubb4a	Oligodendrocytes	2.88284507433309	Nos1+	0.693392499016505	4.15759483758775	19	Oligodendrocytes/Nos1+: 4.158	Fine
Ppp1r16b	Oligodendrocytes	1.60915921009919	OPC	0.392650602184295	4.0981962109507	20	Oligodendrocytes/OPC: 4.098	Fine
Apod	Oligodendrocytes	3.37680499732398	Endothelial	0.837513256443435	4.03194214699819	21	Oligodendrocytes/Endothelial: 4.032	Fine
Ugt8	Oligodendrocytes	1.34632041553446	OPC	0.365851634593574	3.67996282708998	22	Oligodendrocytes/OPC: 3.68	Fine
Csrp1	Oligodendrocytes	1.34310036570857	Astrocytes	0.432354474517096	3.10647962463833	23	Oligodendrocytes/Astrocytes: 3.106	Fine
Otud7b	Oligodendrocytes	1.26319040969757	Pvalb+	0.433160620935504	2.91621709972028	24	Oligodendrocytes/Pvalb+: 2.916	Fine
Slc12a2	Oligodendrocytes	1.25279401351958	Chat+	0.448675366413712	2.79220591835303	25	Oligodendrocytes/Chat+: 2.792	Fine
Sept4	Oligodendrocytes	2.51837252855364	Endothelial	0.925002205904346	2.72255840308133	26	Oligodendrocytes/Endothelial: 2.723	Fine
Mettl7a	Oligodendrocytes	1.31724252378612	Astrocytes	0.49231716606435	2.6755973883997	27	Oligodendrocytes/Astrocytes: 2.676	Fine
Aatk	Oligodendrocytes	1.30338096787147	OPC	0.521975476022018	2.49701571768189	28	Oligodendrocytes/OPC: 2.497	Fine
Evi2a	Oligodendrocytes	1.26830859658442	Microglia	0.509261690216162	2.49048499219737	29	Oligodendrocytes/Microglia: 2.49	Fine
Enpp2	Oligodendrocytes	1.25817201298672	OPC	0.549199249554052	2.29092085251091	30	Oligodendrocytes/OPC: 2.291	Fine
Map7	Oligodendrocytes	1.79038125717501	Nos1+	0.861661139020984	2.07782523325728	31	Oligodendrocytes/Nos1+: 2.078	Fine
Scd2	Oligodendrocytes	2.75173386915625	Astrocytes	1.33893636509233	2.05516403982835	32	Oligodendrocytes/Astrocytes: 2.055	Fine
Stmn4	Oligodendrocytes	1.7878205641053	Pvalb+	0.887467970085135	2.01451841009405	33	Oligodendrocytes/Pvalb+: 2.015	Fine
Sept7	Oligodendrocytes	2.05806134489606	OPC	1.09624285935399	1.87737719551383	34	Oligodendrocytes/OPC: 1.877	Fine
Aplp1	Oligodendrocytes	2.675261160937	Nos1+	1.56027093320202	1.71461321492849	35	Oligodendrocytes/Nos1+: 1.715	Fine
Cryab	Oligodendrocytes	1.69222322732838	Reln+	1.01694232845447	1.66403067310631	36	Oligodendrocytes/Reln+: 1.664	Fine
Fnbp1	Oligodendrocytes	2.22970325043703	Astrocytes	1.41447070476188	1.57635166492359	37	Oligodendrocytes/Astrocytes: 1.576	Fine
Bin1	Oligodendrocytes	1.7057499724492	ExNeuron	1.13602507814913	1.50150732167664	38	Oligodendrocytes/ExNeuron: 1.502	Fine
Cdc37l1	Oligodendrocytes	1.25098104153657	Reln+	0.836687838965861	1.49515862819611	39	Oligodendrocytes/Reln+: 1.495	Fine
Stmn1	Oligodendrocytes	2.34485335523539	Endothelial	1.60644526540198	1.45965343839377	40	Oligodendrocytes/Endothelial: 1.46	Fine
Fez1	Oligodendrocytes	1.32936788106439	Reln+	0.916069398140863	1.45116503592665	41	Oligodendrocytes/Reln+: 1.451	Fine
Pllp	Oligodendrocytes	1.71507619151778	OPC	1.23030803722702	1.39402177310276	42	Oligodendrocytes/OPC: 1.394	Fine
St6galnac3	Oligodendrocytes	1.65074517908061	InhNeuron	1.18681918399202	1.39089863169225	43	Oligodendrocytes/InhNeuron: 1.391	Fine
Rtn4	Oligodendrocytes	2.16486134663188	Chat+	1.55725460855974	1.39017816016233	44	Oligodendrocytes/Chat+: 1.39	Fine
Slc24a2	Oligodendrocytes	1.72075158748034	Nos1+	1.24245612281135	1.38495964234676	45	Oligodendrocytes/Nos1+: 1.385	Fine
Tmeff2	Oligodendrocytes	3.14264573327317	Chat+	2.29875023444072	1.3671105656408	46	Oligodendrocytes/Chat+: 1.367	Fine
Agpat4	Oligodendrocytes	1.23588512558147	ExNeuron	0.93135254406247	1.3269788475486	47	Oligodendrocytes/ExNeuron: 1.327	Fine
Slc44a1	Oligodendrocytes	1.86336077066517	OPC	1.40631931245995	1.32499124072027	48	Oligodendrocytes/OPC: 1.325	Fine
Ttll5	Oligodendrocytes	1.30642065143448	Pvalb+	0.989540341200399	1.32022980472901	49	Oligodendrocytes/Pvalb+: 1.32	Fine
Phlpp1	Oligodendrocytes	2.15125535264481	Astrocytes	1.65728638052339	1.29805890999082	50	Oligodendrocytes/Astrocytes: 1.298	Fine
Grm3	Oligodendrocytes	3.09257183832914	Astrocytes	2.3966200151562	1.29038888884001	51	Oligodendrocytes/Astrocytes: 1.29	Fine
Ywhaq	Oligodendrocytes	1.5346840803165	Nos1+	1.18956347489961	1.29012374093447	52	Oligodendrocytes/Nos1+: 1.29	Fine
Pex5l	Oligodendrocytes	2.30097982088098	ExNeuron	1.80096614174963	1.277636357253	53	Oligodendrocytes/ExNeuron: 1.278	Fine
Tuba1a	Oligodendrocytes	2.85047946612855	Cck+/Vip+	2.24251467418631	1.27110850106827	54	Oligodendrocytes/Cck+/Vip+: 1.271	Fine
Pde4b	Oligodendrocytes	1.46848170336003	OPC	1.18524257855916	1.23897143920124	55	Oligodendrocytes/OPC: 1.239	Fine
Ptprd	Oligodendrocytes	2.68965329984256	Reln+	2.17587539704169	1.23612468963039	56	Oligodendrocytes/Reln+: 1.236	Fine
Rnf13	Oligodendrocytes	1.69832987599723	Microglia	1.3821188802328	1.22878711830575	57	Oligodendrocytes/Microglia: 1.229	Fine
LOC100359583	Oligodendrocytes	1.22606731273874	Endothelial	1.03973771492585	1.17920827064177	58	Oligodendrocytes/Endothelial: 1.179	Fine
Gstp1	Oligodendrocytes	1.28727171966161	Endothelial	1.1042813126857	1.165709955311	59	Oligodendrocytes/Endothelial: 1.166	Fine
Aspa	Oligodendrocytes	1.32061725565028	Microglia	1.16462060466578	1.1339463258331	60	Oligodendrocytes/Microglia: 1.134	Fine
Usp54	Oligodendrocytes	2.04395715875308	OPC	1.82008819791841	1.12299896295723	61	Oligodendrocytes/OPC: 1.123	Fine
Actb	Oligodendrocytes	1.72231479284084	Microglia	1.55332786807922	1.10879024849441	62	Oligodendrocytes/Microglia: 1.109	Fine
Lamp1	Oligodendrocytes	1.28871602742181	Microglia	1.16641147918865	1.10485540515962	63	Oligodendrocytes/Microglia: 1.105	Fine
Pebp1	Oligodendrocytes	1.81942163635523	Chat+	1.66108407671653	1.09532182136842	64	Oligodendrocytes/Chat+: 1.095	Fine
AC134224.3	Oligodendrocytes	7.51645434455434	Astrocytes	7.10354589243139	1.05812709010058	65	Oligodendrocytes/Astrocytes: 1.058	Fine
Cd9	Oligodendrocytes	1.81649443269942	OPC	1.72148248016522	1.05519193696649	66	Oligodendrocytes/OPC: 1.055	Fine
Fth1	Oligodendrocytes	2.45955798407337	Endothelial	2.34263162833449	1.04991239524159	67	Oligodendrocytes/Endothelial: 1.05	Fine
Map4k4	Oligodendrocytes	1.30750280102491	OPC	1.26450676663829	1.03400221771919	68	Oligodendrocytes/OPC: 1.034	Fine
Zeb2	Oligodendrocytes	2.30529859244595	Pvalb+	2.28430408566294	1.00919076707641	69	Oligodendrocytes/Pvalb+: 1.009	Fine
Meis2	InhNeuron	2.32266248849173	Cck+/Vip+	0.819394287972868	2.8346090796384	1	InhNeuron/Cck+/Vip+: 2.835	Fine
Adcy5	InhNeuron	0.968098413017204	Nos1+	0.554650612644179	1.74542025366564	2	InhNeuron/Nos1+: 1.745	Fine
Wfs1	InhNeuron	0.883277888132817	Sst+	0.540746906040561	1.63344048438543	3	InhNeuron/Sst+: 1.633	Fine
Penk	InhNeuron	1.91053472233249	Endothelial	1.19095179170309	1.60420827748231	4	InhNeuron/Endothelial: 1.604	Fine
Grm8	InhNeuron	2.17666675471335	ExNeuron	1.41413456267168	1.53922180545608	5	InhNeuron/ExNeuron: 1.539	Fine
Pard3	InhNeuron	1.32312867167223	OPC	0.905018006576808	1.46199154277262	6	InhNeuron/OPC: 1.462	Fine
Gnal	InhNeuron	1.17989204802546	Chat+	0.822300546401734	1.4348671579856	7	InhNeuron/Chat+: 1.435	Fine
Lmo7	InhNeuron	0.8085065032417	ExNeuron	0.569122927723901	1.42061840044851	8	InhNeuron/ExNeuron: 1.421	Fine
Ppp1r9a	InhNeuron	0.88413845145961	ExNeuron	0.700402785928602	1.26232857610269	9	InhNeuron/ExNeuron: 1.262	Fine
Synpr	InhNeuron	0.981724515618457	Cck+/Vip+	0.789741556794635	1.24309593077897	10	InhNeuron/Cck+/Vip+: 1.243	Fine
Bcr	InhNeuron	0.791216243414885	ExNeuron	0.63778094577468	1.24057679781235	11	InhNeuron/ExNeuron: 1.241	Fine
Acvr2a	InhNeuron	0.908083021285081	ExNeuron	0.742121893172477	1.22363055131434	12	InhNeuron/ExNeuron: 1.224	Fine
Ahcyl2	InhNeuron	1.30876503338146	Chat+	1.09086390956962	1.1997509697592	13	InhNeuron/Chat+: 1.2	Fine
Cux1	InhNeuron	0.921858719742561	Microglia	0.769254086399823	1.19838000998726	14	InhNeuron/Microglia: 1.198	Fine
Xpr1	InhNeuron	0.80915344434987	Astrocytes	0.67693323410174	1.19532237979656	15	InhNeuron/Astrocytes: 1.195	Fine
S100pbp	InhNeuron	1.02081563831579	ExNeuron	0.860922426895907	1.18572313419269	16	InhNeuron/ExNeuron: 1.186	Fine
Dpp6	InhNeuron	2.04591997925184	Chat+	1.7322188011898	1.18109789470393	17	InhNeuron/Chat+: 1.181	Fine
Pde8b	InhNeuron	1.00260539336704	Reln+	0.849488995133441	1.18024529936323	18	InhNeuron/Reln+: 1.18	Fine
Pde7b	InhNeuron	1.6201500731112	OPC	1.37769272481733	1.17598797171991	19	InhNeuron/OPC: 1.176	Fine
Rapgef6	InhNeuron	1.33359642312048	Nos1+	1.13736353222708	1.17253313064219	20	InhNeuron/Nos1+: 1.173	Fine
Smpd3	InhNeuron	0.889828519324113	ExNeuron	0.765491073530305	1.16242834187522	21	InhNeuron/ExNeuron: 1.162	Fine
Fkbp1a	InhNeuron	1.12572570510178	Endothelial	0.975139620700763	1.15442515225953	22	InhNeuron/Endothelial: 1.154	Fine
Rgl1	InhNeuron	1.3568326604987	ExNeuron	1.18404181328813	1.14593306188295	23	InhNeuron/ExNeuron: 1.146	Fine
Cacnb2	InhNeuron	1.63331881915761	Nos1+	1.42612144956337	1.14528732434231	24	InhNeuron/Nos1+: 1.145	Fine
Ppp3ca	InhNeuron	2.82223297572528	ExNeuron	2.46716759631807	1.14391619764182	25	InhNeuron/ExNeuron: 1.144	Fine
Kdm6a	InhNeuron	0.777241052740788	Nos1+	0.683661001626674	1.13688077993546	26	InhNeuron/Nos1+: 1.137	Fine
Map2k1	InhNeuron	1.02990782135354	Reln+	0.910430473824136	1.13123170957532	27	InhNeuron/Reln+: 1.131	Fine
Zdhhc14	InhNeuron	1.17305039035709	Nos1+	1.05283151717058	1.11418624084279	28	InhNeuron/Nos1+: 1.114	Fine
Pde10a	InhNeuron	1.40799461314646	Pvalb+	1.26566299249239	1.11245617632683	29	InhNeuron/Pvalb+: 1.112	Fine
Kcnab1	InhNeuron	1.79905328790425	Reln+	1.61887379176766	1.11129928537533	30	InhNeuron/Reln+: 1.111	Fine
Tcf20	InhNeuron	0.906905113419052	Chat+	0.81781192933806	1.10894092013686	31	InhNeuron/Chat+: 1.109	Fine
Pbx3	InhNeuron	1.04140379408582	Chat+	0.944839228246298	1.10220211328307	32	InhNeuron/Chat+: 1.102	Fine
Dtnb	InhNeuron	1.30049442584203	ExNeuron	1.18566179826185	1.09685108160567	33	InhNeuron/ExNeuron: 1.097	Fine
Dgkb	InhNeuron	2.43129795356731	Reln+	2.22641282709556	1.09202476916154	34	InhNeuron/Reln+: 1.092	Fine
Grm7	InhNeuron	2.5883784730416	Nos1+	2.37068058799396	1.09182927727596	35	InhNeuron/Nos1+: 1.092	Fine
Fat3	InhNeuron	1.26961277073539	Chat+	1.16321677843827	1.09146703715877	36	InhNeuron/Chat+: 1.091	Fine
Ngef	InhNeuron	1.03304002265699	ExNeuron	0.95477624096957	1.08197080983911	37	InhNeuron/ExNeuron: 1.082	Fine
Plcb1	InhNeuron	1.53559567382687	ExNeuron	1.42248022469971	1.07951987462675	38	InhNeuron/ExNeuron: 1.08	Fine
Ncdn	InhNeuron	0.897922480146715	Nos1+	0.832937730061769	1.07801873746328	39	InhNeuron/Nos1+: 1.078	Fine
AABR07035916.1	InhNeuron	2.38595357771054	Reln+	2.21968339705676	1.07490716057716	40	InhNeuron/Reln+: 1.075	Fine
Sipa1l1	InhNeuron	0.871741470120323	ExNeuron	0.814359790818492	1.07046231892682	41	InhNeuron/ExNeuron: 1.07	Fine
Mbnl2	InhNeuron	1.84684069516876	ExNeuron	1.72572916676898	1.07017991625333	42	InhNeuron/ExNeuron: 1.07	Fine
Dis3l2	InhNeuron	0.884557554298021	Nos1+	0.827819604048943	1.06853902706769	43	InhNeuron/Nos1+: 1.069	Fine
Grm5	InhNeuron	2.54139074240641	ExNeuron	2.38515035003198	1.06550546902519	44	InhNeuron/ExNeuron: 1.066	Fine
Cacna2d3	InhNeuron	2.30658234349883	Astrocytes	2.16711581987323	1.06435582369278	45	InhNeuron/Astrocytes: 1.064	Fine
Cyld	InhNeuron	0.753953977574477	Nos1+	0.71213167024414	1.05872833505073	46	InhNeuron/Nos1+: 1.059	Fine
Arid1b	InhNeuron	1.30431664791393	Chat+	1.23318819685861	1.05767850457579	47	InhNeuron/Chat+: 1.058	Fine
Adarb1	InhNeuron	0.780694739792211	Nos1+	0.738872928879376	1.05660216970767	48	InhNeuron/Nos1+: 1.057	Fine
Pkig	InhNeuron	1.37057701849805	Nos1+	1.30152336814508	1.05305602038585	49	InhNeuron/Nos1+: 1.053	Fine
Rundc3b	InhNeuron	0.807965226576182	Nos1+	0.767478382649811	1.052753074017	50	InhNeuron/Nos1+: 1.053	Fine
Neto1	InhNeuron	1.5576681287132	Sst+	1.48440340332669	1.04935634425408	51	InhNeuron/Sst+: 1.049	Fine
Csrnp3	InhNeuron	1.57380286169315	Sst+	1.50027705131915	1.04900815506666	52	InhNeuron/Sst+: 1.049	Fine
Cx3cl1	InhNeuron	0.768992564409444	ExNeuron	0.736003847387212	1.04482139208829	53	InhNeuron/ExNeuron: 1.045	Fine
AABR07033882.1	InhNeuron	1.91387372647416	Pvalb+	1.84849434076872	1.03536899424764	54	InhNeuron/Pvalb+: 1.035	Fine
Me3	InhNeuron	1.36681246167189	ExNeuron	1.32033765398603	1.0351991837433	55	InhNeuron/ExNeuron: 1.035	Fine
Pum1	InhNeuron	0.738925369842772	Nos1+	0.714979545180659	1.03349162199607	56	InhNeuron/Nos1+: 1.033	Fine
Akap9	InhNeuron	1.08911541182632	Sst+	1.05907801614533	1.02836183474973	57	InhNeuron/Sst+: 1.028	Fine
Sik3	InhNeuron	1.56556438005507	Oligodendrocytes	1.5240428694282	1.02724431934283	58	InhNeuron/Oligodendrocytes: 1.027	Fine
Ash1l	InhNeuron	1.5196792567808	ExNeuron	1.48655096137556	1.02228534121332	59	InhNeuron/ExNeuron: 1.022	Fine
Rbfox1	InhNeuron	2.45977425378429	Nos1+	2.40761795613058	1.0216630290204	60	InhNeuron/Nos1+: 1.022	Fine
Pcp4	InhNeuron	0.898775452048083	Microglia	0.87975878820698	1.02161577024978	61	InhNeuron/Microglia: 1.022	Fine
Dtd1	InhNeuron	0.781594663697781	Cck+/Vip+	0.766419119031609	1.0198005820697	62	InhNeuron/Cck+/Vip+: 1.02	Fine
Thra	InhNeuron	1.01793861607766	Nos1+	1.00053395519555	1.01739537253256	63	InhNeuron/Nos1+: 1.017	Fine
Cacng8	InhNeuron	0.730304748352772	Reln+	0.718264685898766	1.01676270975085	64	InhNeuron/Reln+: 1.017	Fine
Unc79	InhNeuron	1.37240548019369	ExNeuron	1.35158203273541	1.01540672112675	65	InhNeuron/ExNeuron: 1.015	Fine
Rps6ka5	InhNeuron	1.10714541498836	Reln+	1.09151997451342	1.01431530419946	66	InhNeuron/Reln+: 1.014	Fine
Pds5b	InhNeuron	0.926725224890182	Nos1+	0.915148941374732	1.01264961690068	67	InhNeuron/Nos1+: 1.013	Fine
Scaper	InhNeuron	1.02618158290538	Chat+	1.01348725278276	1.01252539692805	68	InhNeuron/Chat+: 1.013	Fine
Map2	InhNeuron	2.26369551487871	Nos1+	2.2364532440119	1.0121810151586	69	InhNeuron/Nos1+: 1.012	Fine
Gria2	InhNeuron	2.93046576088776	ExNeuron	2.90050822617123	1.01032837433324	70	InhNeuron/ExNeuron: 1.01	Fine
Rbm26	InhNeuron	1.03507152593134	ExNeuron	1.02494426813808	1.00988078874928	71	InhNeuron/ExNeuron: 1.01	Fine
Abi2	InhNeuron	0.792275291868941	ExNeuron	0.784700076883703	1.00965364374032	72	InhNeuron/ExNeuron: 1.01	Fine
Fto	InhNeuron	1.07530231868036	Sst+	1.06516734490115	1.0095149122133	73	InhNeuron/Sst+: 1.01	Fine
Zmynd11	InhNeuron	0.796193781885315	Nos1+	0.788883959726005	1.00926602964756	74	InhNeuron/Nos1+: 1.009	Fine
Grin1	InhNeuron	1.82857719645735	ExNeuron	1.81283969628042	1.00868113171243	75	InhNeuron/ExNeuron: 1.009	Fine
Csnk1a1	InhNeuron	1.01867503054284	ExNeuron	1.01087764915669	1.00771347689076	76	InhNeuron/ExNeuron: 1.008	Fine
Alcam	InhNeuron	1.71627379654057	OPC	1.70359161837941	1.00744437694125	77	InhNeuron/OPC: 1.007	Fine
Dlg2	InhNeuron	2.88431637408299	ExNeuron	2.86438139633644	1.00695961011758	78	InhNeuron/ExNeuron: 1.007	Fine
Camk2d	InhNeuron	1.35763556958704	Nos1+	1.34866764546564	1.00664946931259	79	InhNeuron/Nos1+: 1.007	Fine
Zfr	InhNeuron	1.38481193498971	Nos1+	1.37674279053187	1.00586103992215	80	InhNeuron/Nos1+: 1.006	Fine
Zfp292	InhNeuron	0.785502599319021	Cck+/Vip+	0.783924131216491	1.00201354702537	81	InhNeuron/Cck+/Vip+: 1.002	Fine
Sptbn4	InhNeuron	1.12612335195435	ExNeuron	1.12407441972966	1.00182277275305	82	InhNeuron/ExNeuron: 1.002	Fine
Sst	Sst+	1.92956323196313	Microglia	0.818090687662718	2.35861776825243	1	Sst+/Microglia: 2.359	Fine
Klhl32	Sst+	1.41329560969006	Chat+	0.907859942770817	1.55673308525612	2	Sst+/Chat+: 1.557	Fine
Trhde	Sst+	1.13400907592814	Cck+/Vip+	0.830612702251622	1.36526816030392	3	Sst+/Cck+/Vip+: 1.365	Fine
Ptpro	Sst+	0.941478031296453	Pvalb+	0.793732881748922	1.18613963582054	4	Sst+/Pvalb+: 1.186	Fine
Cntnap4	Sst+	1.12472642858207	Pvalb+	1.01455154329114	1.10859466531739	5	Sst+/Pvalb+: 1.109	Fine
Myef2	Sst+	0.73996600446747	Cck+/Vip+	0.67968271722545	1.08869327660427	6	Sst+/Cck+/Vip+: 1.089	Fine
Arhgap26	Sst+	1.23371414793381	InhNeuron	1.13815061403665	1.08396387325069	7	Sst+/InhNeuron: 1.084	Fine
Ndn	Sst+	1.24850673884638	Nos1+	1.18956399984166	1.0495498678613	8	Sst+/Nos1+: 1.05	Fine
Cers6	Sst+	1.18321539025297	InhNeuron	1.14406386043005	1.03422145491792	9	Sst+/InhNeuron: 1.034	Fine
Scai	Sst+	0.779766705017056	Pvalb+	0.755473480334146	1.03215629047914	10	Sst+/Pvalb+: 1.032	Fine
Bptf	Sst+	0.904635529471123	ExNeuron	0.880330070838579	1.0276094835763	11	Sst+/ExNeuron: 1.028	Fine
Adgrl2	Sst+	0.878038928245295	Chat+	0.858480558221569	1.02278254275699	12	Sst+/Chat+: 1.023	Fine
Zfp385b	Sst+	1.32076633018915	Chat+	1.29658512848574	1.01864991443458	13	Sst+/Chat+: 1.019	Fine
Nebl	Sst+	1.49114202054359	Nos1+	1.46681495332491	1.01658495992527	14	Sst+/Nos1+: 1.017	Fine
Nnat	Sst+	1.49087438500381	InhNeuron	1.47079759125952	1.01365027646469	15	Sst+/InhNeuron: 1.014	Fine
Phf14	Sst+	1.05891691171006	Chat+	1.04698525931614	1.0113961990274	16	Sst+/Chat+: 1.011	Fine
Robo2	Sst+	2.20707059104732	Chat+	2.18706949395326	1.00914515846404	17	Sst+/Chat+: 1.009	Fine
Ero1b	Sst+	0.836643047037993	Nos1+	0.830509009032945	1.00738587774284	18	Sst+/Nos1+: 1.007	Fine
Dclk2	Sst+	0.965586703224918	Pvalb+	0.960188977232661	1.00562152463759	19	Sst+/Pvalb+: 1.006	Fine
Bin2	Microglia	1.37145556204111	Endothelial	0.0289621883701717	47.3533126886773	1	Microglia/Endothelial: 47.353	Fine
Blnk	Microglia	1.35408271135554	Endothelial	0.0350517100916548	38.6310028188305	2	Microglia/Endothelial: 38.631	Fine
Oplah	Microglia	1.52547469576423	Endothelial	0.0747754943168348	20.4007303422237	3	Microglia/Endothelial: 20.401	Fine
Tmem176b	Microglia	2.46920443754873	Endothelial	0.12871229692112	19.1839046976371	4	Microglia/Endothelial: 19.184	Fine
Ctss	Microglia	1.93398656414018	Endothelial	0.106871271426466	18.0964120509307	5	Microglia/Endothelial: 18.096	Fine
Tmem176a	Microglia	2.27261995499904	Endothelial	0.125917417125264	18.0484956480501	6	Microglia/Endothelial: 18.048	Fine
Csf1r	Microglia	1.92625858805871	Endothelial	0.114925511902859	16.7609311123791	7	Microglia/Endothelial: 16.761	Fine
C1qb	Microglia	2.81546635594558	Endothelial	0.170228707520008	16.5393158237699	8	Microglia/Endothelial: 16.539	Fine
C1qc	Microglia	2.34601862661842	Endothelial	0.147812208717692	15.8716160658901	9	Microglia/Endothelial: 15.872	Fine
Inpp5d	Microglia	2.14983436232227	Endothelial	0.145495712781728	14.7759292780499	10	Microglia/Endothelial: 14.776	Fine
C1qa	Microglia	3.3157130412119	Endothelial	0.240579833951134	13.7821736209419	11	Microglia/Endothelial: 13.782	Fine
Arhgap15	Microglia	2.49241537719748	Endothelial	0.364819279917562	6.83191792319937	12	Microglia/Endothelial: 6.832	Fine
Rnaset2	Microglia	1.46075817992298	Endothelial	0.243710824272077	5.99381740341662	13	Microglia/Endothelial: 5.994	Fine
Cfh	Microglia	1.42712449868929	Endothelial	0.242473710438562	5.88568754982984	14	Microglia/Endothelial: 5.886	Fine
Npc2	Microglia	2.07333967097039	Endothelial	0.378089731518912	5.483723830957	15	Microglia/Endothelial: 5.484	Fine
Zfp710	Microglia	1.90656493070428	Astrocytes	0.386207131737537	4.93663833219934	16	Microglia/Astrocytes: 4.937	Fine
Ifngr1	Microglia	2.18568986526082	Endothelial	0.472345115416478	4.62731548167626	17	Microglia/Endothelial: 4.627	Fine
Lgmn	Microglia	1.50958643155963	Chat+	0.353942742568715	4.265058298989	18	Microglia/Chat+: 4.265	Fine
Lyn	Microglia	1.86143001702039	OPC	0.44815292644542	4.15355988364183	19	Microglia/OPC: 4.154	Fine
Slco2b1	Microglia	1.78569993161436	Endothelial	0.451679429848986	3.95346746742793	20	Microglia/Endothelial: 3.953	Fine
Tmcc3	Microglia	2.71885291694768	Astrocytes	0.753943285208503	3.60617697682098	21	Microglia/Astrocytes: 3.606	Fine
P2rx7	Microglia	1.45249413997908	Oligodendrocytes	0.412729788640416	3.51923747680966	22	Microglia/Oligodendrocytes: 3.519	Fine
Anxa3	Microglia	1.69467472342209	Endothelial	0.488096342320404	3.47200865174614	23	Microglia/Endothelial: 3.472	Fine
Apbb1ip	Microglia	1.38551789528261	OPC	0.425512536710263	3.256115333274	24	Microglia/OPC: 3.256	Fine
Srgap2	Microglia	3.37469767560594	Chat+	1.07685550466928	3.1338444767874	25	Microglia/Chat+: 3.134	Fine
Ssh2	Microglia	2.61537138876614	Chat+	0.836443884131725	3.1267744775025	26	Microglia/Chat+: 3.127	Fine
Ctsh	Microglia	1.3457265659207	Astrocytes	0.456630901167085	2.94707730572156	27	Microglia/Astrocytes: 2.947	Fine
Ophn1	Microglia	1.74280693195524	Pvalb+	0.642267954027772	2.7135199896333	28	Microglia/Pvalb+: 2.714	Fine
Timp2	Microglia	1.46288096539301	Nos1+	0.58594492788421	2.49661853149805	29	Microglia/Nos1+: 2.497	Fine
Dock4	Microglia	2.17676056635192	ExNeuron	0.938893506452722	2.31843180445037	30	Microglia/ExNeuron: 2.318	Fine
Ncoa3	Microglia	1.41051970771251	Astrocytes	0.646048676708289	2.18330252590147	31	Microglia/Astrocytes: 2.183	Fine
Slc9a9	Microglia	1.85475687251576	OPC	0.886321993375347	2.09264453142177	32	Microglia/OPC: 2.093	Fine
Pde3b	Microglia	1.59342004798261	ExNeuron	0.767735233838752	2.07548120465352	33	Microglia/ExNeuron: 2.075	Fine
Ldlrad4	Microglia	1.82503206940932	Reln+	0.926608600666216	1.96958248401445	34	Microglia/Reln+: 1.97	Fine
Plxdc2	Microglia	2.3721512516318	InhNeuron	1.23360475235597	1.92294269870589	35	Microglia/InhNeuron: 1.923	Fine
Nav3	Microglia	2.60260001561816	ExNeuron	1.40588284413701	1.85122112164029	36	Microglia/ExNeuron: 1.851	Fine
Mbnl1	Microglia	1.54573594042571	InhNeuron	0.87034953975937	1.77599443650314	37	Microglia/InhNeuron: 1.776	Fine
Cst3	Microglia	5.53910678721464	Astrocytes	3.16923477460895	1.74777420454693	38	Microglia/Astrocytes: 1.748	Fine
Ctsl	Microglia	1.52540384338179	Endothelial	0.878066710716765	1.73723001312349	39	Microglia/Endothelial: 1.737	Fine
Mertk	Microglia	2.14525647552602	Astrocytes	1.29826640330613	1.65240082471745	40	Microglia/Astrocytes: 1.652	Fine
Erp29	Microglia	1.42964235584489	Sst+	0.886052321234247	1.61349654143836	41	Microglia/Sst+: 1.613	Fine
Mef2a	Microglia	1.58567850146456	Pvalb+	1.08303694179656	1.46410379948279	42	Microglia/Pvalb+: 1.464	Fine
Sparc	Microglia	1.56821410754504	Endothelial	1.09723924425655	1.4292362543117	43	Microglia/Endothelial: 1.429	Fine
Snx29	Microglia	1.37934325665989	Chat+	1.00627205645133	1.37074586123779	44	Microglia/Chat+: 1.371	Fine
Foxn3	Microglia	1.52491535071206	Nos1+	1.27614099130624	1.19494269136452	45	Microglia/Nos1+: 1.195	Fine
Tmsb10	Microglia	1.81166598713093	Endothelial	1.54940623054999	1.16926468437386	46	Microglia/Endothelial: 1.169	Fine
Ywhah	Microglia	2.24915340097598	Nos1+	1.96343021272122	1.14552245677159	47	Microglia/Nos1+: 1.146	Fine
Psap	Microglia	2.00645195465125	Nos1+	1.75628486911113	1.14244106405513	48	Microglia/Nos1+: 1.142	Fine
Itm2b	Microglia	2.32164990744016	Astrocytes	2.04287370177331	1.13646277076496	49	Microglia/Astrocytes: 1.136	Fine
Tmsb4x	Microglia	3.29517269090938	Endothelial	3.15145668952133	1.04560303870458	50	Microglia/Endothelial: 1.046	Fine
Ndufa4	Microglia	1.61098437007241	Pvalb+	1.54873429807599	1.04019415859373	51	Microglia/Pvalb+: 1.04	Fine
LOC108348175	Microglia	3.03748451607402	Oligodendrocytes	2.98522258130379	1.01750688042411	52	Microglia/Oligodendrocytes: 1.018	Fine
Fxyd6	Cck+/Vip+	0.804898555299196	Nos1+	0.58179242987781	1.38348062636058	1	Cck+/Vip+/Nos1+: 1.383	Fine
Nrp2	Cck+/Vip+	0.78143186629451	Nos1+	0.60309061462042	1.29571219871551	2	Cck+/Vip+/Nos1+: 1.296	Fine
Shisa6	Cck+/Vip+	1.06401628703428	ExNeuron	0.827329449755251	1.28608535251471	3	Cck+/Vip+/ExNeuron: 1.286	Fine
Epha3	Cck+/Vip+	1.04767423630289	ExNeuron	0.835636608270855	1.25374382349141	4	Cck+/Vip+/ExNeuron: 1.254	Fine
Cck	Cck+/Vip+	1.31760560801549	ExNeuron	1.09739950111466	1.20066175233099	5	Cck+/Vip+/ExNeuron: 1.201	Fine
Sorcs1	Cck+/Vip+	1.9248312897373	InhNeuron	1.70763593700521	1.12719066636241	6	Cck+/Vip+/InhNeuron: 1.127	Fine
Dpysl5	Cck+/Vip+	0.730905996594209	Chat+	0.648582201948085	1.12692885250143	7	Cck+/Vip+/Chat+: 1.127	Fine
Ttc28	Cck+/Vip+	0.962606966373046	Reln+	0.858361017104916	1.12144767433606	8	Cck+/Vip+/Reln+: 1.121	Fine
Fgf12	Cck+/Vip+	2.25625397566375	Nos1+	2.10554206880957	1.071578672821	9	Cck+/Vip+/Nos1+: 1.072	Fine
Frmd3	Cck+/Vip+	0.719660201070523	Sst+	0.671868604617156	1.07113235553044	10	Cck+/Vip+/Sst+: 1.071	Fine
Lrpap1	Cck+/Vip+	0.758993153421347	InhNeuron	0.708686952283592	1.07098508160148	11	Cck+/Vip+/InhNeuron: 1.071	Fine
Arl6ip1	Cck+/Vip+	0.774407921908734	Chat+	0.725822441968857	1.06693851985078	12	Cck+/Vip+/Chat+: 1.067	Fine
Ypel3	Cck+/Vip+	1.21750025709214	Reln+	1.14258016408678	1.06557097292621	13	Cck+/Vip+/Reln+: 1.066	Fine
Tubb2a	Cck+/Vip+	2.10612408694729	Sst+	1.98134999077985	1.06297428356831	14	Cck+/Vip+/Sst+: 1.063	Fine
Gprasp1	Cck+/Vip+	0.959242244631295	Nos1+	0.908751464460442	1.05556060391147	15	Cck+/Vip+/Nos1+: 1.056	Fine
Thsd7b	Cck+/Vip+	1.28262074394183	ExNeuron	1.21676727426074	1.05412166408	16	Cck+/Vip+/ExNeuron: 1.054	Fine
Gabbr1	Cck+/Vip+	1.73716503970311	Reln+	1.64919701748414	1.05333991105148	17	Cck+/Vip+/Reln+: 1.053	Fine
Fdps	Cck+/Vip+	0.894335972758482	Chat+	0.84954961011808	1.05271777199	18	Cck+/Vip+/Chat+: 1.053	Fine
Htt	Cck+/Vip+	0.847525946358063	Reln+	0.819916897512993	1.03367298433392	19	Cck+/Vip+/Reln+: 1.034	Fine
Taf1d	Cck+/Vip+	0.800414484847063	Reln+	0.77504091737097	1.03273835859165	20	Cck+/Vip+/Reln+: 1.033	Fine
Arfgef1	Cck+/Vip+	0.792579614346108	Sst+	0.769386798469131	1.03014454618031	21	Cck+/Vip+/Sst+: 1.03	Fine
Cers5	Cck+/Vip+	0.822444308461135	Chat+	0.798521330351051	1.02995909714718	22	Cck+/Vip+/Chat+: 1.03	Fine
Mllt11	Cck+/Vip+	0.982127247999746	Chat+	0.954031333495881	1.02944967687897	23	Cck+/Vip+/Chat+: 1.029	Fine
Rabac1	Cck+/Vip+	1.25098249444248	Sst+	1.21535894134103	1.02931113754933	24	Cck+/Vip+/Sst+: 1.029	Fine
Gng3	Cck+/Vip+	0.874459256867193	Chat+	0.853402554575341	1.02467382149135	25	Cck+/Vip+/Chat+: 1.025	Fine
Tmem130	Cck+/Vip+	1.64640174072269	Sst+	1.60850723210279	1.02355880524725	26	Cck+/Vip+/Sst+: 1.024	Fine
Hacd3	Cck+/Vip+	0.690389166297614	Nos1+	0.678848183762824	1.01700082995114	27	Cck+/Vip+/Nos1+: 1.017	Fine
Usp9x	Cck+/Vip+	1.62670127217948	Chat+	1.60230875870392	1.01522335401529	28	Cck+/Vip+/Chat+: 1.015	Fine
Calm3	Cck+/Vip+	1.00685839665448	Nos1+	0.99227525784732	1.01469666676846	29	Cck+/Vip+/Nos1+: 1.015	Fine
Myt1l	Cck+/Vip+	2.19130759729073	InhNeuron	2.16136808798458	1.01385211037055	30	Cck+/Vip+/InhNeuron: 1.014	Fine
Rev3l	Cck+/Vip+	1.16146944262001	Sst+	1.1471475186807	1.012484814469	31	Cck+/Vip+/Sst+: 1.012	Fine
Gpi	Cck+/Vip+	1.04059252795057	ExNeuron	1.02787358773834	1.01237403155793	32	Cck+/Vip+/ExNeuron: 1.012	Fine
Ubr5	Cck+/Vip+	0.706324918053898	Reln+	0.697960469179845	1.01198412982311	33	Cck+/Vip+/Reln+: 1.012	Fine
Ptprn2	Cck+/Vip+	2.15164222304266	ExNeuron	2.13017237710785	1.01007892420611	34	Cck+/Vip+/ExNeuron: 1.01	Fine
Clta	Cck+/Vip+	1.07806981129793	Nos1+	1.06754630893192	1.00985765420943	35	Cck+/Vip+/Nos1+: 1.01	Fine
Ptprn	Cck+/Vip+	0.950640954312035	Reln+	0.946601814069426	1.00426698975491	36	Cck+/Vip+/Reln+: 1.004	Fine
Plxna2	Cck+/Vip+	0.882813526793947	ExNeuron	0.879426023719826	1.00385194772812	37	Cck+/Vip+/ExNeuron: 1.004	Fine
Atxn10	Cck+/Vip+	0.826681969987347	Sst+	0.825594681665266	1.00131697592805	38	Cck+/Vip+/Sst+: 1.001	Fine
Adcy2	Cck+/Vip+	0.797051312425298	Chat+	0.796009135199718	1.00130925284585	39	Cck+/Vip+/Chat+: 1.001	Fine
LOC100912195	Cck+/Vip+	0.802643691938196	Nos1+	0.80232671455266	1.00039507270515	40	Cck+/Vip+/Nos1+: 1	Fine
Hint1	Cck+/Vip+	1.25496964752	Chat+	1.2547150947961	1.00020287691202	41	Cck+/Vip+/Chat+: 1	Fine
Scn5a	Nos1+	0.772441252471324	InhNeuron	0.291112199522535	2.65341422907813	1	Nos1+/InhNeuron: 2.653	Fine
Ntng1	Nos1+	0.895828840106326	Cck+/Vip+	0.469659276763738	1.90740156625709	2	Nos1+/Cck+/Vip+: 1.907	Fine
Baiap3	Nos1+	0.961471525229166	Cck+/Vip+	0.513900050238427	1.87093098119583	3	Nos1+/Cck+/Vip+: 1.871	Fine
Zfp423	Nos1+	0.811277652869484	Astrocytes	0.438025156026619	1.85212570946538	4	Nos1+/Astrocytes: 1.852	Fine
Nr2f2	Nos1+	1.41939507028555	Cck+/Vip+	0.810134043418162	1.75204965377922	5	Nos1+/Cck+/Vip+: 1.752	Fine
Zbtb7c	Nos1+	1.30706686799034	Pvalb+	0.801602263973318	1.63056783486561	6	Nos1+/Pvalb+: 1.631	Fine
Pnck	Nos1+	1.00014448198286	InhNeuron	0.62312991038298	1.60503366203071	7	Nos1+/InhNeuron: 1.605	Fine
Hap1	Nos1+	1.10635645622179	Cck+/Vip+	0.703194554213348	1.57332910158761	8	Nos1+/Cck+/Vip+: 1.573	Fine
Nova1	Nos1+	1.49735311728364	Chat+	0.956604200699885	1.56527968013116	9	Nos1+/Chat+: 1.565	Fine
Tpd52l1	Nos1+	1.0230751687459	Endothelial	0.671342769621537	1.52392371682598	10	Nos1+/Endothelial: 1.524	Fine
Nell1	Nos1+	2.0978338317254	Sst+	1.38519816826512	1.51446477463424	11	Nos1+/Sst+: 1.514	Fine
Rab36	Nos1+	0.763145156078147	Chat+	0.50398272299797	1.51422880438943	12	Nos1+/Chat+: 1.514	Fine
Spint2	Nos1+	0.79064635942852	InhNeuron	0.537873923601018	1.46994737007367	13	Nos1+/InhNeuron: 1.47	Fine
Pdss2	Nos1+	0.99197382616236	Chat+	0.678953111356344	1.46103436241819	14	Nos1+/Chat+: 1.461	Fine
Galnt16	Nos1+	1.51557866071391	InhNeuron	1.08461976534733	1.39733638380504	15	Nos1+/InhNeuron: 1.397	Fine
Nos1	Nos1+	0.774707434157471	Reln+	0.56124880627286	1.38032798555448	16	Nos1+/Reln+: 1.38	Fine
Sema4a	Nos1+	0.758017889392691	ExNeuron	0.559725551590918	1.35426708185496	17	Nos1+/ExNeuron: 1.354	Fine
Hdac11	Nos1+	0.797096703953927	Cck+/Vip+	0.589293483081668	1.35263111987183	18	Nos1+/Cck+/Vip+: 1.353	Fine
Ahdc1	Nos1+	0.905315085747376	ExNeuron	0.677316936509408	1.33661958966059	19	Nos1+/ExNeuron: 1.337	Fine
Atp2b4	Nos1+	1.55829008359899	InhNeuron	1.16755655362402	1.33465918953747	20	Nos1+/InhNeuron: 1.335	Fine
Ssbp4	Nos1+	0.953280680925517	InhNeuron	0.71720894507667	1.32915336244672	21	Nos1+/InhNeuron: 1.329	Fine
LOC691995	Nos1+	1.44738077525147	InhNeuron	1.08902186520202	1.32906493570078	22	Nos1+/InhNeuron: 1.329	Fine
Chgb	Nos1+	1.67244497864824	InhNeuron	1.2629630989855	1.32422315425658	23	Nos1+/InhNeuron: 1.324	Fine
Rfx3	Nos1+	1.48595874236764	InhNeuron	1.12306098039113	1.32313273126997	24	Nos1+/InhNeuron: 1.323	Fine
Eda	Nos1+	0.973337069080338	ExNeuron	0.740052359909597	1.31522730256443	25	Nos1+/ExNeuron: 1.315	Fine
Pdzrn4	Nos1+	0.886583118495606	OPC	0.674906807238517	1.31363783708627	26	Nos1+/OPC: 1.314	Fine
Fndc3a	Nos1+	0.835772658262715	Chat+	0.649252829264855	1.28728381393279	27	Nos1+/Chat+: 1.287	Fine
Cfap69	Nos1+	0.748307932855774	ExNeuron	0.588077338507655	1.27246517397649	28	Nos1+/ExNeuron: 1.272	Fine
Ahi1	Nos1+	2.27681755253649	Cck+/Vip+	1.8040417172602	1.26206480191284	29	Nos1+/Cck+/Vip+: 1.262	Fine
Lrfn5	Nos1+	2.90328505784925	Chat+	2.37148186324592	1.22424931973776	30	Nos1+/Chat+: 1.224	Fine
LOC108348172.1	Nos1+	2.43955587723118	Cck+/Vip+	2.00140329168559	1.21892268657987	31	Nos1+/Cck+/Vip+: 1.219	Fine
Bex2	Nos1+	1.36204024699013	Cck+/Vip+	1.12214474921214	1.21378302393378	32	Nos1+/Cck+/Vip+: 1.214	Fine
Gaa	Nos1+	1.35691014496048	Sst+	1.11801527578539	1.2136776431854	33	Nos1+/Sst+: 1.214	Fine
Slit2	Nos1+	1.17132668519662	InhNeuron	0.965647162334865	1.21299655907903	34	Nos1+/InhNeuron: 1.213	Fine
Nrgn	Nos1+	2.72300208116419	Microglia	2.2465786948533	1.21206619087162	35	Nos1+/Microglia: 1.212	Fine
Pnma8b	Nos1+	1.19492493598352	Cck+/Vip+	0.986367350295524	1.2114400741524	36	Nos1+/Cck+/Vip+: 1.211	Fine
Camk2n1	Nos1+	1.440560767939	Cck+/Vip+	1.19285297245383	1.20765995575768	37	Nos1+/Cck+/Vip+: 1.208	Fine
Sh3gl3	Nos1+	1.03675431034672	ExNeuron	0.861066092070005	1.20403569469838	38	Nos1+/ExNeuron: 1.204	Fine
Hpcal4	Nos1+	1.13962824209991	ExNeuron	0.94731012238749	1.20301495272501	39	Nos1+/ExNeuron: 1.203	Fine
Cntnap5b	Nos1+	1.92075644702351	Chat+	1.59979533136752	1.20062636098683	40	Nos1+/Chat+: 1.201	Fine
Faim2	Nos1+	1.53734265913777	Cck+/Vip+	1.28578672373731	1.19564359372857	41	Nos1+/Cck+/Vip+: 1.196	Fine
Abhd8	Nos1+	0.733845790538511	Cck+/Vip+	0.616193064846095	1.19093484234816	42	Nos1+/Cck+/Vip+: 1.191	Fine
Dlg5	Nos1+	0.74587109106394	Endothelial	0.626526438104072	1.19048622005644	43	Nos1+/Endothelial: 1.19	Fine
Spop	Nos1+	1.15352235305718	ExNeuron	0.969208402007337	1.19016957619033	44	Nos1+/ExNeuron: 1.19	Fine
Nsf	Nos1+	1.81126499143739	Reln+	1.52369493369883	1.18873204299529	45	Nos1+/Reln+: 1.189	Fine
Arid4a	Nos1+	0.971339444178881	InhNeuron	0.817794606925055	1.1877547686835	46	Nos1+/InhNeuron: 1.188	Fine
Neurl1	Nos1+	1.01611873428774	ExNeuron	0.857094906453878	1.18553817860359	47	Nos1+/ExNeuron: 1.186	Fine
Atp6v1d	Nos1+	0.838803143817963	InhNeuron	0.71010049061576	1.18124568973414	48	Nos1+/InhNeuron: 1.181	Fine
Pgrmc1	Nos1+	1.53955834017441	InhNeuron	1.30588566322102	1.17893808281578	49	Nos1+/InhNeuron: 1.179	Fine
Chst1	Nos1+	1.18631313483286	ExNeuron	1.01334930491152	1.17068529981025	50	Nos1+/ExNeuron: 1.171	Fine
Syt5	Nos1+	1.24565442302337	InhNeuron	1.06686193203214	1.16758728156198	51	Nos1+/InhNeuron: 1.168	Fine
Caly	Nos1+	2.32626878655203	Sst+	1.99757625598973	1.16454567357652	52	Nos1+/Sst+: 1.165	Fine
Grm1	Nos1+	1.66506153466775	Chat+	1.4359510868994	1.15955310028217	53	Nos1+/Chat+: 1.16	Fine
Ddx24	Nos1+	1.69016031739914	Chat+	1.46127276508034	1.15663574781415	54	Nos1+/Chat+: 1.157	Fine
Camk2b	Nos1+	1.49882046540666	ExNeuron	1.29620686237721	1.15631270664457	55	Nos1+/ExNeuron: 1.156	Fine
Crtc3	Nos1+	0.743622124383884	Chat+	0.645773108672556	1.15152228297717	56	Nos1+/Chat+: 1.152	Fine
Bex3	Nos1+	1.21751726110879	Cck+/Vip+	1.05886310889497	1.14983443174197	57	Nos1+/Cck+/Vip+: 1.15	Fine
Add1	Nos1+	1.04470560066546	Chat+	0.909835576336107	1.14823560194521	58	Nos1+/Chat+: 1.148	Fine
LOC103690141	Nos1+	1.70190181199376	Pvalb+	1.48260704190634	1.1479115934897	59	Nos1+/Pvalb+: 1.148	Fine
Cryzl1	Nos1+	0.7447237156534	Reln+	0.649634482784149	1.14637343827828	60	Nos1+/Reln+: 1.146	Fine
AABR07049790.1	Nos1+	1.36274637320086	ExNeuron	1.19354489995749	1.14176381068647	61	Nos1+/ExNeuron: 1.142	Fine
Gpc6	Nos1+	1.80742690499104	Cck+/Vip+	1.58428315951204	1.14084839830509	62	Nos1+/Cck+/Vip+: 1.141	Fine
Podxl2	Nos1+	1.16502671808055	Cck+/Vip+	1.02148753441165	1.14051976048007	63	Nos1+/Cck+/Vip+: 1.141	Fine
Zcchc12	Nos1+	1.07172946507196	InhNeuron	0.941048687550468	1.13886718004107	64	Nos1+/InhNeuron: 1.139	Fine
Arpc1a	Nos1+	0.896591685004129	InhNeuron	0.788512215750698	1.13706759019648	65	Nos1+/InhNeuron: 1.137	Fine
Sirpa	Nos1+	0.777849936622073	Microglia	0.685490199428303	1.1347353138977	66	Nos1+/Microglia: 1.135	Fine
Mrfap1	Nos1+	0.928230150873056	Oligodendrocytes	0.818442595444339	1.13414203517733	67	Nos1+/Oligodendrocytes: 1.134	Fine
Ap1s1	Nos1+	0.826045005048275	InhNeuron	0.728643355009309	1.13367534249691	68	Nos1+/InhNeuron: 1.134	Fine
Tuba1b	Nos1+	1.45293547064994	Chat+	1.28577521294672	1.13000737299962	69	Nos1+/Chat+: 1.13	Fine
Iqce	Nos1+	0.84935890707226	ExNeuron	0.752838346414285	1.12820887926033	70	Nos1+/ExNeuron: 1.128	Fine
Osbpl6	Nos1+	0.968465272544388	Chat+	0.859065718556572	1.12734713028898	71	Nos1+/Chat+: 1.127	Fine
Kcnk2	Nos1+	0.95577429018342	InhNeuron	0.848593996688344	1.12630338408397	72	Nos1+/InhNeuron: 1.126	Fine
Resp18	Nos1+	1.07912392223967	Sst+	0.959327380985448	1.12487555721714	73	Nos1+/Sst+: 1.125	Fine
Ap2m1	Nos1+	1.08204580492749	Pvalb+	0.962335089892254	1.12439608229254	74	Nos1+/Pvalb+: 1.124	Fine
Pced1b	Nos1+	0.812626891533561	Chat+	0.722992070174943	1.12397759955642	75	Nos1+/Chat+: 1.124	Fine
Cmip	Nos1+	1.45051713133362	ExNeuron	1.29121034666822	1.12337787183667	76	Nos1+/ExNeuron: 1.123	Fine
Vapa	Nos1+	0.85779352931659	Cck+/Vip+	0.764575790188801	1.12192086163854	77	Nos1+/Cck+/Vip+: 1.122	Fine
Ly6h	Nos1+	2.64496094723843	Sst+	2.35802373265011	1.12168546508471	78	Nos1+/Sst+: 1.122	Fine
Trappc9	Nos1+	0.819129988249611	Chat+	0.730726235170263	1.12098067487443	79	Nos1+/Chat+: 1.121	Fine
Arhgap20	Nos1+	0.863505345537993	Chat+	0.771062302604546	1.1198904973323	80	Nos1+/Chat+: 1.12	Fine
Rpn1	Nos1+	0.770651901107716	InhNeuron	0.688297296323429	1.11964975777791	81	Nos1+/InhNeuron: 1.12	Fine
Trank1	Nos1+	1.35035322672754	InhNeuron	1.20649483335072	1.11923664271093	82	Nos1+/InhNeuron: 1.119	Fine
Pak3	Nos1+	1.12309310034779	Chat+	1.00376235945004	1.11888345859385	83	Nos1+/Chat+: 1.119	Fine
Sgsm1	Nos1+	0.776648115975437	ExNeuron	0.695211767622443	1.11713890953184	84	Nos1+/ExNeuron: 1.117	Fine
Tmem59l	Nos1+	1.01691555937391	Cck+/Vip+	0.912230374176786	1.11475739918395	85	Nos1+/Cck+/Vip+: 1.115	Fine
Prkacb	Nos1+	0.825387827805877	InhNeuron	0.740561671182192	1.11454300151434	86	Nos1+/InhNeuron: 1.115	Fine
Glt8d1	Nos1+	0.923042113624289	ExNeuron	0.831084228654544	1.11064809293592	87	Nos1+/ExNeuron: 1.111	Fine
Syt14	Nos1+	0.906107047869905	Chat+	0.816455871342842	1.10980529343198	88	Nos1+/Chat+: 1.11	Fine
Sqstm1	Nos1+	1.20433252403825	Cck+/Vip+	1.08585017385111	1.10911482361045	89	Nos1+/Cck+/Vip+: 1.109	Fine
Nt5c2	Nos1+	0.947298086148466	Astrocytes	0.854537844462789	1.10855018567843	90	Nos1+/Astrocytes: 1.109	Fine
Srp14	Nos1+	0.754677526255189	Endothelial	0.681092136541235	1.10804028671898	91	Nos1+/Endothelial: 1.108	Fine
Serp2	Nos1+	0.861217642718254	Reln+	0.778750764174301	1.10589636933633	92	Nos1+/Reln+: 1.106	Fine
Calm2	Nos1+	0.871265377253278	Cck+/Vip+	0.790813868439761	1.10173254671449	93	Nos1+/Cck+/Vip+: 1.102	Fine
Ywhae	Nos1+	1.59344657329235	InhNeuron	1.44718381967892	1.10106715651774	94	Nos1+/InhNeuron: 1.101	Fine
Rabgap1l	Nos1+	1.7763771062275	ExNeuron	1.61376502931541	1.10076564676895	95	Nos1+/ExNeuron: 1.101	Fine
Saraf	Nos1+	0.957547002161078	Cck+/Vip+	0.87035391942805	1.1001811800771	96	Nos1+/Cck+/Vip+: 1.1	Fine
Zer1	Nos1+	0.748782694423794	ExNeuron	0.68089228340449	1.09970800473733	97	Nos1+/ExNeuron: 1.1	Fine
Ttc3	Nos1+	2.45950454975516	InhNeuron	2.2372491012839	1.09934318370883	98	Nos1+/InhNeuron: 1.099	Fine
Lrrc4b	Nos1+	0.850667060846042	Chat+	0.774040798518449	1.09899512076658	99	Nos1+/Chat+: 1.099	Fine
Rnf187	Nos1+	0.964084147395563	Reln+	0.87903180341894	1.09675684502633	100	Nos1+/Reln+: 1.097	Fine
Lhx8	Chat+	0.73401317756002	InhNeuron	0.00456961579391522	160.629079262509	1	Chat+/InhNeuron: 160.629	Fine
Sema3c	Chat+	0.890924835192194	Endothelial	0.219055224897305	4.06712433182028	2	Chat+/Endothelial: 4.067	Fine
Nefm	Chat+	0.781172858458813	Cck+/Vip+	0.267456164319281	2.92075099651199	3	Chat+/Cck+/Vip+: 2.921	Fine
Cacna2d2	Chat+	0.98853967695055	Sst+	0.404006119971125	2.44684332262393	4	Chat+/Sst+: 2.447	Fine
AABR07066700.1	Chat+	0.830731973271757	ExNeuron	0.358717171174484	2.31584111391111	5	Chat+/ExNeuron: 2.316	Fine
Cep112	Chat+	1.42436244384532	InhNeuron	0.640658138508849	2.22328002756754	6	Chat+/InhNeuron: 2.223	Fine
Iqsec3	Chat+	1.35002859449967	Sst+	0.611165133746251	2.20894242808718	7	Chat+/Sst+: 2.209	Fine
Sema3e	Chat+	1.17751887235026	InhNeuron	0.556288051147878	2.116743061298	8	Chat+/InhNeuron: 2.117	Fine
AABR07055162.1	Chat+	1.83870275428041	Nos1+	0.952644697448307	1.93010338398507	9	Chat+/Nos1+: 1.93	Fine
Klhl1	Chat+	1.43238983911429	Cck+/Vip+	0.753051413005404	1.90211427052194	10	Chat+/Cck+/Vip+: 1.902	Fine
Elfn1	Chat+	0.93484098488191	Pvalb+	0.539655964279544	1.73229065693724	11	Chat+/Pvalb+: 1.732	Fine
Galnt18	Chat+	2.09972861303569	Nos1+	1.26349708304019	1.66183890823347	12	Chat+/Nos1+: 1.662	Fine
Smchd1	Chat+	0.958283898582139	Reln+	0.603975295268444	1.58662764203993	13	Chat+/Reln+: 1.587	Fine
AABR07047221.1	Chat+	0.922423437836573	Sst+	0.582357204864787	1.58394784185892	14	Chat+/Sst+: 1.584	Fine
Rbms1	Chat+	1.51456857015327	Endothelial	0.9614100447086	1.57536170803409	15	Chat+/Endothelial: 1.575	Fine
Ache	Chat+	0.697746961071841	Cck+/Vip+	0.445356797193932	1.56671452073517	16	Chat+/Cck+/Vip+: 1.567	Fine
Snph	Chat+	0.942366054049583	Pvalb+	0.602228465308014	1.56479825902551	17	Chat+/Pvalb+: 1.565	Fine
Elavl2	Chat+	2.18486509775259	Sst+	1.39806148088318	1.56278184302194	18	Chat+/Sst+: 1.563	Fine
Luzp1	Chat+	0.716709887642434	Pvalb+	0.461017290347742	1.55462691453898	19	Chat+/Pvalb+: 1.555	Fine
Lin7a	Chat+	1.00685287658282	Reln+	0.667713168445527	1.5079122655718	20	Chat+/Reln+: 1.508	Fine
Srrm4	Chat+	1.47892121897472	Pvalb+	0.987373248029712	1.49783399735195	21	Chat+/Pvalb+: 1.498	Fine
Tbc1d5	Chat+	1.83231968979854	ExNeuron	1.24990550393404	1.46596657429811	22	Chat+/ExNeuron: 1.466	Fine
Klhl29	Chat+	2.27391294625341	ExNeuron	1.55289687837108	1.46430389417657	23	Chat+/ExNeuron: 1.464	Fine
Magi3	Chat+	1.38653302751283	ExNeuron	0.947555491657526	1.46327369712925	24	Chat+/ExNeuron: 1.463	Fine
Nefl	Chat+	0.94612816172272	Nos1+	0.656518364660196	1.4411297728319	25	Chat+/Nos1+: 1.441	Fine
Cdh18	Chat+	1.42239635763997	Cck+/Vip+	1.00299750896959	1.41814545392166	26	Chat+/Cck+/Vip+: 1.418	Fine
Asic1	Chat+	0.677209050476914	Cck+/Vip+	0.47821444643893	1.4161200179539	27	Chat+/Cck+/Vip+: 1.416	Fine
Lcorl	Chat+	1.05721279012496	Nos1+	0.75954039584333	1.39191120829211	28	Chat+/Nos1+: 1.392	Fine
Phtf2	Chat+	0.632081987032649	ExNeuron	0.454585317128908	1.39045843148825	29	Chat+/ExNeuron: 1.39	Fine
Ptprs	Chat+	1.00954103077518	ExNeuron	0.726692407493662	1.38922743703496	30	Chat+/ExNeuron: 1.389	Fine
Timm9	Chat+	0.685799157465685	Sst+	0.497135475794407	1.37950154607212	31	Chat+/Sst+: 1.38	Fine
Hpcal1	Chat+	0.77557932942717	Nos1+	0.566508227066724	1.36905219089752	32	Chat+/Nos1+: 1.369	Fine
Acyp2	Chat+	1.25763454223678	ExNeuron	0.92884706326556	1.35397375087272	33	Chat+/ExNeuron: 1.354	Fine
Kcnip4	Chat+	0.797387458148803	ExNeuron	0.591361784853658	1.34839192956327	34	Chat+/ExNeuron: 1.348	Fine
Galnt13	Chat+	2.65002872474024	InhNeuron	1.97009218677416	1.34512930030925	35	Chat+/InhNeuron: 1.345	Fine
AC134204.1	Chat+	0.874298659002335	ExNeuron	0.650148729801636	1.34476715699974	36	Chat+/ExNeuron: 1.345	Fine
Tmem255a	Chat+	0.899994943974559	OPC	0.672046084930844	1.33918635069078	37	Chat+/OPC: 1.339	Fine
Rgs17	Chat+	1.17329840162055	Sst+	0.879017491285945	1.33478390731917	38	Chat+/Sst+: 1.335	Fine
Mpped2	Chat+	1.18251840773858	OPC	0.886870350056968	1.33336107996239	39	Chat+/OPC: 1.333	Fine
Ptprf	Chat+	0.666767042908711	Sst+	0.501866073081707	1.3285756473125	40	Chat+/Sst+: 1.329	Fine
Hs6st2	Chat+	0.878746945920443	InhNeuron	0.663554838184345	1.32430191952924	41	Chat+/InhNeuron: 1.324	Fine
Runx1t1	Chat+	1.47974479073038	InhNeuron	1.12019503109297	1.32097067890633	42	Chat+/InhNeuron: 1.321	Fine
Rubcn	Chat+	0.727850837207625	Cck+/Vip+	0.551317052595072	1.32020374443635	43	Chat+/Cck+/Vip+: 1.32	Fine
Stk39	Chat+	0.801224050355245	ExNeuron	0.612426072239142	1.30827880567825	44	Chat+/ExNeuron: 1.308	Fine
Ublcp1	Chat+	0.733300744728556	Cck+/Vip+	0.560716763705868	1.30779172693545	45	Chat+/Cck+/Vip+: 1.308	Fine
Letm2	Chat+	0.688099802823333	Pvalb+	0.527612484927807	1.30417649786564	46	Chat+/Pvalb+: 1.304	Fine
Epb41	Chat+	0.708946864529298	Endothelial	0.543944414820841	1.30334432197967	47	Chat+/Endothelial: 1.303	Fine
Mest	Chat+	0.731582704343082	InhNeuron	0.561491008145961	1.30292861992352	48	Chat+/InhNeuron: 1.303	Fine
Iqcg	Chat+	0.669907234410325	ExNeuron	0.514632942097894	1.30171852520645	49	Chat+/ExNeuron: 1.302	Fine
LOC302192	Chat+	1.6553402571498	Cck+/Vip+	1.27489413168404	1.29841389650388	50	Chat+/Cck+/Vip+: 1.298	Fine
Nrg1	Chat+	0.73906830763189	InhNeuron	0.569825561525522	1.29700799250436	51	Chat+/InhNeuron: 1.297	Fine
Rnf157	Chat+	0.732549861671993	Pvalb+	0.565140126655995	1.29622694818466	52	Chat+/Pvalb+: 1.296	Fine
Eml6	Chat+	1.51234344806594	Cck+/Vip+	1.16914033439487	1.29355168372384	53	Chat+/Cck+/Vip+: 1.294	Fine
Cdk10	Chat+	1.32006584097132	ExNeuron	1.02115339119168	1.29272042022092	54	Chat+/ExNeuron: 1.293	Fine
Kcnh8	Chat+	0.869371401635484	OPC	0.674096593299636	1.28968371933167	55	Chat+/OPC: 1.29	Fine
Trim37	Chat+	1.00534789884022	ExNeuron	0.786102790077654	1.27890132375806	56	Chat+/ExNeuron: 1.279	Fine
Asb8	Chat+	0.797337519519808	Pvalb+	0.623899816164471	1.2779896689529	57	Chat+/Pvalb+: 1.278	Fine
Clasp1	Chat+	1.03662478048679	Sst+	0.81143934205375	1.2775135820542	58	Chat+/Sst+: 1.278	Fine
Osbpl9	Chat+	1.02675342200174	Nos1+	0.805215040526038	1.27512946272213	59	Chat+/Nos1+: 1.275	Fine
Htr4	Chat+	0.816748133623361	InhNeuron	0.640850397313884	1.27447550480853	60	Chat+/InhNeuron: 1.274	Fine
Gosr1	Chat+	0.606097490998686	Sst+	0.476731690672845	1.27135976662944	61	Chat+/Sst+: 1.271	Fine
Lrch3	Chat+	0.864259613054754	Sst+	0.681679764032536	1.26783815312655	62	Chat+/Sst+: 1.268	Fine
Arhgef11	Chat+	1.06464810133341	Reln+	0.841055666953527	1.26584736678582	63	Chat+/Reln+: 1.266	Fine
Nfatc3	Chat+	0.64494429900544	Reln+	0.515226443425136	1.25176862957181	64	Chat+/Reln+: 1.252	Fine
MAST1	Chat+	0.965755151304754	Cck+/Vip+	0.771542928780328	1.25171926963473	65	Chat+/Cck+/Vip+: 1.252	Fine
Reep1	Chat+	0.972255092703305	Pvalb+	0.776879033667467	1.25148839210335	66	Chat+/Pvalb+: 1.251	Fine
Npc1l1	Chat+	0.911390372088729	Pvalb+	0.729316263890807	1.24965041534461	67	Chat+/Pvalb+: 1.25	Fine
Grid2	Chat+	1.90867467575884	OPC	1.52849344516363	1.24872938238509	68	Chat+/OPC: 1.249	Fine
St3gal3	Chat+	1.17318547070899	Sst+	0.94134256380951	1.24628962485372	69	Chat+/Sst+: 1.246	Fine
Nup93	Chat+	0.897927012233689	InhNeuron	0.722878477669234	1.24215485724359	70	Chat+/InhNeuron: 1.242	Fine
Bend6	Chat+	0.649347732558093	Nos1+	0.523242777214732	1.24100658591912	71	Chat+/Nos1+: 1.241	Fine
Rnf14	Chat+	1.06991081055532	Nos1+	0.862576987720633	1.24036558566507	72	Chat+/Nos1+: 1.24	Fine
Tax1bp1	Chat+	0.998887708022714	Astrocytes	0.805557853197482	1.23999499732744	73	Chat+/Astrocytes: 1.24	Fine
Narf	Chat+	0.734471765425929	Reln+	0.594272543589453	1.23591738058377	74	Chat+/Reln+: 1.236	Fine
AABR07066379.1	Chat+	2.38662801078977	Cck+/Vip+	1.93453631268884	1.23369512122136	75	Chat+/Cck+/Vip+: 1.234	Fine
Atp13a2	Chat+	0.840249524544031	Cck+/Vip+	0.683615768337035	1.22912542902283	76	Chat+/Cck+/Vip+: 1.229	Fine
AABR07052405.1	Chat+	0.818343897911186	Cck+/Vip+	0.666303222974671	1.22818541122725	77	Chat+/Cck+/Vip+: 1.228	Fine
Abca3	Chat+	0.707397897304862	ExNeuron	0.576748760935181	1.22652694763979	78	Chat+/ExNeuron: 1.227	Fine
Gdpd1	Chat+	0.861649033867004	Sst+	0.702658070908828	1.22627074183114	79	Chat+/Sst+: 1.226	Fine
Copg2	Chat+	0.970843705569465	Nos1+	0.793217475606494	1.22393131193581	80	Chat+/Nos1+: 1.224	Fine
Fhod3	Chat+	1.47105547762522	ExNeuron	1.20669579001248	1.21907732653149	81	Chat+/ExNeuron: 1.219	Fine
Lekr1	Chat+	0.690306370210226	Pvalb+	0.566964265030854	1.21754828793779	82	Chat+/Pvalb+: 1.218	Fine
Uggt1	Chat+	0.674326326186999	Cck+/Vip+	0.554088114219806	1.21700196932847	83	Chat+/Cck+/Vip+: 1.217	Fine
Ina	Chat+	1.18271681072509	Sst+	0.973944265403674	1.21435779514024	84	Chat+/Sst+: 1.214	Fine
Traf3	Chat+	0.892937451045334	Nos1+	0.735586167120135	1.21391278270123	85	Chat+/Nos1+: 1.214	Fine
Ctif	Chat+	0.870714208403875	Nos1+	0.71952983472133	1.21011550374572	86	Chat+/Nos1+: 1.21	Fine
Kcnt2	Chat+	1.55242638492721	ExNeuron	1.28391552717595	1.20913436442494	87	Chat+/ExNeuron: 1.209	Fine
Peg3	Chat+	2.43972106805297	Cck+/Vip+	2.01934376725255	1.20817520405274	88	Chat+/Cck+/Vip+: 1.208	Fine
Mfsd6	Chat+	0.622008810268196	Sst+	0.515864301517865	1.20576052352918	89	Chat+/Sst+: 1.206	Fine
Adam23	Chat+	0.945105194437776	Cck+/Vip+	0.786488472276148	1.20167711003135	90	Chat+/Cck+/Vip+: 1.202	Fine
Rufy3	Chat+	1.19495283976731	Cck+/Vip+	0.994598810732589	1.201442055704	91	Chat+/Cck+/Vip+: 1.201	Fine
Fam193b	Chat+	0.695564695068477	ExNeuron	0.579847710286852	1.19956444205735	92	Chat+/ExNeuron: 1.2	Fine
Nbeal1	Chat+	0.807249541785951	Sst+	0.673194901109193	1.1991319905363	93	Chat+/Sst+: 1.199	Fine
Gabrg2	Chat+	1.17008332076209	Nos1+	0.97796736265042	1.19644414062143	94	Chat+/Nos1+: 1.196	Fine
Smc6	Chat+	0.743942350880826	Sst+	0.622012309054919	1.19602512691617	95	Chat+/Sst+: 1.196	Fine
Galnt2	Chat+	0.688781223180873	ExNeuron	0.576157909185814	1.19547299828655	96	Chat+/ExNeuron: 1.195	Fine
Tubb3	Chat+	1.74350086852379	Pvalb+	1.45887227061243	1.19510179447847	97	Chat+/Pvalb+: 1.195	Fine
Krt222	Chat+	0.644758703371692	Pvalb+	0.540223390670944	1.19350386248718	98	Chat+/Pvalb+: 1.194	Fine
Prmt2	Chat+	0.669975184784254	Cck+/Vip+	0.561922271208827	1.19229156613241	99	Chat+/Cck+/Vip+: 1.192	Fine
Map2k5	Chat+	0.674584116683266	ExNeuron	0.56812596860369	1.18738475965326	100	Chat+/ExNeuron: 1.187	Fine
Cyct	Reln+	2.09520723350512	Cck+/Vip+	0.209917266607075	9.98110954553803	1	Reln+/Cck+/Vip+: 9.981	Fine
AABR07027925.1	Reln+	0.982487091722942	OPC	0.162502791054374	6.04597056670984	2	Reln+/OPC: 6.046	Fine
Homer2	Reln+	1.40745230284219	Cck+/Vip+	0.276654226599773	5.0874057488314	3	Reln+/Cck+/Vip+: 5.087	Fine
Egfr	Reln+	2.57865304479492	Astrocytes	0.704219581660566	3.66171732787435	4	Reln+/Astrocytes: 3.662	Fine
Pnoc	Reln+	1.23751505622589	Sst+	0.341253523513163	3.62638030366932	5	Reln+/Sst+: 3.626	Fine
Id2	Reln+	1.269094073154	Astrocytes	0.389105020123346	3.26157208856287	6	Reln+/Astrocytes: 3.262	Fine
Tnfaip8l3	Reln+	0.756702271762272	Cck+/Vip+	0.236328392242109	3.2019101242269	7	Reln+/Cck+/Vip+: 3.202	Fine
Fgf13	Reln+	1.96352925927589	Pvalb+	0.646857701921121	3.03548872254956	8	Reln+/Pvalb+: 3.035	Fine
Kcns3	Reln+	0.845889751518642	Sst+	0.296050987235463	2.85724347490815	9	Reln+/Sst+: 2.857	Fine
Hapln1	Reln+	0.811018824784118	Astrocytes	0.286178583328769	2.83396058276101	10	Reln+/Astrocytes: 2.834	Fine
AABR07058158.1	Reln+	1.16166767799678	Pvalb+	0.414862152137933	2.80012932491019	11	Reln+/Pvalb+: 2.8	Fine
Zmat4	Reln+	2.4493450308851	Cck+/Vip+	0.882418583231254	2.77571787066864	12	Reln+/Cck+/Vip+: 2.776	Fine
Nf1x	Reln+	1.0154644724555	ExNeuron	0.371108204346894	2.73630294496613	13	Reln+/ExNeuron: 2.736	Fine
Asph	Reln+	1.88233512574552	Pvalb+	0.697901690228149	2.69713507231967	14	Reln+/Pvalb+: 2.697	Fine
Rgs8	Reln+	0.785045647801787	InhNeuron	0.309871485301707	2.53345559381634	15	Reln+/InhNeuron: 2.533	Fine
Zbtb16	Reln+	1.97670250897594	Cck+/Vip+	0.821912883805107	2.40500246184808	16	Reln+/Cck+/Vip+: 2.405	Fine
Kcnn2	Reln+	1.47584404741789	Cck+/Vip+	0.624069856219674	2.36486994638368	17	Reln+/Cck+/Vip+: 2.365	Fine
Chl1	Reln+	1.25115492023943	ExNeuron	0.536526204109762	2.33195491786916	18	Reln+/ExNeuron: 2.332	Fine
Rerg	Reln+	1.3609008502224	InhNeuron	0.58479807999182	2.32712947730853	19	Reln+/InhNeuron: 2.327	Fine
Kirrel1	Reln+	0.924341709328802	InhNeuron	0.417652492186339	2.2131837511373	20	Reln+/InhNeuron: 2.213	Fine
Mob3b	Reln+	0.693519472228605	InhNeuron	0.313492819921241	2.21223399120541	21	Reln+/InhNeuron: 2.212	Fine
Lamp5	Reln+	1.20277788789203	InhNeuron	0.550530516075148	2.18476152142645	22	Reln+/InhNeuron: 2.185	Fine
Kit	Reln+	1.08040456437562	Pvalb+	0.501196162609053	2.15565210785216	23	Reln+/Pvalb+: 2.156	Fine
Grin2a	Reln+	1.80009445916297	ExNeuron	0.853424574524171	2.10926016533636	24	Reln+/ExNeuron: 2.109	Fine
Alk	Reln+	2.60865107634053	Pvalb+	1.29414759360564	2.01572918670932	25	Reln+/Pvalb+: 2.016	Fine
Reln	Reln+	1.5959997834473	Cck+/Vip+	0.792432584004695	2.01405118323333	26	Reln+/Cck+/Vip+: 2.014	Fine
Slc2a13	Reln+	2.67446136565606	Cck+/Vip+	1.34420083370886	1.9896293013573	27	Reln+/Cck+/Vip+: 1.99	Fine
Sv2c	Reln+	1.99416980458902	InhNeuron	1.01355080237208	1.96750848593078	28	Reln+/InhNeuron: 1.968	Fine
AABR07007642.1	Reln+	1.25795352258467	Nos1+	0.647352319998476	1.94322856923975	29	Reln+/Nos1+: 1.943	Fine
Rimbp2	Reln+	2.30692837787096	ExNeuron	1.18825613446729	1.94144032667266	30	Reln+/ExNeuron: 1.941	Fine
Mpdz	Reln+	1.53565395421353	ExNeuron	0.791956047008403	1.93906462361697	31	Reln+/ExNeuron: 1.939	Fine
Plekhh2	Reln+	0.703573622153311	ExNeuron	0.363872314487775	1.9335728334917	32	Reln+/ExNeuron: 1.934	Fine
Ust	Reln+	1.30476355421946	OPC	0.677960327304202	1.92454263423886	33	Reln+/OPC: 1.925	Fine
Adra1a	Reln+	0.892887126861564	Sst+	0.479931208953432	1.86044814382596	34	Reln+/Sst+: 1.86	Fine
AABR07059679.2	Reln+	1.53066682780485	Pvalb+	0.844827930678158	1.81180897579482	35	Reln+/Pvalb+: 1.812	Fine
Adcy1	Reln+	1.19775987800119	Pvalb+	0.669624145488536	1.78870473245457	36	Reln+/Pvalb+: 1.789	Fine
Unc5c	Reln+	1.41995807770249	Pvalb+	0.82946061409476	1.71190536786629	37	Reln+/Pvalb+: 1.712	Fine
Cul1	Reln+	1.0896691488799	Pvalb+	0.644516634620057	1.69067653237881	38	Reln+/Pvalb+: 1.691	Fine
Gad2	Reln+	2.89207089530645	Sst+	1.71379806129165	1.68752139509761	39	Reln+/Sst+: 1.688	Fine
Pip5k1b	Reln+	1.90158783789494	Nos1+	1.13091295536559	1.68146259963943	40	Reln+/Nos1+: 1.681	Fine
Insyn1	Reln+	0.684054581407996	Cck+/Vip+	0.406952864098525	1.68091845949605	41	Reln+/Cck+/Vip+: 1.681	Fine
Tox3	Reln+	1.68056439216269	Pvalb+	1.00577567808114	1.67091373234331	42	Reln+/Pvalb+: 1.671	Fine
Tmem132b	Reln+	1.1554713490941	ExNeuron	0.693550247384375	1.66602398809862	43	Reln+/ExNeuron: 1.666	Fine
Lrp8	Reln+	0.970090867654439	Chat+	0.582869551337277	1.66433615451135	44	Reln+/Chat+: 1.664	Fine
Rab3c	Reln+	2.59479537138157	Chat+	1.6103850577359	1.61128877774716	45	Reln+/Chat+: 1.611	Fine
Ptprm	Reln+	2.96349722970409	Sst+	1.85686205808156	1.59597058747911	46	Reln+/Sst+: 1.596	Fine
Slc7a8	Reln+	1.42101114281601	Pvalb+	0.891729259529194	1.59354549335553	47	Reln+/Pvalb+: 1.594	Fine
Apba1	Reln+	1.77578731194543	Nos1+	1.12514313532862	1.57827680424569	48	Reln+/Nos1+: 1.578	Fine
Grik1	Reln+	1.61909813489258	Chat+	1.03233115184728	1.56839027088868	49	Reln+/Chat+: 1.568	Fine
Cnnm1	Reln+	0.699342226872292	ExNeuron	0.44814639896741	1.56052180377589	50	Reln+/ExNeuron: 1.561	Fine
Sorcs3	Reln+	1.95257501840327	Cck+/Vip+	1.25239542897479	1.55907229715908	51	Reln+/Cck+/Vip+: 1.559	Fine
Mboat2	Reln+	1.37959871502783	Pvalb+	0.885443714053828	1.55808742343611	52	Reln+/Pvalb+: 1.558	Fine
Atrnl1	Reln+	1.59866263450803	ExNeuron	1.02959560255496	1.55270926812519	53	Reln+/ExNeuron: 1.553	Fine
Dlgap3	Reln+	0.955351797385564	ExNeuron	0.615562657637377	1.5519976488703	54	Reln+/ExNeuron: 1.552	Fine
Nfib	Reln+	2.50159003512034	Pvalb+	1.61535999897655	1.54862695418067	55	Reln+/Pvalb+: 1.549	Fine
Cited2	Reln+	0.882208334039711	Pvalb+	0.573376240140771	1.53862031991964	56	Reln+/Pvalb+: 1.539	Fine
Mpped1	Reln+	0.821303642032244	Sst+	0.534752984998435	1.53585611501476	57	Reln+/Sst+: 1.536	Fine
Frmpd4	Reln+	0.981333241284623	InhNeuron	0.644646072788402	1.52228219903658	58	Reln+/InhNeuron: 1.522	Fine
Sh3rf3	Reln+	0.930237535184767	Pvalb+	0.61186912901061	1.52032108024302	59	Reln+/Pvalb+: 1.52	Fine
Spats2l	Reln+	1.0049698379533	Chat+	0.674135222843008	1.49075408597562	60	Reln+/Chat+: 1.491	Fine
Nmt2	Reln+	1.59681196615671	ExNeuron	1.07192980255397	1.48966094827494	61	Reln+/ExNeuron: 1.49	Fine
Mctp1	Reln+	2.35477613346733	ExNeuron	1.63882320429443	1.43687014395256	62	Reln+/ExNeuron: 1.437	Fine
B3gat1	Reln+	0.855741158296573	Pvalb+	0.59682832700754	1.43381458213823	63	Reln+/Pvalb+: 1.434	Fine
March4	Reln+	1.15188097480934	Chat+	0.803403961527565	1.43375067832525	64	Reln+/Chat+: 1.434	Fine
Rims1	Reln+	3.62224538916721	ExNeuron	2.5308363567701	1.43124441036163	65	Reln+/ExNeuron: 1.431	Fine
Gad1	Reln+	2.92742459964405	Pvalb+	2.0682013408499	1.41544468704438	66	Reln+/Pvalb+: 1.415	Fine
Pld5	Reln+	2.31412375468542	Chat+	1.63731385047718	1.41336601654654	67	Reln+/Chat+: 1.413	Fine
Hecw2	Reln+	1.42072934410388	Pvalb+	1.00758934253196	1.41002815743737	68	Reln+/Pvalb+: 1.41	Fine
Ptchd4	Reln+	2.34274236873684	Pvalb+	1.66177191127254	1.4097857550997	69	Reln+/Pvalb+: 1.41	Fine
Epb41l4b	Reln+	1.11247823520984	Oligodendrocytes	0.790148255961052	1.4079360763212	70	Reln+/Oligodendrocytes: 1.408	Fine
Tmeff1	Reln+	0.791539055057233	OPC	0.562863773113116	1.4062710958983	71	Reln+/OPC: 1.406	Fine
Dscaml1	Reln+	2.48777787039008	OPC	1.78118836075581	1.39669555741676	72	Reln+/OPC: 1.397	Fine
Nrip3	Reln+	0.903277028055411	Chat+	0.648559831979333	1.39274278719777	73	Reln+/Chat+: 1.393	Fine
Il1rap	Reln+	0.855295539841269	Oligodendrocytes	0.616476566259547	1.38739343334776	74	Reln+/Oligodendrocytes: 1.387	Fine
Ppm1h	Reln+	1.46549394869467	Pvalb+	1.05748372707695	1.38583120588108	75	Reln+/Pvalb+: 1.386	Fine
AABR07033184.1	Reln+	1.6676353711192	Chat+	1.20745775264016	1.38111281117112	76	Reln+/Chat+: 1.381	Fine
Mgll	Reln+	1.27008188150246	Pvalb+	0.921499600353049	1.37827719189012	77	Reln+/Pvalb+: 1.378	Fine
Kcnd3	Reln+	1.49606171823711	ExNeuron	1.0867505288328	1.37663767216559	78	Reln+/ExNeuron: 1.377	Fine
Thada	Reln+	0.807948670797862	Chat+	0.58739459804535	1.37547855136299	79	Reln+/Chat+: 1.375	Fine
Rasal2	Reln+	2.21767676370045	ExNeuron	1.61969548156668	1.36919364716346	80	Reln+/ExNeuron: 1.369	Fine
Nrg2	Reln+	1.28297621461702	InhNeuron	0.944262684251994	1.35870688952761	81	Reln+/InhNeuron: 1.359	Fine
Zfp536	Reln+	1.13542897041369	Pvalb+	0.835826743743856	1.35845015598311	82	Reln+/Pvalb+: 1.358	Fine
Lgi1	Reln+	1.47020830736195	ExNeuron	1.08833210573816	1.35088205117755	83	Reln+/ExNeuron: 1.351	Fine
Srgap3	Reln+	2.09295804409559	Chat+	1.55069523932606	1.34969012028773	84	Reln+/Chat+: 1.35	Fine
Gabbr2	Reln+	2.41355930789886	ExNeuron	1.79346767757415	1.34575010081221	85	Reln+/ExNeuron: 1.346	Fine
Rgs7	Reln+	1.43993076260364	ExNeuron	1.07049992418981	1.34510122800188	86	Reln+/ExNeuron: 1.345	Fine
Npas2	Reln+	1.35697800648042	ExNeuron	1.01424825883695	1.33791504659468	87	Reln+/ExNeuron: 1.338	Fine
Lrrtm3	Reln+	2.18573748896466	InhNeuron	1.63414885874743	1.33753879107441	88	Reln+/InhNeuron: 1.338	Fine
Grip1	Reln+	1.86648845728796	Pvalb+	1.39870019883906	1.33444497887193	89	Reln+/Pvalb+: 1.334	Fine
AABR07003030.2	Reln+	2.09564035034532	Pvalb+	1.58209722569307	1.32459643839353	90	Reln+/Pvalb+: 1.325	Fine
Tnrc18	Reln+	0.804194383501004	Chat+	0.60871388752829	1.32113690845213	91	Reln+/Chat+: 1.321	Fine
Cpne7	Reln+	0.740435784891119	InhNeuron	0.560653278830913	1.32066611014046	92	Reln+/InhNeuron: 1.321	Fine
Igsf11	Reln+	2.78601785742875	Astrocytes	2.11091781042048	1.31981351603348	93	Reln+/Astrocytes: 1.32	Fine
Abcd3	Reln+	0.813820595551325	Pvalb+	0.617516072785695	1.31789378676425	94	Reln+/Pvalb+: 1.318	Fine
Sema5a	Reln+	1.64575169381221	OPC	1.25740486380862	1.30884788279513	95	Reln+/OPC: 1.309	Fine
Gabra4	Reln+	1.46102417069197	InhNeuron	1.11981382024755	1.3047027499348	96	Reln+/InhNeuron: 1.305	Fine
Mrps6	Reln+	1.40282224698079	Chat+	1.0838042503347	1.29435019889207	97	Reln+/Chat+: 1.294	Fine
Hdac9	Reln+	1.41604698343244	Microglia	1.0980381485612	1.28961547036224	98	Reln+/Microglia: 1.29	Fine
Mtss1	Reln+	1.16326687732336	Pvalb+	0.906289717586907	1.28354857696133	99	Reln+/Pvalb+: 1.284	Fine
Rims2	Reln+	2.75571996963706	InhNeuron	2.15929148266465	1.27621490278672	100	Reln+/InhNeuron: 1.276	Fine
Cldn5	Endothelial	1.76377981878721	Cck+/Vip+	0.00796272053973947	221.504674185755	1	Endothelial/Cck+/Vip+: 221.505	Fine
Slco1a4	Endothelial	1.41039956970711	Cck+/Vip+	0.0101980247053088	138.301250532655	2	Endothelial/Cck+/Vip+: 138.301	Fine
Flt1	Endothelial	1.97413494191941	Microglia	0.0206558784234615	95.5725484749727	3	Endothelial/Microglia: 95.573	Fine
Itm2a	Endothelial	1.30729248502505	Chat+	0.0418523123734857	31.2358484128405	4	Endothelial/Chat+: 31.236	Fine
Clec2g	Endothelial	1.24488852356113	Microglia	0.211608998891373	5.88296589503824	5	Endothelial/Microglia: 5.883	Fine
Igfbp7	Endothelial	2.52659253249747	Pvalb+	0.472273096339715	5.34985488709703	6	Endothelial/Pvalb+: 5.35	Fine
Epas1	Endothelial	1.61527301978469	Astrocytes	0.361324373308008	4.47042363900473	7	Endothelial/Astrocytes: 4.47	Fine
Ebf1	Endothelial	2.35910057793365	Sst+	0.67241835721011	3.50838217404066	8	Endothelial/Sst+: 3.508	Fine
Cobll1	Endothelial	1.32272945450518	OPC	0.610588790000601	2.16631794780228	9	Endothelial/OPC: 2.166	Fine
Igf1r	Endothelial	1.64456472950383	Pvalb+	0.80411543073343	2.04518489093516	10	Endothelial/Pvalb+: 2.045	Fine
Utrn	Endothelial	2.23666750736574	Astrocytes	1.1124028610146	2.01066321002243	11	Endothelial/Astrocytes: 2.011	Fine
Pltp	Endothelial	1.88917261600901	Microglia	1.04289052050307	1.81147740713734	12	Endothelial/Microglia: 1.811	Fine
AABR07007032.1	Endothelial	1.35897047614863	Reln+	0.803421763475782	1.69147829686542	13	Endothelial/Reln+: 1.691	Fine
Bsg	Endothelial	2.76169743481875	Pvalb+	1.82859696013034	1.51028219724367	14	Endothelial/Pvalb+: 1.51	Fine
Rpl29	Endothelial	1.42387308306271	Reln+	0.961912991445579	1.48025143201662	15	Endothelial/Reln+: 1.48	Fine
H3f3a	Endothelial	1.62186476513041	Cck+/Vip+	1.31866495646083	1.22992937454207	16	Endothelial/Cck+/Vip+: 1.23	Fine
Ptms	Endothelial	1.2534616715956	Microglia	1.02543896193655	1.22236595070313	17	Endothelial/Microglia: 1.222	Fine
Rpl41	Endothelial	1.86525056648242	Microglia	1.56518035221402	1.19171606252527	18	Endothelial/Microglia: 1.192	Fine
Uba52	Endothelial	1.64478296670128	Microglia	1.39358288603859	1.18025485471966	19	Endothelial/Microglia: 1.18	Fine
B2m	Endothelial	1.88980413681938	Microglia	1.64750944108692	1.14706725781954	20	Endothelial/Microglia: 1.147	Fine
Cfl1	Endothelial	1.41254771318615	Oligodendrocytes	1.23251045741776	1.14607361315667	21	Endothelial/Oligodendrocytes: 1.146	Fine
Uqcr11	Endothelial	1.33248146708762	Microglia	1.21423779459551	1.09738098502485	22	Endothelial/Microglia: 1.097	Fine
Cox8a	Endothelial	1.80724668752783	Pvalb+	1.65231270744591	1.0937679528722	23	Endothelial/Pvalb+: 1.094	Fine
Ddx5	Endothelial	1.38356654146377	InhNeuron	1.27461635642633	1.08547684523907	24	Endothelial/InhNeuron: 1.085	Fine
Cox4i1	Endothelial	1.7465705875886	Microglia	1.62042428832141	1.07784769715952	25	Endothelial/Microglia: 1.078	Fine
Ubc	Endothelial	1.6055959837238	Oligodendrocytes	1.51826425345468	1.05752077088715	26	Endothelial/Oligodendrocytes: 1.058	Fine
Calm1	Endothelial	2.29766732892566	ExNeuron	2.17914371061256	1.05438999627968	27	Endothelial/ExNeuron: 1.054	Fine
Eif1	Endothelial	1.59996402486507	Oligodendrocytes	1.53678270936719	1.04111271887221	28	Endothelial/Oligodendrocytes: 1.041	Fine
Sptbn1	Endothelial	1.31263708253601	ExNeuron	1.26628674864317	1.03660334749811	29	Endothelial/ExNeuron: 1.037	Fine
Dynll1	Endothelial	2.02486479688852	Microglia	1.95399677350991	1.03626823971225	30	Endothelial/Microglia: 1.036	Fine
Hsp90ab1	Endothelial	2.58307431770349	Pvalb+	2.54136178766717	1.01641345606074	31	Endothelial/Pvalb+: 1.016	Fine
AABR07000398.1	Endothelial	4.79702104519202	Microglia	4.79054528062461	1.00135178026468	32	Endothelial/Microglia: 1.001	Fine
Col12a1	Pvalb+	0.949655054577259	Reln+	0.106090826419614	8.95133996620172	1	Pvalb+/Reln+: 8.951	Fine
Shisa8	Pvalb+	0.771907601902126	Cck+/Vip+	0.0999145059009445	7.72568102040556	2	Pvalb+/Cck+/Vip+: 7.726	Fine
AABR07055191.1	Pvalb+	1.20928278961654	Nos1+	0.213260314848998	5.67045392609867	3	Pvalb+/Nos1+: 5.67	Fine
Tafa2	Pvalb+	1.87135364629101	ExNeuron	0.447653667496545	4.1803603592848	4	Pvalb+/ExNeuron: 4.18	Fine
Col5a2	Pvalb+	0.716510926208895	Astrocytes	0.193806103647648	3.69705036489232	5	Pvalb+/Astrocytes: 3.697	Fine
Clstn2	Pvalb+	1.28448072433092	ExNeuron	0.437498049294113	2.93596903209827	6	Pvalb+/ExNeuron: 2.936	Fine
Mctp2	Pvalb+	0.832862065617648	Microglia	0.285880050518922	2.91332698488704	7	Pvalb+/Microglia: 2.913	Fine
AABR07026805.1	Pvalb+	0.929467673476239	Sst+	0.322807050789192	2.87932890934042	8	Pvalb+/Sst+: 2.879	Fine
Col11a1	Pvalb+	0.94413729541194	InhNeuron	0.335667639146105	2.81271467757125	9	Pvalb+/InhNeuron: 2.813	Fine
Unc5b	Pvalb+	1.32522014532639	Oligodendrocytes	0.478212044388871	2.77119775814085	10	Pvalb+/Oligodendrocytes: 2.771	Fine
Hook1	Pvalb+	1.1682401675913	Cck+/Vip+	0.456163513735278	2.56101185740438	11	Pvalb+/Cck+/Vip+: 2.561	Fine
Adamts17	Pvalb+	0.703782171225665	Reln+	0.277703960647959	2.53428928267191	12	Pvalb+/Reln+: 2.534	Fine
Rora	Pvalb+	1.30757249765431	Reln+	0.543495239926818	2.40585823314731	13	Pvalb+/Reln+: 2.406	Fine
Thsd7a	Pvalb+	3.16633648243797	Cck+/Vip+	1.31824112402546	2.40194030115603	14	Pvalb+/Cck+/Vip+: 2.402	Fine
LOC100125362	Pvalb+	1.60274671573569	Reln+	0.689376216864195	2.32492313562281	15	Pvalb+/Reln+: 2.325	Fine
Pde5a	Pvalb+	1.39008067128652	Reln+	0.602467509873495	2.30731225917628	16	Pvalb+/Reln+: 2.307	Fine
Plcxd3	Pvalb+	2.24911160723286	Nos1+	1.02767643914171	2.18854059660184	17	Pvalb+/Nos1+: 2.189	Fine
AABR07025368.1	Pvalb+	1.38244254026319	Chat+	0.646272680518922	2.1391010047851	18	Pvalb+/Chat+: 2.139	Fine
Usp25	Pvalb+	0.789610794301935	Sst+	0.372383006416154	2.12042649824764	19	Pvalb+/Sst+: 2.12	Fine
Nacc2	Pvalb+	0.778132785257822	Astrocytes	0.402063369328056	1.93534861571266	20	Pvalb+/Astrocytes: 1.935	Fine
RGD1564664	Pvalb+	0.617370582026862	Sst+	0.321050769326258	1.92296870467698	21	Pvalb+/Sst+: 1.923	Fine
Jun	Pvalb+	0.70076089572925	Endothelial	0.380007899396535	1.84406928603874	22	Pvalb+/Endothelial: 1.844	Fine
Pcdh19	Pvalb+	1.16259885358797	Sst+	0.638290513658138	1.82142586911552	23	Pvalb+/Sst+: 1.821	Fine
Ccdc136	Pvalb+	1.50825194852551	Chat+	0.832286250203827	1.8121793411295	24	Pvalb+/Chat+: 1.812	Fine
Cdkl5	Pvalb+	1.66601820361108	Reln+	0.92649520334003	1.79819409491281	25	Pvalb+/Reln+: 1.798	Fine
Cerk	Pvalb+	0.689604327180657	Chat+	0.38382536010529	1.79666170831309	26	Pvalb+/Chat+: 1.797	Fine
Kcnip1	Pvalb+	2.55832071246263	Reln+	1.42690890075733	1.79291103384723	27	Pvalb+/Reln+: 1.793	Fine
Cdh12	Pvalb+	1.18398120331032	Sst+	0.664434209465621	1.7819389586556	28	Pvalb+/Sst+: 1.782	Fine
AABR07043564.1	Pvalb+	0.810105779974809	Sst+	0.471287236761456	1.71892153401312	29	Pvalb+/Sst+: 1.719	Fine
Efnb2	Pvalb+	0.726485899460677	Reln+	0.425294003981289	1.7081969006378	30	Pvalb+/Reln+: 1.708	Fine
Pde9a	Pvalb+	1.12720050405365	Nos1+	0.667050511521325	1.68982780851613	31	Pvalb+/Nos1+: 1.69	Fine
Hectd2	Pvalb+	1.1498180320347	ExNeuron	0.684669113814943	1.67937768600071	32	Pvalb+/ExNeuron: 1.679	Fine
Scg2	Pvalb+	2.52833843572761	Sst+	1.50557908126259	1.67931294157417	33	Pvalb+/Sst+: 1.679	Fine
Oxct1	Pvalb+	1.09285354677692	Chat+	0.652612694254934	1.67458211646433	34	Pvalb+/Chat+: 1.675	Fine
Enox1	Pvalb+	1.74118506921676	ExNeuron	1.05596034168003	1.64891142260754	35	Pvalb+/ExNeuron: 1.649	Fine
Gpr176	Pvalb+	1.09726981521989	Reln+	0.677315006477897	1.62002879712617	36	Pvalb+/Reln+: 1.62	Fine
Gls2	Pvalb+	0.700874879769368	Chat+	0.433415477376058	1.61709702665105	37	Pvalb+/Chat+: 1.617	Fine
Cdh11	Pvalb+	1.81308191686414	ExNeuron	1.13428422685689	1.59843703538768	38	Pvalb+/ExNeuron: 1.598	Fine
Ppargc1a	Pvalb+	0.804396117975538	Astrocytes	0.504136935360372	1.59559052621394	39	Pvalb+/Astrocytes: 1.596	Fine
Kcnt1	Pvalb+	0.948428706609017	InhNeuron	0.598286049645401	1.58524289037182	40	Pvalb+/InhNeuron: 1.585	Fine
Kcnc1	Pvalb+	2.49610094523616	Reln+	1.59019597511166	1.56968133758538	41	Pvalb+/Reln+: 1.57	Fine
Astn2	Pvalb+	2.61547284987759	Reln+	1.67798285753884	1.55870057797479	42	Pvalb+/Reln+: 1.559	Fine
Adcy8	Pvalb+	1.15865587185792	Chat+	0.756816791364174	1.53095952029476	43	Pvalb+/Chat+: 1.531	Fine
Ppip5k2	Pvalb+	1.62259824251915	Reln+	1.06872634994648	1.51825417479452	44	Pvalb+/Reln+: 1.518	Fine
Arhgap29	Pvalb+	0.783474279000229	Endothelial	0.517810775753573	1.51305132238709	45	Pvalb+/Endothelial: 1.513	Fine
Dlgap2	Pvalb+	0.945648671818766	Reln+	0.632135534637405	1.49595873037132	46	Pvalb+/Reln+: 1.496	Fine
Apc	Pvalb+	1.16401184136909	Chat+	0.804117329013917	1.44756467665796	47	Pvalb+/Chat+: 1.448	Fine
Ndufb9	Pvalb+	1.08210699569715	Reln+	0.74797495153665	1.44671555307307	48	Pvalb+/Reln+: 1.447	Fine
Hspa12a	Pvalb+	0.711725453060134	ExNeuron	0.493526247069116	1.44212279952045	49	Pvalb+/ExNeuron: 1.442	Fine
Efr3a	Pvalb+	0.861406935699407	Chat+	0.59837827754194	1.43956919565656	50	Pvalb+/Chat+: 1.44	Fine
Tnks	Pvalb+	1.45773663819096	Chat+	1.02635310765198	1.4203071314568	51	Pvalb+/Chat+: 1.42	Fine
St6gal2	Pvalb+	0.949891452765634	ExNeuron	0.673240782129648	1.4109238150441	52	Pvalb+/ExNeuron: 1.411	Fine
Fam13a	Pvalb+	0.710499273121019	Chat+	0.504092438687796	1.40946227039335	53	Pvalb+/Chat+: 1.409	Fine
Cdc14b	Pvalb+	0.943954833342645	Reln+	0.676659534380655	1.39502184685337	54	Pvalb+/Reln+: 1.395	Fine
Atf4	Pvalb+	0.915462387169256	Chat+	0.658594372200461	1.39002461273782	55	Pvalb+/Chat+: 1.39	Fine
Phf20l1.1	Pvalb+	1.03038359054453	ExNeuron	0.741989035518908	1.38867765050455	56	Pvalb+/ExNeuron: 1.389	Fine
Spock3	Pvalb+	2.70944148535289	Reln+	1.95354921856909	1.38693279882524	57	Pvalb+/Reln+: 1.387	Fine
Slc35f3	Pvalb+	0.893190122637573	InhNeuron	0.644216121112964	1.38647589429224	58	Pvalb+/InhNeuron: 1.386	Fine
Rcan2	Pvalb+	1.64050825432794	Chat+	1.18376896052839	1.38583482844126	59	Pvalb+/Chat+: 1.386	Fine
AABR07001233.1	Pvalb+	0.958523445659673	Chat+	0.694094380163276	1.38096989840804	60	Pvalb+/Chat+: 1.381	Fine
Eef1a2	Pvalb+	0.677377553097077	Nos1+	0.491538127803645	1.37807733476104	61	Pvalb+/Nos1+: 1.378	Fine
Bzw2	Pvalb+	0.824952629603096	Reln+	0.599261315678942	1.37661585692121	62	Pvalb+/Reln+: 1.377	Fine
Inpp4b	Pvalb+	1.6679498965011	Chat+	1.21380034647421	1.37415506705537	63	Pvalb+/Chat+: 1.374	Fine
Cadps2	Pvalb+	1.82154118458597	ExNeuron	1.32792252264644	1.37172248645635	64	Pvalb+/ExNeuron: 1.372	Fine
Ldhb	Pvalb+	1.92085530912822	Chat+	1.4190513180567	1.35361934039053	65	Pvalb+/Chat+: 1.354	Fine
Cntnap5c	Pvalb+	3.00879677110174	Chat+	2.22848966877978	1.3501506483309	66	Pvalb+/Chat+: 1.35	Fine
Zfp385d	Pvalb+	2.7543015500162	Reln+	2.04505638781153	1.34680958746749	67	Pvalb+/Reln+: 1.347	Fine
Pcsk2	Pvalb+	2.32515010340236	ExNeuron	1.7293044915006	1.34455795080062	68	Pvalb+/ExNeuron: 1.345	Fine
Kcnc2	Pvalb+	2.74077123496969	Chat+	2.04400395806584	1.3408835262546	69	Pvalb+/Chat+: 1.341	Fine
U2surp	Pvalb+	0.750696963465295	Reln+	0.563414220704974	1.33240684362916	70	Pvalb+/Reln+: 1.332	Fine
Dnajc15	Pvalb+	0.676863150595594	Sst+	0.511285298795707	1.32384629910129	71	Pvalb+/Sst+: 1.324	Fine
Pde4d	Pvalb+	3.20269985730679	Sst+	2.4197775863994	1.32355133600207	72	Pvalb+/Sst+: 1.324	Fine
Fgf9	Pvalb+	0.85225424248513	Reln+	0.645613286409343	1.32006924334697	73	Pvalb+/Reln+: 1.32	Fine
Pknox2	Pvalb+	1.22667297701013	Reln+	0.929466090658551	1.31976087061013	74	Pvalb+/Reln+: 1.32	Fine
Atp5mc3	Pvalb+	1.19057792642563	Chat+	0.905628370477328	1.31464292113344	75	Pvalb+/Chat+: 1.315	Fine
Osbpl3	Pvalb+	0.730214335135113	Reln+	0.556034463924807	1.31325373247702	76	Pvalb+/Reln+: 1.313	Fine
Pgk1	Pvalb+	1.18684272873067	Chat+	0.904182344380895	1.31261435937827	77	Pvalb+/Chat+: 1.313	Fine
Ralgps2	Pvalb+	0.897939742272795	Cck+/Vip+	0.686791727403887	1.30744111561602	78	Pvalb+/Cck+/Vip+: 1.307	Fine
Abat	Pvalb+	1.03241493040894	Reln+	0.795838081746017	1.2972675649598	79	Pvalb+/Reln+: 1.297	Fine
Srsf1	Pvalb+	0.679215285221849	Chat+	0.5238283108757	1.29663722086037	80	Pvalb+/Chat+: 1.297	Fine
Sntg1	Pvalb+	1.60424933771521	OPC	1.23895426276167	1.2948414529357	81	Pvalb+/OPC: 1.295	Fine
Tspyl4	Pvalb+	0.968682930767483	Reln+	0.748723792122758	1.29377874853035	82	Pvalb+/Reln+: 1.294	Fine
Vwc2	Pvalb+	1.48227743248817	Sst+	1.14658358863338	1.29277747142264	83	Pvalb+/Sst+: 1.293	Fine
Atp6ap2	Pvalb+	1.31724672566276	Sst+	1.02414660785878	1.28618960952942	84	Pvalb+/Sst+: 1.286	Fine
Cpne8	Pvalb+	0.8170473681254	ExNeuron	0.635301441929943	1.28607825230703	85	Pvalb+/ExNeuron: 1.286	Fine
Srgap1	Pvalb+	1.39268560773911	OPC	1.08865063025319	1.27927690393677	86	Pvalb+/OPC: 1.279	Fine
Slc6a17	Pvalb+	0.874372650292975	Reln+	0.687297325606025	1.27218980449545	87	Pvalb+/Reln+: 1.272	Fine
Galnt7	Pvalb+	0.725127487387562	Microglia	0.571232423992726	1.2694088376832	88	Pvalb+/Microglia: 1.269	Fine
Micu2	Pvalb+	1.0538486365483	Chat+	0.832685047922829	1.2656029301561	89	Pvalb+/Chat+: 1.266	Fine
Shc3	Pvalb+	0.726576767780515	OPC	0.574322428012814	1.26510254926751	90	Pvalb+/OPC: 1.265	Fine
Pkp4	Pvalb+	1.22587605653597	Chat+	0.969193008649635	1.26484203414134	91	Pvalb+/Chat+: 1.265	Fine
Kcna6	Pvalb+	1.01577680974859	Oligodendrocytes	0.806461103126083	1.25954842187818	92	Pvalb+/Oligodendrocytes: 1.26	Fine
Sncb	Pvalb+	1.88033042908001	Cck+/Vip+	1.49509161533036	1.25766903499391	93	Pvalb+/Cck+/Vip+: 1.258	Fine
Reps2	Pvalb+	0.781522072459951	Reln+	0.621617435496538	1.2572396265489	94	Pvalb+/Reln+: 1.257	Fine
Tmem50b	Pvalb+	0.685286552201008	Microglia	0.550010116896425	1.24595263095871	95	Pvalb+/Microglia: 1.246	Fine
Atp5f1d	Pvalb+	0.971478520379644	Endothelial	0.779859781781831	1.24570921988053	96	Pvalb+/Endothelial: 1.246	Fine
Cntn3	Pvalb+	1.15690367545518	Nos1+	0.936103621036406	1.23587138160444	97	Pvalb+/Nos1+: 1.236	Fine
Lancl1	Pvalb+	0.808057127096386	Reln+	0.653910488567024	1.23573048792528	98	Pvalb+/Reln+: 1.236	Fine
Ptpn4	Pvalb+	1.32194376808873	Reln+	1.07137777155485	1.23387268542099	99	Pvalb+/Reln+: 1.234	Fine
Lrp11	Pvalb+	0.917704057157226	Chat+	0.745938378560472	1.23026791962123	100	Pvalb+/Chat+: 1.23	Fine
